# Supplementary material for: AAV‐delivered diacylglycerol kinase DGKk achieves long‐term rescue of fragile X syndrome mouse model
Source: EMBO Mol Med. 2022 Apr 4;14(5):e14649. doi: 10.15252/emmm.202114649 (PMC9081908; doi:10.15252/emmm.202114649)
Supplement: Supplementary file 3 — Source Data for Expanded View and Appendix [file EMMM-14-e14649-s002.zip]

Archive with 154 entries (135 files):
- Source data for EV and Appendix/
- Source data for EV and Appendix/Source data Fig EV1/
- Source data for EV and Appendix/Source data Appendix Fig S10/
- Source data for EV and Appendix/.DS_Store
- __MACOSX/Source data for EV and Appendix/._.DS_Store
- Source data for EV and Appendix/Source data Appendix Fig S6/
- Source data for EV and Appendix/Source data Appendix Fig S8/
- Source data for EV and Appendix/Source data Appendix Fig S11/
- Source data for EV and Appendix/Source data Appendix Fig S9/
- Source data for EV and Appendix/Source data Appendix Fig S7/
- Source data for EV and Appendix/Source data Appendix Fig S1-S2-S3/
- Source data for EV and Appendix/Source data Fig EV4/
- Source data for EV and Appendix/Source data Fig EV3/
- Source data for EV and Appendix/Source data Fig EV2/
- Source data for EV and Appendix/Source data Fig EV5/
- Source data for EV and Appendix/Source data Appendix Fig S5/
- Source data for EV and Appendix/Source data Appendix Fig S4/
- Source data for EV and Appendix/Source data table S1/
- Source data for EV and Appendix/Source data Fig EV1/Fig EV1AB Graph and stat hDGKk vs GAPDH siFMRP.pzfx
- __MACOSX/Source data for EV and Appendix/Source data Fig EV1/._Fig EV1AB Graph and stat hDGKk vs GAPDH siFMRP.pzfx
- Source data for EV and Appendix/Source data Fig EV1/Fig EV1B qRTPCR mDGKk.xlsx
- __MACOSX/Source data for EV and Appendix/Source data Fig EV1/._Fig EV1B qRTPCR mDGKk.xlsx
- Source data for EV and Appendix/Source data Fig EV1/.DS_Store
- __MACOSX/Source data for EV and Appendix/Source data Fig EV1/._.DS_Store
- Source data for EV and Appendix/Source data Fig EV1/Fig EV1A Calcul quantif hDGKk vs GAPDH siFMRP.xlsx
- __MACOSX/Source data for EV and Appendix/Source data Fig EV1/._Fig EV1A Calcul quantif hDGKk vs GAPDH siFMRP.xlsx
- Source data for EV and Appendix/Source data Appendix Fig S10/Graph and stats Fig S10D - NOR.pzfx
- __MACOSX/Source data for EV and Appendix/Source data Appendix Fig S10/._Graph and stats Fig S10D - NOR.pzfx
- Source data for EV and Appendix/Source data Appendix Fig S10/Graph and stats Fig S10E - Marble-Grooming-Nesting.pzfx
- __MACOSX/Source data for EV and Appendix/Source data Appendix Fig S10/._Graph and stats Fig S10E - Marble-Grooming-Nesting.pzfx
- Source data for EV and Appendix/Source data Appendix Fig S10/Graph and stats Fig S10F - social recognition.pzfx
- __MACOSX/Source data for EV and Appendix/Source data Appendix Fig S10/._Graph and stats Fig S10F - social recognition.pzfx
- Source data for EV and Appendix/Source data Appendix Fig S10/Graph and stats Fig S10C - plus maze.pzfx
- __MACOSX/Source data for EV and Appendix/Source data Appendix Fig S10/._Graph and stats Fig S10C - plus maze.pzfx
- Source data for EV and Appendix/Source data Appendix Fig S10/Graph and stats Fig S10B - ca rears.pzfx
- __MACOSX/Source data for EV and Appendix/Source data Appendix Fig S10/._Graph and stats Fig S10B - ca rears.pzfx
- Source data for EV and Appendix/Source data Appendix Fig S10/Graph and stats Fig S10A - ca loc act weight.pzfx
- __MACOSX/Source data for EV and Appendix/Source data Appendix Fig S10/._Graph and stats Fig S10A - ca loc act weight.pzfx
- Source data for EV and Appendix/Source data Appendix Fig S6/Fig S6 Graph and stats - social recognition.pzfx
- __MACOSX/Source data for EV and Appendix/Source data Appendix Fig S6/._Fig S6 Graph and stats - social recognition.pzfx
- Source data for EV and Appendix/Source data Appendix Fig S8/Fig S8B Graph and stats - ca rears.pzfx
- __MACOSX/Source data for EV and Appendix/Source data Appendix Fig S8/._Fig S8B Graph and stats - ca rears.pzfx
- Source data for EV and Appendix/Source data Appendix Fig S8/Fig S8A Graph and stats - ca loc act weight.pzfx
- __MACOSX/Source data for EV and Appendix/Source data Appendix Fig S8/._Fig S8A Graph and stats - ca loc act weight.pzfx
- Source data for EV and Appendix/Source data Appendix Fig S11/Graph and stats Fig S11 - Weight testes.pzfx
- __MACOSX/Source data for EV and Appendix/Source data Appendix Fig S11/._Graph and stats Fig S11 - Weight testes.pzfx
- Source data for EV and Appendix/Source data Appendix Fig S11/Weight testis.xlsx
- __MACOSX/Source data for EV and Appendix/Source data Appendix Fig S11/._Weight testis.xlsx
- Source data for EV and Appendix/Source data Appendix Fig S9/Fig S9B Graph and stats - NOR 50cm arena.pzfx
- __MACOSX/Source data for EV and Appendix/Source data Appendix Fig S9/._Fig S9B Graph and stats - NOR 50cm arena.pzfx
- Source data for EV and Appendix/Source data Appendix Fig S9/Fig S9A Graph and stats - plus maze.pzfx
- __MACOSX/Source data for EV and Appendix/Source data Appendix Fig S9/._Fig S9A Graph and stats - plus maze.pzfx
- Source data for EV and Appendix/Source data Appendix Fig S9/Fig S9C Graph and stats - NOR 30cm arena.pzfx
- __MACOSX/Source data for EV and Appendix/Source data Appendix Fig S9/._Fig S9C Graph and stats - NOR 30cm arena.pzfx
- Source data for EV and Appendix/Source data Appendix Fig S7/Fig S7 Graph and stats -  Marble-Grooming-Nesting.pzfx
- __MACOSX/Source data for EV and Appendix/Source data Appendix Fig S7/._Fig S7 Graph and stats -  Marble-Grooming-Nesting.pzfx
- Source data for EV and Appendix/Source data Appendix Fig S1-S2-S3/.DS_Store
- __MACOSX/Source data for EV and Appendix/Source data Appendix Fig S1-S2-S3/._.DS_Store
- Source data for EV and Appendix/Source data Appendix Fig S1-S2-S3/Source data MSMS total lipids molp.xlsx
- __MACOSX/Source data for EV and Appendix/Source data Appendix Fig S1-S2-S3/._Source data MSMS total lipids molp.xlsx
- Source data for EV and Appendix/Source data Appendix Fig S1-S2-S3/Fig S1+S2+S3 A-C graph.pzfx
- __MACOSX/Source data for EV and Appendix/Source data Appendix Fig S1-S2-S3/._Fig S1+S2+S3 A-C graph.pzfx
- Source data for EV and Appendix/Source data Fig EV4/.DS_Store
- __MACOSX/Source data for EV and Appendix/Source data Fig EV4/._.DS_Store
- Source data for EV and Appendix/Source data Fig EV4/Fig EV4 Raw data - WT+Rh10 - open field (Group 7).xlsx
- __MACOSX/Source data for EV and Appendix/Source data Fig EV4/._Fig EV4 Raw data - WT+Rh10 - open field (Group 7).xlsx
- Source data for EV and Appendix/Source data Fig EV4/Fig EV4 Graph and stats - WT+Rh10.pzfx
- __MACOSX/Source data for EV and Appendix/Source data Fig EV4/._Fig EV4 Graph and stats - WT+Rh10.pzfx
- Source data for EV and Appendix/Source data Fig EV4/Fig EV4 WT+Rh10-locomotor activity tests shirpa.xls
- __MACOSX/Source data for EV and Appendix/Source data Fig EV4/._Fig EV4 WT+Rh10-locomotor activity tests shirpa.xls
- Source data for EV and Appendix/Source data Fig EV3/Source data Fig EV3B/
- Source data for EV and Appendix/Source data Fig EV3/.DS_Store
- __MACOSX/Source data for EV and Appendix/Source data Fig EV3/._.DS_Store
- Source data for EV and Appendix/Source data Fig EV3/Source data Fig EV3A/
- __MACOSX/Source data for EV and Appendix/Source data Fig EV3/._Source data Fig EV3A
- Source data for EV and Appendix/Source data Fig EV3/Source data Fig EV3CD/
- Source data for EV and Appendix/Source data Fig EV2/~$Image J quantification data ExtFig2B.xlsx
- __MACOSX/Source data for EV and Appendix/Source data Fig EV2/._~$Image J quantification data ExtFig2B.xlsx
- Source data for EV and Appendix/Source data Fig EV2/Fig EV2A Image J quantification data dose.xlsx
- __MACOSX/Source data for EV and Appendix/Source data Fig EV2/._Fig EV2A Image J quantification data dose.xlsx
- Source data for EV and Appendix/Source data Fig EV2/.DS_Store
- __MACOSX/Source data for EV and Appendix/Source data Fig EV2/._.DS_Store
- Source data for EV and Appendix/Source data Fig EV2/Source data Fig EV2 CEF_Casp3-7.jpg
- __MACOSX/Source data for EV and Appendix/Source data Fig EV2/._Source data Fig EV2 CEF_Casp3-7.jpg
- Source data for EV and Appendix/Source data Fig EV2/Fig EV2A dosage uncropped.tif
- __MACOSX/Source data for EV and Appendix/Source data Fig EV2/._Fig EV2A dosage uncropped.tif
- Source data for EV and Appendix/Source data Fig EV2/Fig EV2A Graph dose effect.pzfx
- __MACOSX/Source data for EV and Appendix/Source data Fig EV2/._Fig EV2A Graph dose effect.pzfx
- Source data for EV and Appendix/Source data Fig EV2/Fig EV2EF NeuN-GFAP.pzfx
- __MACOSX/Source data for EV and Appendix/Source data Fig EV2/._Fig EV2EF NeuN-GFAP.pzfx
- Source data for EV and Appendix/Source data Fig EV2/Fig EV2B Quantification P-eIF4E,P-mTOR.xlsx
- __MACOSX/Source data for EV and Appendix/Source data Fig EV2/._Fig EV2B Quantification P-eIF4E,P-mTOR.xlsx
- Source data for EV and Appendix/Source data Fig EV2/Fig EV2D LDH.pzfx
- __MACOSX/Source data for EV and Appendix/Source data Fig EV2/._Fig EV2D LDH.pzfx
- Source data for EV and Appendix/Source data Fig EV2/Fig EV2B uncropped.pptx
- __MACOSX/Source data for EV and Appendix/Source data Fig EV2/._Fig EV2B uncropped.pptx
- Source data for EV and Appendix/Source data Fig EV2/Fig EV2B Graph and stats EiF4E mTOR.pzfx
- __MACOSX/Source data for EV and Appendix/Source data Fig EV2/._Fig EV2B Graph and stats EiF4E mTOR.pzfx
- Source data for EV and Appendix/Source data Fig EV2/Source data Fig EV2 CEF_Neun-GFAP.jpg
- __MACOSX/Source data for EV and Appendix/Source data Fig EV2/._Source data Fig EV2 CEF_Neun-GFAP.jpg
- Source data for EV and Appendix/Source data Fig EV2/Fig EV2C Casp3:7.pzfx
- __MACOSX/Source data for EV and Appendix/Source data Fig EV2/._Fig EV2C Casp3:7.pzfx
- Source data for EV and Appendix/Source data Fig EV5/Fig EV5C Food consumption.pzfx
- __MACOSX/Source data for EV and Appendix/Source data Fig EV5/._Fig EV5C Food consumption.pzfx
- Source data for EV and Appendix/Source data Fig EV5/Fig EV5A Graph and stats - Marble-Grooming-Nesting.pzfx
- __MACOSX/Source data for EV and Appendix/Source data Fig EV5/._Fig EV5A Graph and stats - Marble-Grooming-Nesting.pzfx
- Source data for EV and Appendix/Source data Appendix Fig S5/.DS_Store
- __MACOSX/Source data for EV and Appendix/Source data Appendix Fig S5/._.DS_Store
- Source data for EV and Appendix/Source data Appendix Fig S5/Fig S5B Graph and stats - NOR small arena.pzfx
- __MACOSX/Source data for EV and Appendix/Source data Appendix Fig S5/._Fig S5B Graph and stats - NOR small arena.pzfx
- Source data for EV and Appendix/Source data Appendix Fig S5/Fig S5C Graph and stats -  Marble-Grooming-Nesting.pzfx
- __MACOSX/Source data for EV and Appendix/Source data Appendix Fig S5/._Fig S5C Graph and stats -  Marble-Grooming-Nesting.pzfx
- Source data for EV and Appendix/Source data Appendix Fig S5/Fig S5A Graph stat - NOR.pzfx
- __MACOSX/Source data for EV and Appendix/Source data Appendix Fig S5/._Fig S5A Graph stat - NOR.pzfx
- Source data for EV and Appendix/Source data Appendix Fig S4/.DS_Store
- __MACOSX/Source data for EV and Appendix/Source data Appendix Fig S4/._.DS_Store
- Source data for EV and Appendix/Source data Appendix Fig S4/Fig S4B Graph and stats - ca rears.pzfx
- __MACOSX/Source data for EV and Appendix/Source data Appendix Fig S4/._Fig S4B Graph and stats - ca rears.pzfx
- Source data for EV and Appendix/Source data Appendix Fig S4/Fig S4A Graph and stats - ca loc act.pzfx
- __MACOSX/Source data for EV and Appendix/Source data Appendix Fig S4/._Fig S4A Graph and stats - ca loc act.pzfx
- Source data for EV and Appendix/Source data table S1/.DS_Store
- __MACOSX/Source data for EV and Appendix/Source data table S1/._.DS_Store
- Source data for EV and Appendix/Source data table S1/Source data Table S1 WT+Rh10-tests shirpa.xls
- __MACOSX/Source data for EV and Appendix/Source data table S1/._Source data Table S1 WT+Rh10-tests shirpa.xls
- Source data for EV and Appendix/Source data table S1/Group 7 - WT+Rh10 - open field.xlsx
- __MACOSX/Source data for EV and Appendix/Source data table S1/._Group 7 - WT+Rh10 - open field.xlsx
- Source data for EV and Appendix/Source data Fig EV3/Source data Fig EV3B/Graph Fig EV3B.pzfx
- __MACOSX/Source data for EV and Appendix/Source data Fig EV3/Source data Fig EV3B/._Graph Fig EV3B.pzfx
- Source data for EV and Appendix/Source data Fig EV3/Source data Fig EV3B/.DS_Store
- __MACOSX/Source data for EV and Appendix/Source data Fig EV3/Source data Fig EV3B/._.DS_Store
- Source data for EV and Appendix/Source data Fig EV3/Source data Fig EV3B/~$Source data for Fig EV3B.xlsx
- __MACOSX/Source data for EV and Appendix/Source data Fig EV3/Source data Fig EV3B/._~$Source data for Fig EV3B.xlsx
- Source data for EV and Appendix/Source data Fig EV3/Source data Fig EV3B/Source data for Fig EV3B.xlsx
- __MACOSX/Source data for EV and Appendix/Source data Fig EV3/Source data Fig EV3B/._Source data for Fig EV3B.xlsx
- Source data for EV and Appendix/Source data Fig EV3/Source data Fig EV3B/WB WT+AAVRh10ΓêåNDGKk.tif
- __MACOSX/Source data for EV and Appendix/Source data Fig EV3/Source data Fig EV3B/._WB WT+AAVRh10ΓêåNDGKk.tif
- Source data for EV and Appendix/Source data Fig EV3/Source data Fig EV3A/KO 266 Rh10 12w - hip_15.jpg
- __MACOSX/Source data for EV and Appendix/Source data Fig EV3/Source data Fig EV3A/._KO 266 Rh10 12w - hip_15.jpg
- Source data for EV and Appendix/Source data Fig EV3/Source data Fig EV3A/.DS_Store
- __MACOSX/Source data for EV and Appendix/Source data Fig EV3/Source data Fig EV3A/._.DS_Store
- Source data for EV and Appendix/Source data Fig EV3/Source data Fig EV3A/KO 7 Rh10 8w - str_12.jpg
- __MACOSX/Source data for EV and Appendix/Source data Fig EV3/Source data Fig EV3A/._KO 7 Rh10 8w - str_12.jpg
- Source data for EV and Appendix/Source data Fig EV3/Source data Fig EV3A/KO 7 Rh10 8w - pfc_21.jpg
- __MACOSX/Source data for EV and Appendix/Source data Fig EV3/Source data Fig EV3A/._KO 7 Rh10 8w - pfc_21.jpg
- Source data for EV and Appendix/Source data Fig EV3/Source data Fig EV3A/KO 7 Rh10 8w - hip_15.jpg
- __MACOSX/Source data for EV and Appendix/Source data Fig EV3/Source data Fig EV3A/._KO 7 Rh10 8w - hip_15.jpg
- Source data for EV and Appendix/Source data Fig EV3/Source data Fig EV3A/KO 266 Rh10 12w - str_12.jpg
- __MACOSX/Source data for EV and Appendix/Source data Fig EV3/Source data Fig EV3A/._KO 266 Rh10 12w - str_12.jpg
- Source data for EV and Appendix/Source data Fig EV3/Source data Fig EV3A/KO 266 Rh10 12w - pfc_21.jpg
- __MACOSX/Source data for EV and Appendix/Source data Fig EV3/Source data Fig EV3A/._KO 266 Rh10 12w - pfc_21.jpg
- Source data for EV and Appendix/Source data Fig EV3/Source data Fig EV3CD/Source data graph PA DAG_cortex.pzfx
- __MACOSX/Source data for EV and Appendix/Source data Fig EV3/Source data Fig EV3CD/._Source data graph PA DAG_cortex.pzfx
- Source data for EV and Appendix/Source data Fig EV3/Source data Fig EV3CD/Source data MSMS total lipids molp.xlsx
- __MACOSX/Source data for EV and Appendix/Source data Fig EV3/Source data Fig EV3CD/._Source data MSMS total lipids molp.xlsx
