# Supplementary material for: AAV‐delivered diacylglycerol kinase DGKk achieves long‐term rescue of fragile X syndrome mouse model
Source: EMBO Mol Med. 2022 Apr 4;14(5):e14649. doi: 10.15252/emmm.202114649 (PMC9081908; doi:10.15252/emmm.202114649)
Supplement: Supplementary file 3 — Source Data for Expanded View and Appendix [file EMMM-14-e14649-s002.zip › Source data for EV and Appendix/Source data Fig EV1/Fig EV1B qRTPCR mDGKk.xlsx]

## Sheet: Feuil1
Source data Fig EV1B
																									siControl	siFmr1
		Ct mDGKk	Ct mean	Ct FMR1	Ct mean	Ct RPLP0	Ct mean			mDGKk														Mean	1	1.00115		pvalue	stars
	siC 1	27.13		31.97		23.66				Samples	DCt gène - housekeeping				to 1									SEM	0.124936	0.0128572		0.988073	ns
		27.63		32.48		23.87				siC 1	3.74667	0.0744974	0.0653841	1.13938	1
		27.75	27.5033	31.48	31.9767	23.74	23.7567			siC 2	4.09	0.0587202		0.89808
	siC 2	27.09		31.22		23.27				siC 3	3.99	0.0629347		0.962539
		27.63		31.17		23.13				siF 1	3.93	0.0656073		1.00341	1.00115
		27.04	27.2533	31.06	31.15	23.09	23.1633			siF 2	3.95333	0.0645547		0.987316
	siC 3	27.6		31.51		24.02				siF 3	3.91667	0.0662164		1.01273
		27.77		31.73		23.6				Control 1	18.8733	2.08238e-06		3.18485e-05
		27.8	27.7233	31.84	31.6933	23.58	23.7333			Control 2	21.94	2.48543e-07		3.80128e-06
	siFMR1 1	27.31		32.92		23.45				Control 3	21.3633	3.70677e-07		5.66923e-06
		27.19		33.64		23.27
		27.45	27.3167	32.69	33.0833	23.44	23.3867
	siFMR1 2	26.76		33.3		22.79				FMR1															siControl	siFmr1
		26.84		33.08		22.78				Samples	DCt gène - housekeeping	Moyenne calibrateur												Moyenne FCI	1	0.280981		pvalue	stars
		26.69	26.7633	32.95	33.11	22.86	22.81			siC 1	8.22	0.00335377	0.00377079	0.889409	1									Ecart-type	0.09627	0.0612495		0.000400136	***
	siFMR1 3	27.24		33.23		23.16				siC 2	7.98667	0.00394252		1.04554
		26.98		32.91		22.91				siC 3	7.96	0.00401607		1.06505
		27.07	27.0967	32.58	32.9067	23.47	23.18			siF 1	9.69667	0.00120507		0.319581	0.280981
	Control 1	44.2		32.32		24.22				siF 2	10.3	0.000793215		0.210358
		40.02		32.33		24.18				siF 3	9.72667	0.00118027		0.313004
		45	43.0733	31.21	31.9533	24.2	24.2			Control 1	7.75333	0.00463462		1.22909
	Control 2	45		31.12		23.05				Control 2	8.12333	0.00358619		0.951045
		45		31.36		23.1				Control 3	7.82333	0.00441511		1.17087
		45	45	31.07	31.1833	23.03	23.06
	Control 3	45		31.51		23.69
		45		31.62		23.63
		45	45	31.25	31.46	23.59	23.6367
	H20	/			/		/
		45			/		/
		/	45		/		44.96
	condition : 0,6 ug of full mDgkk-HA (#633) plasmid and siRNAControl/siRNA Fmr1 transfected in cos-1 cells using lipofectamine 2ul/well). Lysis after 48h. RNA isolation using Trizol. RT with SSIV. SybrGreen Roche. Machine : LightCycler480
