# Supplementary material for: AAV‐delivered diacylglycerol kinase DGKk achieves long‐term rescue of fragile X syndrome mouse model
Source: EMBO Mol Med. 2022 Apr 4;14(5):e14649. doi: 10.15252/emmm.202114649 (PMC9081908; doi:10.15252/emmm.202114649)
Supplement: Supplementary file 3 — Source Data for Expanded View and Appendix [file EMMM-14-e14649-s002.zip › Source data for EV and Appendix/Source data Fig EV1/Fig EV1A Calcul quantif hDGKk vs GAPDH siFMRP.xlsx]

## Sheet: Feuil1
													FC HA/GAPDH
gel 1 (200529)	replicate	SiRNA	HA	FMRP	GAPDH	HA/GAPDH	FC HA/GAPDH	FMRP/GAPDH	FC FMRP/GAPDH			#	siC	siFMR1		#1
	#1	C	15257.9	6501.78	15754.7	0.968468	0.937742	0.412688	0.60279			682	0.937742	0.508489		siC	siF
		FMR1	7924.27	1935.67	15089.5	0.52515	0.508489	0.128279	0.18737			684	1	0.261618		0.937742	0.508489
	#2	C	7874.85	10654.5	14317.8	0.550004	1	0.744141	1			685	1	0.668068		1	0.778591
		FMR1	1920.62	1518.89	13347.8	0.143891	0.261618	0.113794	0.15292			686	1	0.246803
	#3	C	4299.88	5274.76	13127.9	0.327538	1	0.401799	1			682	1	0.778591		#2
		FMR1	2592.81	651.849	11849.2	0.218818	0.668068	0.0550122	0.136915			684	0.795533	0.276147		siC	siF
	#4	C	12549	2939.52	9630.09	1.3031	1	0.305243	1			685	0.907388	0.26437		1	0.261618
		FMR1	3878.05	879.506	12058.3	0.32161	0.246803	0.072938	0.106536			686	0.504324	0.278795		0.795533	0.276147
gel 2 (200529)	#1	C	20139.5	13350.7	19500.6	1.03277	1	0.684631	1				FC FMRP/GAPDH			#3
		FMR1	14680.8	8508.32	18257.3	0.804103	0.778591	0.466023	0.680692				siC	siF		siC	siF
	#2	C	5357.27	11601.5	12243.9	0.437547	0.795533	0.947538	1.27333			682	0.60279	0.18737		1	0.668068
		FMR1	2007.45	7387.1	13217.2	0.151882	0.276147	0.558902	0.75107			684	1	0.15292		0.907388	0.26437
	#3	C	3979.15	7089.1	13388.6	0.297204	0.907388	0.529488	1.3178			685	1	0.136915
		FMR1	1195.48	1818.89	13806	0.0865912	0.26437	0.131746	0.327892			686	1	0.106536		#4
	#4	C	8932.48	7557.46	13592	0.657184	0.504324	0.556021	1.82157			682	1	0.680692		siC	siF
		FMR1	5513.32	1757.82	15175.8	0.363298	0.278795	0.115831	0.379471			684	1.27333	0.75107		1	0.246803
												685	1.3178	0.327892		0.504324	0.278795
												686	1.82157	0.379471
gel 1					gel 2
