# Supplementary material for: AAV‐delivered diacylglycerol kinase DGKk achieves long‐term rescue of fragile X syndrome mouse model
Source: EMBO Mol Med. 2022 Apr 4;14(5):e14649. doi: 10.15252/emmm.202114649 (PMC9081908; doi:10.15252/emmm.202114649)
Supplement: Supplementary file 3 — Source Data for Expanded View and Appendix [file EMMM-14-e14649-s002.zip › Source data for EV and Appendix/Source data Appendix Fig S11/Weight testis.xlsx]

## Sheet: Rh10 (4W) group 2a
Rh10 cohort 4W 2a			Anapath
Study: Behavioral testing in Fmr1y/- males 4 weeks after AAV10-mDgkk ICV injection (n=24 per group)						Experimental conditions for group: anapath traitement Fmr1-AAV_09/12/2019						Experimental conditions for group: anapath traitement Fmr1-S_09/12/2019						Experimental conditions for group: anapath traitement WT-S_09/12/2019
Code: IP00006844b						diet:						diet:						diet:
Client: sorg						fasting period:						fasting period:						fasting period:
Experiment: prélèvement de cerveaux cohort 2a du lot 1a_09/12/2019						sop:						sop:						sop:
Date: 09/12/2019						Treatment name: Fmr1-AAV						Treatment name: Fmr1-S						Treatment name: WT-S
Age: 13.0						Treatment dose:						Treatment dose:						Treatment dose:
biox (ne pas modifier):[52371, [1852, 10001, 10003, 1860], 4, 6, 9, [18, 23], [24, 29], [30, 38]]						Treatment route:						Treatment route:						Treatment route:
					body weight	I8c testis (right)	I8d testis (left)	comments								I8c testis (right)	I8d testis (left)	comments
sex	genotype	treatment_name	mouse	age	g	g	g				sex	genotype	treatment_name	mouse	age	g	g
Male	FMR1WT/0	WT-S	13	13	29.968						Male	FMR1WT/0	SALINE	411	30
			15	13	27.652									413	30
			16	13	27.801	0.094	0.093							441	30	0.111	0.112
			491	13	26.514	0.093	0.094							449	30	0.088	0.084
			494	13	26.501	0.084	0.083							450	30	0.087	0.086
			497	13	24.395	0.095	0.089							453	30	0.099	0.096
	FMR1KO/0	Fmr1-AAV	7	13	23.84							FMR1KO/0	AAV	439	30	0.123	0.114
			12	13	23.797									440	30	0.121	0.118
			14	13	23.3	0.12	0.115							442	30	0.126	0.115
			470	13	25.045	0.118	0.117							452	30	0.113	0.104
			492	13	25.168	0.117	0.112					FMR1KO/0	SALINE	404	30	0.117	0.104
			493	13	24.96	0.113	0.106							412	30	0.131	0.121
	FMR1KO/0	Fmr1-S	46	13	26.442									435	30	0.114	0.11
			47	13	27.64									484	30	0.128	0.113
			48	13	26.251										mean Male FMR1WT/0 SALINE	27.1385	0.0915
			51	13	25.062										sem Male FMR1WT/0 SALINE	0.753478	0.00253311
			73	13	25.908										mean Male FMR1KO/0 AAV	23.9955	0.119
			74	13	25.722	0.096	0.094								sem Male FMR1KO/0 AAV	0.37067	0.001
			80	13	27.443	0.133	0.121								mean Male FMR1KO/0 SALINE	26.0525	0.115
			460	13	28.33	0.111	0.11								sem Male FMR1KO/0 SALINE	0.622345	0.002
			496	13	23.664	0.121	0.11
				mean Male FMR1WT/0 WT-S	27.1385	0.0915	0.08975
				sem Male FMR1WT/0 WT-S	0.753478	0.00253311	0.00249583
				mean Male FMR1KO/0 Fmr1-AAV	24.3517	0.117	0.1125
				sem Male FMR1KO/0 Fmr1-AAV	0.326223	0.00147196	0.00239792
				mean Male FMR1KO/0 Fmr1-S	26.2736	0.11525	0.10875
				sem Male FMR1KO/0 Fmr1-S	0.47446	0.00783555	0.0055584

## Sheet: Rh10 (4W) group 2b
Rh10 cohort 4W 2a
			Anapath
Study: Behavioral testing in Fmr1y/- males 4 weeks after AAV10-mDgkk ICV injection (n=24 per group)						Experimental conditions for group: anapath - IP6844b (2) - lot 2b
Code: IP00006844b						diet:
Client: sorg						fasting period:
Experiment: prélèvement cerveaux - cohorte 2b						sop:
Date: 16/12/2019						Treatment name:
Age: 13.0						Treatment dose:
biox (ne pas modifier):[52405, [1852, 10001, 10003, 1860], 3, 5, 8, [18, 23], [24, 36]]						Treatment route:
				body weight	I8c testis (right)	I8d testis (left)	comments
sex	genotype	mouse	age	g	g	g
Male	FMR1WT/0	85	13	28.145
		87	13	26.94
		118	13	26.06	0.099	0.105
		119	13	22.93	0.085	0.1
		133	13	24.39	0.085	0.104
		134	13	24.125	0.087	0.096
	FMR1KO/0	84	13	28.346
		86	13	26.228
		120	13	23.846	0.13	0.13
		121	13	23.367
		122	13	24.644
		123	13	22.906	0.114	0.011
		131	13	25.1	0.109	0.113
		132	13	25.17	0.103	0.097
		135	13	26.7	0.123	0.117
		161	13	23.44	0.1	0.089
		194	13	27.688	0.14	0.135
		195	13	28.02	0.122	0.12
		197	13	25.39	0.11	0.112
			mean Male FMR1WT/0	26.0187	0.092	0.1025
			sem Male FMR1WT/0	1.11474	0.007	0.0025
			mean Male FMR1KO/0	25.0731	0.110111	0.0991111
			sem Male FMR1KO/0	0.472784	0.00622371	0.0121672
			t-test	0.984721	0.0022478	0.942341
			t-test sig		**
			effect size	0.00946831	2.67275	0.0534274
					I8c testis (right)	I8d testis (left)	comments
sex	genotype	treatment_name	mouse	age	g	g
Male	FMR1WT/0	SALINE	454
			455
			463		0.102	0.106
			467		0.103	0.103
			468		0.095	0.096
			481		0.104	0.103
	FMR1KO/0	AAV	451
			456
			457
			464		0.127	0.123
			465		0.13	0.124
			466		0.123	0.123
			469		0.124	0.123
	FMR1KO/0	SALINE	418
			419		0.113	0.111
			420		0.118	0.118
			480		0.13	0.114
			483		0.119	0.115
				mean Male FMR1WT/0 SALINE	0.092	0.1025
				sem Male FMR1WT/0 SALINE	0.007	0.0025
				mean Male FMR1KO/0 AAV	0.100667	0.11
				sem Male FMR1KO/0 AAV	0.014678	0.0102632
				mean Male FMR1KO/0 SALINE	0.1098	0.0854
				sem Male FMR1KO/0 SALINE	0.00409145	0.0192914

## Sheet: PHPeB (4W) group 1
PHPeB cohort 4W 1			Anapath
Study: Behavioral testing in Fmr1y/- males 4 weeks after AAV-PHP.eB-mDgkk IV injection (n=24 per group) + repeat NOR &é social grp4						Experimental conditions for group: Fmr1-AAV (group2)
Code: IP00006844c						diet:
Client: sorg						fasting period:
Experiment: prélèvement de cerveaux cohort 1a_IP6844c(2)						sop:
Date: 02/03/2020						Treatment name: KO virus
Age:						Treatment dose:
biox (ne pas modifier):[52141, [1852, 10001, 10003, 1860], 4, 6, 9, [18, 18], [19, 19], [20, 30], [31, 41], [42, 53]]						Treatment route:
					body weight	I8c testis (right)	I8d testis (left)	comments
sex	genotype	treatment_name	mouse	age	g	g	g
Male	FMR1Failed	KO saline	255		31.927	0.129	0.121
	FMR1Failed	WT saline	349a
	FMR1WT/0	WT saline	216		31.195	0.114	0.107
			219		33.375	0.11	0.104
			256		34.63
			260		32.593
			264		31.502	0.105	0.102
			271		30.965	0.11	0.104
			347
			348
			399
			400
			402
	FMR1KO/0	KO saline	213		32.375	0.122	0.126
			217		34.61	0.129	0.128
			218		31.943
			254		32.175
			258		30.538	0.118	0.12
			358
			360
			365a
			398
			401
			406
	FMR1KO/0	KO virus	200		32.034
			203		31.334
			208		32.257	0.127	0.114
			276		33.022	0.125	0.112
			285a		33.13	0.131	0.129
			286		33.358	0.135	0.132
			350a
			352
			353
			366a
			386
			390
				mean Male FMR1Failed KO saline	31.927	0.129	0.121
				sem Male FMR1Failed KO saline	#DIV/0!	#DIV/0!	#DIV/0!
				mean Male FMR1Failed WT saline	#DIV/0!	#DIV/0!	#DIV/0!
				sem Male FMR1Failed WT saline	#DIV/0!	#DIV/0!	#DIV/0!
				mean Male FMR1WT/0 WT saline	32.3767	0.10975	0.10425
				sem Male FMR1WT/0 WT saline	0.58524	0.00184278	0.00103078
				mean Male FMR1KO/0 KO saline	32.3282	0.123	0.124667
				sem Male FMR1KO/0 KO saline	0.65519	0.00321455	0.0024037
				mean Male FMR1KO/0 KO virus	32.5225	0.1295	0.12175
				sem Male FMR1KO/0 KO virus	0.318238	0.00221736	0.00510514
			Anapath
Study: Behavioral testing in Fmr1y/- males 4 weeks after AAV-PHP.eB-mDgkk IV injection (n=24 per group) + repeat NOR &é social grp4						Experimental conditions for group: anapath IP6844c lot1a
Code: IP00006844c						diet:
Client: sorg						fasting period:
Experiment: prélèvement de cerveaux cohort 1a						sop:
Date: 11/06/2019						Treatment name:
Age: 13.0						Treatment dose:
biox (ne pas modifier):[50661, [10001, 10003, 1860], 4, 6, 8, [18, 18], [19, 23], [24, 32]]						Treatment route:
					I8c testis (right)	I8d testis (left)	comments
sex	genotype	treatment_name	mouse	age	g	g
Male	FMR1Failed		304	13	0.111	0.11
	FMR1WT/0		291	13	0.099	0.104
			313	13
			315	13	0.111	0.108
			316	13	0.108	0.102
			317	13	0.096	0.088
	FMR1KO/0		279	13
			283	13	0.122	0.107
			285	13	0.116	0.111
			292	13	0.124	0.12
			293	13	0.115	0.11
			302	13
			303	13	0.092	0.095
			314	13	0.11	0.109
			318	13	0.081	0.088
				mean Male FMR1Failed	31.927	0.129
				sem Male FMR1Failed	#DIV/0!	#DIV/0!
				mean Male FMR1WT/0	32.9483	0.112
				sem Male FMR1WT/0	0.719403	0.002
				mean Male FMR1KO/0	32.363	0.1165
				sem Male FMR1KO/0	0.803372	0.00548483

## Sheet: PHPeB (4W) group 2
PHPeB cohort 4W 2			Anapath
Study: Behavioral testing in Fmr1y/- males 4 weeks after AAV-PHP.eB-mDgkk IV injection (n=24 per group) + repeat NOR &é social grp4						Experimental conditions for group: Fmr1-AAV (group2)						Experimental conditions for group: WT (group2)						Experimental conditions for group: Fmr1-S (group2)
Code: IP00006844c						diet:						diet:						diet:
Client: sorg						fasting period:						fasting period:						fasting period:
Experiment: prélèvement de cerveaux cohort 1b_IP6844c(2)						sop:						sop:						sop:
Date: 09/03/2020						Treatment name: KO virus						Treatment name: WT saline						Treatment name: KO saline
Age:						Treatment dose:						Treatment dose:						Treatment dose:
biox (ne pas modifier):[52142, [1852, 10001, 10003, 1860], 4, 6, 9, [18, 18], [19, 29], [30, 40], [41, 52]]						Treatment route:						Treatment route:						Treatment route:
					body weight	I8c testis (right)	I8d testis (left)	comments
sex	genotype	treatment_name	mouse	age	g	g	g
Male	FMR1Failed	WT saline	349a		30.56	0.118	0.104
	FMR1WT/0	WT saline	216
			219
			256
			260
			264
			271
			347		27.073	0.117	0.098
			348		27.327	0.105	0.097
			399		26.261
			400		29.837
			402		30.863	0.115	0.098
	FMR1KO/0	KO saline	213
			217
			218
			254
			258
			358		34.78
			360		31.826
			365a		33.263	0.148	0.128
			398		30.447	0.126	0.114
			401		28.023	0.12	0.114
			406		31.043	0.114	0.109
	FMR1KO/0	KO virus	200
			203
			208
			276
			285a
			286		28.952	0.113	0.111
			350a		34.091
			352		30.845
			353		31.485	0.124	0.115
			366a		29.536	0.11	0.107
			386
			390		32.56	0.131	0.118
				mean Male FMR1Failed WT saline	30.56	0.118	0.104
				sem Male FMR1Failed WT saline	#DIV/0!	#DIV/0!	#DIV/0!
				mean Male FMR1WT/0 WT saline	28.2722	0.112333	0.0976667
				sem Male FMR1WT/0 WT saline	0.881398	0.00371184	0.000333333
				mean Male FMR1KO/0 KO saline	31.5637	0.127	0.11625
				sem Male FMR1KO/0 KO saline	0.954912	0.0074162	0.00409013
				mean Male FMR1KO/0 KO virus	31.2448	0.1195	0.11275
				sem Male FMR1KO/0 KO virus	0.779424	0.0048734	0.00239357
			Anapath
Study: Behavioral testing in Fmr1y/- males 4 weeks after AAV-PHP.eB-mDgkk IV injection (n=24 per group) + repeat NOR &é social grp4						Experimental conditions for group: anapath traitement saline_17.06.2019						Experimental conditions for group: anapath traitement AAV_17.06.2019
Code: IP00006844c						diet:						diet:
Client: sorg						fasting period:						fasting period:
Experiment: Prélèvement de cerveaux cohort 1b						sop:						sop:
Date: 17/06/2019						Treatment name: SALINE						Treatment name: AAV
Age: 13.0						Treatment dose:						Treatment dose:
biox (ne pas modifier):[50675, [10001, 10003, 1860], 4, 6, 8, [18, 20], [21, 27], [28, 31], [32, 38]]						Treatment route:						Treatment route:
					I8c testis (right)	I8d testis (left)	comments
sex	genotype	treatment_name	mouse	age	g	g
Male	FMR1Failed	AAV	354	13	0.112	0.101
			365	13	0.116	0.112
			366	13	0.118	0.116
	FMR1WT/0	SALINE	335	13
			337	13
			349	13
			350	13	0.095	0.091
			357	13	0.098	0.093
			370	13	0.096	0.092
			377	13	0.099	0.095
	FMR1KO/0	AAV	339	13
			355	13
			356	13
			368	13	0.113	0.117
	FMR1KO/0	SALINE	336	13
			338	13
			369	13	0.119	0.117
			371	13	0.119	0.113
			375	13	0.112	0.115
			376	13	0.115	0.117
			378	13
				mean Male FMR1Failed AAV	0.115333	0.109667
				sem Male FMR1Failed AAV	0.00176383	0.00448454
				mean Male FMR1WT/0 SALINE	0.097	0.09275
				sem Male FMR1WT/0 SALINE	0.000912871	0.000853913
				mean Male FMR1KO/0 AAV	0.113	0.117
				sem Male FMR1KO/0 AAV	#DIV/0!	#DIV/0!
				mean Male FMR1KO/0 SALINE	0.11625	0.1155
				sem Male FMR1KO/0 SALINE	0.00170171	0.000957427

## Sheet: Rh10 (8w)
Rh10 cohort 8W			Anapath
Study: Behavioral testing in Fmr1y/- males 8 weeks after AAV10-mDgkk ICV injection (n=12 per group)						Experimental conditions for group: anapath_IP6844e_cohorte1b_18/02/2020
Code: IP00006844e						diet:
Client: sorg						fasting period:
Experiment: dissection, inclusion OCT, tubes						sop:
Date: 18/02/2020						Treatment name:
Age:						Treatment dose:
biox (ne pas modifier):[52796, [1852], 3, 5, 5, [18, 18], [19, 22]]						Treatment route:
				body weight
sex	genotype	mouse	age	g
Male	FMR1WT/0	272		27.78
	FMR1KO/0	258		28.72
		266		29.72
		267		30.512
		268		31.613
			mean Male FMR1WT/0	27.78
			sem Male FMR1WT/0	#DIV/0!
			mean Male FMR1KO/0	30.1412
			sem Male FMR1KO/0	0.612434
			t-test	#DIV/0!
			t-test sig	#DIV/0!
			effect size	#DIV/0!

## Sheet: PHPeB (8W)
PHPeB cohort 8W			Anapath
Study: Behavioral testing in Fmr1y/- males 8 weeks after AAV-PHP.eB-mDgkk IV injection (n=12 per group)						Experimental conditions for group: anapath prélèvement cerveaux sur lot 1b
Code: IP00006844f						diet:
Client: sorg						fasting period:
Experiment: prélèvement cerveaux sur lot 1b						sop:
Date: 23/09/2019						Treatment name:
Age: 17.0						Treatment dose:
biox (ne pas modifier):[51491, [1852], 3, 5, 5, [18, 19], [20, 23]]						Treatment route:
				body weight
sex	genotype	mouse	age	g
	FMR1WT/O	118	17	28.385
		142	17	29.125
	FMR1KO/O	119	17	29.27
		128	17	27.168
		149	17	29.814
		169	17	31.38
			mean FMR1WT/O	28.755
			sem FMR1WT/O	0.37
			mean FMR1KO/O	29.408
			sem FMR1KO/O	0.870357
			t-test	0.647973
			t-test sig
			effect size	0.508061
