# Supplementary material for: AAV‐delivered diacylglycerol kinase DGKk achieves long‐term rescue of fragile X syndrome mouse model
Source: EMBO Mol Med. 2022 Apr 4;14(5):e14649. doi: 10.15252/emmm.202114649 (PMC9081908; doi:10.15252/emmm.202114649)
Supplement: Supplementary file 3 — Source Data for Expanded View and Appendix [file EMMM-14-e14649-s002.zip › Source data for EV and Appendix/Source data Fig EV4/Fig EV4 Raw data - WT+Rh10 - open field (Group 7).xlsx]

## Sheet: Habituation
		Object Recognition
Study : IP6844k
Age : 10 weeks
Gender : male
AAV = Rh10
				Distance Traveled (cm)				% Time Spent in the Center
Mouse label	Group	Nb/cage	1 (0-5 min)	2 (5-10 min)	3 (20-15 min)	Total	1 (0-5 min)	2 (5-10 min)	3 (20-15 min)	Total
1	WT-S	4	3337.1	2425.18	2027.56	7789.95	25.04	31.12	35.7333	30.6311						Mann-Whitney
2		4	2876.45	2543.54	2040.27	7460.3	34.12	38.76	25.3733	32.7556
3		4	3259.49	2045.26	1910.68	7215.77	37.56	61.8267	46.2933	48.56
4		4	2677.74	1788.1	1511.4	5977.98	32.4133	21.8267	42.9333	32.3911
5		4	1622.01	2007.63	1613.52	5243.19	12.9867	25.96	26.1467	21.7022
6		4	1847.23	2596.57	2378.51	6822.38	43.7467	32.0667	38.2267	38.0178
7		4	1386.09	1466.26	1652.02	4504.62	20.6133	51.24	41.4267	37.76
8		4	1996.95	2363.8	1877.37	6238.23	19.64	32.6267	33.1333	28.4667
9		4	1418.09	1913.74	1565.92	4898.14	34	24.1333	40.84	32.9956
10		4	2833.23	2092.6	1585.66	6511.5	28.96	33.6267	35.4267	32.6756
13	WT-AAV	3	3170.63	1880.89	1673.79	6725.38	21.7333	47.72	40.36	36.6044
14		3	2245.9	1298.35	1251.83	4796.26	34.96	59.52	39.56	44.6844
15		3	3727.2	2593.06	2558.5	8878.92	22.92	37.1867	28.4933	29.5333						Student
17		3	1207.9	2071.94	1978.92	5259.5	7.12	37.04	26.2533	23.4756
18		3	2114.11	1432.56	1568.98	5115.72	29.7867	49.9067	42.4	40.6978
19		3	1630.3	1849.18	1668.45	5148.04	18.2533	40.6133	28.0533	28.9778
21		4	3880.36	2025.58	1939.32	7845.94	23.2267	38.56	29.4	30.3956
22		4	2532.41	1817.84	1411.5	5761.94	21.7333	39.96	34.3067	32.0044
23		4	1442.39	1515.91	1811.16	4769.49	30.56	32.3067	29.2267	30.6978
24		4	2626.44	2051.4	1224.93	5902.77	16.7467	23.9733	26.1067	22.2756
Mean	WT-S		2325.44	2124.27	1816.29	6266.21	28.908	35.3187	36.5533	33.5956
sem			238.48	113.428	88.2211	351.568	2.95066	3.94553	2.17926	2.21294
Mean	WT-AAV		2457.76	1853.67	1708.74	6020.4	22.704	40.6787	32.416	31.9347
sem			290.942	118.548	125.269	438.471	2.4999	3.10794	1.96885	2.22217
