# Supplementary material for: AAV‐delivered diacylglycerol kinase DGKk achieves long‐term rescue of fragile X syndrome mouse model
Source: EMBO Mol Med. 2022 Apr 4;14(5):e14649. doi: 10.15252/emmm.202114649 (PMC9081908; doi:10.15252/emmm.202114649)
Supplement: Supplementary file 3 — Source Data for Expanded View and Appendix [file EMMM-14-e14649-s002.zip › Source data for EV and Appendix/Source data Fig EV4/Fig EV4 WT+Rh10-locomotor activity tests shirpa.xls]

## Sheet: Viewing Jar
				Clinical observations: Modified SHIRPA
Study : IP6844k
Age : 9 weeks
Gender : Male
Mouse label	Group	Body weight (g)	Temperature (°C)	Body position	Tremor	Palpebral closure	Coat appearance	Whiskers	Lacrimation	Defecation
				0:Inactive	0:absent	0:eyes open	0:tidy & well groomed	0:present	0:absent	0:present
				1:Active	1:present	1:eyes closed	1:irregularities such	1:absent	1:present	1:absent
				2:Excessive activity			as piloerection
1	WT-S	24.1	37.9	1	0	0	0	0	0	1
2		27.1	37.9	1	0	0	0	0	0	1
3		25.8	37.8	1	0	0	0	0	0	1
4		23.7	37.8	1	0	0	0	0	0	1
5		26.3	37.3	1	0	0	0	0	0	1
6		25.9	37	1	0	0	0	0	0	1
7		26	37	1	0	0	0	0	0	1
8		26.2	37.2	1	0	0	0	0	0	1
9		27.5	37.9	1	0	0	0	0	0	1
10		24.9	36.9	1	0	0	0	0	0	1
13	WT-AAV	24.7	37.1	1	0	0	0	0	0	1
14		24.4	37.8	1	0	0	0	0	0	1
15		27.3	38	1	0	0	0	0	0	1
17		25.1	38.5	1	0	0	0	0	0	1
18		26.6	38.7	1	0	0	0	0	0	1
19		25.9	38.7	1	0	0	0	0	0	1
21		24.3	37	1	0	0	0	0	0	1
22		27.3	38	1	0	0	0	0	0	1
23		24.8	36.9	1	0	0	0	0	0	1
24		26.3	37.8	1	0	0	0	0	0	1
Mean	WT-S	25.75	37.47	1	0	0	0	0	0	1
sem		0.381881	0.135031
Mean	WT-AAV	25.67	37.85	1	0	0	0	0	0	1
sem		0.367287	0.213568
	Student			Mann-Whitney

## Sheet: Behaviour in the Arena
			Clinical observations: Modified SHIRPA
Study : IP6844k
Age : 9 weeks
Gender : Male
Mouse label	Group	Transfer arousal	Loc. activity	Gait	Tail elevation	Vision	Olfaction	Startle response	Touch escape
		0:Extended freeze (over 5sec)	Total nb of squares	0:Fluid mvt & ~3 mm	0:Dragging	0:No response	0:No response	0:None	0:None
		1:Brief freeze followed by mvt	(10*10cm) crossed	pelvic elevation	1:Horizontal extension	1:Orientation	1:Orientation	1:Preyer reflex	1:Response to touch
		2:Immediate movement	in 30sec	1:Lack of fluidity in mvt	2:Elevated/straub tail			2:Additonal reaction	2:Flees prior to touch
1	WT-S	1	17	0	1	1	1	1	2
2		1	27	0	1	1	1	1	2
3		1	26	0	1	1	1	1	2
4		1	23	0	1	1	1	1	2
5		1	23	0	1	1	1	1	2
6		1	37	0	1	1	1	1	2
7		1	27	0	1	1	1	1	2
8		1	32	0	1	1	1	1	2
9		2	29	0	1	1	1	1	2
10		1	41	0	1	1	1	0	2
13	WT-AAV	1	22	0	1	1	1	1	2
14		1	24	0	1	1	1	0	2
15		1	38	0	1	1	1	1	2
17		1	26	0	1	1	1	1	2
18		1	24	0	1	1	1	1	2
19		1	32	0	1	1	1	1	2
21		1	15	0	1	1	1	1	2
22		1	17	0	1	1	1	0	2
23		1	24	0	1	1	1	1	2
24		1	22	0	1	1	1	1	2
Mean	WT-S	1.1	26.3	0	1	1	1	0.9	2
sem			2.22011
Mean	WT-AAV	1	24.4	0	1	1	1	0.8	2
sem			2.10924
			Student

## Sheet: Behaviour above the arena
				Clinical observations: Modified SHIRPA
Study : IP6844k
Age : 9 weeks
Gender : Male
Mouse label	Group	Positional passivity	Skin colour	Trunk curl	Limb grasping	Pinna reflex	Corneal reflex	Righting reflex	Contact right. refl.	Evidence of biting	Vocalization	Observations
		Struggles when held	0:Blanched	0:Absent	0:Absent	1:Present	1:Present	1:Rights itself	1:Present	0:none	0:None	Any other observation
		0:by the tail	1:Pink	1:Present	1:Presnt	0:Absent	0:Absent	0:Fails to right	0:Absent	1:Biting in response	1:Vocal
		1:by the neck	2:Bright, deep					itself when		to handling
		2:laid supine	red flush					released
		3:No struggle
1	WT-S	0	1	0	0	1	1	1	1	0	0
2		0	1	0	0	1	1	1	1	0	0
3		0	1	0	0	1	1	1	1	0	1
4		0	1	0	0	1	1	1	1	0	0
5		0	1	0	0	1	1	1	1	0	0
6		0	1	0	0	1	1	1	1	0	0
7		0	1	0	0	1	1	1	1	0	0
8		0	1	0	0	1	1	1	1	0	0
9		0	1	0	0	1	1	1	1	0	0
10		0	1	0	0	1	1	1	1	0	0
13	WT-AAV	0	1	0	0	1	1	1	1	0	0
14		0	1	0	0	1	1	1	1	0	0
15		0	1	0	0	1	1	1	1	0	0
17		0	1	0	0	1	1	1	1	0	0
18		0	1	0	0	1	1	1	1	0	0
19		0	1	0	0	1	1	1	1	0	0
21		0	1	0	0	1	1	1	1	0	0
22		0	1	0	0	1	1	1	1	0	0
23		0	1	0	0	1	1	1	1	0	0
24		0	1	0	0	1	1	1	1	0	0
Mean/ Ratio	WT-S	0	1	0	0	1	1	1	1	0	0.1
sem
Mean/ Ratio	WT-AAV	0	1	0	0	1	1	1	1	0	0
sem
