# Supplementary material for: AAV‐delivered diacylglycerol kinase DGKk achieves long‐term rescue of fragile X syndrome mouse model
Source: EMBO Mol Med. 2022 Apr 4;14(5):e14649. doi: 10.15252/emmm.202114649 (PMC9081908; doi:10.15252/emmm.202114649)
Supplement: Supplementary file 3 — Source Data for Expanded View and Appendix [file EMMM-14-e14649-s002.zip › Source data for EV and Appendix/Source data Fig EV2/Fig EV2A Image J quantification data dose.xlsx]

## Sheet: Feuil1
Quantification Fig EV2A
plasmid	µg	Puromycin	GAPDH	Puro/GAPDH	AU (normalisation with pCI)
pCI -	0.2	95318.3	17474.7	5.45464	1
	0.4	121725	19074.4	6.3816	1.16994
	0.8	141138	18889	7.47196	1.36984
pCI-∆N-mDGKk -	0.2	84384.3	18054.5	4.67387	0.856862
	0.4	75902.8	18041.5	4.20712	0.771292
	0.8	47582.3	18304	2.59956	0.476577
