# Supplementary material for: AAV‐delivered diacylglycerol kinase DGKk achieves long‐term rescue of fragile X syndrome mouse model
Source: EMBO Mol Med. 2022 Apr 4;14(5):e14649. doi: 10.15252/emmm.202114649 (PMC9081908; doi:10.15252/emmm.202114649)
Supplement: Supplementary file 3 — Source Data for Expanded View and Appendix [file EMMM-14-e14649-s002.zip › Source data for EV and Appendix/Source data Fig EV2/Fig EV2B Quantification P-eIF4E,P-mTOR.xlsx]

## Sheet: Sum norm
HA-mDGKk expression
			norm.val.	0.0236127
		Exp1	Exp2	Exp3	norm			average	std
538	0	n.d.	n.d.	n.d.
	5	n.d.	n.d.	n.d.
	15	n.d.	n.d.	n.d.
	30	n.d.	n.d.	n.d.
671	0	0.0274752	0.0212406	0.0221224	1.16358	0.899541	0.936882	1	0.142887
	5	0.0266791	0.0171255	0.0218894	1.12986	0.725266	0.927017	0.927381	0.202298
	15	0.0242464	0.0243247	0.0242999	1.02684	1.03015	1.0291	1.0287	0.00169499
	30	0.0357764	0.022226	0.0268512	1.51513	0.941273	1.13715	1.19785	0.291706
666	0	0.0746579	0.0697404	0.0651503	3.16176	2.95351	2.75912	2.95813	0.201363
	5	0.0279504	0.0899524	0.091923	1.1837	3.80948	3.89294	2.96204	1.54066
	15	0.0396731	0.0646586	0.0742621	1.68016	2.73829	3.145	2.52115	0.756178
	30	0.041353	0.0733967	0.0807543	1.7513	3.10835	3.41995	2.75986	0.88723
mTOR activation
			norm.val.	0.198916
		Exp1	Exp2	Exp3	norm			average	std	t-test	significance
538	0	0.213853	0.187026	0.19587	1.07509	0.940227	0.984684	1	0.0687233
	5	0.213446	0.239342	0.266206	1.07304	1.20323	1.33828	1.20485	0.132626
	15	0.273677	0.326331	0.295453	1.37584	1.64054	1.48531	1.50056	0.133009
	30	0.324441	0.385586	0.362091	1.63104	1.93843	1.82032	1.7966	0.155062
671	0	0.269711	0.284836	0.248109	1.3559	1.43194	1.2473	1.34505	0.0927933	0.00662596	**
	5	0.332062	0.302092	0.415082	1.66936	1.51869	2.08671	1.75825	0.294263	0.0411579	*
	15	0.494154	0.492687	0.478988	2.48423	2.47686	2.40799	2.45636	0.0420532	0.000288704	***
	30	0.453249	0.475781	0.48307	2.27859	2.39186	2.42851	2.36632	0.0781558	0.00473341	**
666	0	0.454446	0.382806	0.233384	2.28461	1.92446	1.17328	1.79411	0.567016	0.0737035
	5	0.512278	0.648738	0.376165	2.57534	3.26136	1.89107	2.57592	0.685145	0.0272043	*
	15	0.581023	0.33613	0.465533	2.92094	1.68981	2.34035	2.31703	0.615898	0.0881948
	30	0.506207	0.31104	0.487239	2.54482	1.56367	2.44947	2.18599	0.541045	0.296938
EIF4E activation
			norm.val.	0.490969
		Exp1	Exp2	Exp3	norm			average	std	t-test	significance
538	0	0.498747	0.647145	0.327016	1.01584	1.3181	0.666062	1	0.326306
	5	0.57518	0.621476	0.491351	1.17152	1.26581	1.00078	1.14604	0.134344
	15	1.14376	0.906345	0.924329	2.3296	1.84603	1.88266	2.01943	0.269234
	30	1.17744	0.854394	0.971	2.39819	1.74022	1.97772	2.03871	0.333198
671	0	0.466137	0.420015	0.449864	0.949422	0.855482	0.916278	0.907061	0.0476438	0.650994
	5	0.453894	0.500897	0.470082	0.924485	1.02022	0.957457	0.967388	0.0486347	0.0962702
	15	0.848374	0.741701	1.00768	1.72796	1.51069	2.05244	1.76369	0.272638	0.312022
	30	0.960614	0.640298	1.06841	1.95657	1.30415	2.17613	1.81228	0.453543	0.524265
666	0	0.399514	0.363391	0.416154	0.813726	0.740151	0.847618	0.800498	0.054941	0.355314
	5	0.280399	0.581354	0.437611	0.571114	1.1841	0.891321	0.882176	0.306593	0.243896
	15	0.587141	0.791042	0.760394	1.19588	1.61119	1.54876	1.45194	0.223941	0.048476	*
	30	0.771803	0.78522	0.456958	1.572	1.59933	0.930727	1.36735	0.378374	0.0823558
