# Supplementary material for: AAV‐delivered diacylglycerol kinase DGKk achieves long‐term rescue of fragile X syndrome mouse model
Source: EMBO Mol Med. 2022 Apr 4;14(5):e14649. doi: 10.15252/emmm.202114649 (PMC9081908; doi:10.15252/emmm.202114649)
Supplement: Supplementary file 3 — Source Data for Expanded View and Appendix [file EMMM-14-e14649-s002.zip › Source data for EV and Appendix/Source data Fig EV3/Source data Fig EV3B/Source data for Fig EV3B.xlsx]

## Sheet: Feuil1
Source data for Fig EV3B
Gel 2 Fig3C	AAV	Mouse #	Structure	HA	GAPDH	HA/GAPDH	*10000	Normalisation factor with gel 2	*0,617476309446895
	PHPeB	119	C	0	174955	0	0		0
			R	6988.39	197354	0.0354104	354.104		218.651
			H	80.335	146039	0.000550095	5.50095		3.3967
	Saline	128	C	0	173781	0	0		0
			R	2515.16	155146	0.0162116	162.116		100.103
			H	1057.82	133790	0.00790655	79.0655		48.821
	PHPeB	283	C	38673.2	118470	0.326439	3264.39		2015.68
			R	22671	130912	0.173178	1731.78		1069.33
			H	23512.2	180107	0.130546	1305.46		806.09
	Rh10	451	C	252958	162159	1.55994	15599.4	0.617476	9632.25
			R	254660	180690	1.40937	14093.7		8702.54
			H	424953	200332	2.12124	21212.4		13098.2
Gel 1 Fig EV3B	AAV	Mouse #	Structure	HA	GAPDH	HA/GAPDH	*10000		*0,617476309446895
	Saline	1	C	0	28990.9	0	0		0
			R	0	27347.6	0	0		0
			H	0	17562.7	0	0		0
	Rh10	11	C	22193.9	25692.8	0.863818	8638.18		5333.87
			R	54099.7	23052.3	2.34683	23468.3		14491.1
			H	72279.9	21663.4	3.33649	33364.9		20602.1
	Rh10	12	C	13341.5	25778.3	0.517549	5175.49		3195.74
			R	60734.7	24456	2.48342	24834.2		15334.5
			H	67280	24536.6	2.74202	27420.2		16931.3
	Rh10	13	C	42365.9	19961.6	2.12237	21223.7		13105.1
			R	58522.8	22253.7	2.6298	26298		16238.4
			H	87492.4	21816	4.01048	40104.8		24763.8
