# Supplementary material for: AAV‐delivered diacylglycerol kinase DGKk achieves long‐term rescue of fragile X syndrome mouse model
Source: EMBO Mol Med. 2022 Apr 4;14(5):e14649. doi: 10.15252/emmm.202114649 (PMC9081908; doi:10.15252/emmm.202114649)
Supplement: Supplementary file 4 — Source Data for Figure 1 [file EMMM-14-e14649-s007.zip]

Archive with 23 entries (20 files):
- Source_data_Fig1/
- Source_data_Fig1/.DS_Store
- Source_data_Fig1/Fig_1A_Graph.pzfx
- Source_data_Fig1/Fig_1A_Quantif_WB_DGKk-GAPDH.xlsx
- Source_data_Fig1/Fig_1A_uncropped.ai
- Source_data_Fig1/Fig_1C_Data_quantification_Image_J.xlsx
- Source_data_Fig1/Fig_1C_Graph.pzfx
- Source_data_Fig1/Fig_1C_uncropped.ai
- Source_data_Fig1/Fig_1D_Calcul_data_Image_J_Fig1D.xlsx
- Source_data_Fig1/Fig_1D_Graph.pzfx
- Source_data_Fig1/Fig_1D_uncropped.ai
- __MACOSX/
- __MACOSX/Source_data_Fig1/
- __MACOSX/Source_data_Fig1/._.DS_Store
- __MACOSX/Source_data_Fig1/._Fig_1A_Graph.pzfx
- __MACOSX/Source_data_Fig1/._Fig_1A_Quantif_WB_DGKk-GAPDH.xlsx
- __MACOSX/Source_data_Fig1/._Fig_1A_uncropped.ai
- __MACOSX/Source_data_Fig1/._Fig_1C_Data_quantification_Image_J.xlsx
- __MACOSX/Source_data_Fig1/._Fig_1C_Graph.pzfx
- __MACOSX/Source_data_Fig1/._Fig_1C_uncropped.ai
- __MACOSX/Source_data_Fig1/._Fig_1D_Calcul_data_Image_J_Fig1D.xlsx
- __MACOSX/Source_data_Fig1/._Fig_1D_Graph.pzfx
- __MACOSX/Source_data_Fig1/._Fig_1D_uncropped.ai
