# Supplementary material for: AAV‐delivered diacylglycerol kinase DGKk achieves long‐term rescue of fragile X syndrome mouse model
Source: EMBO Mol Med. 2022 Apr 4;14(5):e14649. doi: 10.15252/emmm.202114649 (PMC9081908; doi:10.15252/emmm.202114649)
Supplement: Supplementary file 4 — Source Data for Figure 1 [file EMMM-14-e14649-s007.zip › Source_data_Fig1/Fig_1A_Quantif_WB_DGKk-GAPDH.xlsx]

## Sheet: Feuil1
Fig. 1A intensity measure
		DGKk	GAPDH	DGKk/GAPDH	mean of control	Normalized to 1
	contro 1	3016.56	20339.7	0.148309	0.130661	1.13507
	control 2	2075.37	21244.8	0.0976882		0.747648
	control 3	1180.22	21276.5	0.0554707		0.42454
	control 4	4492.46	20311.8	0.221175		1.69274
	103108 GP	95.192	16946.2	0.0056173		0.0429915
	103308WS	37.536	19222.2	0.00195275		0.0149452
	103108LZ	50.536	15560.8	0.00324765		0.0248556
	JS03	35	16401.6	0.00213393		0.0163319
