# Supplementary material for: AAV‐delivered diacylglycerol kinase DGKk achieves long‐term rescue of fragile X syndrome mouse model
Source: EMBO Mol Med. 2022 Apr 4;14(5):e14649. doi: 10.15252/emmm.202114649 (PMC9081908; doi:10.15252/emmm.202114649)
Supplement: Supplementary file 4 — Source Data for Figure 1 [file EMMM-14-e14649-s007.zip › Source_data_Fig1/Fig_1C_Data_quantification_Image_J.xlsx]

## Sheet: Feuil1
						Normalisation / GAPDH
Experiment 1						DGKk (HA) / GAPDH			FMRP/GAPDH
	# replicates	Si C	Si FMR1	NT		Si C	Si FMR1	NT	Si C	Si FMR1	NT
HA	1	12069.1	3992.87	201.778		0.842812	0.311015	0.0175907
	2			293.607				0.0243301
FMRP	1	14569.3	4151.28	9529.12					1.01741	0.323354	0.830734
	2	0	0	10641.2							0.881796
GAPDH	1	14320	12838.2	11470.7
	2			12067.7
Experiment 2
HA	2	18354.8	87.072			1.096	0.00514201
FMRP	2	18419.1	2491.34						1.09984	0.147125
GAPDH	2	16747.1	16933.5
Experiment 3
HA	3	10826.7	1821.98			1.10555	0.239829
	4	13608.7	1311.06			1.47105	0.216913
FMRP	3	9616.8	1286.89						0.981998	0.169395
	4	10306.8	465.642						1.11412	0.0770398
GAPDH	3	9793.09	7597
	4	9251.05	6044.18
Experiment 4
HA	5	9882.77	122.364			0.924359	0.0137573
FMRP	5	9921.26	1357.17						0.927958	0.152585
GAPDH	5	10691.5	8894.49
Experiment 5
HA	3	14996.4		1061.75		0.767458		0.0499372
		13758.3				0.778193
		22515.2				1.48595
FMRP	3	55235.4		49025.6		0.877868					0.716093
		56214.9				0.987456
		57959.7				1.18795
GAPDH	3	62920		68462.6
		56929.1
		48789.5
