# Supplementary material for: AAV‐delivered diacylglycerol kinase DGKk achieves long‐term rescue of fragile X syndrome mouse model
Source: EMBO Mol Med. 2022 Apr 4;14(5):e14649. doi: 10.15252/emmm.202114649 (PMC9081908; doi:10.15252/emmm.202114649)
Supplement: Supplementary file 4 — Source Data for Figure 1 [file EMMM-14-e14649-s007.zip › Source_data_Fig1/Fig_1D_Calcul_data_Image_J_Fig1D.xlsx]

## Sheet: Feuil1
Fig1D							DGKk (HA) / GAPDH			FMRP/GAPDH
		pCI	pCI-mDGKk		pCI-∆N-mDGKk		pCI-mDGKk	pCI-∆N-DGKk		pCI-mDGKk	pCI-∆N-DGKk
Experiment 1	# replicates	Si C	Si C	Si FMR1	Si C	Si FMR1	siC	siC	siFMR1	siC	siC	siFMR1
HA	1	0	1019.71		16599.7	16680.9	0.0673251	1.10213	1.09609	1.08683	0.994004	0.331587
	2				14359.6	18981.4		0.897871	1.23419		1.00598	0.280936
FMRP	1	15116.8	16461.3		14971.2	5046.29
	2				16088.6	4320.7
GAPDH	1	15449.7	15146.1		15061.5	15218.6
	2				15992.9	15379.7
Experiment 2
HA	3		1450.1	353.289	32584.4	31394.6	0.0669866	1.05645	0.886178	0.807618	0.992117	0.305585
	4		1145.87	141.437	30865.8	30627.7	0.055932	0.943546	0.913848	0.946116	1.00788	0.438403
FMRP	3		17483	6411.38	30600	10826
	4		19383	9977.65	32970.4	14693.1
GAPDH	3		21647.6	23185.9	30843.2	35427
	4		20486.9	28860	32712.5	33515.1
Experiment 3
HA	5				61540.6	44794.5		1.2466	0.950611		1.11705	0.349439
	6				47860.9	41538.5		1.00188	0.793624		1.12641	0.322671
	7				44049.7	42571.7		0.998116	1.14634		0.97643	0.445226
FMRP	5				55145.2	16466.2
	6				53809.6	16888.7
	7				43092.6	16534.4
GAPDH	5				49366.9	47121.8
	6				47770.9	52340.3
	7				44132.8	37137
