# Supplementary material for: AAV‐delivered diacylglycerol kinase DGKk achieves long‐term rescue of fragile X syndrome mouse model
Source: EMBO Mol Med. 2022 Apr 4;14(5):e14649. doi: 10.15252/emmm.202114649 (PMC9081908; doi:10.15252/emmm.202114649)
Supplement: Supplementary file 5 — Source Data for Figure 2 [file EMMM-14-e14649-s004.zip]

Archive with 43 entries (32 files):
- Source_data_Fig2/
- Source_data_Fig2/.DS_Store
- Source_data_Fig2/Source_data_Fig2A/
- Source_data_Fig2/Source_data_Fig2A/.DS_Store
- Source_data_Fig2/Source_data_Fig2A/Fig2A_uncropped.ai
- Source_data_Fig2/Source_data_Fig2B/
- Source_data_Fig2/Source_data_Fig2B/.DS_Store
- Source_data_Fig2/Source_data_Fig2B/Fig2B_Graph_.pzfx
- Source_data_Fig2/Source_data_Fig2B/Fig2B_Image_J_quantification_data.xlsx
- Source_data_Fig2/Source_data_Fig2B/Fig2B_uncropped.ai
- Source_data_Fig2/Source_data_Fig2C/
- Source_data_Fig2/Source_data_Fig2C/.DS_Store
- Source_data_Fig2/Source_data_Fig2C/1_E19_KO_AAVRh10GFP-antiMAP2_Red.tif
- Source_data_Fig2/Source_data_Fig2C/1_E19_KO_AAVRh10GFP_Green.tif
- Source_data_Fig2/Source_data_Fig2C/2_E19_KO_AAVrh10ΓêåNDgkk-antiHA_Green.tif
- Source_data_Fig2/Source_data_Fig2C/2_E19_KO_AAVRh10ΓêåNDgkk-antiMAP2_Red.tif
- Source_data_Fig2/Source_data_Fig2D/
- Source_data_Fig2/Source_data_Fig2D/.DS_Store
- Source_data_Fig2/Source_data_Fig2D/Fig_2D_Uncropped_.ai
- Source_data_Fig2/Source_data_Fig2D/graph_P-eIF4E.pzfx
- Source_data_Fig2/Source_data_Fig2D/Source_data_Fig2D.xlsx
- __MACOSX/
- __MACOSX/Source_data_Fig2/
- __MACOSX/Source_data_Fig2/._.DS_Store
- __MACOSX/Source_data_Fig2/Source_data_Fig2A/
- __MACOSX/Source_data_Fig2/Source_data_Fig2A/._.DS_Store
- __MACOSX/Source_data_Fig2/Source_data_Fig2A/._Fig2A_uncropped.ai
- __MACOSX/Source_data_Fig2/Source_data_Fig2B/
- __MACOSX/Source_data_Fig2/Source_data_Fig2B/._.DS_Store
- __MACOSX/Source_data_Fig2/Source_data_Fig2B/._Fig2B_Graph_.pzfx
- __MACOSX/Source_data_Fig2/Source_data_Fig2B/._Fig2B_Image_J_quantification_data.xlsx
- __MACOSX/Source_data_Fig2/Source_data_Fig2B/._Fig2B_uncropped.ai
- __MACOSX/Source_data_Fig2/Source_data_Fig2C/
- __MACOSX/Source_data_Fig2/Source_data_Fig2C/._.DS_Store
- __MACOSX/Source_data_Fig2/Source_data_Fig2C/._1_E19_KO_AAVRh10GFP-antiMAP2_Red.tif
- __MACOSX/Source_data_Fig2/Source_data_Fig2C/._1_E19_KO_AAVRh10GFP_Green.tif
- __MACOSX/Source_data_Fig2/Source_data_Fig2C/._2_E19_KO_AAVrh10ΓêåNDgkk-antiHA_Green.tif
- __MACOSX/Source_data_Fig2/Source_data_Fig2C/._2_E19_KO_AAVRh10ΓêåNDgkk-antiMAP2_Red.tif
- __MACOSX/Source_data_Fig2/Source_data_Fig2D/
- __MACOSX/Source_data_Fig2/Source_data_Fig2D/._.DS_Store
- __MACOSX/Source_data_Fig2/Source_data_Fig2D/._Fig_2D_Uncropped_.ai
- __MACOSX/Source_data_Fig2/Source_data_Fig2D/._graph_P-eIF4E.pzfx
- __MACOSX/Source_data_Fig2/Source_data_Fig2D/._Source_data_Fig2D.xlsx
