# Supplementary material for: AAV‐delivered diacylglycerol kinase DGKk achieves long‐term rescue of fragile X syndrome mouse model
Source: EMBO Mol Med. 2022 Apr 4;14(5):e14649. doi: 10.15252/emmm.202114649 (PMC9081908; doi:10.15252/emmm.202114649)
Supplement: Supplementary file 5 — Source Data for Figure 2 [file EMMM-14-e14649-s004.zip › Source_data_Fig2/Source_data_Fig2B/Fig2B_Image_J_quantification_data.xlsx]

## Sheet: Feuil1
Source data for Fig 2B
Transfections with 0.4 µg plasmid
n=1		Puromycin	GAPDH	Puro/GAPDH	AU (normalization with pCI)
No puromycin	1	17129.1	24476.3	0.699824	0.0491699
Not transfected	2	396789	25058.7	15.8344	1.11253		gel 1
Not transfected+DGKi	3	575346	25527.5	22.5383	1.58355
pCI -	4	351211	24676.2	14.2328	1
pCI +DGKi	5	470347	25245.8	18.6307	1.309
pCI-mDGKk -	6	253975	23594	10.7644	0.756311
pCI-mDGKk +DGKi	7	508084	29548.5	17.1949	1.20812
pCI-∆N-mDGKk -	8	288645	25995.4	11.1037	0.780152
pCI-∆N-mDGKk+DGKi	9	398799	25609.3	15.5725	1.09413
n=2
No puromycin	1	3727.01	17876	0.208493	0.0146488		gel 2
Not transfected	2	213687	18140.2	11.7797	0.827648
Not transfected +DGKi	3	404661	17314	23.3719	1.64212
pCI -	4	222145	16267.6	13.6557	0.959455
pCI +DGKi	5	319745	16723.2	19.1198	1.34337
pCI-mDGKk -	6	133234	17209.5	7.74185	0.543946
pCI-mDGKk +DGKi	7	259377	15631.7	16.593	1.16583
pCI-∆N-mDGKk -	8	170867	15024.9	11.3723	0.79902
pCI-∆N-mDGKk +DGKi	9	198600	14573.5	13.6274	0.95747
n=3
pCI	1	336097	23432.1	14.3434	1.00778
pCI-mDGKk	2	186648	25715.6	7.25814	0.50996
pCI-∆N-mDGKk	3	159373	15332.8	10.3943	0.730306		gel 3
n=4
No puromycin	1	5331.02	47115.4	0.113148	0.0612078
Not transfected	2	68535.9	42755.1	1.60299	0.867141
Not transfected +DGKi	3	138261	44090.9	3.13582	1.69633
pCI-mDGKk -	4	45231.7	37149.4	1.21756	0.658644
pCI-mDGKk +DGKi	5	69530.4	35771	1.94376	1.05148
pCI -	6	86094	46572.8	1.84859	1
pCI +DGKi	7	132785	39672.3	3.34703	1.81059
pCI-∆N-mDGKk -	8	42838.6	33333.5	1.28515	0.695207
pCI-∆N-mDGKk +DGKi	9	33579.4	36513.9	0.919634	0.497479		gel 4
