# Supplementary material for: AAV‐delivered diacylglycerol kinase DGKk achieves long‐term rescue of fragile X syndrome mouse model
Source: EMBO Mol Med. 2022 Apr 4;14(5):e14649. doi: 10.15252/emmm.202114649 (PMC9081908; doi:10.15252/emmm.202114649)
Supplement: Supplementary file 5 — Source Data for Figure 2 [file EMMM-14-e14649-s004.zip › Source_data_Fig2/Source_data_Fig2D/Source_data_Fig2D.xlsx]

## Sheet: Feuil1
		gapdh	p-eif4e	eif4e	p-eIF4E/eIF4E/GAPDH	WT set to 1
embryo 8	WT	8555.73	5343.3	8680.68	7.19446e-05	1
embryo 3	e0	8083.39	12032.1	16828.8	8.84498e-05	1.22941
	e8	15539.8	9027.49	15455	3.75883e-05	0.522461
	e9	14252.8	10847	17093	4.45238e-05	0.618862				eIF4E on destripped gel after p-eIF4E
	e10	9982.82	7035.25	12685.8	5.55532e-05	0.772166
		gapdh	p-eif4e
embryo 8	WT	9272.87	5807.25	11817.4	5.29947e-05	1
embryo 7	e0	10737.9	10476.6	13137.5	7.42656e-05	1.40138
	e8	10682.2	12291.6	16017.9	7.18361e-05	1.35553
	e9	13339.9	8563.73	11883.6	5.40209e-05	1.01936				eIF4E on destripped gel after p-eIF4E
	e10	11740	8953.78	11224.7	6.79463e-05	1.28213
	embryo 1	GAPDH	p-eif4e	eif4e
embryo 8	WT	9573.08	10939.6	9272.92	0.000123235	1
embryo 1	0	832.648	559.678	3095.22	0.000217162	1.76218
	e7	11794.7	10050.3	10874.8	7.83558e-05	0.635824
	e8	5027.3	4601.54	11868.7	7.71197e-05	0.625793
	e9	4004.05	8233.68	15523	0.00013247	1.07494				eIF4E on destripped gel after p-eIF4E
	e10	2833.28	6717.85	9994.85	0.000237228	1.925
		GAPDH	p-eif4e	eif4e
embryo 8	WT	8566.64	11019.7	12469.3	0.000103161	1
embryo 6	0	3964.86	9614.29	12546.8	0.000193266	1.87344
	e7	3246.91	4833.07	10601.9	0.000140401	1.36099
	e8	3168.33	3587	11716.5	9.66282e-05	0.936671
	e9	4438.57	4249.78	12708.2	7.53426e-05	0.730339				eIF4E on destripped gel after p-eIF4E
	e10	3397.74	4763.49	10498.6	0.000133538	1.29446
	p-eIF4E	eIF4E	GAPDH (p-eIF4E)	GAPDH (eIF4E)	p-eIF4E/GAPDH	eIF4E/GAPDH	p-eIF4E/GAPDH/eIF4E/GAPDH	set to 1,565
0	9386.51	39419.3	53604.2	39143.3	0.175108	1.00705	0.173882	1.565
e8	8587.92	42472	49135.2	41341.6	0.174781	1.02734	0.17013	1.53123
e10	3598.76	41495.7	39176	41183.4	0.0918613	1.00758	0.09117	0.820565
e9	7844.27	35448.4	48790.4	32159.3	0.160775	1.10227	0.145857	1.31277
	eIF4E	p-eIF4E	GAPDH	p-eIF4E/eIF4E	E1/0,63576485
Wt 1	16633.5	7636.38	9759.77	0.459096	0.722116
Wt 2	17555.9	16715.2	14634.6	0.952114	1.49759
Wt 3	17190.8	8528.12	14104.1	0.496085	0.780296
KO 1	13947.6	25759.7	14962.3	1.84689	2.90499
KO 2	15352.6	22673.1	13684.6	1.47683	2.32291
KO 3	13957.2	20249.9	13319.8	1.45085	2.28206
