# Supplementary material for: AAV‐delivered diacylglycerol kinase DGKk achieves long‐term rescue of fragile X syndrome mouse model
Source: EMBO Mol Med. 2022 Apr 4;14(5):e14649. doi: 10.15252/emmm.202114649 (PMC9081908; doi:10.15252/emmm.202114649)
Supplement: Supplementary file 6 — Source Data for Figure 3 [file EMMM-14-e14649-s001.zip]

Archive with 50 entries (48 files):
- Source data Fig3/
- Source data Fig3/Source data Fig 3E MSMS total lipids molp.xlsx
- __MACOSX/Source data Fig3/._Source data Fig 3E MSMS total lipids molp.xlsx
- Source data Fig3/.DS_Store
- __MACOSX/Source data Fig3/._.DS_Store
- Source data Fig3/Source data Fig 3B graph qPCR AAV ITR.pzfx
- __MACOSX/Source data Fig3/._Source data Fig 3B graph qPCR AAV ITR.pzfx
- Source data Fig3/Source data graph Fig3C.xlsx
- __MACOSX/Source data Fig3/._Source data graph Fig3C.xlsx
- Source data Fig3/Fig3B uncropped.ai
- __MACOSX/Source data Fig3/._Fig3B uncropped.ai
- Source data Fig3/Source data Fig 3B qPCR ITR AAV.xlsx
- __MACOSX/Source data Fig3/._Source data Fig 3B qPCR ITR AAV.xlsx
- Source data Fig3/Source data Fig3D/
- Source data Fig3/Source data Fig 3EF graph PA DAG_cortex.pzfx
- __MACOSX/Source data Fig3/._Source data Fig 3EF graph PA DAG_cortex.pzfx
- Source data Fig3/Source data Graph Fig3C (WB HA:GAPDH).pzfx
- __MACOSX/Source data Fig3/._Source data Graph Fig3C (WB HA:GAPDH).pzfx
- Source data Fig3/Source data Fig3D/Zoom_str-KO 7 PHPeB 4w - hip_15.jpg
- __MACOSX/Source data Fig3/Source data Fig3D/._Zoom_str-KO 7 PHPeB 4w - hip_15.jpg
- Source data Fig3/Source data Fig3D/Zoom_cor-KO 7 PHPeB 4w - hip_15.jpg
- __MACOSX/Source data Fig3/Source data Fig3D/._Zoom_cor-KO 7 PHPeB 4w - hip_15.jpg
- Source data Fig3/Source data Fig3D/KO 200 PHPeB 4w - hip_NeuN_15.jpg
- __MACOSX/Source data Fig3/Source data Fig3D/._KO 200 PHPeB 4w - hip_NeuN_15.jpg
- Source data Fig3/Source data Fig3D/KO 200 PHPeB 4w - hip_HA_15.jpg
- __MACOSX/Source data Fig3/Source data Fig3D/._KO 200 PHPeB 4w - hip_HA_15.jpg
- Source data Fig3/Source data Fig3D/KO 412 vehicle 4w - hip_NeuN_15.jpg
- __MACOSX/Source data Fig3/Source data Fig3D/._KO 412 vehicle 4w - hip_NeuN_15.jpg
- Source data Fig3/Source data Fig3D/.DS_Store
- __MACOSX/Source data Fig3/Source data Fig3D/._.DS_Store
- Source data Fig3/Source data Fig3D/KO 412 vehicle 4w - hip_HA_15.jpg
- __MACOSX/Source data Fig3/Source data Fig3D/._KO 412 vehicle 4w - hip_HA_15.jpg
- Source data Fig3/Source data Fig3D/KO 7 Rh10 4w - hip_NeuN_15.jpg
- __MACOSX/Source data Fig3/Source data Fig3D/._KO 7 Rh10 4w - hip_NeuN_15.jpg
- Source data Fig3/Source data Fig3D/Zoom_KHB-1_HA_7K+_15.jpg
- __MACOSX/Source data Fig3/Source data Fig3D/._Zoom_KHB-1_HA_7K+_15.jpg
- Source data Fig3/Source data Fig3D/Zoom_KHB-1_HA_200K+_15.jpg
- __MACOSX/Source data Fig3/Source data Fig3D/._Zoom_KHB-1_HA_200K+_15.jpg
- Source data Fig3/Source data Fig3D/Zoom_str-KO 412 vehicle 4w - hip_15.jpg
- __MACOSX/Source data Fig3/Source data Fig3D/._Zoom_str-KO 412 vehicle 4w - hip_15.jpg
- Source data Fig3/Source data Fig3D/Zoom_cor-KO 200 PHPeB 4w - hip_15.jpg
- __MACOSX/Source data Fig3/Source data Fig3D/._Zoom_cor-KO 200 PHPeB 4w - hip_15.jpg
- Source data Fig3/Source data Fig3D/KO 7 Rh10 4w - hip_HA_15.jpg
- __MACOSX/Source data Fig3/Source data Fig3D/._KO 7 Rh10 4w - hip_HA_15.jpg
- Source data Fig3/Source data Fig3D/Zoom_str-KO 200 PHPeB 4w - hip_15.jpg
- __MACOSX/Source data Fig3/Source data Fig3D/._Zoom_str-KO 200 PHPeB 4w - hip_15.jpg
- Source data Fig3/Source data Fig3D/Zoom_cor-KO 412 vehicle 4w - hip_15.jpg
- __MACOSX/Source data Fig3/Source data Fig3D/._Zoom_cor-KO 412 vehicle 4w - hip_15.jpg
- Source data Fig3/Source data Fig3D/Zoom_KHB-1_HA_412K-_15.jpg
- __MACOSX/Source data Fig3/Source data Fig3D/._Zoom_KHB-1_HA_412K-_15.jpg
