# Supplementary material for: AAV‐delivered diacylglycerol kinase DGKk achieves long‐term rescue of fragile X syndrome mouse model
Source: EMBO Mol Med. 2022 Apr 4;14(5):e14649. doi: 10.15252/emmm.202114649 (PMC9081908; doi:10.15252/emmm.202114649)
Supplement: Supplementary file 6 — Source Data for Figure 3 [file EMMM-14-e14649-s001.zip › Source data Fig3/Source data Fig 3E MSMS total lipids molp.xlsx]

## Sheet: Total lipids
feature	class	structuralcategory	functionalcategory	totallength	totaldb	totaloh	fullname	200KOPHPeBCortexGr4	200KOPHPeBHippocampusGr4	200KOPHPeBRestGr4	203KOPHPeBCortexGr4	203KOPHPeBHippocampusGr4	203KOPHPeBRestGr4	283KOPHPeBCortexGr1	283KOPHPeBHippocampusGr1	283KOPHPeBRestGr1	285KOPHPeBCortexGr1	285KOPHPeBHippocampusGr1	285KOPHPeBRestGr1	291WTNaclCortexGr1	291WTNaclHippocampusGr1	291WTNaclRestGr1	303KOPHPeBCortexGr1	303KOPHPeBHippocampusGr1	303KOPHPeBRestGr1	304KOPHPeBCortexGr1	304KOPHPeBHippocampusGr1	304KOPHPeBRestGr1	315WTNaclCortexGr1	315WTNaclHippocampusGr1	315WTNaclRestGr1	316WTNaclCortexGr1	316WTNaclHippocampusGr1	316WTNaclRestGr1	317WTNaclCortexGr1	317WTNaclHippocampusGr1	317WTNaclRestGr1	350KOPHPeBCortexGr4	350KOPHPeBHippocampusGr4	350KOPHPeBRestGr4	352KOPHPeBCortexGr4	352KOPHPeBHippocampusGr4	352KOPHPeBRestGr4	369KONaclCortexGr1	369KONaClHippocampusGr1	369KONaclRestGr1	371KONaclCortexGr1	371KONaclHippocampusGr1	371KONaclRestGr1
								KO+PHPeB			KO+PHPeB			KO+PHPeB			KO+PHPeB			Wt (RO)			KO+PHPeB			KO+PHPeB			Wt (RO)			Wt (RO)			Wt (RO)			KO+PHPeB			KO+PHPeB			KO (RO)			KO (RO)
								C	H	R	C	H	R	C	H	R	C	H	R	C	H	R	C	H	R	C	H	R	C	H	R	C	H	R	C	H	R	C	H	R	C	H	R	C	H	R	C	H	R
							shortname	200KOC	200KOH	200KOR	203KOC	203KOH	203KOR	283KOC	283KOH	283KOR	285KOC	285KOH	285KOR	291WTC	291WTH	291WTR	303KOC	303KOH	303KOR	304KOC	304KOH	304KOR	315WTC	315WTH	315WTR	316WTC	316WTH	316WTR	317WTC	317WTH	317WTR	350KOC	350KOH	350KOR	352KOC	352KOH	352KOR	369KOC	369KOH	369KOR	371KOC	371KOH	371KOR
							cohort	KO-PHPeB-Cortex	KO-PHPeB-Hippocampus	KO-PHPeB-Rest	KO-PHPeB-Cortex	KO-PHPeB-Hippocampus	KO-PHPeB-Rest	KO-PHPeB-Cortex	KO-PHPeB-Hippocampus	KO-PHPeB-Rest	KO-PHPeB-Cortex	KO-PHPeB-Hippocampus	KO-PHPeB-Rest	WT-NaCl-Cortex-RO	WT-NaCl-Hippocampus-RO	WT-NaCl-Rest-RO	KO-PHPeB-Cortex	KO-PHPeB-Hippocampus	KO-PHPeB-Rest	KO-PHPeB-Cortex	KO-PHPeB-Hippocampus	KO-PHPeB-Rest	WT-NaCl-Cortex-RO	WT-NaCl-Hippocampus-RO	WT-NaCl-Rest-RO	WT-NaCl-Cortex-RO	WT-NaCl-Hippocampus-RO	WT-NaCl-Rest-RO	WT-NaCl-Cortex-RO	WT-NaCl-Hippocampus-RO	WT-NaCl-Rest-RO	KO-PHPeB-Cortex	KO-PHPeB-Hippocampus	KO-PHPeB-Rest	KO-PHPeB-Cortex	KO-PHPeB-Hippocampus	KO-PHPeB-Rest	KO-NaCl-Cortex-RO	KO-NaCl-Hippocampus-RO	KO-NaCl-Rest-RO	KO-NaCl-Cortex-RO	KO-NaCl-Hippocampus-RO	KO-NaCl-Rest-RO
CE 14:0;0	CE	STE	STO	14	0	0		NA	NA	NA	NA	NA	NA	NA	NA	NA	NA	NA	NA	NA	NA	NA	NA	NA	NA	NA	NA	NA	NA	NA	NA	NA	NA	NA	0.0622779345871236	NA	NA	NA	NA	NA	NA	NA	NA	NA	NA	NA	NA	NA	NA
CE 15:0;0	CE	STE	STO	15	0	0		NA	NA	NA	NA	NA	NA	NA	NA	NA	NA	NA	NA	NA	NA	NA	NA	NA	NA	NA	NA	0.10549405289925	NA	NA	NA	NA	NA	NA	0.107228212003903	NA	NA	NA	NA	0.1109475179196	NA	NA	NA	NA	NA	NA	NA	NA	NA
CE 16:0;0	CE	STE	STO	16	0	0		NA	NA	NA	NA	NA	NA	NA	NA	NA	NA	NA	NA	NA	NA	NA	NA	NA	NA	NA	NA	0.070524043577396	NA	NA	NA	NA	NA	NA	0.171907871407966	NA	NA	NA	NA	0.0905075016375852	NA	NA	NA	NA	NA	NA	NA	NA	NA
CE 16:1;0	CE	STE	STO	16	1	0		NA	NA	NA	NA	NA	NA	NA	NA	NA	NA	NA	NA	NA	NA	NA	NA	NA	NA	NA	NA	0.110159037104625	NA	NA	NA	NA	NA	NA	0.210515958793244	NA	NA	NA	NA	0.0919525719447536	NA	NA	NA	NA	NA	NA	NA	NA	NA
CE 17:0;0	CE	STE	STO	17	0	0		NA	NA	NA	NA	NA	NA	NA	NA	NA	NA	NA	NA	NA	NA	NA	NA	NA	NA	NA	NA	0.0440183492589997	NA	NA	NA	NA	NA	NA	0.0550318323590865	NA	NA	NA	NA	0.0408319705367454	NA	NA	NA	NA	NA	NA	NA	NA	NA
CE 18:0;0	CE	STE	STO	18	0	0		NA	NA	NA	NA	NA	NA	NA	NA	NA	NA	NA	NA	NA	NA	NA	NA	NA	NA	NA	NA	0.0548799279254252	NA	NA	NA	NA	NA	NA	0.104015292437897	NA	NA	NA	NA	0.0738440599342612	NA	NA	NA	NA	NA	NA	NA	NA	NA
CE 18:1;0	CE	STE	STO	18	1	0		NA	NA	0.0347197216997548	NA	NA	NA	NA	NA	NA	NA	NA	NA	NA	NA	NA	NA	NA	NA	NA	NA	0.166895668578042	NA	NA	NA	NA	NA	NA	0.307615164526413	NA	NA	NA	NA	0.157606671662007	NA	NA	NA	NA	NA	NA	NA	NA	NA
CE 18:2;0	CE	STE	STO	18	2	0		NA	NA	NA	NA	NA	NA	NA	NA	NA	NA	NA	NA	NA	NA	NA	NA	NA	NA	NA	NA	0.0901182778899072	NA	NA	NA	NA	NA	NA	0.284547434768887	NA	NA	NA	NA	0.0635569935282194	NA	NA	NA	NA	NA	NA	NA	NA	NA
CE 19:0;0	CE	STE	STO	19	0	0		NA	NA	NA	NA	NA	NA	NA	NA	NA	NA	NA	NA	NA	NA	NA	NA	NA	NA	NA	NA	0.0967584348799957	NA	NA	NA	NA	NA	NA	0.0960659526939984	NA	NA	NA	NA	0.107426861635241	NA	NA	NA	NA	NA	NA	NA	NA	NA
CE 20:2;0	CE	STE	STO	20	2	0		NA	NA	NA	NA	NA	NA	NA	NA	NA	NA	NA	NA	NA	NA	NA	NA	NA	NA	NA	NA	0.0439284852960239	NA	NA	NA	NA	NA	NA	0.149940753024313	NA	NA	NA	NA	NA	NA	NA	NA	NA	NA	NA	NA	NA	NA
CE 20:3;0	CE	STE	STO	20	3	0		NA	NA	NA	NA	NA	NA	NA	NA	NA	NA	NA	NA	NA	NA	NA	NA	NA	NA	NA	NA	NA	NA	NA	NA	NA	NA	NA	0.0650569420586875	NA	NA	NA	NA	NA	NA	NA	NA	NA	NA	NA	NA	NA	NA
CE 21:0;0	CE	STE	STO	21	0	0		NA	NA	NA	NA	NA	NA	NA	NA	NA	NA	NA	NA	NA	NA	NA	NA	NA	NA	NA	NA	0.161288931707851	NA	NA	NA	NA	NA	NA	0.189652188024024	NA	NA	NA	NA	0.209574171162587	NA	NA	NA	NA	NA	NA	NA	NA	NA
CE 21:3;0	CE	STE	STO	21	3	0		NA	NA	NA	NA	NA	NA	NA	NA	NA	NA	NA	NA	NA	NA	NA	NA	NA	NA	NA	NA	NA	NA	NA	NA	NA	NA	NA	0.0529602007098054	NA	NA	NA	NA	NA	NA	NA	NA	NA	NA	NA	NA	NA	NA
CE 22:0;0	CE	STE	STO	22	0	0		NA	NA	NA	NA	NA	NA	NA	NA	NA	NA	NA	NA	NA	NA	NA	NA	NA	NA	NA	NA	0.0794527550032628	NA	NA	NA	NA	NA	NA	0.114484978022555	NA	NA	NA	NA	0.086368070361133	NA	NA	NA	NA	NA	NA	NA	NA	NA
CE 22:6;0	CE	STE	STO	22	6	0		NA	NA	0.0811335647383441	NA	NA	NA	NA	NA	NA	NA	NA	NA	NA	NA	NA	NA	NA	NA	NA	NA	NA	NA	NA	NA	NA	NA	NA	NA	NA	NA	NA	NA	0.0407041362799287	NA	NA	NA	NA	NA	NA	NA	NA	NA
CE 23:0;0	CE	STE	STO	23	0	0		NA	NA	NA	NA	NA	NA	NA	NA	NA	NA	NA	NA	NA	NA	NA	NA	NA	NA	NA	NA	0.078842346272987	NA	NA	NA	NA	NA	NA	0.0750127818661191	NA	NA	NA	NA	0.0683758439886727	NA	NA	NA	NA	NA	NA	NA	NA	NA
CE 24:0;0	CE	STE	STO	24	0	0		NA	NA	NA	NA	NA	NA	NA	NA	NA	NA	NA	NA	NA	NA	NA	NA	NA	NA	NA	NA	NA	NA	NA	NA	NA	NA	NA	0.0487513262481388	NA	NA	NA	NA	0.0421174408699704	NA	NA	NA	NA	NA	NA	NA	NA	NA
CE 24:1;0	CE	STE	STO	24	1	0		NA	NA	NA	NA	NA	NA	NA	NA	NA	NA	NA	NA	NA	NA	NA	NA	NA	NA	NA	NA	NA	NA	NA	NA	NA	NA	NA	0.0960103457452264	NA	NA	NA	NA	0.0486700158652479	NA	NA	NA	NA	NA	NA	NA	NA	NA
DAG 30:0;0	DAG	GL	MEM	30	0	0		NA	NA	NA	NA	NA	NA	NA	NA	NA	NA	NA	NA	NA	NA	NA	NA	NA	NA	NA	NA	NA	NA	NA	NA	NA	NA	NA	NA	NA	NA	NA	NA	NA	NA	NA	NA	NA	NA	NA	NA	NA	NA
DAG 31:0;0	DAG	GL	MEM	31	0	0		NA	NA	NA	NA	NA	NA	NA	NA	NA	NA	NA	NA	NA	NA	NA	NA	NA	NA	NA	NA	0.024642221632614	NA	NA	NA	NA	NA	NA	0.0452598560436176	NA	NA	NA	NA	NA	NA	NA	NA	NA	NA	NA	NA	NA	NA
DAG 31:1;0	DAG	GL	MEM	31	1	0		NA	NA	NA	NA	NA	NA	NA	NA	NA	NA	NA	NA	NA	NA	NA	NA	NA	NA	NA	NA	0.0338695045633849	NA	NA	NA	NA	NA	NA	0.0325949345028734	NA	NA	NA	NA	NA	NA	NA	NA	NA	NA	NA	NA	NA	NA
DAG 32:0;0	DAG	GL	MEM	32	0	0		0.0416412125944112	0.0419700870122639	0.0538303804031979	NA	0.0667172653311505	NA	NA	NA	0.077104826891839	0.045150248887319	NA	0.0450719437157177	0.0635718575730882	NA	NA	0.0589222882647457	NA	0.0605412421049167	0.045333466893259	0.161028205021542	0.128378926646063	NA	0.0799528782593627	0.0348770082567094	0.0547380348720483	NA	0.0555784433999978	0.151409758943736	0.125361848472684	0.0592598274000348	0.0416860187305198	0.0512497739144493	0.0595261326473687	0.0521297556792883	0.0459663323685219	0.0404410564524455	NA	NA	NA	NA	0.0723131232597673	0.0456830585865382
DAG 32:1;0	DAG	GL	MEM	32	1	0		NA	NA	NA	NA	NA	NA	NA	NA	0.0567344765834568	NA	NA	NA	NA	NA	NA	NA	NA	0.0173610444729373	NA	NA	0.100736836882112	NA	0.0356092377314775	NA	NA	NA	0.0174093464744703	0.0930734119674859	NA	NA	NA	NA	0.0164611241475861	NA	NA	NA	NA	NA	NA	NA	NA	NA
DAG 32:2;0	DAG	GL	MEM	32	2	0		NA	NA	NA	NA	NA	NA	NA	NA	NA	NA	NA	NA	NA	NA	NA	NA	NA	NA	NA	NA	0.0927886232180151	NA	NA	NA	NA	NA	NA	0.0635771664169974	NA	NA	NA	NA	NA	NA	NA	NA	NA	NA	NA	NA	NA	NA
DAG 32:3;0	DAG	GL	MEM	32	3	0		NA	NA	NA	NA	NA	NA	NA	NA	NA	NA	NA	NA	NA	NA	NA	NA	NA	NA	NA	NA	0.0305487668457645	NA	NA	NA	NA	NA	NA	NA	NA	NA	NA	NA	NA	NA	NA	NA	NA	NA	NA	NA	NA	NA
DAG 33:0;0	DAG	GL	MEM	33	0	0		NA	NA	NA	NA	NA	NA	NA	NA	NA	NA	NA	NA	NA	NA	NA	NA	NA	NA	NA	NA	0.051573647256004	NA	NA	NA	NA	NA	NA	0.200348008264804	NA	NA	NA	NA	NA	NA	NA	NA	NA	NA	NA	NA	NA	NA
DAG 33:1;0	DAG	GL	MEM	33	1	0		NA	NA	NA	NA	NA	NA	NA	NA	NA	NA	NA	NA	NA	NA	NA	NA	NA	NA	NA	NA	0.0727450234244214	NA	NA	NA	NA	NA	NA	0.139164254510278	NA	NA	NA	NA	NA	NA	NA	NA	NA	NA	NA	NA	NA	NA
DAG 33:2;0	DAG	GL	MEM	33	2	0		NA	NA	NA	NA	NA	NA	NA	NA	NA	NA	NA	NA	NA	NA	NA	NA	NA	NA	NA	NA	0.0642627960855323	NA	NA	NA	NA	NA	NA	0.0895232968982608	NA	NA	NA	NA	NA	NA	NA	NA	NA	NA	NA	NA	NA	NA
DAG 33:3;0	DAG	GL	MEM	33	3	0		NA	NA	NA	NA	NA	NA	NA	NA	NA	NA	NA	NA	NA	NA	NA	NA	NA	NA	NA	NA	0.0242854855286318	NA	NA	NA	NA	NA	NA	0.0692573338188437	NA	NA	NA	NA	NA	NA	NA	NA	NA	NA	NA	NA	NA	NA
DAG 33:4;0	DAG	GL	MEM	33	4	0		NA	NA	NA	NA	NA	NA	NA	NA	NA	NA	NA	NA	NA	NA	NA	NA	NA	NA	NA	NA	NA	NA	NA	NA	NA	NA	NA	0.0618286203589649	NA	NA	NA	NA	NA	NA	NA	NA	NA	NA	NA	NA	NA	NA
DAG 34:0;0	DAG	GL	MEM	34	0	0		0.0781965000696499	0.0715693068804784	0.10705699054477	0.0950948710407532	0.103107952285218	0.129961237229431	0.0808346447006277	NA	0.121385129243052	0.0879098870738591	0.159068085814744	0.0969241459454352	0.0818483061989254	0.146635836044949	0.108194492060843	0.08135529179531	0.176116971264564	0.159307202003208	0.0740175733916861	0.155676785580587	0.107423358029871	0.0923888508218509	0.121287229869729	0.0970178410593679	0.088334914932175	0.216769872829551	0.0867313230061903	0.120724775496756	0.144227463975111	0.115320590106584	0.0808163650672242	0.112862631564257	NA	0.0827885397650759	0.104865646218365	0.117515561478386	0.0890247767423397	0.113019595655957	0.10179691004284	0.082562647038461	0.101123235105064	0.10005828280066
DAG 34:1;0	DAG	GL	MEM	34	1	0		0.128650309952951	0.185767039253957	0.331669483092903	0.171616154703297	0.204923150456624	0.386591767724708	0.18670319432685	NA	0.614062634150951	0.177944873741594	0.270996996059435	0.448163416964396	0.164759454128235	NA	0.382615205103815	0.185604221801664	NA	0.505505792931981	0.139927031337418	0.271275985326471	0.697020330628625	0.190498600802124	0.318008647623983	0.320266055472649	0.205305338667039	0.456797309637734	0.315639741059598	0.830405834233897	0.247811526358359	0.362820324675758	0.170448727120666	0.206327242835274	0.335175063056559	0.156272808541441	0.193659862383132	0.410283336967115	0.180999722626554	0.199034025095674	0.33944535280432	0.17008167499167	0.178347184997994	0.319331579611112
DAG 34:2;0	DAG	GL	MEM	34	2	0		NA	0.0137117352972136	0.0169475078823353	NA	NA	0.0289622247052704	NA	NA	0.256484479483915	NA	NA	0.0201746130364027	NA	NA	0.0190448372045519	NA	NA	0.0238892047506291	NA	NA	0.852506871300475	0.0390462197087638	0.0948657898142526	0.0318819671367244	NA	NA	0.0188287326736088	1.19883535139628	NA	0.0209327565079595	NA	NA	0.0142075065545156	NA	NA	0.0238210398813847	NA	NA	0.0192074811637765	NA	NA	NA
DAG 34:3;0	DAG	GL	MEM	34	3	0		NA	NA	NA	NA	NA	NA	NA	NA	0.0714078075175664	NA	NA	NA	NA	NA	NA	NA	NA	NA	NA	NA	0.24754262119571	NA	0.0275404224302379	NA	NA	NA	NA	0.256055025643132	NA	NA	NA	NA	NA	NA	NA	NA	NA	NA	NA	NA	NA	NA
DAG 35:0;0	DAG	GL	MEM	35	0	0		NA	NA	NA	NA	NA	NA	NA	NA	NA	NA	NA	NA	NA	NA	NA	NA	NA	NA	NA	NA	0.0342074037421674	NA	NA	NA	NA	NA	NA	0.0994901709485461	NA	NA	NA	NA	NA	NA	NA	NA	NA	NA	NA	NA	NA	NA
DAG 35:1;0	DAG	GL	MEM	35	1	0		NA	NA	NA	NA	NA	NA	NA	NA	NA	NA	NA	NA	NA	NA	NA	NA	NA	NA	NA	NA	0.0922860724455664	NA	NA	NA	NA	NA	NA	0.509930596265141	NA	NA	NA	NA	NA	NA	NA	NA	NA	NA	NA	NA	NA	NA
DAG 35:2;0	DAG	GL	MEM	35	2	0		NA	NA	NA	NA	NA	NA	NA	NA	NA	NA	NA	NA	NA	NA	NA	NA	NA	NA	NA	NA	0.12407147199724	NA	NA	NA	NA	NA	NA	0.802189159640757	NA	NA	NA	NA	NA	NA	NA	NA	NA	NA	NA	NA	NA	NA
DAG 35:3;0	DAG	GL	MEM	35	3	0		NA	NA	NA	NA	NA	NA	NA	NA	NA	NA	NA	NA	NA	NA	NA	NA	NA	NA	NA	NA	0.0527745879104576	NA	NA	NA	NA	NA	NA	0.213177335074377	NA	NA	NA	NA	NA	NA	NA	NA	NA	NA	NA	NA	NA	NA
DAG 35:4;0	DAG	GL	MEM	35	4	0		NA	NA	NA	NA	NA	NA	NA	NA	NA	NA	NA	NA	NA	NA	NA	NA	NA	NA	NA	NA	NA	NA	NA	NA	NA	NA	NA	0.0273896448746057	NA	NA	NA	NA	NA	NA	NA	NA	NA	NA	NA	NA	NA	NA
DAG 36:0;0	DAG	GL	MEM	36	0	0		NA	NA	NA	NA	NA	NA	NA	NA	NA	NA	NA	NA	NA	NA	NA	NA	NA	NA	NA	NA	NA	NA	NA	NA	NA	NA	NA	0.0433042691383487	NA	NA	NA	NA	NA	NA	NA	NA	NA	NA	NA	NA	NA	NA
DAG 36:1;0	DAG	GL	MEM	36	1	0		0.159804580292642	0.260905744387598	0.38704743371535	0.163088428896864	0.267503484551645	0.424714148950145	0.154169659646344	NA	0.50601832335492	0.18823735415821	0.260482591861758	0.479191673743692	0.194857570886665	0.181769040670509	0.318734198592908	0.188978023943233	0.26068625039502	0.408545164559536	0.16073252483094	NA	0.550699278729492	0.141349599565227	0.308644585936734	0.382029717661912	0.23647669308804	0.507775403623778	0.347786848381794	0.590947719552565	0.326684969676956	0.30251929302736	0.165224788111927	0.29499168130282	0.390636901402239	0.179469768629768	0.210070554242583	0.338741948677806	0.150051487025144	0.225711505330329	0.291810056241148	0.137061970185147	0.239562708170923	0.424731123004026
DAG 36:2;0	DAG	GL	MEM	36	2	0		0.0427101502361073	0.081745080220076	0.136988058172903	0.0612178925035123	0.0649944030063295	0.173754311181964	0.0728414020516711	NA	0.309191131192214	0.0459357505822465	0.137015980696855	0.165843580494427	0.0457957635379818	NA	0.147276996096952	0.0586929385697221	NA	0.192147696426206	0.0449339906661254	0.068939617711355	1.07801852749167	0.0742845922638993	0.144419126246706	0.11924786933254	0.0644797913784527	NA	0.112793234785553	1.92995618338395	0.0617387286267608	0.147509595573784	0.0575542179644061	0.0745497963185685	0.126314723363225	0.0491912736147745	0.0646038898245086	0.167285093963711	0.0643443754466574	0.0624440385989725	0.133525514063973	0.0543704212923111	0.0641750405676836	0.137720469868894
DAG 36:3;0	DAG	GL	MEM	36	3	0		NA	0.0168115508667201	NA	NA	NA	NA	NA	NA	0.24089055852134	NA	0.0879203956181651	0.0191217239255661	NA	NA	NA	NA	NA	0.0255478376594426	NA	NA	2.04312228602502	0.0242528911375891	0.0655605136308719	0.0262512616734273	NA	NA	NA	2.96358070379745	NA	NA	NA	NA	NA	NA	NA	0.0182784357914402	NA	NA	NA	NA	NA	NA
DAG 36:4;0	DAG	GL	MEM	36	4	0		0.0241281608630974	0.0393643221142523	0.0669071490716483	0.0820459509549357	0.0305351008362093	0.180557836879556	0.0724118038012455	NA	0.136830954389834	0.031445967074423	0.309324670897125	0.0907926432522228	0.0316517189537601	0.0573433520121895	0.150320173621429	0.0400858768036819	NA	0.279311710656044	0.0271501402833681	0.043258994805496	2.03571885642404	0.0845176597552089	0.134479909362528	0.05922286350408	0.0344667410550054	0.156216946419237	0.0624123814930262	2.59178395594747	0.0358637500239419	0.138988587692808	0.0668206371010512	0.0353630912372473	0.0649591684598321	0.0302579706777513	0.075686812747798	0.194315995432676	0.081059697727438	0.0982589476370317	0.137141870320434	0.0693388189070802	0.0394759680670925	0.0649070912590164
DAG 36:5;0	DAG	GL	MEM	36	5	0		NA	NA	NA	NA	NA	NA	NA	NA	NA	NA	NA	NA	NA	NA	NA	NA	NA	NA	NA	NA	0.617601667011385	NA	NA	NA	NA	NA	NA	0.819653282035678	NA	NA	NA	NA	NA	NA	NA	NA	NA	NA	NA	NA	NA	NA
DAG 36:6;0	DAG	GL	MEM	36	6	0		NA	NA	NA	NA	NA	NA	NA	NA	NA	NA	NA	NA	NA	NA	NA	NA	NA	NA	NA	NA	0.0375826384719438	NA	NA	NA	NA	NA	NA	0.0583259655670104	NA	NA	NA	NA	NA	NA	NA	NA	NA	NA	NA	NA	NA	NA
DAG 37:1;0	DAG	GL	MEM	37	1	0		NA	NA	NA	NA	NA	0.0219373859462813	NA	NA	NA	NA	NA	NA	NA	NA	NA	NA	NA	NA	NA	NA	0.0332842886786512	NA	NA	NA	NA	NA	NA	0.175403493621938	NA	NA	NA	NA	NA	NA	NA	NA	NA	NA	NA	NA	NA	NA
DAG 37:2;0	DAG	GL	MEM	37	2	0		NA	NA	NA	NA	NA	NA	NA	NA	NA	NA	NA	NA	NA	NA	NA	NA	NA	NA	NA	NA	0.0532212008094831	NA	NA	NA	NA	NA	NA	0.703880705735349	NA	NA	NA	NA	NA	NA	NA	NA	NA	NA	NA	NA	NA	NA
DAG 37:3;0	DAG	GL	MEM	37	3	0		NA	NA	NA	NA	NA	NA	NA	NA	NA	NA	NA	NA	NA	NA	NA	NA	NA	NA	NA	NA	0.115077773331846	NA	NA	NA	NA	NA	NA	1.47727673091878	NA	NA	NA	NA	NA	NA	NA	NA	NA	NA	NA	NA	NA	NA
DAG 37:5;0	DAG	GL	MEM	37	5	0		NA	NA	NA	NA	NA	NA	NA	NA	NA	NA	NA	NA	NA	NA	NA	NA	NA	NA	NA	NA	NA	NA	NA	NA	NA	NA	NA	0.321993690697222	NA	NA	NA	NA	NA	NA	NA	NA	NA	NA	NA	NA	NA	NA
DAG 38:1;0	DAG	GL	MEM	38	1	0		NA	0.0252940562937308	0.0460271995607776	NA	0.0392725622345604	0.22379242556043	NA	NA	0.0778796931624548	0.0231839371268943	NA	0.0689639579545745	0.0549008833656974	NA	NA	0.0236692049236758	NA	0.0840797348503321	0.0206120383200702	NA	0.109031988301813	NA	NA	0.0557112230358582	0.0226558940980679	NA	0.0769735869199954	0.0528745118660227	0.093978627906514	NA	NA	0.031581807723773	0.0531632621089046	0.028665842598044	NA	0.08585362271148	NA	NA	NA	NA	0.0267394757120936	0.0614222834114487
DAG 38:2;0	DAG	GL	MEM	38	2	0		NA	0.0244577129197208	0.0476824921711054	NA	0.0248294198981985	0.19899931784817	0.0227201429236034	NA	0.0789030122744225	NA	NA	0.0710338827114889	0.0257814198828684	NA	0.0584267724610762	NA	NA	0.0750633199387585	0.0138850487046271	NA	0.0835412247820804	0.0219580210099026	0.0547661753713662	0.0670189817118874	0.0159048433617056	0.0613228981179414	0.0435612045377814	0.0960630752572542	NA	0.0512770870559904	0.018751248716203	NA	0.0427476344624343	NA	0.0213414455812448	0.0682936356233628	0.0226496383285252	0.0242023988391277	0.0590622322963176	NA	NA	0.0634215946841174
DAG 38:3;0	DAG	GL	MEM	38	3	0		NA	0.0141631462116864	0.0236164020324207	NA	NA	NA	NA	NA	NA	NA	NA	0.0252518803233552	NA	NA	0.0301375205768304	NA	NA	0.0512841694350097	NA	NA	NA	NA	NA	NA	NA	NA	0.0229057895519022	0.0721336271284047	NA	NA	NA	NA	0.0321861106521816	NA	NA	0.0291081520093265	NA	NA	NA	NA	NA	NA
DAG 38:4;0	DAG	GL	MEM	38	4	0		0.143219571440723	0.173145068350805	0.353577556227199	0.208805308638466	0.181145183476469	0.413035475557995	0.206420240220249	0.214406373680323	0.487884055489914	0.179654307793757	0.330842983367388	0.499553487667358	0.186993861375142	0.141266799236013	0.404234002840863	0.212322545556513	0.113985857204872	0.774555276941172	0.161352242417796	0.19165120017536	0.279192451930283	0.203575288563508	0.312976518011959	0.317152410589818	0.231033302013616	0.37523905322932	0.34451892974179	0.10051979510372	0.215274369765769	0.377885880388721	0.162695038955993	0.212017771816322	0.341001319222816	0.176374414351863	0.252924496528396	0.451471127013386	0.211214493180778	0.291375932758373	0.348760828670663	0.183950063107215	0.223230538295421	0.429417898614783
DAG 38:5;0	DAG	GL	MEM	38	5	0		NA	0.0260268630716895	0.0668456930365576	0.0332391515137851	0.0303161431876493	0.071533438388963	0.0331716755467173	NA	0.0930166180973001	0.0264499368527129	NA	0.0852441796932886	0.0373625265240328	NA	0.0626073658519268	0.0259142771179968	NA	0.121924236295605	0.0259876715971616	NA	0.0567298946994205	0.03113952575429	0.0456561689284282	0.0567278711561929	0.0356274784505703	NA	0.0606118611510037	0.0760411180158565	NA	0.060739716642853	0.0201417677891402	0.0376850365444574	0.0608341762420737	0.0202577206986428	0.0309018617715756	0.0813978749667256	0.0385441790829433	0.0355005499894459	0.0602645095817774	0.0270725602963704	0.0265240882073699	0.0796404398427305
DAG 38:6;0	DAG	GL	MEM	38	6	0		NA	0.0192432611905519	0.0412633448275972	0.0439709194096932	NA	0.049627589168086	0.0219269316599911	NA	0.0739639884982116	0.0306335385578219	NA	0.0426202671800729	0.0347466730122183	NA	0.0516738000753866	0.0321559356400068	NA	0.0694875544855389	0.0266757670556097	NA	0.0342498403029326	0.037702960250239	0.028504566930801	0.0328363199358971	0.0301135807027548	NA	0.0505252481049186	0.052539797512152	NA	0.0609087408016995	0.0312596125491615	0.0273895280709038	0.0349438515979026	0.021094412070144	0.0280477351864626	0.0433177316462788	0.036681169285408	0.0228761738202155	0.049430604704429	0.0377540181122726	0.0228332875390507	0.0479191034056544
DAG 39:3;0	DAG	GL	MEM	39	3	0		NA	NA	NA	NA	NA	NA	NA	NA	NA	NA	NA	NA	NA	NA	NA	NA	NA	NA	NA	NA	NA	NA	NA	NA	NA	NA	NA	NA	NA	NA	NA	NA	NA	NA	NA	NA	NA	NA	NA	NA	NA	NA
DAG 40:1;0	DAG	GL	MEM	40	1	0		NA	NA	NA	NA	NA	0.0864205035140794	NA	0.0708747481228641	NA	NA	NA	0.0238738448707512	NA	0.032623630583741	0.0383801723031052	NA	0.206749008021947	0.0391506190020057	NA	NA	0.0790677095337256	NA	0.0416966457779947	0.022382081739498	NA	0.11877918294085	0.0606939990299911	NA	NA	0.0222844705910634	NA	NA	0.0454430573171873	NA	NA	0.0375387829248663	NA	NA	0.0248487475205991	NA	NA	0.0269888717377578
DAG 40:2;0	DAG	GL	MEM	40	2	0		NA	NA	NA	NA	NA	0.100210501988004	NA	NA	0.0361029540812997	NA	NA	0.0279383483928005	NA	NA	0.021519428481508	NA	NA	0.03207164705311	NA	NA	0.0751818296368056	NA	0.0223051910609161	0.0225662826142738	NA	0.0631935774171647	NA	NA	NA	NA	NA	NA	0.0179370263716978	NA	NA	0.028796962214593	NA	NA	0.026827579823464	NA	NA	0.0273255816294943
DAG 40:4;0	DAG	GL	MEM	40	4	0		NA	0.0223710989339066	0.0274465363400209	NA	0.0265264261567995	0.0546802451910611	0.0265498850462936	NA	0.0357354911910604	NA	NA	0.0370618249552315	NA	NA	0.0358249750937681	NA	NA	0.0573278219310818	NA	NA	0.0359987385302088	NA	0.0271897212813173	0.0345933487203039	NA	NA	0.0344245086056913	NA	NA	0.0329744946500274	NA	NA	0.0307201967417761	NA	0.0278385949127825	0.0397721423173949	NA	0.0287782980696051	0.0315196671567874	NA	0.0218439045336808	0.031613508838672
DAG 40:5;0	DAG	GL	MEM	40	5	0		NA	NA	NA	NA	NA	NA	0.0192369511023669	NA	NA	NA	NA	0.0211443060583749	NA	NA	NA	NA	NA	0.0290464154847507	NA	NA	NA	NA	NA	NA	NA	NA	NA	NA	NA	0.0203369693026467	NA	NA	NA	NA	NA	0.0229073086257926	NA	NA	NA	NA	NA	NA
DAG 40:6;0	DAG	GL	MEM	40	6	0		0.024469772278363	0.0302476310256108	0.0376940385724285	0.0415114660117707	NA	0.0585253466911514	0.0346487907211949	NA	0.0618710657986297	NA	NA	0.0453790311044122	0.0296806484059589	0.0488223082427011	0.0456150125339362	0.0284260482826286	0.040070342311316	0.0705952277801688	0.0243651388226811	NA	NA	0.0385035627050542	0.0288919453451998	0.0353859137143276	0.0312307551864968	NA	0.045122124289679	NA	NA	0.0528490317018973	0.0405293063063991	0.0313754397550004	0.0342549303187637	0.0276325239274456	0.0307018261417473	0.048917460099128	0.0442811116013732	0.0270934675321884	0.0447626548418108	0.0341611044016237	0.0218028460581905	0.0391209373643171
DAG 40:7;0	DAG	GL	MEM	40	7	0		NA	NA	NA	NA	NA	NA	NA	NA	NA	NA	NA	NA	NA	NA	NA	NA	NA	NA	NA	NA	NA	NA	NA	NA	NA	NA	NA	NA	NA	NA	NA	NA	NA	NA	NA	NA	NA	NA	NA	NA	NA	NA
DAG 42:1;0	DAG	GL	MEM	42	1	0		NA	NA	NA	NA	NA	NA	NA	NA	NA	NA	NA	0.0276007842990939	NA	NA	0.0227370489515104	NA	NA	0.0394917237859614	NA	NA	0.0326256478806796	NA	NA	NA	NA	NA	0.0202945318403918	NA	NA	NA	NA	NA	0.0298556405604961	NA	NA	0.021160659706671	NA	NA	0.0236246434180513	NA	NA	0.0224506188436882
DAG 42:10;0	DAG	GL	MEM	42	10	0		NA	NA	NA	NA	NA	NA	NA	NA	0.507050169465633	NA	NA	NA	NA	NA	NA	NA	NA	NA	NA	NA	NA	NA	NA	NA	NA	NA	NA	NA	NA	NA	NA	NA	NA	NA	NA	NA	NA	NA	NA	NA	NA	NA
DAG 42:2;0	DAG	GL	MEM	42	2	0		NA	NA	NA	NA	NA	NA	NA	NA	NA	NA	NA	NA	NA	NA	NA	NA	NA	0.018474119357846	NA	NA	0.039983809185448	NA	NA	NA	NA	NA	NA	NA	NA	NA	NA	NA	NA	NA	NA	NA	NA	NA	NA	NA	NA	NA
DAG 42:5;0	DAG	GL	MEM	42	5	0		NA	NA	NA	NA	NA	NA	0.0326188876158444	NA	NA	NA	NA	NA	NA	NA	NA	NA	NA	NA	NA	NA	NA	NA	NA	NA	NA	NA	NA	NA	NA	NA	NA	NA	NA	NA	NA	NA	NA	NA	NA	NA	NA	NA
DAG 44:12;0	DAG	GL	MEM	44	12	0		NA	0.0207598027591744	0.0282850220619182	NA	NA	0.0379960994665588	0.0246885775235336	NA	NA	NA	NA	0.0204144861650405	0.029847633099955	NA	NA	0.0228936845618896	NA	0.0324738462891937	0.020948076878093	NA	NA	0.0290040316633203	NA	NA	0.0251031343273294	NA	0.0223305870451062	NA	NA	0.0351153112520701	0.0196217180369908	NA	0.0249922935320076	0.0181984874951283	NA	0.0351489071588208	0.0277781206841729	NA	0.0316772139995391	NA	0.026167405240467	NA
PA 32:0;0	PA	GPL	MEM	32	0	0		0.0449933372498835	0.024922275692611	0.0435216716638314	0.034735303874672	0.0512171032055017	0.0430086618762711	0.034276177860153	0.0388743895932292	0.0454301050215117	0.0445568950974386	0.0480476285582142	0.0347202542026467	0.0513679153154665	0.026741863557308	0.0364434575761984	0.0471871787617387	0.0322059513568403	0.0383070756748998	0.0383370391422579	0.0655562358661514	0.0304590349411068	0.0390626016294335	0.0395851500346876	0.0459898408306183	0.0468999325097036	0.062974263898704	0.036519297128839	0.0152782207156553	0.0685725987829543	0.0421039380022303	0.0298985171387039	0.0562727336370309	0.0482533122203486	0.0423795449127361	0.028610406854011	0.037813562928521	0.0340599259688271	0.037868707730052	0.0361095055179649	0.0416486219606163	0.0496300275746256	0.0421466335793668
PA 32:1;0	PA	GPL	MEM	32	1	0		0.0159476197122898	0.0111130197549654	0.0281415585211678	0.0111780988417847	0.0212324394344812	0.0175280370798302	0.0124529883026629	NA	0.0203027621103548	0.0116853603076444	NA	0.0201901648927916	0.0136650038115725	NA	0.0164728612762589	0.0159228394869395	NA	0.0203701758683835	0.0103130017081764	NA	0.0163536093313555	0.00967218880663767	0.0115990242402191	0.022060272388059	0.0137847360981937	NA	0.0195757432078342	0.00417958197078455	NA	0.0149453774516431	0.00972600325045058	0.0151083734981025	0.0242408752701461	0.0117783043754365	0.0090540318370991	0.0203254802574015	NA	0.0111625082414076	0.0145738494736105	0.00906417277946303	0.0143009848845911	0.0229538804988397
PA 34:0;0	PA	GPL	MEM	34	0	0		0.0461971456093834	0.0259990243543036	0.0516738942820478	0.0320177842381102	0.0511572223546017	0.0466087972233776	0.0395184744162027	0.0599620454234307	0.054504818085052	0.043260351119212	0.0458779907992449	0.0609423405525256	0.0694634310279945	0.0317124828352271	0.0489725150482104	0.0486835789734335	0.0408845336098291	0.0502220715821521	0.0344471252170786	NA	0.0420471835425576	0.0401471265773254	0.040715632827119	0.0593791769391648	0.0466876275461284	0.0882527403380675	0.0440644814491817	0.0189260213806385	0.0652825688036547	0.0455425253289377	0.0312635608169048	0.0436347884253342	0.0594591951736422	0.039064784390151	0.0284103235243754	0.0487228073661287	0.0385718209972163	0.0394952369240849	0.0455795799561019	0.0332099951783192	0.0444885098654847	0.054977622268882
PA 34:1;0	PA	GPL	MEM	34	1	0		0.286112919277111	0.221201752605764	0.516128359112627	0.246564153617712	0.422291991085116	0.449124475656085	0.296490137979939	0.152266880722172	0.526717434504621	0.303919759352828	0.281601034718917	0.627809878691482	0.312332751267181	0.134763444170447	0.446265137440045	0.337201134241611	0.147579922010422	0.533353425373038	0.226768818364124	0.301065610711838	0.391987958592537	0.24600178993649	0.327739756765264	0.591454915068961	0.332867974330214	0.346076334961683	0.431659386496142	0.091325031588348	0.330769898015654	0.401726428639003	0.229217332466617	0.337471302952708	0.599700352830511	0.281333596303779	0.217939691763482	0.55034450322241	0.214891427940418	0.303763347687642	0.46774149485726	0.251569021188375	0.315337453999571	0.58106249826069
PA 34:2;0	PA	GPL	MEM	34	2	0		0.0152773747489915	0.0132323359804019	0.0249432302481025	0.0121390000500472	0.0210447650269169	0.0202459167922644	0.0148641875895618	NA	0.019000065056694	0.0169096902254463	0.0117685537041936	0.0201707109928187	0.0171939867868291	NA	0.0184535704941995	0.0184138731493858	NA	0.0180271056374992	0.0114408182904302	NA	0.0186069725553653	0.0111456599675261	0.0133997398161972	0.0231888132683809	0.0159102141258982	NA	0.0202173892779785	0.00573689016724759	NA	0.0193523836244572	0.0118309038294002	0.0178540515631833	0.0243651502893009	0.0170077972590161	0.0104312636435058	0.0243335291112195	NA	0.0132063811282327	0.0199102114352162	0.0131402008024939	0.0154577663151681	0.0231600145377487
PA 35:1;0	PA	GPL	MEM	35	1	0		0.0142966633166491	0.0133469625995501	0.0214467269462959	NA	0.0171296258318681	0.018997270386054	0.0132259608116401	NA	0.0207023531071883	0.0142571915237672	0.0112164858739153	0.0230290492449865	0.0102116515724735	NA	0.0153218268731226	0.0142204758854344	NA	0.0163713972791345	0.0091797659527283	NA	0.0144022091359983	0.00851305019595286	NA	0.0246170768071281	0.00933864660478076	NA	0.0158663409867971	0.0045370772533849	NA	0.0159337711565124	0.00764326476229336	NA	0.0176348543145388	0.0139071851874806	0.0111621223176823	0.0214043733923331	NA	0.0105556319001489	0.0159977235107279	0.00819245745249984	0.0111267924899697	0.0204090555597169
PA 36:0;0	PA	GPL	MEM	36	0	0		NA	NA	NA	NA	NA	NA	NA	NA	NA	NA	NA	NA	NA	NA	NA	NA	NA	0.00964947474918439	NA	NA	NA	NA	NA	0.00894869514226103	NA	NA	NA	NA	NA	NA	NA	NA	NA	NA	NA	0.00886911651959735	NA	NA	0.0080880832992672	NA	NA	NA
PA 36:1;0	PA	GPL	MEM	36	1	0		0.190474400204758	0.219062197492048	0.380490343025184	0.197940305948234	0.392283970652462	0.380145460536012	0.272545226427084	0.130844047831616	0.391775586302265	0.219569927773263	0.293618458256193	0.544973313283233	0.204910796434702	0.0974933037842938	0.371573449871264	0.246159180937603	0.122047875874827	0.453402426620407	0.148138897239581	0.226741299343306	0.274919881073613	0.191697369405888	0.352568035997358	0.44438480065399	0.244522837880621	0.350415186775377	0.334946775493697	0.0639188164342511	0.2862642306571	0.349902158380973	0.185307520353072	0.270156696703114	0.4544022984066	0.184714699412221	0.209605166165054	0.452539733187177	0.180859916938893	0.288782557211728	0.384446441986239	0.186951421634267	0.248987112435411	0.433352147836538
PA 36:2;0	PA	GPL	MEM	36	2	0		0.170123146228251	0.100318280257339	0.231275528325007	0.139926286652309	0.212966879025086	0.216118592208966	0.158483661175827	0.112527615369227	0.214940099899134	0.149664073100191	0.1470900722321	0.256036389896798	0.160694055822396	0.0982932541416038	0.211326854153414	0.172404946266299	0.125106802683874	0.244875114647738	0.11611321796672	0.150517134507198	0.179278235404738	0.140994758192169	0.168589849502162	0.253124508570684	0.163101368878154	0.200860430614571	0.188379185867225	0.0543469102165502	0.171787004929435	0.226122946167405	0.127506159641035	0.187827792679966	0.248139065324083	0.14151942122822	0.114327451307971	0.25061212187157	0.126156388204414	0.165537059499146	0.225725200188591	0.151598781687962	0.149182619295871	0.268636485373672
PA 36:3;0	PA	GPL	MEM	36	3	0		NA	0.00542035771386035	0.0113082340016443	NA	NA	0.0124273983689927	NA	NA	0.0120662467862536	NA	NA	0.0118603580638483	0.00841138233095715	NA	0.0122190844809535	0.00684893744670342	NA	0.0142947734835418	NA	NA	0.00915488129766435	NA	NA	0.0133895742505886	0.00731309561590188	NA	0.0095076161370917	0.00268404404269183	NA	0.0132901119890256	NA	NA	0.0126769083955897	NA	NA	0.0153977931093193	NA	NA	0.0151794558812497	NA	0.00824473093594659	0.0138989223338326
PA 36:4;0	PA	GPL	MEM	36	4	0		0.0366609299208684	0.0322892539814558	0.0577332649394207	0.0265064403369904	0.0639907908155256	0.0484392764836295	0.0341181758976161	NA	0.0578065740951357	0.0362810200196619	0.0336738719556672	0.0685563393982813	0.0369718277406232	0.0134794297085456	0.0458378540099245	0.0491189500298314	NA	0.0592615559969679	0.0308353710487723	0.0342655284712759	0.0469792455804181	0.0258744478479313	0.0431373215701519	0.0710587143447534	0.0451326340118285	NA	0.0547437463351368	0.00894413368401719	0.0399068196919893	0.0424936064130542	0.0306417876243311	0.039478392749113	0.0682383866182747	0.0293748130866376	0.0319759116268006	0.064183444712305	0.0216170562159766	0.0363647958596764	0.0471298900465912	0.0301018517175916	0.0444649956091282	0.0736962352084393
PA 36:5;0	PA	GPL	MEM	36	5	0		NA	NA	NA	NA	NA	NA	NA	NA	NA	NA	NA	NA	NA	NA	NA	NA	NA	NA	NA	NA	NA	NA	0.0660229434242972	NA	NA	NA	NA	NA	NA	NA	NA	NA	NA	NA	NA	NA	NA	NA	NA	NA	NA	NA
PA 38:0;0	PA	GPL	MEM	38	0	0		NA	NA	NA	NA	NA	NA	NA	NA	0.010524089698022	NA	NA	NA	NA	NA	NA	NA	NA	NA	NA	NA	0.00699122373364161	NA	NA	0.0103347353325622	NA	NA	NA	NA	NA	NA	NA	NA	NA	NA	NA	NA	NA	NA	NA	NA	NA	NA
PA 38:1;0	PA	GPL	MEM	38	1	0		0.0116696087258815	0.0200076491342023	0.0402581101886553	0.0125393136198654	0.0295533917182079	0.0405027084588401	0.0227775282260419	NA	0.0631153107555762	0.0199143710153777	0.0232063584377412	0.0857913415030103	0.0183923826881268	NA	0.0451989516528529	0.0217265857374009	NA	0.0688193400106478	0.0124064800555803	NA	0.0381005589382815	0.0180550949536981	0.0362564809122669	0.070886977338521	0.023027660772824	0.0264234357988284	0.044191784494289	0.00498424383730177	0.0194887110298324	0.0366082738218035	0.0130997081582592	0.0164166415766736	0.0584657347506772	0.0136464414359111	0.0131941339522519	0.063255052572388	0.0153920380869325	0.0240869951088565	0.0515919139432087	0.0129225872144464	0.0224424986958981	0.0567453104911127
PA 38:2;0	PA	GPL	MEM	38	2	0		0.0317494082537706	0.024471781191768	0.0627148714696431	0.034550118527302	0.0500148407277511	0.071422388961803	0.0449354815528024	NA	0.0673717577336775	0.0351180561860691	0.0375947787070323	0.0860784742515676	0.0329313009357744	0.0219824911847139	0.07957794608293	0.0392505576169029	0.0355236524997638	0.101186324922767	0.02511867313093	0.0282033903811345	0.0524218638608475	0.0386521428666539	0.0609645393353757	0.0854955330654027	0.0397595005885639	0.0523056943677081	0.0593689866102053	0.0115688496868525	0.0382468469558276	0.0809588696356462	0.0325188948577737	0.040955520107373	0.0767795945676665	0.0255318415053454	0.0330996192427782	0.0930412579637762	0.0328517536072755	0.0500939659996725	0.0811586740032566	0.0316909231110229	0.036658194885959	0.0776910226779871
PA 38:3;0	PA	GPL	MEM	38	3	0		0.0106047145134359	0.00884679196138493	0.0187295504893616	0.00890283560613999	0.0155814727945941	0.0182414417632101	0.0125883221948863	NA	0.0175060640356954	0.0105531116772576	0.0139949941202108	0.0218514542239234	0.012345741864616	NA	0.0201948046072992	0.0138126369752054	NA	0.0233923831096918	0.00840683417516302	NA	0.0138507117934579	0.0127939180507443	0.0169901171533022	0.0200482204665659	0.0146996773989206	NA	0.0173543404046012	0.00370494898344821	NA	0.0186963107201947	0.0120462978810134	0.0128197028925793	0.0203906737854675	0.0100215094058476	0.0109566945432043	0.0230011732807885	NA	0.0156981642058499	0.0199512683931172	0.0105692232823329	0.0142469680320773	0.0203294563374995
PA 38:4;0	PA	GPL	MEM	38	4	0		0.0602787007983489	0.0749711403158956	0.120781801251285	0.0546586755631343	0.13909046142158	0.121968818129617	0.0893475485139355	NA	0.120072679132303	0.0808900569304948	0.0880563727083696	0.170836408698413	0.0774366824840741	0.0286830441095911	0.117645246244673	0.101894873016299	0.016951174043852	0.149366144318067	0.062213415092529	0.0653555594095672	0.0941919921001654	0.0593890560358682	0.115667141192517	0.147674760302142	0.0922001541178764	0.0744720369267026	0.125108204959726	0.0196584291436943	0.0852340542992829	0.0990769832836496	0.061340724994302	0.0874020086078293	0.156729740305776	0.068717002344839	0.082117356604098	0.148635187965517	0.0481004265267037	0.0934236372826297	0.120875422144457	0.0679756685612792	0.104353040207823	0.154636744452298
PA 38:5;0	PA	GPL	MEM	38	5	0		0.0270521960069197	0.023068440329898	0.0424195075654929	0.0231182336028743	0.0442207403304931	0.0368327118880589	0.0304545024403827	NA	0.0323611922010406	0.0270505298701288	0.032511608181065	0.0413824844105617	0.0259046798659904	0.0153547931227989	0.0370142411780753	0.0337636880185392	0.0148824427312818	0.0457774780374195	0.0218566014267924	0.0359471278408286	0.0297778338398466	0.0205470227453921	0.0352889824625051	0.0442432461453638	0.030760219709443	0.0309846893132985	0.0364854765028016	0.0084441724470661	0.0331949016801249	0.0435860594754928	0.0260585678916937	0.0338653067465411	0.0478027909081622	0.0228021402486342	0.0260216088740892	0.0513649476200515	0.0176718768388462	0.0320787149129994	0.0374683428216421	0.0228024846635464	0.0357573680720797	0.0489619171612261
PA 38:6;0	PA	GPL	MEM	38	6	0		0.0131533070535678	0.00848427536091292	0.016423706105863	0.0134468519553272	0.0155451211263144	0.0169348952646383	0.0135957029162342	NA	0.0176544173694096	0.0136011800808313	NA	0.0186403229814451	0.0156431731345952	NA	0.0155206520771138	0.0165063637347315	NA	0.020214160536483	0.0152896863392357	NA	0.0149704412382826	0.0110564271311459	0.014458075586626	0.0186267879865934	NA	NA	0.0165923617536987	0.00540657357175225	NA	0.017496938856565	0.010947640229215	NA	0.0198793061891083	0.0149190803977188	0.0117983937075078	0.0154986137569986	NA	0.0113423004119778	0.0152037219359373	0.0140399137065639	0.0145201956836737	0.0197768699316622
PA 40:0;0	PA	GPL	MEM	40	0	0		NA	NA	NA	NA	NA	NA	NA	NA	NA	NA	NA	0.0172915164825877	NA	NA	NA	NA	NA	0.0103644862173254	NA	NA	0.00770752279354512	NA	NA	0.0113629852085401	NA	NA	NA	NA	NA	NA	NA	NA	NA	NA	NA	NA	NA	NA	NA	NA	NA	0.011664542383861
PA 40:1;0	PA	GPL	MEM	40	1	0		NA	0.00771682005930715	0.0238425383046839	NA	0.0101432699727388	0.0193896239118518	0.0103021854065534	NA	0.0283434360709269	0.0111793968226114	NA	0.0487758064320707	0.0105426849724765	NA	0.0256417413338989	0.0117422275688982	NA	0.033171406455934	0.00862817370772432	NA	0.0255866654175262	0.00812628661519012	0.0170507260140205	0.0357600911674976	0.0113887984263511	NA	0.0254553994904831	NA	NA	0.0173517295061483	NA	NA	0.0329110939580185	NA	0.00603004186841501	0.0256331625712587	NA	0.0106872283821712	0.0245341132256636	NA	0.00907832991938577	0.0333014343998357
PA 40:2;0	PA	GPL	MEM	40	2	0		NA	0.00692551663357328	0.0162117631244938	NA	0.0118340946530406	0.0150727155959223	0.00750124318993439	NA	0.0143640792961852	NA	NA	0.0294743389436733	NA	NA	0.0149278267633403	0.00752099333478017	NA	0.0198952489843714	NA	NA	0.0134382677573299	NA	NA	0.0205871289124719	NA	NA	0.0132742321985502	NA	NA	0.0117509133894986	NA	NA	0.0220597961105721	NA	NA	0.0197464985527771	NA	NA	0.0152345062620451	NA	0.00807601151682959	0.0192737298522851
PA 40:4;0	PA	GPL	MEM	40	4	0		NA	0.0128722547490194	0.0112148198487414	NA	0.019481845908284	0.0154157115772115	0.00984482138559856	NA	0.0163903349931089	NA	NA	0.0312441344729129	NA	NA	0.0139088623154473	0.010035464155602	NA	0.0256195667642222	NA	NA	0.0121225455901206	NA	0.0136115139888906	0.0220601765492805	0.0108486298379544	NA	0.0165424833636851	NA	NA	0.0114706986172635	NA	NA	0.021109380184632	NA	0.00942958867319726	0.0206516159956503	NA	0.012095927759918	0.0139542922379785	NA	0.0113823259311092	0.0226736219193922
PA 40:5;0	PA	GPL	MEM	40	5	0		NA	NA	NA	NA	NA	NA	NA	NA	NA	NA	NA	NA	NA	NA	NA	NA	NA	NA	NA	NA	NA	NA	NA	NA	NA	NA	NA	NA	NA	NA	NA	NA	NA	NA	NA	NA	NA	NA	NA	NA	NA	NA
PA 40:6;0	PA	GPL	MEM	40	6	0		0.0439047157798586	0.0336767699568551	0.0393756452802088	0.0441648097210789	0.0415341703455881	0.0435697903532872	0.0391754230063286	0.0441503166759544	0.0385666242340122	0.0464364046007604	0.0330645561675153	0.0523756951559289	0.0485721416662498	0.0235034541698255	0.04139752075384	0.0463943653975531	0.0401830890019785	0.0500893124128344	0.0373075472966286	0.0461483934364951	0.027908973681708	0.0433021093900508	0.0565719069024411	0.0425284574783565	0.0481678775949753	0.0490408120153058	0.0421427661600616	0.0120066763967793	0.0409616772082842	0.0451275755485855	0.0402086907248608	0.0399932743012787	0.0442728241778414	0.0444119395604503	0.0347944890545136	0.0455002108799571	0.040375295210227	0.0386231489022579	0.0373899834219808	0.0489754572686171	0.0433652309402093	0.0429802930776259
PA 40:7;0	PA	GPL	MEM	40	7	0		NA	NA	NA	NA	NA	0.0133995939718315	NA	NA	NA	NA	NA	NA	NA	NA	0.0137130201978112	NA	NA	NA	NA	NA	NA	NA	NA	NA	NA	NA	0.0112708281041583	NA	NA	0.0169876747460225	NA	NA	NA	NA	NA	0.0135237041889985	NA	NA	0.0120816006012829	NA	NA	NA
PA 42:1;0	PA	GPL	MEM	42	1	0		NA	NA	0.0163381439665607	NA	NA	0.0170067186796521	NA	NA	0.0318054966990012	0.00888627952691575	NA	0.0528288480617557	0.00921411485889267	NA	0.0235354393171095	0.0100101967670607	NA	0.0321099723903421	NA	NA	0.0206386253222822	NA	NA	0.0299684195418869	0.00972760154547359	NA	0.0211661778860362	NA	NA	0.0150125686654613	NA	NA	0.0319654792664874	NA	NA	0.0233595256623199	NA	NA	0.0264198507466784	NA	NA	0.0331640707424375
PA 42:2;0	PA	GPL	MEM	42	2	0		NA	NA	0.0121854624539687	NA	NA	0.0131220615262343	NA	NA	0.0157274385556032	NA	NA	0.0249855487004655	NA	NA	0.0143252999718772	NA	NA	0.0189226704962388	NA	NA	0.0128467506324318	NA	NA	0.0183160024032496	NA	NA	0.0130118865589289	NA	NA	NA	NA	NA	0.0200555453087523	NA	NA	0.0164408840280265	NA	NA	0.014702660557842	NA	NA	0.0211088166854314
PA 42:7;0	PA	GPL	MEM	42	7	0		NA	NA	NA	NA	NA	NA	NA	NA	NA	NA	NA	NA	NA	NA	NA	NA	NA	NA	NA	NA	NA	NA	NA	NA	NA	NA	NA	NA	NA	NA	NA	NA	NA	NA	NA	NA	NA	NA	NA	NA	NA	NA
PA 44:2;0	PA	GPL	MEM	44	2	0		NA	NA	NA	NA	NA	NA	NA	NA	NA	NA	NA	NA	NA	NA	NA	NA	NA	NA	NA	NA	NA	NA	NA	NA	NA	NA	NA	NA	NA	NA	NA	NA	NA	NA	NA	NA	NA	NA	NA	NA	NA	NA
PC 30:0;0	PC	GPL	MEM	30	0	0		0.170622847137578	0.133739673173115	0.170565034459504	0.190213539979724	0.161485055066493	0.184842911376549	0.187336362183688	0.192062283842987	0.150326679350101	0.189010231067195	0.186709624823018	0.176921876222272	0.199817900173935	0.198422961328484	0.164508043140475	0.192146474980613	0.204863386391127	0.18238516592434	0.169005842786379	0.183827907360926	0.115482689899888	0.216791981523454	0.189251237233765	0.158932015580686	0.197005660759284	0.217722745271729	0.151328625530187	0.0665151983987107	0.178409346895099	0.188475681219876	0.166881990562143	0.153412875167596	0.158080160533093	0.169143358022083	0.153888224756765	0.154603858055188	0.174057647717046	0.171425959267882	0.159147363652231	0.17566146559824	0.157522969864978	0.152619564280739
PC 31:0;0	PC	GPL	MEM	31	0	0		0.333659668733898	0.141927577807634	0.244588170343646	0.237002917023883	0.375014974679837	0.183062697644746	0.237254842692293	1.54822952507967	0.240667236641131	0.234408995266524	0.91622736663674	0.140512443886624	0.338188458696724	0.506474024528897	0.206674984301452	0.260444418617031	0.747909557792788	0.1696010872834	0.190633233899561	1.38424007663608	0.163927978714972	0.287675950245777	0.250337386335986	0.21438748962225	0.253979983967817	1.23629868778173	0.15277756462185	0.162229579414752	1.14200977816533	0.235043031247109	0.190110915189558	0.420345806640657	0.20463369973984	0.264732863222282	0.139040782116707	0.135861203544337	0.286407663298977	0.273668697097461	0.181131238777958	0.262805381910364	0.269793593451035	0.189935517539022
PC 32:0;0	PC	GPL	MEM	32	0	0		8.61282614083477	6.72186022300393	6.70927791059151	10.0278045919657	8.63506427209937	8.42977006829997	9.43248450245016	11.3511105194719	5.52630888252874	9.47190844624551	9.77926534128131	5.80258547479613	9.46367741218835	10.4191389547992	6.90902587119981	9.01336862813551	9.29431553004477	6.91467539997042	8.60159174856908	10.3745234802244	4.39980621395329	10.472745047152	8.92734823982704	6.06836918034956	8.99910217979035	8.95198049380738	6.24169574296624	2.86415023709538	9.06767336579755	7.74383644376877	9.33372709131854	9.33333795783526	6.48257609581787	9.03693054360687	9.4202399079115	6.82053785229219	9.84043931884951	9.23454628510509	6.56958269843047	9.83521648505371	8.61284043587402	5.80125437983521
PC 32:1;0	PC	GPL	MEM	32	1	0		0.832827830169218	0.635827811901813	0.74432977191466	0.875225444446513	0.715985431528751	0.811333655902353	0.773101528685603	0.741458084787974	0.574121931657225	0.77542474674444	0.700885422843312	0.637020262823743	0.850720212836933	0.722393625784345	0.621255845866794	0.867638199205237	0.762994060593812	0.708887051377484	0.86144424722888	0.799422243022069	0.478479988917559	0.901704369805973	0.752475372020088	0.647574504780782	0.871499170081608	0.716176116488431	0.672348796493393	0.244177430961809	0.721145943089219	0.751860350064339	0.779907280550698	0.739977129579786	0.696525967487649	0.846037107592037	0.691995235947768	0.693880011223106	0.821090615907108	0.67514634567402	0.612172961669227	0.80709181926404	0.720105809632957	0.584838490784321
PC 32:2;0	PC	GPL	MEM	32	2	0		NA	NA	0.0133454050828522	0.00875383763557517	NA	0.0145623389436169	0.0107746652590066	NA	NA	0.00896529382666411	NA	0.00895462961534376	0.0123038125563409	NA	NA	0.00965153221244191	NA	0.0139242568650209	0.00982579695450193	NA	NA	0.0124957160052757	0.0135875211072423	NA	0.0107215835879001	NA	NA	NA	NA	NA	NA	NA	NA	0.00849948522379064	NA	NA	0.0109596368697021	NA	0.0132601995245751	0.0126229205327877	0.0111768222391036	NA
PC 33:0;0	PC	GPL	MEM	33	0	0		0.12120323445136	0.0835231730205931	0.0907471611837524	0.0721163860361602	0.0679958319973038	0.0669116610753384	0.0702982318909774	0.0823871295709438	0.0679769303219942	0.09263765190583	0.0863801855593164	0.0746271106658655	0.0771465113393505	0.077939435249385	0.072819354533707	0.0723474383396081	0.0771277385242011	0.0700258383258132	0.073793653553829	0.0889034053829857	0.046892443237859	0.0822180120255182	0.0705161476482059	0.0676660286282992	0.0831748246819885	0.0929714988947001	0.0576942471579006	0.0491011062821275	0.154710955051171	0.12160295405958	0.0697936741873057	0.0682526383829842	0.0628928187603326	0.0696669406871325	0.0610427139065278	0.0585151540707192	0.0931593680657779	0.0881850268820138	0.0739345736445696	0.0871597124069613	0.0809240835044614	0.0711446707699283
PC 33:1;0	PC	GPL	MEM	33	1	0		0.338678912073505	0.302971161634447	0.435300794393085	0.305527643207487	0.412797014469215	0.397309524030583	0.291546554045354	0.346712754852487	0.440902481586526	0.256135710512723	0.407217714108783	0.353731890134895	0.293011369733677	0.400059676119996	0.364601550726057	0.297655923673133	0.452571175532805	0.361204257046089	0.258310913109925	0.328708207025366	0.278117362613474	0.30282619991503	0.39422730351809	0.399930059250839	0.311182958325868	0.458767383372339	0.26620926246022	0.137441758655071	0.461146796706799	0.433473297343056	0.270959877975933	0.385552651840966	0.432565323124599	0.290087002034116	0.290053112887664	0.350353941627715	0.284762627743061	0.343435747417104	0.356101865761745	0.278347919983744	0.347637213621208	0.356709932357656
PC 33:2;0	PC	GPL	MEM	33	2	0		NA	0.17771167236851	0.4217560709055	0.252242601479675	NA	0.372420779466448	0.235914451569108	0.250986050048273	0.439025530069558	NA	0.279186675023076	NA	NA	0.25090734103576	0.34217444957794	NA	0.346877271900453	0.371955361029184	NA	0.220658736673118	NA	NA	0.217838674152644	0.383795730901441	NA	0.310517084411477	NA	0.0900531886672181	0.248200686216667	0.402535422299989	NA	0.264305732628415	0.408674254364508	NA	NA	NA	NA	0.21627916870917	0.339424262552594	NA	NA	0.340612375810735
PC 33:3;0	PC	GPL	MEM	33	3	0		NA	NA	NA	NA	NA	NA	NA	NA	NA	NA	NA	NA	NA	NA	NA	NA	NA	NA	NA	NA	NA	NA	NA	NA	NA	NA	NA	NA	NA	NA	NA	NA	0.034386457169887	NA	NA	NA	NA	NA	NA	NA	NA	NA
PC 34:0;0	PC	GPL	MEM	34	0	0		2.22152274722911	1.51602932319175	2.07564391208754	2.130599022828	1.93179049606002	2.1402341463534	2.27211529364715	2.56727631223937	2.07364122056356	2.3825421678315	2.1714728123984	1.95507248945054	2.29321215960889	2.20783403169467	2.01714028978508	2.18525975825684	2.37613956234961	2.02993115413061	2.12435136550918	2.55186912407688	1.47248602084847	2.21076707052623	1.77796650591651	1.91914775300598	2.11350354818188	2.18974412391025	1.83851349861107	0.767222703687366	2.37962644514487	2.09669304866047	1.97859762957755	2.03187652129285	2.01970503814177	2.16384750016045	1.74644746242298	1.81654768874243	2.34223505401673	2.10625969431035	2.06169512271014	2.3141170892106	1.98538823037478	1.97291266924166
PC 34:1;0	PC	GPL	MEM	34	1	0		16.7331293547261	14.2916419548337	17.8714462064496	17.2601788154526	15.8465102114786	18.4693174744227	16.8292816224708	16.6937620231388	15.8197899470074	16.5433974850859	15.5419245085331	17.0212223142397	16.346963357243	16.7833427915841	15.936028315426	17.23487105471	16.833282289204	17.5540833634867	16.9078853857119	16.4413536706516	11.3288275939192	17.5519852732604	15.8133698443633	15.5727255078398	16.4272274006032	15.6538648574688	14.9873274388792	4.87601844519665	15.9996972756434	17.8394541854626	16.424104262438	16.2079785348057	17.0693953677549	16.9329767864253	16.0775943050049	16.7674866716907	16.9824487028292	15.6258898527442	15.7790065073336	16.7954530598146	16.0979939126128	15.484804032
PC 34:2;0	PC	GPL	MEM	34	2	0		0.489338249083355	0.428034820597413	0.468520674632416	0.489923878215069	0.422847263836066	0.462298372499956	0.494292259859572	0.41879245178275	0.373230975978675	0.471444754559464	0.43384413709648	0.418324989158049	0.522851378930133	0.433925705331808	0.415472323842865	0.469016344075279	0.412707910997346	0.431322634508341	0.462454397034622	0.431277530666368	0.334024177688959	0.505268402305993	0.466730886623997	0.38407636206052	0.473918002596628	0.439236192744402	0.417356397600228	0.177532958745013	0.486676566047372	0.511190651861191	0.481436545446225	0.440718550530719	0.435268203409849	0.476164083278914	0.435813321199077	0.435187216850876	0.50866619913802	0.449236266459601	0.416023381573258	0.468769664726035	0.456526774351239	0.386050254514859
PC 34:3;0	PC	GPL	MEM	34	3	0		0.0530488456048895	0.0444498527475981	0.0574579524332996	0.0662357655076156	0.0764502490856738	0.0517326990524231	0.0494662935795751	0.0795514816790258	0.0284464083392327	0.0486507874637377	0.0641529184613064	0.0314676366335634	0.0707387478711118	0.062949735396721	0.0395470239355692	0.0543953751644173	0.0817193475562868	0.0327337262490402	0.0698681931958606	NA	0.486791117084391	0.0544700552693851	0.0534359979242867	0.034765800712749	0.0530671016435553	0.261865609538934	0.378279459601892	NA	0.0716402776068252	0.0400308440799547	0.183424787963672	0.0723295581766021	0.0797400431763133	0.0549868856376443	0.0650132495045788	0.0379720483294146	0.0526197036002466	0.0439110450571919	0.0315089613713108	0.10511440163091	0.053613159378684	0.0266229377777167
PC 34:4;0	PC	GPL	MEM	34	4	0		0.012416086829224	0.0130617001333277	0.0112777671862616	0.012319871249742	0.0145714760978883	0.0114183357335446	0.012877073464408	NA	0.0100585051595355	0.009020784684236	0.018218202844003	NA	0.0126788668907102	0.0134604444009515	0.0086005143133434	0.00895240206177301	0.0159013122326503	0.00886386079755369	0.0117452173183372	NA	0.0427268865939562	0.0118927818696101	0.0139194066689101	NA	0.0128831274052592	0.0241059175232899	0.0327270775190325	NA	0.0228287222979214	0.0169028790090072	0.0182900875659015	0.0109573227822869	0.0122489551596028	0.0108424340300967	0.0108769852105126	NA	0.012288640589517	0.0124674125017538	NA	0.0177922710767006	0.0139607603481218	NA
PC 35:1;0	PC	GPL	MEM	35	1	0		0.181642517209864	0.175680491088179	0.244907146981318	0.134782571969033	0.132141721086629	0.185367147126099	0.133725089390222	0.112910021875042	0.20834584375351	0.131589469296672	0.167083159941483	0.211339195851937	0.132096211833901	0.155790599300183	0.199938955321797	0.128335779826701	0.164382198545504	0.219737214207483	0.12457532567411	0.118708134964253	0.123942099931056	0.150976507891991	0.165063086801224	0.196047190589624	0.136714559654431	0.17164774005001	0.12195148393447	0.0651058608035078	0.237492065787929	0.287677606976585	0.129035869591338	0.128631621002561	0.186437295172763	0.11861944308789	0.135862795476446	0.195818558543737	0.144941362501722	0.158328280642828	0.19529842185982	0.150850413907087	0.139528721138594	0.196587107598568
PC 35:2;0	PC	GPL	MEM	35	2	0		0.0408611463585162	0.0433837111646734	0.0892246700673334	0.0380379880568349	0.0475008093045572	0.0683321377022229	0.0410050654362295	0.0444615533377248	0.0986929260549325	0.0348405660186678	0.0500167299412112	0.0803288777490829	0.034536396880271	0.0466157681476224	0.0758745133654865	0.0414513767860779	0.0638011205315884	0.0923262118111896	0.029132581226797	0.0359619749153688	0.0608909140557875	0.0469232779915625	0.055444887066181	0.0890992122575278	0.036765018982587	0.0752076031510941	0.0625884493860525	0.0158293983600536	0.0580029844032494	0.084343728454838	0.0366780102777616	0.0415278820442741	0.0940592994188356	0.0306830624623942	0.0328334594637556	0.0763012993021791	0.0370679727481133	0.0426373419045397	0.0741409812563721	0.0289985425459487	0.0406243392852932	0.0729835969732741
PC 35:4;0	PC	GPL	MEM	35	4	0		1.26911384565003	1.06648969789404	NA	NA	NA	NA	NA	NA	NA	NA	2.1155264514811	NA	1.30241709764493	1.71512154721898	NA	NA	1.75062548941717	NA	1.18846253204047	NA	NA	1.34730579840498	NA	NA	NA	NA	NA	0.483912051552682	1.88803090915799	NA	1.09412161761812	NA	NA	NA	NA	NA	1.34770002062924	1.54832965976499	NA	1.24994111972318	NA	NA
PC 36:0;0	PC	GPL	MEM	36	0	0		NA	NA	NA	NA	NA	NA	NA	0.0269739933926283	0.0258304927298916	0.0115500362184781	NA	0.0258559582703899	NA	NA	0.0273345008502278	NA	NA	0.0316426634333929	NA	NA	NA	NA	NA	0.0316428122147489	NA	0.0209483001492216	0.0136997748159137	NA	NA	0.017390474182903	NA	NA	0.0191917535876356	NA	NA	0.0116502713430553	NA	0.0107591590143125	0.0393122023254298	NA	NA	0.0258716510372531
PC 36:1;0	PC	GPL	MEM	36	1	0		4.22753400782473	4.74899327890187	6.33278192972633	4.3869555967414	5.18795294745718	6.37992079790517	4.7811687887483	4.55558973853927	5.99683105398954	4.26929322433432	4.81416061401867	6.83484735557632	4.11462897749602	5.16020847829924	6.02006944937796	4.60572731829924	5.56556313706931	6.54366186189595	4.25179849896899	4.25858314622053	4.14070942580454	4.57360734678159	5.84416143761201	5.93350410144979	4.59152825473746	5.50355230716603	5.2013658131742	1.20212253277305	4.85136594024242	6.26058915783223	4.34684147410604	4.97093408011164	6.45470046536734	4.36229643054713	4.99280939206547	6.2400866400056	4.28460781906326	5.03999836648934	5.98502440943096	4.10578803898795	4.89616342036198	5.84250314213189
PC 36:2;0	PC	GPL	MEM	36	2	0		1.31665553979993	1.38443364066872	1.91596555746504	1.35055275641147	1.41060255695827	1.81101953826575	1.39298485751941	1.28959361928634	1.61755015405508	1.26624304763833	1.37243545250798	1.90532182060999	1.2499295659294	1.44354915995447	1.64991737222083	1.40020326383572	1.46167068131427	1.8274648771677	1.32692846957318	1.22672101631125	1.12535092492747	1.39277779534469	1.56960734026312	1.64894652676772	1.36276072000347	1.40855283767232	1.45652785184046	0.35544525019359	1.41732270202662	1.88620081594865	1.3195580951758	1.36294433863611	1.75210024904822	1.31388193634809	1.39841039262171	1.72218725354673	1.34458651070588	1.38904378803065	1.63789646305733	1.2619059755359	1.40166178192488	1.60582032237538
PC 36:3;0	PC	GPL	MEM	36	3	0		0.247480269146971	0.211072732202841	0.246674001346975	0.287620934938843	0.244412293783722	0.247619651530528	0.268503023981049	0.242383797160307	0.196174028146944	0.257192554971925	0.244938557868293	0.228734777644995	0.291819425653825	0.264738243623598	0.228662312311937	0.262140279191541	0.230986241665432	0.223137171974741	0.270266025053514	0.249946526668031	0.308458705144632	0.293127029505005	0.259581959050419	0.208569981073457	0.276102477117875	0.444575747166165	0.290163841400449	0.0951755266184961	0.265256322562739	0.2792503429222	0.27666295324161	0.269542251797229	0.229941081917087	0.284495357716433	0.242726057673744	0.225851269995138	0.283193557867466	0.251334057209343	0.228886515720388	0.275135177775036	0.252005119439542	0.2128221872574
PC 36:4;0	PC	GPL	MEM	36	4	0		2.87923971526577	2.93186853704619	2.17940673031931	3.17248009842354	3.48804060993477	2.64203031230299	3.16499531585278	3.73360291291251	1.51018407552224	2.97825904184882	3.47059401297021	1.89218575806872	2.92220375421391	3.45123305088297	1.98346796720782	3.388557530377	3.08698583838479	2.00167834778277	3.16570807798742	3.64746564762945	2.43647910113588	3.27314300627077	3.43276439721964	1.83795135989088	3.01727882025903	3.11623052186429	2.68766882148092	0.84635622671674	3.10187410720917	2.45479283086893	3.28494365515283	3.56978887782445	2.04961020243865	2.99022192701931	3.84505817743592	2.11136588367414	3.21336032332142	3.39085817860774	1.92064501474776	3.1536057679168	3.73506181736038	1.80698993535407
PC 36:5;0	PC	GPL	MEM	36	5	0		0.0438912771344416	0.0508643622394069	0.0507181904472402	0.0450463309522463	0.0506251757162277	0.0521685545284939	0.050955775782849	0.0542622504626806	0.0375230456711969	0.0491079915323379	0.0556714336091564	0.0423287105846401	0.0464801947216493	0.0505854838703018	0.0428748488423204	0.046685082254332	0.0467982965410205	0.051209483003997	0.043584959141637	0.0621564308904024	0.0466646977415825	0.0462910621483053	0.120628131486521	0.0338447341415595	0.0499017643933374	0.0510354541428002	0.0540025751560026	0.0166887324502729	0.0391858197681216	0.0502257621191387	0.047473824500615	0.0487023340585185	0.0476783103184651	0.0431047490648887	0.0619010029333241	0.0591903661740641	0.0639628997181641	0.0574556673352014	0.0400852801100042	0.0427609620120583	0.0585396219686604	0.0328430687137281
PC 36:6;0	PC	GPL	MEM	36	6	0		NA	NA	NA	NA	NA	NA	0.0152040958406888	NA	0.0106064814552679	NA	NA	NA	NA	NA	NA	NA	NA	NA	NA	NA	NA	NA	NA	NA	0.0197505310397031	NA	NA	0.0104814354005437	0.0282722572730548	NA	NA	NA	NA	NA	NA	NA	NA	NA	NA	NA	NA	NA
PC 37:0;0	PC	GPL	MEM	37	0	0		NA	NA	NA	NA	NA	NA	NA	NA	NA	NA	NA	NA	NA	NA	NA	NA	NA	NA	NA	NA	NA	NA	NA	NA	NA	NA	NA	NA	NA	NA	NA	NA	NA	NA	NA	NA	NA	NA	NA	NA	NA	NA
PC 37:1;0	PC	GPL	MEM	37	1	0		0.0200294293372382	0.0324169296966233	0.0510577396081086	0.023835330783609	0.0263123748762543	0.0419772680058558	0.018495880236855	0.0260437184045864	0.0387152285592188	0.0183043666814286	0.0238700698641636	0.047289906652071	0.0175451933245258	0.02133031578638	0.0390831997212168	0.0157946387849738	0.0314993334479488	0.0423603134564671	0.0162742988810395	NA	0.0274583754674132	0.0204572133723949	0.0444681069044042	0.0406556245990229	0.02091515615148	0.0273842895398419	0.0293567875253402	NA	0.0306577017008865	0.0461921269620411	0.0173520647101188	0.0198983792489065	0.0473415171164139	0.0206994585449816	0.0282183228410467	0.043120796117293	0.0208653196044938	0.0274991133640821	0.0359701451352103	0.0183963237004439	0.0241249349271304	0.0376517900975258
PC 37:2;0	PC	GPL	MEM	37	2	0		NA	0.0118089176469168	0.0216022628794443	0.0119621896436273	0.0102899024913976	0.0222101011015251	0.0106969876405305	NA	0.0186922849106021	NA	NA	0.0249119812630657	NA	0.0159610475195172	0.0279533217757034	NA	0.0184960035093432	0.0270335047883104	0.00769329363481671	NA	0.010393616215937	0.0114876260778682	0.0186143202444758	0.018894441665066	0.00773389825439619	NA	0.0133215022735476	NA	NA	0.0300847478494624	NA	NA	0.0211725539693703	0.00773785272724937	0.011400796889273	0.0278806403518525	0.0116295120391911	0.0153166352463938	0.0325028791026427	0.0105911723450243	NA	0.0157703595280052
PC 37:4;0	PC	GPL	MEM	37	4	0		0.208387302093927	0.17816094771332	0.168712125414749	0.202124370216083	0.236954194101753	0.188879587888645	0.211685178106061	0.213836713267092	0.1615202725534	0.182296880793122	0.287314622964118	0.140464141418308	0.199847187935191	0.241697891741931	0.170723945265155	0.227529409294596	0.307175915096284	0.151666315841383	0.186629656655196	0.246014527927459	0.127435488893985	0.23430386005905	0.219294990440878	0.161676165098449	0.218094468720317	0.253521406709144	0.142068009930724	0.0746935365841427	0.265056847461569	0.220743354341818	0.210175345023766	0.251231032594502	0.174804363706675	0.199817352692527	0.191044396609565	0.15249293112082	0.220652152733147	0.215737526505609	0.157956739086745	0.22155082248959	0.258197170958279	0.160819432340412
PC 37:5;0	PC	GPL	MEM	37	5	0		0.0587012787997702	NA	NA	NA	0.0777636225725491	NA	NA	0.0657689630043986	NA	NA	0.0734592753554111	0.0552161635584707	0.0576401158273288	0.0686365806926946	0.0477936024111284	0.0635061311283246	0.0902146395874038	0.0517155882267528	NA	NA	0.048686716561479	0.0636640622641322	NA	NA	NA	0.0814140560494596	0.0524387789721343	0.0331001856278071	0.103789141093295	NA	0.0473521570141925	0.0744618814129651	NA	NA	0.0454155730384667	NA	NA	0.0562042195214239	0.0501291012262958	0.0584539151154165	NA	NA
PC 37:6;0	PC	GPL	MEM	37	6	0		2.44979727060287	1.37797037158149	NA	2.68165938800471	NA	2.01980071486892	2.24166803432852	2.6735703344102	NA	NA	NA	1.53390890089987	2.86571966499797	NA	NA	NA	NA	NA	2.49420577572138	2.59164395281261	1.39377763091711	NA	NA	NA	2.47383838920159	2.08804028778498	1.70325411806585	1.07051221164243	2.61168350174738	NA	2.433348477586	2.5118419197764	NA	2.68622846562086	NA	1.54629651694429	2.77858143073314	2.04354113955078	NA	2.71301026586256	2.26127335946145	NA
PC 38:0;0	PC	GPL	MEM	38	0	0		NA	NA	NA	NA	NA	NA	NA	NA	NA	NA	NA	NA	NA	NA	NA	NA	NA	NA	NA	NA	NA	NA	NA	NA	NA	NA	NA	NA	NA	NA	NA	NA	NA	NA	NA	NA	NA	NA	NA	NA	NA	NA
PC 38:1;0	PC	GPL	MEM	38	1	0		0.0943071716764279	0.13649825236031	0.280049760711804	0.173088462924308	0.128059582226876	0.430351325848786	0.257689385529624	0.191454718363447	0.352267954507	0.126424210929291	0.211036219966039	0.382712464287924	0.114069057078927	0.261598272345019	0.499520589641448	0.128324146892739	0.29174367985973	0.598759727614187	0.120841009032189	0.0993273047079684	0.205456887569721	0.228947287504505	0.340534166062351	0.319632970264171	0.143375713026591	0.319085292135902	0.259932132090714	0.0358786663540885	0.138105313575374	0.463282136364471	0.178551097756089	0.106997330432997	0.317062491388186	0.098952434510277	0.185730917117428	0.488433543789097	0.197633968917873	0.246606940587188	0.513979381014108	0.183676309734547	0.136468594713556	0.310232072104753
PC 38:2;0	PC	GPL	MEM	38	2	0		0.148156408241621	0.195788430753004	0.383513424408352	0.140451562491862	0.162514468881088	0.335205940207374	0.165453705132979	0.118943001738438	0.389226468377963	0.137269056813933	0.146833517556247	0.467702097858427	0.135807011215675	0.15912140553294	0.338984976604859	0.163007621968149	0.190765840359228	0.42554488495207	0.142237221970475	0.109285586975907	0.238507409696338	0.154287903889325	0.21435066009524	0.38832733457235	0.168900252454801	0.206347955409097	0.294283653454371	0.038549963394648	0.159979966374453	0.346529800941335	0.134527384837495	0.142312761087288	0.374040326205583	0.137406406710243	0.147179011782768	0.360830275950218	0.136776879466914	0.167686502814372	0.34376873086277	0.125640139654664	0.155035212928747	0.340420463833151
PC 38:3;0	PC	GPL	MEM	38	3	0		0.0764867301706218	0.0738875855398829	0.0973302925685075	0.0820350105984556	0.0755496033702111	0.11347935850849	0.0850974755029868	0.0679178068990667	0.105010830081103	0.0771787009119005	0.072291147249641	0.111897359084294	0.0826920539693813	0.0940500767340506	0.107336153312718	0.0794651040874276	0.0829958391785971	0.102959783172675	0.0862145632421622	0.0683038537967727	0.056565508893547	0.0885359596057086	0.0947115674668353	0.0983762268623244	0.0886877842927245	0.0828158210749509	0.0981443425788884	0.0206822357366903	0.0692210555791695	0.120300018272087	0.0859683221917028	0.0751473814534575	0.0977797118630358	0.0849397672258852	0.0776583727677185	0.110336471177926	0.0909332416661404	0.0864486822535523	0.105563775709207	0.0735428156023273	0.0764121606686475	0.100798461243701
PC 38:4;0	PC	GPL	MEM	38	4	0		2.63855642043947	2.99995189587145	2.41988386941711	2.63010977574181	3.26325267963601	2.84350802643399	2.98760550592819	3.35400956158949	1.73332082249258	2.76918873976669	3.27759739901592	2.21628478588867	2.42601487592171	3.19382056925186	2.20737776073256	3.21120425963939	3.09502093222944	2.27554944617278	2.88300601339682	3.33378118653635	1.87138372335577	2.78311341809595	3.40871542442786	2.01594703738213	2.63826960761464	2.85793791037972	2.30711189534201	0.6506284016659	2.90636869972823	2.7101792713178	2.78180916967639	3.46175288105642	2.25417782204446	2.64133202966255	3.73155751822817	2.35900317935941	2.87176148449959	3.37023127599363	2.19128553970522	2.7861822851977	3.78491926865947	2.05507056196471
PC 38:5;0	PC	GPL	MEM	38	5	0		0.903649602458537	1.04615572336349	0.794724929769488	0.867519706977028	1.20730419938343	0.91417861991769	0.945934446303267	1.28624052064934	0.522078707994801	0.866256497722884	1.14108965831568	0.726045032641695	0.802258582267075	1.11438161429295	0.683335205280299	1.06748862451245	0.939951136008357	0.711004818612693	0.946685465261582	1.20210767044405	0.557232913833143	0.929587890525952	1.17815009381887	0.640069094381536	0.900536417864447	0.841705101074766	0.737172856736678	0.220740154476307	1.10360794922415	0.925132307001451	0.856126214118065	1.17424331097604	0.695091707626496	0.84649321050126	1.27085462225165	0.733646105283543	0.900630143479037	1.08153382029223	0.681713141524293	0.868704754174052	1.29651313905977	0.619760854685055
PC 38:6;0	PC	GPL	MEM	38	6	0		2.77844767698872	2.25472886380523	3.2601056278265	3.2602850970998	2.44196068534478	3.38238204678033	2.81124900232451	2.52477734194261	2.65060347276174	2.71173057155751	2.27446726754711	2.98370136394548	2.86466424403484	2.63824128375468	2.82007079540883	2.85555577145029	2.38252073581458	3.28883667355608	3.06015442828984	2.4225265708653	1.8521499573736	3.11836664163998	2.31199805443895	2.5878912792968	2.78754138098107	2.04534126016564	2.74164255888224	0.737530178029918	2.28738779667706	3.2306769649094	3.1282172981815	2.52845213771081	2.94730344316605	3.05777292111604	2.73857489959991	2.97904025090387	2.97008975753384	2.54648514660844	2.86719620012456	3.04993036455794	2.6139732024711	2.73074198079267
PC 38:7;0	PC	GPL	MEM	38	7	0		0.0489968235852953	0.04581977102197	0.0518853649152801	0.059161973126785	NA	0.0494126469119832	0.0494348231556799	0.0390874413629314	0.0359962180397593	0.0582760516829233	0.043675818510477	NA	0.0589448519984815	0.0391224756928434	0.0412313498624217	0.0517062904375804	0.03771082291667	0.0508745428144672	0.0546481692316413	0.0431373670081281	0.13920497564232	0.0483771518355042	0.106764755145375	0.0298671294623792	0.0566214292820632	0.0826856154359628	0.109924619575157	0.0363508299237571	0.0486234866854528	0.0441978118399164	0.094562577701205	0.0415849221492776	0.0689799884493664	0.0584363352321208	0.0489044798070932	0.0766592844566739	0.0747710291920116	0.0403137080396709	0.0391332763284445	0.0590956148387293	0.0489850335669527	0.0314135377128044
PC 39:4;0	PC	GPL	MEM	39	4	0		NA	0.0140369787413272	0.0127540385040408	NA	0.0144652596952033	NA	NA	NA	NA	NA	NA	NA	NA	0.0127520193331698	NA	NA	NA	0.0110683232437019	NA	NA	NA	NA	NA	NA	NA	NA	NA	NA	NA	NA	NA	0.0129695300244984	NA	NA	NA	NA	NA	0.0131876332108032	NA	NA	NA	NA
PC 39:5;0	PC	GPL	MEM	39	5	0		0.0125770153930216	NA	0.0151464571311507	NA	NA	NA	0.01650790722213	0.0301712364995969	NA	NA	0.0258268922947368	NA	NA	0.0211668275937474	NA	0.0124902027687954	0.0234669186219613	0.0165028596587087	NA	0.0214903328655407	NA	0.0165165779647218	0.0159254012574866	NA	0.0114501048583175	0.0266708583082421	0.00878113432380568	NA	0.0168220465833006	0.0173820777805387	0.0120174677013758	0.0115118273092165	NA	NA	0.013381119869361	NA	0.0151561552345003	0.0152988803227897	0.0184897367202397	0.0136270184467964	NA	NA
PC 39:6;0	PC	GPL	MEM	39	6	0		NA	NA	NA	0.0143327124869668	NA	NA	NA	NA	NA	0.0179028928803981	NA	NA	0.0100434948449137	NA	NA	0.0096568730177348	NA	NA	0.019559489636855	NA	NA	0.0192666866447365	NA	NA	0.0156306342825	NA	0.0202870475841558	NA	NA	NA	NA	NA	NA	0.0113605318547567	NA	NA	NA	NA	NA	0.0149283654597081	NA	NA
PC 39:7;0	PC	GPL	MEM	39	7	0		NA	NA	NA	NA	NA	NA	NA	NA	NA	NA	NA	NA	NA	NA	NA	NA	NA	NA	NA	NA	NA	NA	NA	NA	NA	NA	NA	NA	NA	NA	NA	NA	NA	NA	NA	NA	NA	NA	NA	NA	NA	NA
PC 40:1;0	PC	GPL	MEM	40	1	0		NA	0.0339674208270295	0.0979179057725162	0.0357260039877843	0.0345015620812329	0.0924008783705245	0.06304703007959	0.0442216492102434	0.138489989601875	0.0559891307161539	0.0598618666363398	0.174556813546652	0.0507805252987815	0.0668933619142029	0.134401009076405	0.0613692557362992	0.0764505728008757	0.18603032188105	0.0596337687845271	0.0399738935973295	0.0825319289153959	0.0623947037759063	0.0903005334706313	0.138492746830658	0.0690744281395233	0.0626743480889352	0.100931464362272	NA	0.0440434026312737	0.0994055856075519	NA	0.0321260393820263	0.118337230070232	0.0299406716330299	NA	0.120095127345243	NA	0.0653581459117338	0.146042499072419	0.0537913382953737	0.0654158260864671	0.133157771169566
PC 40:2;0	PC	GPL	MEM	40	2	0		NA	0.046462172563047	0.0942768097240413	NA	NA	0.0941949832446421	0.051408040914849	NA	0.117515012862192	NA	0.0502500252764322	0.158509700955096	NA	0.0459136473363815	0.110050820441953	0.0452512652363454	0.0617016185630479	0.139576967137215	0.0389000349114364	NA	0.0663537642647432	0.0437361849425944	0.0781747107382801	0.118167155227721	0.0474246515073133	0.0522771312758908	0.0848854093088893	NA	NA	0.10520570292056	NA	NA	0.115611820407474	NA	NA	0.111481588494963	NA	0.0563275300020788	0.115963442251156	NA	0.0464778194842222	0.107949936025448
PC 40:4;0	PC	GPL	MEM	40	4	0		0.141716676205689	0.152998249347517	0.172829167247518	0.175576968942573	0.13289237264522	0.21099590585281	0.182061229000083	0.141881342471228	0.133690818666226	0.143830359303325	0.148366010405812	0.172067032821277	0.139096063571564	0.159818529423068	0.181194512773842	0.177109462652847	0.195789080521031	0.192312859270526	0.155383157388695	0.131480155230675	0.106279099605387	0.172380232701749	0.176330591171119	0.148457289557356	0.141745439971049	0.173239135451805	0.147010427185193	0.0341887819428399	0.124717070703632	0.212329659356201	0.172177463516863	0.166095999384105	0.167039950527245	0.147125007759114	0.174657153089044	0.180133806522624	0.172927456242831	0.180145658729813	0.179000074893791	0.166187075004465	0.159132993511807	0.149136471513165
PC 40:5;0	PC	GPL	MEM	40	5	0		0.104786920931768	0.123351792472597	0.131196122463486	0.100867926716376	0.105737687612794	0.135958101825758	0.114984742226384	0.113043671776292	0.0967675700561522	0.0846983059124258	0.107319143900333	0.129185182834479	0.0955323451507715	0.116842174378753	0.11200071666053	0.1229100029036	0.123461375058451	0.122277265262874	0.109395873865726	0.105266995107788	0.0844257003924862	0.10713076151617	0.129123247153256	0.112453822937547	0.119204300767619	0.110247153756175	0.110555914061935	0.028260350178092	0.111497428276387	0.143823215696381	0.0993846585156689	0.117456152447934	0.11720418348219	0.102875647320993	0.116475176992049	0.113075309589971	0.108964963057028	0.108012344777009	0.112869122292525	0.0989166970495865	0.138957073838815	0.113258048021965
PC 40:6;0	PC	GPL	MEM	40	6	0		1.27185400210153	1.06428035082422	2.07064110915701	1.40605947208978	0.974667309794901	2.07480898672739	1.38604734937115	0.939973023224472	1.94642231622047	1.32278030105732	0.867082582421112	2.08603872973784	1.34373663530691	1.11461550445775	2.03708090548769	1.4171675593921	1.06364949068949	2.10950304023128	1.48866495725369	0.902425720712796	1.25981213160124	1.45259503816825	0.97512230955243	1.77375627635789	1.27338883963963	0.863475702668749	1.95264889179985	0.337251507310422	0.935983180459438	2.03593250507537	1.45879544446738	1.07122232016389	2.01066848043359	1.43497950854843	1.10821820733684	1.9061337703632	1.36705384395014	1.07963608375541	1.98123546050698	1.40470322023762	1.1218434541398	1.9018070915846
PC 40:7;0	PC	GPL	MEM	40	7	0		0.57011466702634	0.466141123923202	0.78392188281061	0.640520041289078	0.425068233414627	0.787128111644677	0.592402520968917	0.41517251015476	0.621555199224393	0.567197137461237	0.364545280628287	0.738778371126717	0.58704880780473	0.459787775952697	0.668084718125301	0.633672322124648	0.438280529352563	0.754679701239466	0.652718263334664	0.388249792415045	0.51979086808793	0.647172348896909	0.421603992114334	0.648994798087285	0.583483133978092	0.402947160209369	0.759960234322227	0.154314146158919	0.409206173119312	0.783390420679345	0.667307176517352	0.458700056469271	0.723534627054354	0.621155397189411	0.476244481249867	0.691104687651008	0.59029428274468	0.444668220510658	0.674107714107031	0.613995679258169	0.482179722500645	0.65887941280456
PC 41:1;0	PC	GPL	MEM	41	1	0		NA	NA	NA	NA	NA	NA	NA	NA	NA	NA	NA	NA	NA	NA	NA	NA	NA	NA	NA	NA	NA	NA	NA	NA	0.0159839244623257	NA	NA	NA	NA	NA	NA	NA	NA	NA	NA	NA	NA	NA	NA	NA	NA	NA
PC 42:1;0	PC	GPL	MEM	42	1	0		NA	NA	0.0667239647189244	NA	NA	0.0824429572439332	0.0531104423347341	NA	0.114980149301272	0.0382376642108509	0.041457466567201	0.166350291054819	0.0361374626844354	0.0451154055253482	0.120451848855982	0.0472221241373581	0.0489482137943204	0.160633840949331	0.0437217275172158	NA	0.0806937308495088	0.0519237105570698	0.0715914102276205	0.120398428514753	0.0452741302358559	0.0424850775544815	0.0910789599702768	NA	0.0248945468669291	0.0774722008758412	NA	NA	0.117296322575513	NA	NA	0.0967563296155107	0.0389852677396841	0.0463168776348081	0.125700336989684	0.0404523731372052	0.0393825331052682	0.122076026017228
PC 42:2;0	PC	GPL	MEM	42	2	0		NA	NA	0.0804789021409093	NA	NA	0.0785871650349139	NA	NA	0.0969203214032335	NA	NA	0.138677424837853	NA	NA	0.0958382670404703	NA	NA	0.128314180491189	NA	NA	0.0583342717046542	NA	NA	0.0945345918031639	NA	NA	0.0738565128881059	NA	NA	0.0677767929959099	NA	NA	0.0902174449698679	NA	NA	0.0908040126652903	NA	NA	0.0954327791245896	NA	NA	0.0931701372282964
PC 42:7;0	PC	GPL	MEM	42	7	0		NA	NA	0.0916841871003511	NA	NA	0.089416071727295	NA	NA	0.0973043179252419	NA	NA	0.105592625697674	NA	NA	0.0921157082550556	NA	NA	0.103855859421416	NA	NA	0.0605621129949634	NA	NA	NA	NA	NA	0.086916869875811	NA	NA	0.0992771172003977	NA	NA	0.0888909644738183	NA	NA	0.0931401472225763	NA	NA	0.0987960517451103	NA	NA	NA
PC 44:12;0	PC	GPL	MEM	44	12	0		NA	NA	0.134903988686805	0.0538412922247062	NA	0.126505351721445	NA	NA	0.107616017426157	NA	NA	0.132064157368058	NA	NA	0.107021079538437	NA	NA	NA	NA	NA	NA	NA	NA	NA	NA	NA	0.101739455185856	NA	NA	0.128591610410216	0.0479212871177551	NA	0.113030230209956	0.0459525943513241	NA	0.113432349897324	NA	0.0363868603696426	0.117239401220569	NA	NA	0.106186710024931
PE 32:0;0	PE	GPL	MEM	32	0	0		0.0409313089410918	0.0407537398507671	0.0185998511895329	0.0416045708789695	0.0381386063389412	0.0211024246053449	0.0425625007503299	0.034487886653293	0.0170658890571227	0.0504318362248309	0.0339097540297153	NA	0.0508103528429756	0.0455330529676703	0.0307963323304891	0.0462679768764703	0.0319224958267921	0.0192875202209626	0.0409135460074562	0.0456211148015717	0.0148150963114134	0.0474343112336033	0.0297061587811845	0.0224374489394234	0.0498769247905772	0.0301168420626413	0.0399720830081967	0.0147013703746104	0.0343674448637244	0.021813650685511	0.0435665804915074	0.0404525636736839	0.016448297469682	0.0456399785347663	0.0383222639276126	0.0141691248045725	0.0396038610046169	0.0359626748921248	0.0304682025820592	0.0391909024655708	0.041707305087852	0.0292322006430803
PE 32:1;0	PE	GPL	MEM	32	1	0		0.0199969010960672	0.0202630542266441	0.0189543479953078	0.0206484958433793	0.0223307085602558	0.0132075250876517	NA	NA	0.0127309727840659	0.0222330934664378	NA	0.0147605393689705	0.0176631664166662	0.0155783179865458	NA	NA	NA	NA	0.0174751108950062	NA	0.010203473267079	0.0164509823406373	NA	NA	0.0185202293394729	NA	0.0215203261225784	NA	NA	0.0132960490046259	NA	0.0187232575834742	NA	0.0193290136797802	0.0172194535956282	0.0160269883038741	NA	NA	0.0190270988632523	0.0183069532946869	NA	NA
PE 33:2;0	PE	GPL	MEM	33	2	0		NA	NA	NA	NA	NA	NA	NA	NA	NA	NA	NA	NA	NA	NA	NA	NA	NA	NA	NA	NA	NA	NA	NA	NA	NA	0.0369191256752383	NA	NA	NA	NA	NA	NA	NA	NA	NA	NA	NA	NA	NA	NA	NA	NA
PE 34:0;0	PE	GPL	MEM	34	0	0		0.39222566341427	0.269158665255557	NA	0.399572434083737	0.434610822046811	NA	0.389959047452835	0.529705729500432	NA	0.431616594169526	0.425862455046668	NA	0.45437855863011	0.456931701175173	0.300425925581231	0.406335425533051	0.44815985482201	NA	0.385257912000266	0.569683147215307	NA	0.461781007114959	0.392454373035879	0.285642281178164	0.418241756020338	0.434807842019125	0.29197655665812	0.131810858279451	0.481804446703712	NA	0.387815415687174	0.439948811856798	NA	0.430963390274599	0.34191645920001	NA	0.410012368641043	0.355307054250688	0.265813569314606	0.42521564698567	0.399379091153441	0.279584900382365
PE 34:1;0	PE	GPL	MEM	34	1	0		0.826817633788996	0.967454853021003	0.820165030969181	0.854871847128111	0.85390097674339	0.684288109549613	0.824388103930151	0.640067675728207	0.731635553864575	0.876028977773186	0.690562999936984	0.724832268820036	0.800920177339441	0.779627624937992	0.935974630642007	0.815452326434163	0.792287730884927	0.725823084017222	0.815615298727842	0.672264960374111	0.454821084276652	0.809457061944601	0.809835040446992	1.0213973471839	0.817778450500881	0.778280548277147	1.0301594663011	0.261191945646179	0.736378058435228	0.659890226212758	0.818174421780556	0.801077126941804	0.711505319726044	0.80793313406209	0.899539463016811	0.707817156952335	0.716942471664457	0.779776254246929	1.04059659019619	0.762354923255397	0.793539779450295	1.06120037796718
PE 34:2;0	PE	GPL	MEM	34	2	0		0.0588765400229474	0.0730653267553068	0.0627164572645132	0.0486325868483886	0.0532117425607971	0.0459142003357071	0.0572017732292694	0.0600560227095583	0.052951080756095	0.0575623856361432	0.0586094000184437	0.0417779742083788	0.0643836799204118	0.0517392183737661	0.060324491879415	0.0554822020985521	0.0482361985865962	0.0504295650262443	0.0574502042733442	0.052188582383756	0.0337714444986009	0.0519713372192849	0.0490033778441746	0.060065728691746	0.0520382325803744	0.058656721068485	0.0726961732704663	0.0245296373163213	0.0540423759026378	0.0512472230015074	0.0479267444562347	0.0503780213392452	0.0406717966643117	0.0495884364277857	0.0639606711341427	0.0391538939780109	0.0502039657796026	0.0577558996282722	0.0524633097353807	0.0479648029394826	0.0434667202868266	0.0660525774692782
PE 35:1;0	PE	GPL	MEM	35	1	0		0.0273449957269376	0.0352495283370213	0.0338734548070305	NA	0.0276055996017714	0.0162286331224416	0.0163174500963475	NA	0.0188319136931421	0.0235978093020322	0.0154309743539146	0.0215079198230211	NA	0.0186681617134405	0.0269470097732277	0.0162780994221838	0.0194499617498292	0.0236359940522225	NA	NA	NA	NA	0.0255856239417956	0.0335902646968825	0.0170077727069017	0.0226879706354606	0.0251824012372614	0.00760522171270049	0.0326180649540848	0.0223993474941178	NA	0.0165187071273883	0.0201728476233975	0.0180949328146188	0.0199858424486067	0.0187346122832961	NA	0.0183721894751527	0.0248987108562016	0.0177803518172054	0.0233445083913811	0.0259135331996088
PE 36:1;0	PE	GPL	MEM	36	1	0		1.1271510093357	1.58648583250158	1.19961253087866	1.19995282377263	1.54473133158187	1.05914338319493	1.17803461854495	1.02151928740009	1.10136850194954	1.20863896726199	1.11109137931508	1.14787791042747	1.02473939090779	1.27167807458282	1.44954136333313	1.08146263984314	1.33480020888787	1.0626832451703	1.05311551292111	0.986463230245246	0.713105571136077	1.09046152211192	1.50547448410412	1.64220028746408	1.16597233233073	1.43585822988232	1.40667569341954	0.345882876395056	1.16659216878313	0.940477397657356	1.16539886657814	1.22661877677494	1.13916984482133	1.08620062839883	1.356852936472	1.04511211514725	0.968820585378109	1.29101539844089	1.50589428568032	0.9874606437355	1.23182971910299	1.60428515284207
PE 36:2;0	PE	GPL	MEM	36	2	0		1.04913395933163	1.26409618703077	1.3679916331469	1.06180665334669	0.976058853087989	1.12494103270625	0.969823409103567	0.7092343548976	1.20007588260769	1.04881829216944	0.751863125241768	1.23272856426302	0.916482813223324	0.819983008242759	1.51051063105925	0.920347435261097	0.938607930665814	1.18819908625062	0.97107842136443	0.689927849079655	0.737352671786458	0.924080562342508	0.88023089657515	1.58461844965876	0.937577397076863	0.909483895418616	1.53773033125691	0.305096538420442	0.739361263458481	1.01438231039681	1.08495845868877	0.850801082217922	1.13980292191598	0.967806776704186	0.994396279861135	1.10716364221842	0.87974040834376	0.867882267165377	1.67301685846815	0.925966490632769	0.802067869249107	1.60499265306715
PE 36:3;0	PE	GPL	MEM	36	3	0		0.0674034976521223	0.0874859298350233	0.0665805922850946	0.0615844745479523	0.0614248027823469	0.0504613327941257	0.0664486838882155	0.045283698881033	0.0549491491373245	0.0629990431085622	0.0562326645095789	0.0639756173821188	0.0639309325161052	0.0600201034815889	0.0746485521581654	0.0648263715625324	0.0535352815013282	0.0570684435430701	0.0644998672241004	0.0573161744647649	0.0326256455052206	0.0643696913628661	0.0622840122078295	0.0698258453015709	0.0655549391954405	0.0572791031800104	0.0769917429707446	0.027286902482209	0.065381036306751	0.0652304501886044	0.0653765877110865	0.0674685721214145	0.0460195311007433	0.0593067682976224	0.0800438431406851	0.0535150954938458	0.0700504425542238	0.0695207048559314	0.0738373185188925	0.0601004773664814	0.0691715686164076	0.0711429747735527
PE 36:4;0	PE	GPL	MEM	36	4	0		0.604739101378911	0.772482014117427	0.419287630546386	0.601616151703373	0.666587444638596	0.408264314953369	0.600380577886945	0.554883065623104	0.311100152524824	0.642581633940809	0.608656785447397	0.332838053550108	0.600897350418717	0.600855691938114	0.484153990630818	0.616520890182157	0.527820005023331	0.347098524265736	0.590987745895401	0.602777611025265	0.231094942830523	0.609083901656385	0.631904240249999	0.488680402964604	0.641754457573991	0.514211076516442	0.560132102781749	0.177753925062721	0.546342184493138	0.359327931687768	0.599735754365049	0.64064811709442	0.347278027658241	0.531108328171021	0.725539589190575	0.331945941096329	0.557916726906382	0.613792005116045	0.510276032047255	0.547910050203296	0.677616500135356	0.489063533277278
PE 37:1;0	PE	GPL	MEM	37	1	0		NA	NA	NA	NA	NA	NA	NA	NA	NA	NA	NA	NA	NA	NA	NA	NA	NA	NA	NA	NA	NA	NA	NA	NA	NA	0.0230417264951359	NA	NA	NA	NA	NA	NA	NA	NA	NA	NA	NA	NA	NA	NA	NA	NA
PE 37:4;0	PE	GPL	MEM	37	4	0		0.0412125963478135	0.0552773112442217	0.0188671073908403	0.0243818936038873	0.0224781508381154	0.0160774018734429	NA	NA	NA	0.0273999484056961	0.0315489120108799	NA	0.0275856073093954	0.0249130275253808	0.0204412090265147	0.0238643055283783	0.0232910182096707	0.0172068312579313	0.0276390811585334	0.0317136088023355	NA	0.0224640552330827	NA	NA	0.0279618486679466	NA	0.0223550471563506	0.0138330358471689	0.0509135638480571	0.023022729709604	NA	0.028270190427548	0.0143528379128994	NA	0.0297130677024876	NA	NA	0.0312831015572498	0.0168497458780548	0.022490822371683	0.0278476942197346	NA
PE 38:1;0	PE	GPL	MEM	38	1	0		0.0753864169557295	0.126309827495436	0.130714539408045	0.0978853856216361	0.100305461790418	0.114595638427299	0.116689514539713	0.11271095594327	0.16383611377615	0.0891216939233146	0.127369080140752	0.158274717116508	0.0796574211444758	0.120419346361348	0.206288068420147	0.0914684038509389	0.143115503494022	0.202819896573232	0.0877339716354539	0.0785868402562218	0.0892377133355168	0.0911060925874599	0.193707325221155	0.230429114024417	0.105171914372501	0.172492408822348	0.179304869702199	0.0326174019091855	0.112214608973088	0.126537455811336	0.0967315266079624	0.0822193310410435	0.151417844488147	0.0745225841811838	0.114926896181177	0.176184141925303	0.0971730573461244	0.133245306244843	0.231075145794063	0.100885451394244	0.101295372611852	0.226470721545465
PE 38:2;0	PE	GPL	MEM	38	2	0		0.0951007833548162	0.185663464428652	0.197491246321824	0.101402656186772	0.135965211300907	0.147052017674135	0.126691165073712	0.0840412719741221	0.234644553403884	0.118429905170394	0.107579702967702	0.254540243699606	0.0905792108953979	0.119529766401286	0.263898373040126	0.103205047423582	0.120937304962638	0.231865351978074	0.0836889429023849	0.0789268188837164	0.125959069191294	0.0978767990869006	0.195946001730212	0.332821845188615	0.131151785058762	0.164425367780635	0.240933676290499	0.0362967880541528	0.124332670652534	0.161834493870151	0.109809484486616	0.102705634595428	0.19586561981664	0.0883545576127178	0.13102149895423	0.211073039824186	0.0805774456319197	0.133004561917479	0.281662724319881	0.0842743295947326	0.110543501538771	0.293259998021537
PE 38:3;0	PE	GPL	MEM	38	3	0		0.107748492404694	0.13060955933723	0.0856138794963671	0.121095577841029	0.12058570159253	0.0920411752494765	0.107575473917029	0.0895736674659415	0.0881844862417474	0.114409921187504	0.0952752420576892	0.0855965442912518	0.115320667616073	0.127348609806522	0.127019403605353	0.120565874179016	0.122420914515782	0.0881314401390804	0.107630101180383	0.0848071544055567	0.0570660296827781	0.128813539601833	0.134417632998017	0.139746949498974	0.101322765924932	0.132983058260104	0.124442649231103	0.0293698532866872	0.0978322583982095	0.0815823550277233	0.114728839012649	0.106186691586767	0.0889757195243051	0.10586138940395	0.116346529148398	0.0865093493630565	0.101075149807583	0.109074431957183	0.136959349322974	0.120948825085028	0.118742660607682	0.113424167273428
PE 38:4;0	PE	GPL	MEM	38	4	0		4.94714309513422	6.82376449860482	2.93924454656934	4.8801126974928	6.071997257014	3.20705374420511	5.30846053551021	5.30807722741927	2.45385282763056	5.90717865815448	5.54935587139388	2.80034262681045	4.70789033898282	5.39217393185595	4.00305893610959	5.74643012026664	4.98193289788552	2.66564172989993	5.38503847507428	5.7551969754334	2.01057105733215	4.93836374691833	5.85702554778366	3.96741933914004	5.10046861338888	4.7572581460477	4.29910153869031	1.47831551838427	4.94892490886653	2.88371474122596	4.90424689854556	5.8247124503885	2.72777208413171	4.69869736291944	6.88757168688179	2.75272057648527	4.78077893396508	5.91312471908433	4.23368223161025	4.8284429285329	6.38205768146653	4.13289061948889
PE 38:5;0	PE	GPL	MEM	38	5	0		0.875069805136383	1.33691565000337	0.874982506429943	0.821105868472336	0.965108356591333	0.751297408659451	0.810270727400538	0.75272635866685	0.71872059339984	0.862084607783228	0.777788568664878	0.774600145796009	0.790819586218637	0.852908742764548	0.994618881804176	0.839044193847433	0.806190649564951	0.759789787618291	0.81646177877643	0.750016734315966	0.497989034187458	0.789220307927129	0.950912812055931	1.02629986576607	0.843940838336511	0.845453644382011	1.04945771942846	0.273295857036345	0.824940780011864	0.708053306893454	0.80528693298453	0.848021516993118	0.748193574938307	0.76086141745094	1.05290558424614	0.750050898725994	0.716661413473031	0.895039627757288	1.07821764223493	0.727406767388343	0.930482583183535	1.04142694337618
PE 38:6;0	PE	GPL	MEM	38	6	0		2.82390185930878	2.61272271357625	1.34326883334972	3.23855494923934	2.47256038639868	1.45479790003561	2.57506280111147	2.10189709310223	1.13972433026755	3.20556065122948	2.12940838041952	1.21544050605972	3.16928671347618	2.35999400763885	1.83496882451173	2.74723147271484	1.77357155934331	1.32196776469384	3.22734934147444	2.25712267336012	0.863274635052257	3.04179033869283	2.12624404111173	1.86286008020972	2.91984899339529	1.74716958605026	2.22912992986816	0.920538259590948	2.03718555751814	1.27279299935365	3.1802696843645	2.30092842775396	1.2386718003635	2.9964143099711	2.8212315240549	1.26044738672701	2.78457707160867	2.29133409607097	1.92322018402091	3.00378850742276	2.32926217250584	1.84589306086984
PE 38:7;0	PE	GPL	MEM	38	7	0		NA	NA	NA	0.0238211748087231	NA	NA	NA	NA	NA	NA	NA	NA	NA	NA	NA	NA	NA	NA	0.0160676390190087	NA	NA	0.0195282617011024	NA	NA	0.0245796121449664	NA	NA	NA	0.0179934963203725	NA	NA	NA	NA	0.0187724892883151	NA	NA	NA	NA	NA	NA	NA	NA
PE 39:5;0	PE	GPL	MEM	39	5	0		NA	NA	NA	NA	NA	NA	NA	NA	NA	0.0175816340573699	NA	NA	NA	NA	NA	NA	NA	NA	NA	NA	NA	NA	NA	NA	NA	NA	NA	NA	NA	NA	NA	NA	NA	NA	NA	NA	NA	NA	NA	NA	NA	NA
PE 39:6;0	PE	GPL	MEM	39	6	0		0.0968759090176541	0.0845485298240856	0.03998301962964	0.0649519466264574	0.0392093973728857	0.0370891361107445	0.061957781761405	0.0400083244488802	0.02553983897024	0.0699391017102231	0.0507138083641893	0.0309620107749877	0.0623338695626804	0.0470958892925793	0.0456908429929857	0.0466105293403854	0.0373047927846143	0.032894175676096	0.0612171782734246	0.0340985974475675	0.0195612863532404	0.0714116265104709	0.0432172468647191	0.0447783079975309	0.0656709094185623	0.0424771626955426	0.0527397442415961	0.0344815364902873	0.0793132770830538	0.048283647294083	0.0696202088557789	0.0360906189957674	0.0291491643006709	0.0573265387323824	0.0478287077159024	0.0331143959696208	0.0706090721856404	0.056591021970239	0.0468807511321893	0.0757780418440388	0.0496210052769397	0.0474311441020032
PE 40:1;0	PE	GPL	MEM	40	1	0		NA	NA	NA	NA	NA	NA	NA	NA	0.0139948126210468	NA	NA	0.018150295693877	NA	NA	0.0218502129766886	NA	NA	0.0233330891299247	NA	NA	NA	NA	NA	0.0263467482834626	NA	NA	NA	NA	NA	NA	NA	NA	0.0148947049360578	NA	NA	0.0171276868129833	NA	NA	0.0237691421694163	NA	NA	0.0228525973855439
PE 40:2;0	PE	GPL	MEM	40	2	0		NA	0.0282518788536832	0.0337328037745638	NA	0.0215723248070822	0.0304880018286532	NA	NA	0.0372121656213161	NA	NA	0.0496049739182944	NA	NA	0.0520069166660326	NA	NA	0.0470778308281061	NA	NA	0.0189185587583276	NA	0.0385441859064498	0.0504149051351966	0.0223103737378491	0.0274562960301046	0.044920871822874	NA	NA	0.0280364683447529	0.0231254093202738	NA	0.0442878877594998	NA	NA	0.0403035021337053	NA	0.0269707842082856	0.0578817192640052	NA	NA	0.0524040852285132
PE 40:3;0	PE	GPL	MEM	40	3	0		NA	NA	NA	NA	0.0271104757821072	NA	NA	NA	NA	NA	NA	NA	NA	NA	NA	NA	NA	NA	NA	NA	NA	NA	NA	NA	NA	NA	NA	NA	NA	NA	NA	NA	NA	NA	NA	NA	NA	NA	NA	NA	NA	NA
PE 40:4;0	PE	GPL	MEM	40	4	0		0.710476191890019	0.881070015925411	0.441785992896901	0.702368688930729	0.753100083077193	0.496069542112176	0.733440716700364	0.585480461995643	0.410319744091287	0.843501537926703	0.627667564757689	0.446515325250256	0.649571913205037	0.710374047786126	0.583391325721471	0.785719984080056	0.783887742014578	0.414092834426492	0.731555602873465	0.618310785710631	0.312323864594658	0.690646449640826	0.722411927923712	0.63632456457373	0.73672946241847	0.714596450465262	0.65319214561365	0.212740330969193	0.600241602774209	0.406111761868029	0.740823540970518	0.722809714825454	0.472988049641612	0.728664593274562	0.795678426535863	0.446726804641395	0.674367321982548	0.704742364565202	0.649904338686181	0.682194262449551	0.775846681782928	0.649538674253734
PE 40:5;0	PE	GPL	MEM	40	5	0		0.0350854005704881	0.145366578647846	0.15325364134076	0.0281620848846575	NA	0.0826007628182972	0.0507282618168609	0.0444972380829852	0.0955993791466332	0.0162931872039219	NA	0.143282068667379	NA	NA	NA	NA	NA	0.126447829454904	NA	NA	0.0151540476436631	NA	0.143409165464238	0.118506931896621	NA	0.0424536605857305	NA	0.0562474388651641	NA	0.0956926563914209	NA	0.036539489454381	NA	NA	NA	0.117043377477528	NA	0.0810961852841279	0.176162489317331	NA	NA	0.194416123549918
PE 40:6;0	PE	GPL	MEM	40	6	0		9.21950139670962	8.33806318497517	5.00884054352754	10.3002166002233	7.31269464279881	5.33829282201636	8.85058233206743	7.0093111878235	4.82941098060773	10.4396000275826	6.45505700558378	4.93450280580918	9.52594358173419	7.88245893912254	7.35879656917457	8.84779366242038	6.69429825944008	5.24052242349582	10.2332137953546	7.08028740547526	3.43613123042352	9.77807835843358	6.57649924795251	7.16333646061821	9.05939830885881	6.00225182405514	8.16313814819928	3.07450209175415	6.80376573589258	4.81305159173585	10.1835409350724	7.01076296523399	4.81192107467851	9.48539534277659	8.58201584261131	4.66769773926878	9.25413138392814	7.63662811267959	7.77568366570777	10.1612665970329	7.56969551721899	7.55523452906537
PE 40:7;0	PE	GPL	MEM	40	7	0		0.839487207375699	0.900329313130805	NA	0.915462563430241	0.735141223794534	NA	0.770061929194065	0.702713982976429	0.439485163597447	0.904024513058549	0.666796632025647	NA	0.851414871994899	0.70132526505313	0.662576189343463	0.798092852506685	0.586401164778347	NA	0.930448337127883	0.713072435089251	NA	0.837975692054253	0.690287933788445	NA	0.796084999477885	0.613132796419121	0.807882693841043	0.268425161730942	0.61394089413398	0.470857424910948	0.883798282302844	0.679429049777366	NA	0.819760129837065	0.849092556121534	NA	0.78752338427548	0.701974216762751	0.728576556256569	0.83612384936756	0.727656001358294	0.678776080239546
PE 40:8;0	PE	GPL	MEM	40	8	0		NA	NA	NA	0.0274908924553952	NA	NA	0.0195993080081072	0.0236061698039644	NA	NA	0.0276375038666192	NA	0.0279003518250315	0.0222832160593092	NA	NA	NA	NA	NA	NA	NA	NA	NA	NA	0.0195576502039713	NA	NA	0.00724094593777747	0.0190380135166921	NA	0.0330279744960713	NA	NA	NA	0.0287615520256631	NA	0.0329519184376988	0.030624873127384	NA	0.0303068292580123	0.0261705546802723	NA
PE 41:6;0	PE	GPL	MEM	41	6	0		NA	0.0260888851649308	0.0207995795586726	NA	NA	0.016339514021498	NA	NA	0.0129103803770199	0.0252437164640934	NA	0.0150858820620624	0.0182898267874857	0.0203288904024964	NA	NA	NA	0.0208419352922953	NA	NA	NA	NA	NA	NA	0.0168020197830658	NA	0.0287471852703709	0.00655413684374774	NA	NA	0.0222466920087839	NA	NA	NA	NA	NA	NA	NA	0.017608263376176	NA	NA	0.0229200125021281
PE 41:7;0	PE	GPL	MEM	41	7	0		0.0216185064143605	NA	NA	NA	NA	NA	NA	NA	NA	0.0394792758407614	NA	NA	NA	NA	NA	NA	NA	NA	NA	NA	NA	NA	NA	NA	0.01665869458968	NA	NA	NA	NA	NA	NA	NA	NA	NA	NA	NA	NA	NA	NA	NA	NA	NA
PE 42:10;0	PE	GPL	MEM	42	10	0		0.0269465486494055	NA	NA	NA	NA	NA	NA	NA	NA	NA	NA	NA	NA	NA	NA	NA	NA	NA	NA	NA	NA	0.0195524016058603	NA	NA	0.0169416330037542	NA	NA	0.00683767802206024	NA	NA	NA	NA	NA	0.0209196204437319	NA	NA	NA	NA	NA	NA	NA	NA
PE 42:4;0	PE	GPL	MEM	42	4	0		NA	0.0508609095829404	0.0327196087176942	NA	0.0531144659071056	0.0290558906606233	NA	NA	NA	0.0493693965214559	NA	0.0300737115774226	NA	NA	NA	NA	NA	0.0274694731641522	NA	NA	0.0205669143024158	NA	0.0626925942090967	NA	0.0517361942872538	NA	0.0464141106242128	NA	NA	NA	NA	0.0455485895012336	0.0325772189901528	NA	0.0497369446752707	0.0224787279729775	NA	0.0510578930343435	NA	NA	NA	NA
PE 42:7;0	PE	GPL	MEM	42	7	0		0.033104063180708	0.0513186953849546	0.0434900116318867	0.0348834927091655	0.0275069347431997	NA	0.032119247736114	0.0279503326527604	NA	0.0413820464740089	NA	NA	0.0339549349653243	0.0320615100516144	NA	0.0282408779967878	0.0333696176600315	NA	0.0400908629471566	NA	0.027185184014715	0.0375527074788388	0.0321692641271476	NA	0.0402387440618681	0.0254826921970711	NA	0.0117966180447056	0.0277638992270998	0.039294065465219	0.0338421582031308	0.0189266244217436	NA	0.0370985036607112	0.032672644233237	NA	0.0389834351884814	0.0207157940775902	NA	0.0321933519991598	0.0266624173365194	0.0704405424855342
PE 42:8;0	PE	GPL	MEM	42	8	0		0.0218367832312393	0.0348251359751193	0.0172147669052854	0.0200940070992969	NA	0.0212227604048606	0.0183422224965668	0.0220873643049401	0.0165879214612795	0.0262376558639021	0.0208902025508104	0.0158561809533481	0.0234004856395761	0.0264109075294938	0.0213882691527226	0.0240447544313535	0.0237012165000327	0.0150331501483513	NA	0.0298419700220694	0.0115923679313345	NA	0.0262166889497293	NA	0.025634726291338	0.0246898536840188	0.021967643817083	0.00622199159233047	0.0276149080127274	0.0144526524840282	0.0231958289550373	0.0246536054030366	0.0151034828916523	0.0201416675529624	0.0312187952766908	0.0141867086743299	NA	0.029331197785638	0.020221618438008	0.0201888773367263	0.0173271427621471	NA
PE 44:0;0	PE	GPL	MEM	44	0	0		NA	NA	NA	NA	NA	NA	NA	NA	NA	NA	NA	NA	NA	NA	NA	NA	NA	NA	NA	NA	NA	NA	NA	NA	NA	NA	NA	NA	NA	NA	NA	NA	NA	NA	NA	NA	NA	NA	NA	NA	NA	NA
PE 44:10;0	PE	GPL	MEM	44	10	0		0.0448436620422355	0.0851604693810702	0.106882592998951	NA	0.0644026721079656	0.10979035193155	0.0514347341643879	0.0781092189802917	0.11141720850698	0.0383461335586021	0.0632837652903311	0.111291089438873	0.0589897474129968	0.0947430425674439	0.120681497129638	0.0371991842970074	0.0851434899684777	0.109194765359461	0.0535391249320393	0.06617344921878	0.0583177754095372	0.0678360786562988	0.0689803243705486	0.1290905610075	0.0639062853967409	0.0827664952063426	0.132038500130049	0.0114842067812737	0.0685679725586642	0.0856630019120323	0.0327944271956363	0.0764344880131594	0.103664236772228	0.0433878469762901	0.0785988119140782	0.0907394319187058	0.0402586355338935	0.0728343204105496	0.17609908933221	0.0461452664551942	0.0421926220537605	0.155711360684214
PE 44:4;0	PE	GPL	MEM	44	4	0		NA	NA	NA	NA	NA	NA	NA	NA	NA	NA	NA	NA	NA	NA	NA	NA	NA	NA	NA	NA	NA	NA	NA	NA	NA	NA	NA	NA	NA	NA	NA	NA	NA	NA	NA	NA	NA	NA	NA	NA	NA	NA
PE 45:0;0	PE	GPL	MEM	45	0	0		0.0214628916635023	0.037335106760009	0.0581142011556684	0.036397233809272	0.0440071769376624	0.0610256317455405	0.0518182753659075	0.0324832953014108	0.0946012658974272	0.0449617421012606	0.0448025423133981	0.0873270755551765	0.036742433253714	0.0516595291079812	0.114622719994296	0.0458227593602871	0.0519973394127843	0.0943397491028587	0.0408623139692714	NA	0.0476818078038992	0.0465760486724059	0.0706771700006696	0.130737661563933	0.047365943460703	0.0594744875775983	0.0915237616833231	NA	0.0341018986697676	0.0472258445632414	NA	0.0271913953427605	0.0744666518146987	0.0266032059521157	0.0256942897440873	0.0618222265233273	0.0374659755117105	0.0544547436574517	0.103028130411174	0.0444946489172789	0.0524426159735319	0.117470626028968
PE 45:1;0	PE	GPL	MEM	45	1	0		NA	NA	NA	NA	NA	NA	NA	NA	NA	NA	NA	0.186354380526845	NA	NA	NA	NA	NA	NA	NA	NA	NA	NA	NA	NA	NA	NA	NA	NA	NA	NA	NA	NA	0.218328799435987	NA	NA	NA	NA	0.127543647580182	NA	NA	NA	NA
PE 46:7;0	PE	GPL	MEM	46	7	0		NA	NA	NA	NA	NA	NA	NA	0.0233847849050205	NA	NA	NA	NA	NA	0.0184278882373605	NA	NA	NA	NA	NA	NA	NA	NA	NA	NA	NA	0.0287226469020416	NA	NA	0.0201306493179155	NA	NA	NA	NA	NA	NA	NA	NA	NA	NA	NA	NA	NA
PG 32:0;0	PG	GPL	MEM	32	0	0		0.0144103898269023	0.00637621104997894	0.0124196539245722	0.0124690659709729	0.0102975631785777	0.0157478842095504	0.0113614829598726	0.0161981108789044	0.016449477952837	0.0145649678603091	0.0130102840606274	0.0153466058225359	0.0144054073407564	0.0171716952756762	0.0140753339328144	0.0124897885800178	0.016566065525303	0.0171645983502043	0.0125603852988186	0.0177385389144415	0.0119333793378549	0.0154444798750628	0.00933676057749715	0.0188251815201246	0.0120342191813822	0.0161459438536404	0.013864742649975	0.00619738355828717	0.0147029002617751	0.0129149934796858	0.0125459505079448	0.0112384071856712	0.0164345487978446	0.0136743451885727	0.00936145141899294	0.0135755952908815	0.0137888150104173	0.0109213281836091	0.0163496564116845	0.0148948609113857	0.0101548195284676	0.0161331551206919
PG 34:0;0	PG	GPL	MEM	34	0	0		0.00937402688711288	0.00603343139001777	0.0117064606100681	0.0114151573617273	0.00796630571804496	0.0138134931799663	0.0118292221827671	0.0149610027486227	0.0124795609157058	0.00910397230032263	0.0144888317680059	0.0120743457709431	0.0101283233992848	0.0114565746609303	0.0137787337171967	0.00896481775719005	0.0144773270754469	0.0160476722402006	0.00895763037484453	NA	0.00797184626450612	0.0116934082126661	0.00944797096520779	0.0120194489214453	0.00888476649673378	NA	0.0097704372659232	0.00371071007277112	0.0115234629943067	0.0146886988932561	0.0108385051504743	0.00868558007747252	0.0126711951748225	0.00916996618396667	0.0085918245861487	0.0131572234064688	0.0122176724850151	0.0104229757825783	0.0151268478180082	0.0123223316606794	0.00900806788784334	0.0116586820232861
PG 34:1;0	PG	GPL	MEM	34	1	0		0.225546262600432	0.131415829913106	0.229528422426436	0.240505686920991	0.289457126476612	0.241603380998449	0.243964620970574	0.668602658381219	0.199481642939475	0.247956905435111	0.519111695661062	0.171877814917674	0.336326186767744	0.371316120567622	0.193989676371362	0.295355245549446	0.383501412463743	0.204538688210019	0.234456519416036	0.661737639055206	0.154174111705762	0.278860564750451	0.243447626309617	0.185909379676323	0.243971301835418	0.451786951270217	0.196754315253745	0.108173231310116	0.495352111675158	0.24082798684166	0.214168110844889	0.334276642938621	0.212830870468719	0.259570705616683	0.19098156349488	0.179677958246468	0.272786152073414	0.266091320011284	0.219506330148015	0.269604257147351	0.285114112626204	0.186211613587334
PG 34:2;0	PG	GPL	MEM	34	2	0		0.00358321936824629	0.00293956252785286	NA	0.00330294353855297	NA	0.00366755455467132	0.00350772935928107	NA	0.0030396619965864	0.00351548208721416	NA	0.00395152777094781	0.00444123810545581	0.00435122327580707	0.00393767735979348	0.00327955415956783	NA	0.00418742590346399	0.00297953399579006	NA	NA	0.00322488060422577	NA	0.00425595256969747	0.00321509607152827	NA	0.00350876811644428	0.00131033255294711	NA	0.00410230685453531	0.00305030031311678	0.0033935392367135	0.00366391758575103	0.00277842580953887	0.00231040377193027	0.00331405133797259	0.00371231478684706	0.00334139969686517	0.00442135098621881	0.00330891258665463	0.00276846073335678	0.00384694141583362
PG 34:3;0	PG	GPL	MEM	34	3	0		NA	NA	NA	NA	NA	NA	NA	NA	NA	NA	NA	NA	NA	NA	NA	NA	NA	NA	NA	NA	NA	NA	NA	NA	NA	NA	NA	NA	NA	NA	NA	NA	NA	NA	NA	NA	NA	NA	NA	NA	NA	NA
PG 34:4;0	PG	GPL	MEM	34	4	0		NA	NA	NA	NA	NA	NA	NA	NA	NA	NA	NA	NA	NA	NA	NA	NA	NA	NA	NA	NA	NA	NA	NA	NA	NA	NA	NA	NA	NA	NA	NA	NA	NA	NA	NA	NA	NA	NA	NA	NA	NA	NA
PG 35:1;0	PG	GPL	MEM	35	1	0		0.00876578973610948	0.00558518209179737	0.00678956304226614	0.00692876936823917	0.00817531394415091	0.00514223996508528	0.00484218236533774	0.0189498485367891	0.00488890789153909	0.00681758042855484	0.0134944310161996	0.00455559783899502	0.00803946400222266	0.0103953288426059	0.00580438719793466	0.00590643205107803	0.0130838085903287	0.00521975838664493	0.00576781954447637	0.0159904488328309	0.00411185754288355	0.00704584533033887	0.00682463506778738	0.00413590326487394	0.00707227724612816	0.0131944002989408	0.00489017324670774	0.00540623953174936	0.0276351336228468	0.0097557994170817	0.00479119234028816	0.0074513226556056	0.00517003829733362	0.00609781250557851	0.00534525176394128	0.00463789484218368	0.00783361473509151	0.00714500185400796	0.00482737975473186	0.00745411295410871	0.00774073427604336	0.00523988025122207
PG 36:0;0	PG	GPL	MEM	36	0	0		0.0488668726426608	0.042748287853631	0.0842663641041676	0.0617369063771194	0.111592506103445	0.0843958709083601	0.0564956217112539	0.178292320262533	0.0835205995865414	0.0485132072102262	0.151341496322102	0.0689880235729676	0.0579875560086842	0.107317860731678	0.0722071815093459	0.0616811073251275	0.162711690381632	0.0736459464896085	0.0407941903107965	0.154870666576252	0.0586466508897015	0.0614881714011153	0.0913589537611076	0.0708072778337095	0.0578007289115018	0.221333205957315	0.0600698430015031	0.0232687497175777	0.159232353426755	0.0776590736802287	0.0523340676615357	0.105721539467681	0.0948343683497723	0.0599536687684296	0.0589278872278199	0.0766228476453683	0.05346203967075	0.072229014222509	0.0756014340702519	0.0476924799740055	0.0722954587063498	0.0661452510888722
PG 36:1;0	PG	GPL	MEM	36	1	0		0.276382033427998	0.172503244256188	0.30681879218006	0.333090714384405	0.403851385193249	0.29434959299795	0.314033921372587	0.960826436786485	0.294675812151996	0.298990701874412	0.717886158456339	0.214260703566736	0.403212254000245	0.561680371024038	0.275286433811596	0.359748345394672	0.695487130823636	0.255065837587731	0.296752429548562	NA	0.222421598300651	0.375022671232983	0.338119097145452	0.237579750894184	0.332996504654304	0.860240492174808	0.264284261074178	0.149378179522662	NA	0.330279728233333	0.281723965146174	0.457087607694461	0.279723870673767	0.34834482451741	0.248903734503068	0.223596905297073	0.348106528374625	0.36868530947797	0.278419365306454	0.35690050568916	0.396283480277481	0.25299817692879
PG 36:2;0	PG	GPL	MEM	36	2	0		0.0958478348586566	0.0668035902415351	0.0987863491401627	0.109311020618216	0.142574789593554	0.0929074037652893	0.0961153161432722	0.276958529426217	0.0760866680126123	0.0917240981137619	0.219291938140566	0.068543543221668	0.127029510384226	0.164456949785607	0.0717208856497074	0.112435570629747	0.181725381891985	0.072669703421789	0.0866410807131943	0.267702705781695	0.060148722330028	0.113203326359051	0.112238493879287	0.0676194366487064	0.0987905176703065	0.230981517578475	0.0724360164174633	0.0455679951500803	0.234845925324841	0.0901473923482291	0.0908571441547659	0.145657863957404	0.0854922830512544	0.107445037112125	0.0924288697812247	0.0785537740682887	0.0977849245051799	0.109711552212584	0.0771368494434011	0.0952558651861541	0.118893905915599	0.0705854427847133
PG 36:3;0	PG	GPL	MEM	36	3	0		0.00246957226847395	0.0015197897558267	NA	NA	NA	0.00299976708058583	NA	NA	0.00286476470676136	0.00222163810907583	NA	NA	NA	NA	NA	NA	NA	0.00249562350934311	NA	NA	NA	NA	NA	NA	NA	NA	0.00223815692299062	NA	NA	NA	NA	NA	NA	NA	0.00169043034712455	NA	NA	NA	0.00263467549980009	NA	NA	0.00270579415905935
PG 36:4;0	PG	GPL	MEM	36	4	0		0.0217896256167529	0.0102020680666525	0.00965698702661968	0.0197057355352084	0.0137002986761494	0.0110978376559685	0.0163686232356567	0.0160446763205793	0.00786717219737783	0.0212577836229528	0.016556520867781	0.00927521723602711	0.0247416540257406	0.0169686780180838	0.0109849437509234	0.0185329447456475	0.0185574570301313	0.0092694215726185	0.0203745384346573	0.0193100649465884	0.00790810223998664	0.0200093888857366	0.0102708474378506	0.012317660680526	0.0171254951639156	0.0149913362274851	0.0106762487776209	0.00812408215564481	0.0159947781920086	0.0107921403439785	0.018534359984161	0.0147490484546313	0.009153620006509	0.0182325912692102	0.0119295962399026	0.0085645113850448	0.0224815752570036	0.0151147649064717	0.0102668246917541	0.0209389852721587	0.0149311100683037	0.00982882780641823
PG 38:0;0	PG	GPL	MEM	38	0	0		0.00255045981615778	0.00212501032420537	NA	0.0028938527808151	0.00571019867996394	0.00416891830376424	NA	NA	0.0051309284981868	0.00262151889490509	NA	0.00375522868453547	0.00430665891929712	0.00421389781284988	NA	0.00399950225804015	0.00742038105191557	0.0044888184589244	0.00249303335683976	NA	0.00275960657507422	0.00363357618549256	0.0051225783619481	0.00346283528032464	0.00288546041145523	NA	0.00378882880433707	NA	NA	NA	NA	NA	0.00447397608068763	0.00266952226164503	0.00250217974860475	NA	NA	0.00313085793918942	0.00427133256891492	NA	0.00435302622711684	0.00392598885267077
PG 38:1;0	PG	GPL	MEM	38	1	0		0.00262658994353475	0.00307843094223532	0.00468138919015989	0.00448136750401482	0.00487912964919264	0.00586698929495041	0.00556148349734459	NA	0.00492556425291116	0.004164645980312	NA	0.00449133465000171	0.00686447813027775	0.00684719573813369	0.00401326704475448	0.00521816636269716	NA	0.00414869646567458	0.00366378313513977	NA	0.00380984337858433	0.005091726626691	0.00547613206718168	0.00494577309857141	0.00465422900868151	0.0130678528896784	0.00329573856117127	0.00180527680241397	0.00884684637975818	0.0057532926689498	0.00361550866892338	0.00669524581263253	0.00669281648733543	0.00470674708314781	0.00255460398665257	0.00474005395882588	0.006068127037202	0.00462935820319718	0.00505237240301223	0.00472312356163457	0.00557759265779693	0.00465790999144374
PG 38:2;0	PG	GPL	MEM	38	2	0		NA	0.00143482137604607	NA	0.00245520275419616	NA	0.00345875869928405	NA	NA	0.00280740022260709	NA	NA	0.00291009082308447	NA	NA	0.00343417035634161	NA	NA	0.003114641948525	NA	NA	NA	NA	NA	NA	NA	NA	0.00214136853961226	NA	NA	NA	NA	NA	NA	NA	NA	0.00267545842392344	NA	NA	0.00278104853543812	NA	NA	NA
PG 38:4;0	PG	GPL	MEM	38	4	0		0.0396778494692548	0.0215920433076569	0.0304641595513014	0.0161012528215835	0.0259645991823255	0.0169606392504902	0.0192096387140378	0.0183309614760731	0.0297826240839776	0.041263845607232	0.0154663757216013	0.0325427930166467	0.0350009239362273	0.0160308104542038	0.016007533895284	0.0405827044072265	0.0185526758330799	0.0126396384752481	0.0354677041762123	0.0368897941719551	0.0220792967894154	0.0153102410631133	0.0118030246858133	0.0301094818768515	0.0322280151022572	0.014264279270221	0.0294669717033345	0.0131662540031268	0.0347584641926938	0.0135384880141609	0.0168218613036198	0.0287458102113944	0.0286383788350014	0.0345660306591446	0.0110197138848044	0.0125245944701963	0.0200080039576387	0.014696828698889	0.0176936334072687	0.021180775347948	0.0296116171889431	0.0346163811085773
PG 38:5;0	PG	GPL	MEM	38	5	0		0.0102455076043777	0.00718764160140027	0.00769922586536516	0.00748220529072645	0.00717762319351217	0.00839955336984075	0.00774557811045305	NA	0.00632144187928488	0.0082296672818439	0.00704575309908313	0.00721874138305443	0.00685698950599936	0.00868463770419492	0.00634580637647828	0.00813916464814776	0.00845922946423226	0.00651654528542519	0.00849013080258202	0.01030374484258	0.0052537429040694	0.00747972866867097	0.00544098622837282	0.00685414770377406	0.00736298522249791	0.009424586586756	0.0067356755257464	0.00284491858338898	0.00745132218697941	0.00646851421610378	0.00891273410701847	0.00827263755127755	0.00792936878978039	0.00904018231637442	0.00713338181495596	0.00604773236070747	0.00935466853611938	0.00780856040137304	0.00837240214164298	0.00841214294712231	0.00711941354308022	0.00692969492137823
PG 38:6;0	PG	GPL	MEM	38	6	0		0.00480482813756424	0.00272978064445065	NA	0.00394633370385576	NA	0.00449460604395484	0.00323818216244418	NA	0.00479599335672147	0.00452640174278853	NA	0.00556634552667862	0.00408607099890492	NA	0.00378408072666956	0.00372147126131368	NA	0.004554702337358	0.00394188960551996	NA	0.00227202692982478	0.00378236784944487	NA	0.00433460163709121	0.00423358068791129	NA	0.00402293818380769	0.00174790437739947	NA	0.00384879406308052	0.00330460981177601	0.00450520919985218	0.00573870844820469	0.00408239526659589	0.00270961802406857	0.00406297108868678	0.00464601159419618	0.00331430436906626	0.00484956059779282	0.00500518943332861	0.00314803917270347	0.00390050887158314
PG 39:7;0	PG	GPL	MEM	39	7	0		0.00289927217305244	NA	NA	NA	NA	NA	NA	NA	NA	NA	NA	NA	NA	NA	NA	NA	NA	NA	NA	NA	NA	NA	NA	NA	NA	NA	NA	NA	NA	NA	NA	NA	NA	NA	NA	NA	NA	NA	NA	NA	NA	NA
PG 40:4;0	PG	GPL	MEM	40	4	0		NA	NA	NA	NA	NA	NA	NA	NA	NA	NA	NA	0.00256984408158459	NA	NA	NA	NA	NA	NA	NA	NA	NA	NA	NA	NA	NA	NA	NA	NA	NA	NA	NA	NA	NA	NA	NA	NA	NA	NA	NA	NA	NA	NA
PG 40:6;0	PG	GPL	MEM	40	6	0		0.0069026333277174	0.00215504108786048	NA	0.00336555323533678	0.00391150403617558	0.00290538044908831	0.00240526266466644	NA	NA	0.00593589504622834	NA	NA	0.00926609428282006	0.00400529384080885	NA	0.00514795494147691	NA	NA	0.00493305986696061	NA	NA	0.00503665872880221	NA	NA	0.00662256825427985	NA	0.00357714933630562	0.0013836895818136	NA	NA	0.0038040516094885	0.00429720679512755	NA	0.00602431739325028	NA	NA	0.00350902117259429	0.00276588036109935	0.00224695046558213	0.00521238980017958	0.00286697977486721	NA
PG 40:7;0	PG	GPL	MEM	40	7	0		NA	0.00505639669566332	0.00849788119467527	NA	NA	0.00900571711152597	NA	NA	NA	0.00644129448938325	NA	NA	NA	NA	NA	NA	NA	NA	NA	NA	NA	NA	0.00400439482752051	NA	NA	NA	0.00560126151762892	NA	NA	NA	NA	NA	NA	0.00582304811523646	0.00621573458009827	NA	NA	NA	NA	0.0062185990659872	NA	NA
PG 40:8;0	PG	GPL	MEM	40	8	0		0.00546795779649758	0.00290682677832458	NA	0.00399296349183511	NA	0.00426277949593041	0.00303711797933189	NA	NA	0.0036933437261773	NA	0.00323578376921761	NA	NA	NA	0.00321961609661904	NA	NA	0.00346507567741546	NA	NA	NA	NA	NA	0.00293451167564111	NA	NA	NA	NA	NA	0.00312936984948049	NA	NA	0.00416093477308044	0.00272104338335044	0.00229651245806003	0.00365304305756922	0.00306079159629698	0.00244411712382066	0.00309330031204854	NA	NA
PG 42:10;0	PG	GPL	MEM	42	10	0		0.0107471529308579	0.00770786336546424	0.00758264327143642	0.0100229154208632	0.0106073514691917	0.00809945883720262	0.00872674178202741	NA	0.00452244885324262	0.0106453610722373	0.0102600577763232	0.0064832686437224	0.00840250059740061	0.0097608241072704	0.00531197457425452	0.00901026707735096	0.00893577792224951	0.00575765767980809	0.0111205937847646	NA	0.0040752733322738	0.00864172396903057	0.00573812205989036	0.00568738913694326	0.00962664811298511	NA	0.00543817237669587	0.00230365361624834	NA	0.00507770337108584	0.0109282712975091	0.0107438119418928	0.0069273912635049	0.0111884319328461	0.00951648002179932	0.00648865817210931	0.00939408955588614	0.00850787318465691	0.00669662962132636	0.0103236138439018	0.00706692895630345	0.00546792979321202
PG 44:11;0	PG	GPL	MEM	44	11	0		NA	0.00148405439203507	NA	NA	NA	NA	NA	NA	NA	NA	NA	NA	NA	NA	NA	NA	NA	NA	NA	NA	NA	NA	NA	NA	NA	NA	NA	NA	NA	NA	NA	NA	NA	NA	NA	NA	NA	NA	NA	NA	NA	NA
PG 44:12;0	PG	GPL	MEM	44	12	0		0.0456943135395253	0.0353393930270181	0.0449414777799025	0.043044953060304	0.0378203441655161	0.0535897139174785	0.0360270319929444	0.037230792815448	0.0359668484196891	0.0372312112216443	0.0318566949195047	0.0409469976843561	0.0329556421417623	0.0376317821094019	0.0375623776144236	0.0323889885364093	0.0310209942539215	0.0420367826282255	0.0372260231457924	0.034994591803047	0.0249197173228862	0.0303266208687208	0.0261701269083981	0.0330510147113196	0.0342300087786042	0.029240363554827	0.0319476071380304	0.00948017506533904	0.0292566571783381	0.0300049660287938	0.042504025581183	0.0432408323231779	0.0463792742309998	0.0436208407579922	0.0390120312583654	0.0430591459306932	0.0367748816080639	0.0345035423231248	0.0427108797502714	0.0382738768122033	0.0294837146199083	0.0392744681847313
PG 44:7;0	PG	GPL	MEM	44	7	0		NA	NA	NA	NA	NA	NA	NA	NA	NA	NA	NA	NA	NA	NA	NA	NA	NA	NA	NA	NA	0.00560447440473407	NA	NA	NA	NA	NA	NA	NA	NA	NA	NA	NA	NA	NA	NA	NA	NA	NA	NA	NA	NA	NA
PI 28:1;0	PI	GPL	MEM	28	1	0		NA	NA	NA	NA	NA	NA	NA	NA	NA	NA	NA	NA	NA	NA	NA	NA	NA	NA	NA	NA	NA	NA	NA	NA	NA	NA	NA	NA	NA	NA	NA	NA	NA	NA	NA	NA	NA	NA	NA	NA	NA	NA
PI 29:1;0	PI	GPL	MEM	29	1	0		NA	NA	NA	NA	NA	NA	NA	NA	NA	NA	NA	NA	NA	NA	NA	NA	NA	NA	NA	NA	NA	NA	NA	NA	NA	NA	NA	NA	0.0255902297361913	NA	NA	NA	NA	NA	NA	NA	NA	NA	NA	NA	NA	NA
PI 31:0;0	PI	GPL	MEM	31	0	0		NA	NA	NA	NA	NA	NA	NA	NA	NA	NA	NA	NA	NA	NA	NA	NA	NA	NA	NA	NA	NA	NA	NA	NA	NA	NA	NA	NA	NA	NA	NA	NA	NA	NA	NA	NA	NA	NA	NA	NA	NA	NA
PI 32:0;0	PI	GPL	MEM	32	0	0		0.00649187367559281	0.00517317214924705	0.00538966357536567	0.00780230744858637	0.00793826448667352	0.0109007251775451	0.00855221027544491	NA	0.00493504254929481	0.00489109720745491	0.0130918779426232	0.00334225369067667	0.00663490227882078	0.0188953570119264	0.00920084153441898	0.00848830688067613	0.0152485833171067	0.00732988359546481	0.00442666733747467	NA	0.00383131974958152	0.00711178263404425	0.0179303571871317	0.00558241040611663	0.00567719179730257	0.0169682072183311	0.00610596435061693	0.00269483891910815	0.0198481015755625	0.00808691875478196	0.00754522903276891	0.0120854050270765	0.00528997538184291	0.00682659500100374	0.0120917066622409	0.00662869559805573	0.0112917267091097	0.0120826433040905	0.00901179169215596	0.00620567883558401	0.00966661228096834	0.00488852247570728
PI 32:1;0	PI	GPL	MEM	32	1	0		NA	NA	NA	NA	NA	NA	NA	NA	NA	NA	NA	NA	NA	NA	NA	NA	NA	NA	NA	NA	NA	NA	NA	NA	NA	NA	NA	NA	NA	NA	NA	NA	NA	NA	NA	NA	NA	NA	NA	0.00484637091242452	NA	NA
PI 34:0;0	PI	GPL	MEM	34	0	0		0.046320889204117	0.0369035813053824	0.0562430227018665	0.0524010546173085	0.049577977113959	0.0611096569078826	0.037856449597524	0.0267868111247057	0.0321370857174156	0.0317736482884563	0.0278162725056818	0.0340831660669503	0.0490181676245879	0.0427940938245704	0.0340983912055157	0.0383368145798034	0.0434787174848234	0.0452990281475523	0.0545531227024533	0.0272805018624764	0.0222767175137976	0.0342962027345651	0.0327200726360627	0.0340171666932385	0.0375112484891253	0.0475210537405508	0.0370564636461047	0.0092584125707641	0.0377236384187553	0.04228390798745	0.0498317540157018	0.0437031618226504	0.0535112892889683	0.0629847275755182	0.0537191624292475	0.0529529922712028	0.0356732818672343	0.0313769037007433	0.0386437867200618	0.0321728260666966	0.0314077863141356	0.0334261230216752
PI 34:1;0	PI	GPL	MEM	34	1	0		0.0649895943735859	0.0657315472365952	0.111527381515493	0.0931101118673754	0.0571703282165108	0.0991815096155309	0.0362928302440333	0.0320603262183071	0.0611014354490727	0.0499559050787427	0.0181465548749374	0.0629798558929646	0.0610464602713934	0.0627785540388812	0.0472846854918056	0.0651355570148068	0.0726988759189846	0.0572808038934442	0.0750298104343068	0.0174325884292769	0.044584033831429	0.0788308787432311	0.0495988566986238	0.0819141088265948	0.0765902164329955	0.0772029218205883	0.039607508457064	0.0200707281806308	NA	0.0679016172861368	0.069733643686603	0.0662088290080326	0.11004282148433	0.0945052401888125	0.0314967066006737	0.0770690808584822	0.03432006811652	0.0357710351250318	0.0519015470856698	0.0442597430455738	0.0465274904657999	0.0558598039025439
PI 34:2;0	PI	GPL	MEM	34	2	0		NA	NA	NA	NA	NA	NA	NA	NA	NA	NA	NA	NA	NA	NA	NA	NA	NA	NA	NA	NA	NA	NA	NA	NA	NA	NA	NA	NA	NA	NA	NA	NA	NA	NA	NA	NA	NA	NA	NA	NA	NA	NA
PI 34:3;0	PI	GPL	MEM	34	3	0		NA	NA	NA	NA	NA	NA	NA	NA	NA	NA	NA	NA	NA	NA	NA	NA	NA	NA	NA	0.0179838034041554	NA	NA	NA	NA	NA	NA	NA	NA	0.0139266500693547	NA	NA	NA	NA	NA	NA	NA	NA	NA	NA	NA	NA	NA
PI 36:0;0	PI	GPL	MEM	36	0	0		NA	NA	NA	NA	NA	NA	NA	NA	NA	NA	NA	NA	NA	NA	NA	NA	NA	NA	NA	NA	NA	NA	NA	NA	NA	NA	NA	NA	NA	NA	NA	NA	NA	NA	NA	0.00472875422096009	NA	NA	NA	NA	NA	NA
PI 36:1;0	PI	GPL	MEM	36	1	0		0.0800842037994677	0.0961091628928718	0.112472376103757	0.0914395973424313	0.117332811693966	0.119250332222699	0.0819787224746689	0.0907101640148633	0.100731642087192	0.0775520028920385	0.0839512760321874	0.106256522904228	0.0704459117905109	0.138662397635196	0.118679247229591	0.071576231416057	0.157673528531887	0.0997709173976116	0.06904566404978	0.0615394128585746	0.0777145130959791	0.0951318628425967	0.138088101977215	0.115975171530359	0.0825135193718701	0.148798649839649	0.0859219299400683	0.0244736144536758	0.0849979975805666	0.103988814755597	0.0893390583915806	0.103816947775809	0.11914488613653	0.0831584898907199	0.090663877230019	0.116481671833678	0.0779388890209904	0.0935165529608478	0.1055571555993	0.0700590661351534	0.0736473671743574	0.10737564982935
PI 36:2;0	PI	GPL	MEM	36	2	0		0.0174022986829039	0.0203018532339363	0.0368429774926843	0.021117825947542	0.0181250441664392	0.0306028202250213	0.0136776483044076	0.0184945624541379	0.0326394648344932	0.0187627852991212	0.0189154348557375	0.0314802132038074	0.0145839808452874	0.0249674791849482	0.0292750364204197	0.0152255352016504	0.0299635410405266	0.0331538393350952	0.0169677530001177	0.0173118169322258	0.0229030491920508	0.0185477242566078	0.0297706964183712	0.0287780908697363	0.0150792967426481	0.0257172440060328	0.0241303981886676	0.00531291656479192	0.0247307641982091	0.035403660252049	0.0170912598377147	0.0155609216356339	0.0325093067585135	0.0190399563110932	0.0166388896010631	0.035519448243694	0.0261831142514642	0.0158860845688862	0.0306794001422621	0.0238383004799256	0.0133219995464119	0.0303607596410095
PI 36:3;0	PI	GPL	MEM	36	3	0		0.0243788573865772	0.011694548473812	0.0300567336061685	0.0251371937012192	0.0352399447674945	0.0187035058415895	0.0250590753759003	NA	0.0271443800422806	0.0213476076798382	0.0562000677796444	0.0278894242789919	0.02372359627709	0.0511588816009559	0.031252598050196	0.0212384989152434	0.0919558330654496	0.0222998826354272	0.015621444083792	0.132445385076302	0.0214527843622054	0.0273168500712737	0.0255068987245186	0.0256877842904896	0.0207237218708326	0.170772825374227	0.0171225407037494	0.0112350060481556	0.111027772418928	0.0241205125014241	0.0206868441013414	0.035665485310879	0.0243432858606794	0.0225504224404615	0.0154350109169841	0.0200647490746901	0.0322333894474829	0.0358859084257444	0.0237913823987367	0.0277584778429661	0.0195372233272445	0.0248077194605151
PI 36:4;0	PI	GPL	MEM	36	4	0		0.568585880101526	0.413205608457647	0.491474410992518	0.462123721773435	0.432689676228839	0.446484486531981	0.461972249729228	0.352258393718331	0.388404805470727	0.545245179151728	0.347570198903088	0.430561724192647	0.535434052383909	0.433348616254199	0.402660381957199	0.508864508212547	0.417121055631546	0.4169937420151	0.51362219282378	0.381443850845686	0.334042566437642	0.488601936547215	0.398408602857156	0.48285490118158	0.531946716250321	0.449812667709549	0.414564742472526	0.181221865440808	0.424665533297602	0.460515944344829	0.473560671794167	0.438266943395234	0.471074683605304	0.561574977494968	0.396955861190932	0.42619411677333	0.474588327222926	0.401658735014688	0.403776974653997	0.477535406122336	0.410329142169049	0.449018080480368
PI 36:5;0	PI	GPL	MEM	36	5	0		0.00657629449009451	0.00488525342367406	0.00957584025763499	0.0043330067311073	NA	0.00814493971307949	NA	NA	0.00795567292960366	0.00552550510002	0.00802778510699622	0.00706629315842702	NA	NA	0.00907886382182278	0.00530815537323905	0.00959406210607304	0.00792401127419187	0.00628168809260908	NA	0.00571739677057643	0.00480176753058496	NA	0.00679796430460914	0.00636403555202646	0.0180290275075065	0.00651982193202089	0.00218452892916349	NA	0.00760183026854207	0.00444021995158352	NA	0.00780635219671916	0.00699524837208489	0.00453731512706137	0.00785854392300028	NA	NA	0.00616707031518054	NA	0.00538002216629263	0.00706914316047182
PI 37:4;0	PI	GPL	MEM	37	4	0		0.026391786462998	0.0198715683199826	0.0199536532283091	0.01209709129491	0.0125435551725073	0.0144671396227594	0.0140632935289461	NA	0.0132817156664519	0.018189137015792	0.0130312528729185	0.0138945872651453	0.0147862023559489	0.0156258193683611	0.0158403828432942	0.0149358683071642	0.01409835037552	0.0151801047855729	0.0143982822787327	NA	0.0103731764799818	0.0139405427668141	0.0141537355887902	0.015125310933848	0.0160025723808315	NA	0.0150674828417882	0.0101976653281111	0.0297711397605008	0.0255370038095593	0.0133286267469295	0.0124137771439522	0.0143565631624992	0.0134080866548183	0.0138376578074829	0.0146464487085966	0.0176206125048666	0.0162475190723435	0.0173013194346502	0.0171214548829747	0.0141790177497631	0.016640786055944
PI 38:1;0	PI	GPL	MEM	38	1	0		0.00753931408947835	0.00906158749554975	0.0106399115426207	0.00913198533359559	0.0134975518342219	0.0131998058379456	0.00913920382776618	NA	0.0102363534096699	0.00814403078337223	0.00978221005471424	0.0137905809988272	0.0059772219345821	0.0158640595821859	0.0138752631285154	0.00679164491942243	0.0187256277565941	0.0102599865481058	0.00763373972730251	NA	0.00941493874555045	0.0105768063909853	0.0146934793648963	0.0109131036006864	0.00761619823623601	0.0153444377602479	0.00955192741622617	0.00228573584036387	NA	0.0117091042755374	0.00886167678145114	0.00923325682048903	0.0128101875483778	0.00763739981374563	0.00919847491840277	0.0130026725571746	NA	0.00899899453881504	0.0105899445023745	0.00659641912449068	0.00809588077890569	0.0117965941602456
PI 38:2;0	PI	GPL	MEM	38	2	0		0.00647046609206977	NA	NA	0.00573695482104361	NA	0.00611491780571738	0.00548262705164297	NA	NA	0.0053137344678466	NA	NA	NA	0.00655458012694361	0.0137700787094337	NA	0.00812134147042886	0.00970693797566038	NA	NA	0.00675933564877378	0.00683735490135192	NA	0.00769544269817087	0.00513452590891652	NA	0.00847011549342178	NA	NA	0.0119364705888944	0.00435697964014938	NA	NA	NA	NA	NA	NA	0.00642452598689882	0.0126010924027566	NA	0.00555847386906704	0.00717474070648972
PI 38:4;0	PI	GPL	MEM	38	4	0		2.71288355690956	2.37968470871248	2.51954493852019	2.33926883155742	2.83524456501212	2.62423454435674	2.68119448370404	2.67465715378269	2.18271970497512	2.77666707770478	2.53500275534814	2.41596701107316	2.3528615670129	2.54135947175409	2.50995995642358	2.85046430592068	2.75268047920153	2.41155420835744	2.55475071489083	2.77131134937715	1.92758112658825	2.4005823567512	2.75370284153566	2.57480300879259	2.51604296802734	2.78005872504457	2.2815017280857	0.825508834373136	2.62982476942483	2.69515411613626	2.51367476786716	2.68450882753382	2.5911248691033	2.63885158074377	2.78612687355363	2.45135889290969	2.80203156182374	2.76533776104166	2.50798105609795	2.53253880808964	2.70821298997761	2.59899100612446
PI 38:5;0	PI	GPL	MEM	38	5	0		0.46482961334117	0.401874151138916	0.432634699599385	0.386940841671862	0.498495069330938	0.429805811995639	0.432877536842059	0.44283318628685	0.360733840483064	0.470970975414993	0.401190908635425	0.39608982466689	0.428955611812631	0.448681699568129	0.427231177235538	0.468786720962286	0.40403730767253	0.412231253861187	0.429980172370362	0.460287317124423	0.323122175238759	0.394174874157763	0.437851430054051	0.451386087297772	0.470055411730822	0.42523655345971	0.402073451263748	0.144681205784362	0.466685640503194	0.448511096768337	0.409170692138477	0.459812107018934	0.434113392275936	0.456114176593178	0.497393761076036	0.422584121926052	0.442550789170105	0.448512080086645	0.406931855494147	0.428428185625022	0.481716668873163	0.434363008804774
PI 38:6;0	PI	GPL	MEM	38	6	0		0.0926459844706453	0.0533274064036345	0.158090276240797	0.079072968164616	0.046129164103345	0.129373619016321	0.0731537253356235	0.0396674279007786	0.12700477136842	0.0810080221389877	0.0382348469632159	0.14455553969977	0.104363395367611	0.0540071983219051	0.113773214533813	0.0666092147838206	0.0394764466492223	0.148694572832936	0.0810845447448563	0.0410311614409917	0.0939734322925603	0.0694409231521571	0.0434797825302867	0.146777492951684	0.0876620677067858	0.0531841466768982	0.121147478431081	0.0292460418792975	0.0605135547697645	0.11954621962429	0.0824377588606363	0.0474218109792908	0.163961927516421	0.0990197069431767	0.0427493472141652	0.141773727636796	0.0737099447763885	0.0514852942426752	0.118323625287704	0.0791366819022071	0.0415425009440927	0.140825504212989
PI 38:7;0	PI	GPL	MEM	38	7	0		NA	NA	NA	NA	NA	NA	NA	NA	NA	NA	NA	NA	NA	NA	NA	NA	NA	NA	NA	NA	NA	NA	NA	NA	0.00488600760798433	NA	NA	NA	NA	NA	NA	NA	NA	NA	NA	NA	NA	NA	NA	NA	NA	NA
PI 39:4;0	PI	GPL	MEM	39	4	0		NA	0.00280513849279573	NA	NA	NA	NA	NA	NA	NA	NA	NA	NA	NA	NA	NA	NA	NA	NA	NA	NA	NA	NA	NA	NA	NA	NA	NA	NA	NA	NA	NA	NA	NA	NA	NA	NA	NA	NA	NA	NA	NA	NA
PI 40:3;0	PI	GPL	MEM	40	3	0		NA	NA	0.357846490981176	NA	NA	NA	NA	NA	NA	NA	NA	NA	NA	NA	NA	0.441757229677627	NA	NA	NA	NA	NA	NA	NA	NA	0.451113745857828	NA	NA	NA	NA	NA	NA	NA	0.485979330190241	0.389956115742095	NA	0.527879585372751	NA	NA	NA	NA	NA	NA
PI 40:4;0	PI	GPL	MEM	40	4	0		0.117795706573157	0.0680631292082208	0.114267291416627	0.0598515098515821	0.12671148552437	0.0861285656667192	0.109318478495543	0.369500161279593	0.0877169749215321	0.0902223752583262	0.246682763789207	0.157476686927991	0.0917663062897562	0.152155664740016	0.127742782364074	0.106378534087274	0.280179898840547	0.0697569508873702	0.0747159769679915	0.349313737224899	0.0905301214499961	0.0613496021627228	0.134895946187916	0.127416639930259	0.106124141195884	0.426508233512512	0.0832760933961941	0.0475086203839513	0.463199482801405	0.074398896913735	0.0717190370986092	0.112901687130528	0.133240314377407	0.0989216110208762	0.0649248148312653	0.0747669663491645	0.266018414303305	0.14692042436522	0.0973313300639528	0.096825077471485	0.0905276959707974	0.114862157057904
PI 40:5;0	PI	GPL	MEM	40	5	0		0.0274224611906633	0.0186554371290341	0.0358117732941415	0.016890415473377	0.0337225743140329	0.0276036844252281	0.0273410710362588	0.0632944311702968	0.030497786563418	0.0266154778856767	0.05234230111908	0.0360259057263228	0.0256119427124974	0.0345742353279635	0.035559178699888	0.0253139571103544	0.0564582980564468	0.0295431116449284	0.0217963948679949	0.101598414062704	0.0234431458388628	0.0172437125687008	0.0397584368879325	0.0360376050230248	0.0256449595989187	0.0913550201733939	0.0249887100014897	0.0124715736138044	0.0997099476214869	0.0300011037329917	0.0202695536510798	0.0311995228512029	0.03720961730382	0.0260604296925641	0.0207070149368415	0.0303921898410859	0.0495295436571473	0.0370822368228029	0.0305109870516741	0.0230389929380492	0.0251806004714274	0.0328116135843302
PI 40:6;0	PI	GPL	MEM	40	6	0		0.105371386259523	0.0705632458183897	0.279995747537126	0.0996880745943947	0.0621221178874202	0.250051799975744	0.0897354020729354	0.0573255804480252	0.216130476987301	0.0922753500545841	0.0476146056277073	0.242576120505256	0.151753530643194	0.0639212843417656	0.184821990969464	0.0771588745156905	0.0714189847093906	0.2699134821512	0.0933630834894643	0.0505420848930621	0.150618043344395	0.0854009714627167	0.0567846198336037	0.225387153611686	0.0984573310420755	0.077825054856154	0.200201757138234	0.0351751649170806	0.0760370656776098	0.21466646676432	0.106419085000797	0.0571713533783062	0.290254111136128	0.117359893537012	0.0595943612074273	0.2570986563612	0.094827960116771	0.0697189543033213	0.218480366472956	0.0927206291675433	0.0534523328187738	0.227202021398399
PI 40:7;0	PI	GPL	MEM	40	7	0		0.0244866266976302	0.0132500568928382	0.0292925927903471	0.0154096335133039	0.0200792764693739	0.0251035260324621	0.0178681220976426	0.0165685290804249	0.0221060905197921	0.0198467423897048	0.0134154285575995	0.0216917400890179	0.0170667747840589	0.0171087796742844	0.0251387190403856	0.0195041895799475	0.018929245657266	0.0262618178071672	0.0158130555548682	0.0216693581475398	0.0202005563427313	0.0155841057865862	0.010858440341929	0.0267584617501803	0.0207572811483267	0.0275513630157535	0.0219560554296507	0.00552230071336598	0.0287506989407143	0.0253974420430676	0.018592999566116	0.0182102998558605	0.0239739013674242	0.0233306267758181	0.0175011220116825	0.0255773529487048	0.0180612921495469	0.0163546152326214	0.0256454234275864	0.0181333668073868	0.0190722920433625	0.0311642211843994
PI 40:8;0	PI	GPL	MEM	40	8	0		0.00903382470402941	0.00710763099687603	0.00614992136409579	0.00409593002134206	0.00816506715190338	NA	0.00607980687943554	NA	NA	0.00557463149190626	NA	NA	NA	NA	NA	0.00640245646856955	NA	NA	0.00477462916860697	NA	NA	0.00648968323609286	NA	0.00613798129567568	0.00840405791923758	NA	0.00533863577368128	NA	NA	0.00727042205799465	0.00668805553977772	0.00766632356668189	NA	0.00761794124449368	0.00807240416836341	0.005787403400703	NA	NA	NA	0.0063905470805073	0.00664024819873403	0.00708639276495577
PI 42:5;0	PI	GPL	MEM	42	5	0		NA	NA	NA	NA	NA	NA	NA	NA	NA	NA	NA	NA	NA	NA	NA	NA	NA	0.00570283706385184	NA	NA	NA	NA	NA	NA	NA	NA	NA	NA	NA	NA	NA	NA	NA	NA	NA	NA	NA	NA	NA	NA	NA	NA
PS 26:0;0	PS	GPL	MEM	26	0	0		NA	NA	NA	NA	NA	NA	NA	NA	NA	NA	NA	NA	NA	NA	NA	NA	NA	NA	NA	NA	NA	NA	NA	NA	NA	NA	NA	NA	NA	NA	NA	NA	NA	NA	NA	NA	NA	NA	NA	NA	NA	NA
PS 28:0;0	PS	GPL	MEM	28	0	0		NA	NA	NA	NA	NA	NA	NA	NA	NA	NA	NA	NA	NA	NA	0.133034401840162	NA	NA	NA	NA	NA	NA	NA	0.143166386491052	NA	0.00980875777256995	NA	NA	NA	NA	0.235637705434851	0.110116716332205	NA	NA	NA	NA	NA	NA	NA	NA	NA	NA	NA
PS 28:1;0	PS	GPL	MEM	28	1	0		NA	NA	NA	NA	NA	NA	NA	NA	NA	NA	NA	NA	NA	NA	NA	NA	NA	NA	NA	NA	NA	NA	NA	NA	NA	NA	NA	NA	NA	NA	NA	NA	NA	NA	NA	NA	NA	NA	NA	NA	NA	NA
PS 29:0;0	PS	GPL	MEM	29	0	0		NA	NA	NA	NA	NA	0.042093400051276	0.133590482005574	NA	NA	NA	NA	NA	NA	0.0747320409726211	NA	NA	0.103422746131486	NA	NA	NA	NA	NA	0.164028445208767	NA	NA	NA	NA	NA	0.17689008143338	NA	NA	NA	NA	NA	0.102037917634474	NA	0.0262953255480766	NA	0.0603067570245123	NA	NA	NA
PS 31:0;0	PS	GPL	MEM	31	0	0		NA	NA	NA	NA	NA	NA	0.00714993298381488	NA	NA	NA	NA	NA	NA	NA	0.0149809190135606	NA	NA	0.0119324330720865	NA	NA	NA	NA	NA	NA	NA	NA	NA	NA	NA	0.029670292460219	NA	NA	NA	NA	NA	NA	NA	NA	NA	NA	NA	NA
PS 34:0;0	PS	GPL	MEM	34	0	0		NA	0.157722930400373	0.220355928375728	NA	NA	NA	NA	NA	0.186333531048276	NA	0.240804238006544	0.178532513823429	NA	NA	0.276484069501704	NA	0.282172762492792	0.242901728473184	NA	NA	0.163414895368271	NA	NA	0.230103916425976	NA	0.299076196834516	0.210430638000759	NA	NA	0.253427394733139	NA	NA	0.225522529463735	NA	NA	0.232016077856448	NA	NA	0.255361581217724	NA	NA	0.229151542245745
PS 34:1;0	PS	GPL	MEM	34	1	0		0.25245241130031	0.325705152589936	0.383015372430575	0.178745880777395	0.251458775374497	0.24145451128315	0.224198142978317	0.270671308779548	0.295436296660954	0.242192119270919	0.260633995599513	0.356601364152899	0.236532504375279	0.256948724586085	0.293732873624749	0.238868589829585	0.274538741650471	0.340934011890425	0.212114428044549	0.308585289123511	0.229517240325178	0.20422044789102	0.207025830411106	0.331256685655596	0.220878048198966	0.25333124419666	0.327095019530453	0.0788295421267614	0.293885639975073	0.391528543946894	0.193807848747358	0.275871153179223	0.323358235870618	0.220535358554349	0.249818042539644	0.350917062427733	0.205818110590839	0.238980777786038	0.314262354715441	0.218824455783264	0.260221776377153	0.319499135555591
PS 34:2;0	PS	GPL	MEM	34	2	0		0.0121929186414228	0.0158210663746913	0.0226169420628165	0.00899814994421458	0.0104245704838412	0.0127279585293338	0.0106011285694868	NA	0.0185132329529583	0.00950812978301977	0.0125822192767671	0.0160665623348853	0.0118770926458279	0.0130829880602512	0.0182726753393808	0.0121785852796304	NA	0.0203433928843007	0.0108460370298056	NA	0.0130931183757442	0.00914915511036354	NA	0.0200570110727665	0.0109333846414428	NA	0.0201155231463307	0.00348964789983997	NA	0.0197747616613735	0.00901669082954492	0.0122420675257024	0.0215136430291975	0.0111830469740686	0.0135751571757587	0.0188542755068385	NA	0.0118064009283039	0.0214239301079748	0.0100673105790682	0.0125712905956422	0.0197418260575494
PS 35:1;0	PS	GPL	MEM	35	1	0		NA	0.00791266703577261	0.0363850388328684	NA	NA	NA	NA	NA	NA	NA	NA	NA	NA	NA	NA	NA	NA	0.0210393871681406	NA	NA	NA	NA	NA	0.0134847945440508	NA	NA	NA	NA	NA	0.0574310969878564	NA	NA	NA	NA	NA	0.0159152532993074	NA	NA	NA	NA	NA	NA
PS 36:1;0	PS	GPL	MEM	36	1	0		1.92741193206247	3.38862996083291	5.06857420087192	1.9078625629547	3.14096456343614	3.71045995732668	1.94306746960385	1.81769750220944	4.37937060515661	1.66424826743034	2.34081421121412	5.65320701729757	1.50608548083956	2.09287667886823	4.3512330012588	1.64572617677375	2.73144059629786	4.92530910198589	1.35182210816355	1.58367157649285	3.10700020616125	1.5918700953746	2.86846175454171	4.90144275245158	1.81504246961169	3.2126775721237	3.6620055163691	0.52432621171316	2.07782063543237	4.11073908995411	1.90484466566423	2.35079479517435	5.63486658892187	1.89013069988851	2.33402404600527	6.05818522918135	1.50742044074453	2.27324703010379	4.31776969340913	1.44409678173075	1.96658472507852	4.57793976773286
PS 36:2;0	PS	GPL	MEM	36	2	0		0.738015700546804	0.913891820497535	1.80673073296021	0.561108461467549	0.713732625255576	1.08538127856792	0.617511274525583	0.535407202644522	1.6639934511275	0.656264208828127	0.552477057579795	1.89206790805451	0.624817611322553	0.609123618118879	1.54868907302811	0.650190189891755	0.827431556909364	1.76000257891553	0.596226847052547	0.576193978775837	1.17139164796978	0.528550628610649	0.555399950068312	1.75945680581629	0.644852189375689	0.778570017290052	1.54887544978098	0.199352065052421	0.592779150091375	1.48734390770771	0.59902174355128	0.651681992604997	1.77428361317703	0.700568935475704	0.602305402968782	1.78110161247126	0.548588766450888	0.574699799656364	1.5271364747051	0.54904545424706	0.591059283297069	1.7726378446234
PS 36:3;0	PS	GPL	MEM	36	3	0		0.0164662827056131	0.0196864604722964	0.0294736135799179	0.00723968547169685	0.0174811780106888	0.0147578262800391	0.0119220816764093	0.0585292774194844	0.0248505283674855	0.0123395649875373	0.0243523337365509	0.0255092144482371	0.0134220403936914	0.0127902691513798	0.0213924946911479	0.0144819618093073	0.0288536594525787	0.022033071890791	0.0102922769865146	0.0667813371861894	0.0211277482750558	0.00848215723966001	NA	0.0263647745954141	0.0148002794055135	0.0803656450172135	0.0241381061844236	0.00389226818850103	0.0587196932553648	0.0232931916311001	0.00942540578282081	0.0196624488369548	0.0271497963685084	0.0141364015874994	0.0115342782129397	0.0230981550929311	0.0136156496751299	0.0116905086015786	0.0209117584916167	0.0104837139816131	0.017319251018716	0.0312711963523947
PS 36:4;0	PS	GPL	MEM	36	4	0		0.0164414411245672	0.0334413193032126	0.0313223034002571	0.0115885124720352	0.0292126704038652	0.0210463390199754	0.0187403635581515	0.0259317233286944	0.0226417879444802	0.0189433855100495	0.027547885268717	0.0239112780524425	0.0259499654536932	0.0318813452039592	0.0252740360625498	0.020258024625069	0.0248716037265199	0.0350651188589416	0.0161062809734983	0.0333258354401804	0.0176840828849565	0.0125550204940201	0.0227650836167876	0.0287563682067513	0.0207886667694881	NA	0.029804431807411	0.00546932933340064	0.0299639316648373	0.0377052048675087	0.0139437549506164	0.028637702918026	0.0285967416043434	0.0156285330068102	0.0274243904261536	0.0349821589772272	0.0163464801929383	0.0243775798462088	0.0273474390162539	0.0159263305523704	0.0337186993089981	0.0272144747245176
PS 36:5;0	PS	GPL	MEM	36	5	0		NA	NA	NA	NA	NA	NA	NA	NA	NA	NA	NA	NA	NA	NA	NA	NA	NA	NA	NA	NA	NA	NA	NA	NA	NA	NA	NA	NA	NA	NA	NA	NA	NA	NA	NA	NA	NA	NA	NA	NA	NA	NA
PS 37:0;0	PS	GPL	MEM	37	0	0		NA	NA	NA	NA	NA	NA	NA	0.0345038885531362	0.031490830617049	NA	NA	NA	NA	NA	0.0456571592779512	NA	0.0544184702433393	NA	NA	NA	NA	NA	NA	NA	NA	NA	0.0306906335388922	NA	NA	NA	NA	NA	NA	NA	0.0291586065411708	NA	NA	NA	NA	NA	NA	NA
PS 37:1;0	PS	GPL	MEM	37	1	0		0.0200657336582501	0.0478723519071456	0.0686844677374463	0.0224646897519931	0.0331303930208647	0.0431124706263703	0.0205315455034892	NA	0.0536924342453588	0.01690665678093	0.0283807343870174	0.0704181932348262	0.0154399157625077	0.0236202237068131	0.0536824575714833	0.0184382370519268	0.0283277775294538	0.0622288903904675	0.0131767884944538	NA	0.0370688823993691	0.0175748491553129	0.0333317518915284	0.0629242037817871	0.0190094841963724	0.0384806026526648	0.0447758944024776	0.006677222207844	0.0276971202213699	0.0586561428901201	0.0206577096345612	0.0239765394986382	0.0704031131484365	0.0175114469482698	0.0264667091459052	0.076296347573689	0.01380299685823	0.0262575679890626	0.0532106730102538	0.0161430552779854	0.0202593916910099	0.0566968276157029
PS 37:2;0	PS	GPL	MEM	37	2	0		0.0122290828045905	0.0280539403893471	0.03874800687758	0.0114469001496809	0.0114399300722371	0.0226762005723725	0.0125674840491683	NA	0.0327466121291815	0.0136333637056117	NA	0.0462437127491912	0.00817973939240011	0.0109246472976316	0.0292123810801761	0.0122772479131586	NA	0.0327185246065384	0.0112103874554857	NA	0.020311231109123	0.00880355320494719	NA	0.0351060531378991	0.0118583598747776	NA	0.0309064877185536	0.00344675564398493	NA	0.027120232804352	0.00999040408767013	0.011466418734204	0.0376121028957926	0.0107927493561803	0.0104423441627451	0.0366056679228164	NA	0.0127370626744044	0.0262946924272028	0.0104470064189612	0.00888991074188089	0.0344536570739789
PS 37:4;0	PS	GPL	MEM	37	4	0		NA	0.0161744550153094	0.0140257369484224	NA	NA	0.00761176115641432	NA	NA	NA	NA	NA	NA	NA	NA	NA	NA	NA	NA	0.00673699024403038	NA	NA	NA	NA	0.0123643301088315	NA	NA	0.0112361007545463	NA	NA	NA	NA	NA	NA	NA	NA	0.0105999030999606	NA	NA	NA	NA	0.00894859244086947	NA
PS 38:0;0	PS	GPL	MEM	38	0	0		0.0249013127824333	0.0100125110827786	NA	0.0280260921750484	0.0270393942121405	0.0159934348485068	0.0205238058059413	NA	0.0160707739447569	0.0208099967313882	0.020362267490295	0.0276743093728657	0.0257824811821782	0.0299869480669128	0.0332695536854142	0.0198131201102098	0.0345775195350648	0.0283930809981849	0.017182008841879	NA	0.0192207087962385	0.0325997757713845	0.0198399212477072	0.0259580955532216	0.0163638453400702	NA	0.0157257187935018	0.0109391646954049	0.0361495439979289	0.0351725126260007	0.0238776151584508	0.0259281349979621	0.0209890672504895	0.0255000373803089	0.0185225206809031	0.0235193296365945	0.0205425051555987	0.0259759444135492	0.0271962894088881	0.027670911339665	0.0181328109396804	0.0237716667518603
PS 38:1;0	PS	GPL	MEM	38	1	0		0.123462007686294	0.250455715957888	0.611578894202661	0.143417894950253	0.200154396092795	0.490791384025283	0.216461670843163	0.180355398561475	0.707231810108793	0.153269292753681	0.239756045508894	0.964357752585506	0.134019621397643	0.21338652017573	0.717319695803198	0.153738940182958	0.303242294519198	0.978128916988142	0.122954019909501	0.127274415823369	0.456589433750265	0.179288302996112	0.340894021581026	0.815564412397495	0.178952229123663	0.358373351617543	0.499887282564253	0.0475234985897099	0.189455986953471	0.614529465183819	0.147089150943118	0.150422563726293	0.765185467065671	0.119654781331422	0.174683521508048	0.958919578222815	0.166690183099857	0.248595425351437	0.767594514864652	0.157210341883978	0.177286950955304	0.705317133530771
PS 38:2;0	PS	GPL	MEM	38	2	0		0.0668801469813802	0.129402001836442	0.249544731402838	0.0700669040464439	0.102087389047986	0.190078814798822	0.0901256656176704	0.0733266602730894	0.264510407070449	0.0664750895544882	0.0966498868283074	0.361086223219638	0.0604858301352692	0.0835262750986062	0.279112267451632	0.0678442765249312	0.126874530868077	0.362474807437523	0.0553649164636382	0.0580108233891502	0.175426360624136	0.0715447334638245	0.13863203229549	0.323467322329512	0.0780351291170196	0.152824237213472	0.203372324154438	0.020333691400974	0.0769381268961532	0.260959242734393	0.0751036873720399	0.0737237250355902	0.285231169292624	0.0622696885861325	0.0892653223857232	0.354154342377059	0.0715125855091173	0.102543571664451	0.279693788128903	0.0638860234806006	0.0794496901354905	0.278264071358594
PS 38:3;0	PS	GPL	MEM	38	3	0		0.0767349768628015	0.117504427407267	0.140508800962477	0.0704439594396562	0.109430348946212	0.108949775955107	0.0949325165176818	0.0832556946369051	0.139100177754455	0.0813806484843972	0.116071137099058	0.180619955816036	0.0813932614143141	0.117940528344153	0.169470195398057	0.0867162924793215	0.132911534242075	0.173967680530889	0.0668680603098718	0.0937735290119102	0.112235647532036	0.073085312030387	0.14750782023273	0.174409336160199	0.096905350042034	0.143709341655247	0.139120339255596	0.0252627603624031	0.105812882421517	0.157943855476316	0.0726263324474159	0.100357536881529	0.16076331822294	0.0732242729709092	0.0902499313038359	0.176105699491561	0.0752111637222089	0.115161786833153	0.156835587818272	0.0704826798829495	0.113678303896185	0.167231993809635
PS 38:4;0	PS	GPL	MEM	38	4	0		0.450225204795332	0.886271498636668	0.794856098426807	0.356931986680741	0.907392552673982	0.691856043539417	0.459583711754377	NA	0.610437454836632	0.41416164828248	0.409183202065308	0.932953883347078	0.344833366510337	0.448247026338723	0.71678581910051	0.436606882667877	0.458556167929684	0.77219458250879	0.359886283817216	0.0371260851515294	0.655715329516187	0.321595089772986	0.889688938723459	0.960390547406705	0.600729639091176	0.152412980298479	0.667525238667173	0.114699339034807	0.418310988441943	0.770210777200598	0.39886333900129	0.527252877517743	0.872827993989895	0.425313938895497	0.629093540766485	0.925528300231703	0.354644809577596	0.631748845135977	0.681326657690833	0.324130149041099	0.679270058935084	0.961273610023871
PS 38:5;0	PS	GPL	MEM	38	5	0		0.0707722277320276	0.108509539465466	0.140089294602899	0.0412449070552797	0.0867469454681427	0.0786097653368484	0.057209967653601	0.0686407428527216	0.0968602331465053	0.0563632470203379	0.0772469583464719	0.129989230985096	0.0565722327414818	0.0720707887054948	0.103732717728075	0.0639751451795963	0.0900248521422113	0.117188486168051	0.051959709148766	0.0775746559080079	0.0841969877623269	0.0425690705809008	0.0673168297794079	0.130112450247812	0.0657233075700613	0.0871300208174554	0.110219706502757	0.0189792665686671	0.0796426211083556	0.118067182978835	0.0466400411405774	0.0719714418939672	0.119800092768677	0.0582662420639756	0.0748620894212275	0.135751486992491	0.048095822946285	0.0687090284973306	0.107135851261286	0.0464737470771251	0.0816602295669737	0.11830295709062
PS 38:6;0	PS	GPL	MEM	38	6	0		0.0647807796944069	0.0878819511055108	0.170870717704424	0.0497621767783644	0.0850400472277817	0.129207798527418	0.0595321267526845	NA	0.0313514464691507	0.0749548107943273	0.0768826717299841	0.0720309672726465	0.161338830585532	0.0741635819997301	0.0544748322335749	0.0738961737767963	0.0555736936944213	0.164825133677037	0.0696942811506518	NA	0.0418007578069525	0.0540313900865341	0.067049521255811	0.0622042106589676	0.0670376054321602	NA	0.140617264012069	0.0203165593629079	NA	0.135777608495404	0.0562550544703293	0.0774375912542209	0.137771801221001	0.0708048799588397	0.0762970623926576	0.164273460824721	0.0591674583601264	0.0662644531056867	0.0938807792160349	0.0577994228229225	0.0855428044949022	0.0490028874763363
PS 39:0;0	PS	GPL	MEM	39	0	0		0.0219229723842302	0.0152283020430138	0.034828637010529	NA	0.0520773445810224	0.0219648276248342	0.0192074569523435	NA	0.0201026632107262	0.0158154608669442	0.0215734305928892	0.0310015324174758	0.0142810050943344	0.0334242037928291	0.0307732716050935	0.0145451826580096	0.0483018607184343	0.0281772878748997	0.011728462502879	NA	0.0177702998850961	0.0157212541524605	0.0273619512843045	0.0359095743989183	0.0172151680743014	NA	0.0351788647507794	0.0100560017034822	NA	0.0395469048460829	0.020623530615862	0.0294162164400906	0.0380457731793125	0.0198260943017781	0.0174059240858878	0.0315981765081705	0.0216379691660057	0.0321608530959351	0.0295792889804589	0.0257615505987228	0.0216259854300897	0.0285446755288505
PS 39:1;0	PS	GPL	MEM	39	1	0		0.0171265745924417	0.0312224596596074	0.0505749204845959	0.0176466397247628	0.0356082837660794	0.0366219815600453	0.0152030882204483	NA	0.0354213988621509	0.0140679744224857	0.0217470191236507	0.0594467600526307	0.0160086064888752	0.0179003200517966	0.0362395202492368	0.0155288899804657	0.0266982812039113	0.0405384825138164	0.0121455078108741	NA	0.0289436021561758	0.0149616391080178	0.0252709293987398	0.0433825913093413	0.0169614971833261	0.030583885521011	0.0356292858810091	0.00510626480975299	0.0184187601848378	0.0347240592326356	0.0180219275866949	0.0292207554078681	0.0557293417136406	0.0188657840166567	0.0231139568957748	0.0614559867906924	NA	0.0236838611266149	0.0414088555186074	0.0140708607178534	0.0194835197389558	0.0451854594419384
PS 39:2;0	PS	GPL	MEM	39	2	0		NA	NA	NA	NA	NA	NA	NA	NA	NA	NA	NA	NA	NA	NA	NA	NA	NA	NA	NA	NA	NA	NA	NA	0.0113760238315796	NA	NA	NA	NA	NA	NA	NA	NA	NA	NA	NA	NA	NA	NA	NA	NA	NA	NA
PS 39:3;0	PS	GPL	MEM	39	3	0		NA	NA	NA	NA	0.013559482092974	NA	0.008234425309405	NA	NA	NA	NA	NA	NA	NA	NA	NA	NA	NA	NA	NA	NA	0.00768676876324526	NA	NA	NA	NA	NA	NA	NA	NA	NA	NA	NA	0.00875316388664401	0.0102231668090175	0.0116043518583945	NA	NA	NA	NA	NA	NA
PS 39:4;0	PS	GPL	MEM	39	4	0		0.0461638100394783	0.122185552230464	0.0761719480401134	0.0385395222477199	0.0692077367442542	0.0504636813660569	0.0474649798357272	0.0577410526986308	0.0674124634085702	0.0567051504169884	0.0745915021465652	0.103955294870704	0.0352695398750137	0.0566539029471485	0.0676813313790104	0.0601146979924118	0.0583610328555005	0.0698160410487892	0.0450021279008522	0.0539358528538947	0.0537952810559903	0.0384913805500664	0.0635908702086969	0.0878120797778132	0.0532402267019942	0.0668293295451869	0.081409069141183	0.0153340555324086	0.0558116388265483	0.0630557763222685	0.0358818383761879	0.0518551742125693	0.0755556926626332	0.0436511545028722	0.0550739667230273	0.0767628542471663	0.0425614419664897	0.0543109127661765	0.0634340567736783	0.0392974187555103	0.0671757069991598	0.0836311079613836
PS 39:5;0	PS	GPL	MEM	39	5	0		NA	0.0161265721256647	0.0115005354744298	0.00654039511791292	0.00881250487665534	0.00902342438736456	NA	NA	0.0103453530553016	NA	NA	NA	NA	NA	NA	0.00676515486194513	NA	0.0125278115749539	0.00624858681074214	NA	0.00829832080903086	NA	NA	0.0111189184795923	NA	NA	NA	NA	NA	0.0120672567563079	NA	NA	0.0138531969952054	0.00742945443130274	0.0110952364701159	0.0152737479697933	NA	NA	0.0128635445838819	NA	0.00841386796193778	0.0111378425204613
PS 39:6;0	PS	GPL	MEM	39	6	0		0.0528364667123759	0.07724024450548	0.0476598845882161	0.0217696644526872	0.0418955818810809	0.0188830103560491	0.0213879903374389	0.0277293266875336	0.0303869443393845	0.0515409539117214	0.0254754296321433	0.0420732154716348	0.0386028743976962	0.0262897021907525	0.0211760580991314	0.0406593368603987	0.0236231817926704	0.0199346420123069	0.0434647328027688	NA	0.0289401575008096	0.0207885513735445	0.019238454715016	0.0422048172896542	0.0440501404948455	0.029267526390076	0.0482677843656359	0.0178892586070878	0.0648830185511188	0.0256738816689239	0.0224636135028907	0.0383404499499252	0.0396131790456536	0.0444870283544997	0.0224160289593879	0.0217542322029575	0.0235432951542655	0.0218383522602412	0.0206639496409958	0.0231484082106675	0.0446337828463754	0.0450790344092436
PS 40:0;0	PS	GPL	MEM	40	0	0		0.0127268301280327	NA	0.0235884996056238	0.0109792193919828	0.0252820464984756	0.0128060118468878	0.010011526713299	NA	0.0143183892053157	0.00787128324551755	NA	0.0193590358244559	0.00937393739353064	0.0156909052599663	0.0199598957457975	0.00902566131618873	0.0211953569736005	0.019066088586164	NA	NA	0.0140684766385942	0.0101420192626473	NA	0.0176204172311377	0.00983624338894138	0.0326628063488962	0.0164074733655475	0.00591348162545677	NA	0.0237353014797612	0.013943706842776	0.0157193898572972	0.0248039656289254	0.0132293298871267	0.0103035501161204	0.0185898787044518	NA	0.0176380657498625	0.0170974579571232	0.0112840038885209	0.00904958147279677	0.0144430293124946
PS 40:1;0	PS	GPL	MEM	40	1	0		0.0401348216935452	0.0752593211621978	0.162027184913819	0.067873208293136	0.0769907982043065	0.164691121333531	0.102598352080666	0.0726009501688554	0.19208311600856	0.0722440512817419	0.113829771982805	0.277390068089038	0.0670114248409224	0.100959869293059	0.249558311331589	0.076055294228529	0.129681113152403	0.280427682161171	0.0623462348779593	0.0629437015583526	0.143633084513144	0.0880630246565376	0.154782092279687	0.225839816805485	0.0868593889484655	0.142435590989369	0.161946230384815	0.0183319733203633	0.074722881791633	0.183589563161152	0.069265512100862	0.0675228068008386	0.244459121773058	0.055693636264091	0.0761739636416152	0.279465975072953	0.0776405531900374	0.11600119253527	0.246009229528934	0.0774987510434107	0.0834248837148243	0.20945066332758
PS 40:2;0	PS	GPL	MEM	40	2	0		0.0464032249952327	0.0983676603660728	0.160670064706631	0.0679911380381659	0.088262491169211	0.15709950336917	0.0857957903610922	0.0677752097929237	0.138548375321554	0.0474178862216986	0.0999536030853157	0.20927335738135	0.0455345469519873	0.0833040683645769	0.202910457511346	0.0515246893740574	0.115479328731757	0.2520272875991	0.0412876354793165	0.0467472937457938	0.105170000079985	0.0654394123144184	0.15119909890053	0.183184533966302	0.0609009379124697	0.122681791313837	0.12614179688657	0.0140095500717915	0.0534367327889015	0.195904472421212	0.0742342316405461	0.0650334026535584	0.190758304566503	0.0484203434924064	0.0973883982532833	0.269184545983147	0.0661159992894164	0.109810031932579	0.200983028574551	0.0548577453423547	0.0636686835021838	0.160881263479837
PS 40:3;0	PS	GPL	MEM	40	3	0		0.0148783710745883	0.0251112054413233	0.0334055145223211	0.0192049218895508	0.0321327753328867	0.0339049986451661	0.0209342418816891	NA	0.0297742286486972	0.0128124759521475	0.0313693537629005	0.0427871425647356	0.0136942689351372	0.0262088318599701	0.0434126121320823	0.0164416235985017	0.0433863233204418	0.0538360829127604	0.0120703698954652	NA	0.0248602774482275	0.0193305381916309	0.0434385496306899	0.039678218879184	0.0171082426213513	0.0504081408823122	0.0260283337790667	0.00547739567744991	NA	0.0391174382399265	0.021513155039187	0.025817607395473	0.0403480269569819	0.0181105710224311	0.029531180714882	0.0553563896701848	0.0177504231774249	0.0374704440318358	0.0436011617443184	0.0170062597462525	0.0214112282639656	0.0384231314605783
PS 40:4;0	PS	GPL	MEM	40	4	0		0.471797392728269	0.702764296087519	0.708998871712355	0.375741583839091	0.616228703727602	0.595533032538138	0.480392694180921	0.454589886162223	0.559663857793269	0.461371185200441	0.496410953779246	0.820379463614067	0.384699799320177	0.467014350262333	0.678343704837981	0.497462694979491	0.735164599656016	0.71234094177435	0.378376881985236	0.471871672081642	0.507345528824185	0.381206242883163	0.585490763722371	0.749790186289675	0.459422916874438	0.69943110723913	0.631248191613471	0.135785091800527	0.508553916043192	0.770067305018279	0.425628822323618	0.546603046875858	0.779892692772096	0.439673809051299	0.537509466779682	0.843899624094508	0.405169184056702	0.540344753676848	0.700604279733234	0.403773548361326	0.555798403022256	0.738381196670112
PS 40:5;0	PS	GPL	MEM	40	5	0		0.0933948330058014	0.13179673587027	0.111344811683308	0.0148684042954645	0.0970004837250849	0.078037688346069	0.0957418896350425	0.108793517909522	0.0771082430891853	0.104665093260499	0.10911661147817	0.111514731206611	0.0945130921988031	0.0955614429049701	0.0963026293979013	0.0880731441465015	0.120348387836443	0.0975713323703551	0.0182810281767115	0.117866207860724	0.0855539185266188	0.100536804203783	0.130891211356786	0.12369634587711	0.101812230139143	NA	0.116588272325316	0.0606702804394897	0.174113385989563	0.195986116354707	0.0206542458570556	0.096672495406674	0.097693713016708	NA	0.0389717420623176	0.0944826735438401	0.0950429266075377	0.112684783502473	0.0992143004856023	0.0891412343536312	0.122095563264302	0.114252631033917
PS 40:6;0	PS	GPL	MEM	40	6	0		10.0787561143043	10.5149068372902	8.5274428413728	7.77557026077355	9.29386462367917	6.99626508703976	8.72127536779983	8.44111740217422	6.38349962643691	10.1253316700113	8.04652127556723	8.70765985841909	9.35929292187091	8.1991258612376	8.48365946944881	9.79648088607261	8.17108918305435	8.30324595432229	9.28924529525267	9.4453166171452	6.47827551535967	8.01895729130439	7.67968539621826	9.07446062571833	9.41020453301172	8.07548272430582	9.33055626313169	3.04056193753791	8.82319152064506	9.36870681684934	8.7993599100309	8.72655702450751	8.92283090073708	10.0076210815272	8.70054175433937	9.31174772243056	9.01255688601831	7.99393877445757	7.92880213018217	8.83007819832855	9.18402144696962	9.15527932774117
PS 40:7;0	PS	GPL	MEM	40	7	0		0.27800784072905	0.299867400736213	0.275154074312762	0.154393106815685	0.283324656813476	0.154995238632486	0.183292571751929	0.188610187098058	0.187015586360391	0.268408795928578	0.183580270753214	0.253281828876388	0.26774829927913	0.18478515735444	0.192038697401713	0.260794655345656	0.17359296049933	0.20401930985229	0.251597230076534	0.27994506354697	0.194742506280776	0.154610869917295	0.176385630597995	0.271506040661244	0.254191773903104	0.173337663810794	0.28085427584767	0.0797759064815313	0.252294227055638	0.220899109693743	0.177612697791682	0.25649124438202	0.265004586775637	0.269341951970739	0.198025325930084	0.222536693217138	0.183696104565952	0.178208897926568	0.177541150074787	0.182197165504894	0.268410366843734	0.263365430598442
PS 41:0;0	PS	GPL	MEM	41	0	0		0.0395828500177259	0.0508356666934717	0.151051997699833	0.0323552257727423	0.159001579577552	0.0812635421809734	0.0415608751258181	NA	0.0874483159149163	0.0427023706281139	0.0537922624792666	0.0788616570203377	0.0182007341605844	0.0869551147286529	0.083506254016501	0.0289442091616526	0.146136310256106	0.111355549767036	0.0177643028706002	NA	0.0635390033728928	0.0278188311138965	0.0516299907767491	0.118716472666775	0.043378617249013	NA	0.157193894726135	0.0222677650554662	NA	0.169542693607149	0.0502257457444636	0.0556761886443762	0.153646050774379	0.0395058257042384	0.0349477318042673	0.0995863701730281	0.0668039554086169	0.0865818082130575	0.112812064262237	NA	0.0482250235004188	0.108948034177093
PS 41:1;0	PS	GPL	MEM	41	1	0		0.016335084070972	0.0272524048340192	0.0565532143055389	0.0197523804793376	0.0340192780257211	0.0504048763838912	0.0247999371235886	NA	0.054417159192912	0.0211972825077085	0.0270966126005898	0.077983221564468	0.019281645480162	0.0267175102419478	0.0609786490540209	0.0191783016516659	0.033731532096657	0.0610570652151889	0.0158695225012601	NA	0.0416879134801435	0.0170250503548332	0.0348558655489059	0.0633079434442833	0.0255268466717567	0.0406523504672381	0.0571269455022332	0.0055879763941374	0.0198022401975331	0.0485905891914513	0.021383493421353	0.0256787580970601	0.0868904885828126	0.0208012315250083	0.0260872537135381	0.0764428937754297	0.0161641819083458	0.028858325777316	0.0545674299169692	0.0209388092864711	0.0238089550520641	0.0595928210257241
PS 41:2;0	PS	GPL	MEM	41	2	0		0.0135687776589473	0.0247915817735251	0.04347470206899	0.011592616553581	0.0228636523278622	0.0340054158360326	0.010086909464596	NA	0.0246787023200748	NA	NA	0.034270824403894	NA	NA	0.0270573527796249	0.00864066716749702	0.0141601483802695	0.0251466912978729	NA	NA	0.0180530851740092	NA	0.0174514018686326	0.0260741703331178	0.0102834670485008	NA	0.0192944434398289	NA	NA	0.0231143486734466	0.0124611812380521	0.0202890761067108	0.0464917521306781	0.0126312586590431	0.0182198277733257	0.044024843374629	NA	0.0136498561374641	0.0239330415559038	NA	0.00937673987197595	0.0251865231318422
PS 41:3;0	PS	GPL	MEM	41	3	0		NA	NA	NA	NA	NA	NA	NA	NA	NA	NA	NA	NA	NA	NA	NA	NA	NA	NA	NA	NA	NA	NA	NA	NA	NA	NA	NA	NA	NA	NA	NA	NA	NA	NA	0.00636465106521185	NA	NA	NA	NA	NA	NA	NA
PS 41:4;0	PS	GPL	MEM	41	4	0		0.0103843123032503	0.0192733586922773	0.0172206372973079	0.0107655206412999	0.0147531492921303	0.0199569556229779	0.0119753913982218	NA	0.0147897635937116	0.00917897226365777	0.0161991301460266	0.0203872084641377	NA	0.0164860866036036	0.0218652146501939	0.0107376892139705	0.0178929454319035	0.0209119113569754	0.0074195763099747	NA	0.0111887335925389	0.0118143123838285	0.0217032023495106	0.0200931352430327	0.0108629161655042	NA	0.0170992218840104	NA	NA	0.0208755434734217	0.0110452282545235	0.0129530032672244	0.0190662442167015	0.00763016673404469	0.0138812511913974	0.0285767384956749	NA	0.0164075219423834	0.0221750167726851	0.0108104395803026	0.0127849566267538	0.0177327842263494
PS 41:5;0	PS	GPL	MEM	41	5	0		0.00869556459676559	NA	NA	NA	NA	NA	NA	NA	NA	NA	NA	NA	NA	NA	NA	NA	NA	NA	NA	NA	NA	NA	NA	NA	NA	NA	NA	0.00348895004892394	NA	NA	NA	NA	NA	NA	NA	NA	NA	NA	NA	NA	NA	NA
PS 41:6;0	PS	GPL	MEM	41	6	0		0.0845663181841465	0.140418191417607	0.107618598123701	0.124501596690049	0.0740481045505138	0.115046772132306	0.112281179641949	0.104869511344248	0.0968854371718489	0.0951045477647758	0.104172833993916	0.128729389407346	0.0703932606550546	0.113944799547296	0.141413542616212	0.0851985673724715	0.103034421657909	0.143059213156631	0.0892296309444086	0.0648939427256688	0.0758564414500029	0.105476171217594	0.0969265208658063	0.110398630369406	0.0904242950160156	0.112685371329931	0.12371151034919	0.0271111295558533	0.0773212408961317	0.147367603217503	0.113765805338361	0.0679303751725054	0.116707011684894	0.0901259836329977	0.111021028610935	0.162648790173626	0.110641328607674	0.106171194956612	0.147223372694584	0.11186267599952	0.0769140420245258	0.122565380143838
PS 41:7;0	PS	GPL	MEM	41	7	0		0.00845004688618659	0.014920094397457	0.0140156273531987	0.00879962224190001	NA	0.00844183705398418	0.00743629912114398	NA	NA	0.00875109667388356	NA	NA	NA	NA	NA	0.00839557375596563	NA	0.0112526680599407	0.00872715337742605	NA	0.00820679434217395	NA	NA	0.0119016509943881	0.00859638697074581	NA	0.0162078360013515	NA	NA	NA	0.00802528716196758	NA	NA	0.00844412926893349	0.00876023123197356	0.0131639772003829	NA	NA	NA	NA	0.00879524032580132	0.0117598343898099
PS 42:1;0	PS	GPL	MEM	42	1	0		0.0169335306678138	0.0291584935990748	0.083588132031457	0.02233745991764	0.0312736855710435	0.0654722934511231	0.0416325632575251	0.0271131198530157	0.103018485787831	0.0403240608754128	0.0453488495852883	0.153532820946354	0.0449155357980599	0.0495142094718885	0.117974418797247	0.0435207171012322	0.054217836880111	0.140491045773435	0.0384122854807687	0.0330121618656018	0.0859354639929317	0.0420823893677411	0.0693287648427236	0.126923175832159	0.0490666161705182	0.0619266912330048	0.0974559086324918	0.00976849672819999	0.040093228273785	0.0764011094101053	0.0271572772014264	0.0283943352835505	0.119566404737992	0.0240875793011775	0.0280141807026003	0.124142192906667	0.038987005409014	0.0511655197074959	0.104683275787708	0.0344952427953427	0.0492277784836841	0.126665062931978
PS 42:10;0	PS	GPL	MEM	42	10	0		0.0336975147393849	0.0436380457702787	0.0269101688350032	0.0247734742743205	0.0415522850867456	0.0189380953539785	0.029295432701644	NA	0.0226229855729006	0.0326487010141831	0.0267775584556364	0.0288169710946646	0.0353516169146194	0.0345029613272732	0.0320989329074269	0.0342766560182063	0.0271086920799702	0.0325225105445149	0.0328663501070886	0.0400368277612531	0.0244224992787741	0.0210063508216142	0.029338586792896	0.0364767775900997	0.040161819740266	NA	0.0371699962187479	0.00875249904189151	0.0368506227327793	0.0295350671857009	0.0281749895706426	0.0341617268410989	0.0326571724170175	0.0318369252809094	0.0385808143476383	0.0321958106467556	0.0230697959749982	0.0268175542299799	0.0264667569092259	0.0264755476651677	0.0371203377095464	0.0374577818180442
PS 42:2;0	PS	GPL	MEM	42	2	0		0.0242439682311589	0.0421102276172911	0.0984311364666384	0.0271670715970521	0.0461043686526731	0.0741882708650186	0.0415009594823296	0.0297999595928776	0.0914105665494209	0.0359883719073334	0.0450586299289069	0.138633220507641	0.0332291154978994	0.0389813279855359	0.109376305064799	0.0368432270086255	0.0520207268817378	0.11763842626639	0.0296505237737324	0.0277021584816906	0.0772687741468385	0.0307801023168526	0.068974746590375	0.119240816633807	0.0444716718828865	0.0515978512197292	0.090139173838475	0.00826315779670665	0.0331934609136536	0.081238576195362	0.0279165727214352	0.0353073300336523	0.123722207350327	0.0287067326897802	0.0345132893874722	0.119410063010485	0.030952953944517	0.0457686310930273	0.0948792365923183	0.0275872659139739	0.0421829844854228	0.11670558533784
PS 42:3;0	PS	GPL	MEM	42	3	0		NA	NA	NA	NA	NA	NA	NA	NA	NA	NA	NA	0.0148002991312512	NA	NA	NA	NA	NA	NA	NA	NA	NA	NA	NA	0.0118357097277833	NA	NA	NA	NA	NA	NA	NA	NA	NA	NA	NA	NA	NA	0.0101325080415529	0.0104715230662172	0.00749426030126223	NA	NA
PS 42:4;0	PS	GPL	MEM	42	4	0		0.0122458101240047	0.0231905866765478	0.028918866731022	0.0193001248226946	0.0235581318292344	0.0340802272631027	0.0235686303176833	0.024457745969508	0.0280616702293331	0.014383768686644	0.0278392009659166	0.0439378880030939	0.0140395311495518	0.0231387888040851	0.0469218637088808	0.0163484037086109	0.0392837821529643	0.0498428516145808	0.0134362807977939	0.0159494948766754	0.0223619010476124	0.0201922007538329	0.0338145875848759	0.0349520430256546	0.0176327030656692	0.0351043771899268	0.0275906077547714	0.00483204973550317	0.0176655573085908	0.0423292331214927	0.0171017428678398	0.0185022562647168	0.0352546429070824	0.0142894761307305	0.025484632221871	0.049937435230016	0.0168964839321638	0.0308997230713203	0.0491334191950894	0.0189621889611453	0.0209239626697923	0.0317533651125962
PS 42:6;0	PS	GPL	MEM	42	6	0		0.0178295981526796	0.0221886625233429	0.0271681820782443	0.0153276086530197	0.0217553214278401	0.0251869688627318	0.0195270305071832	NA	0.0253907490031384	0.0196996472891798	0.0179406640482528	0.037969701781559	0.0178210103054977	0.0147948317132746	0.0357445033941632	0.0192440640097876	0.0245472676481673	0.0330736223505564	0.0200372971361492	NA	0.0236987150023369	0.0167032780903366	0.0224024894835856	NA	0.0224605613496145	NA	0.0347605945603945	0.00569618545606935	NA	0.0307625921045269	0.0180607758090029	0.0169876325639877	0.0370603016205414	0.0197161237704586	0.0221346696181946	0.0357128776107547	0.0175855828412195	NA	0.0366008266644512	0.0154293481325833	0.0192341818934055	0.0365497412714382
PS 42:7;0	PS	GPL	MEM	42	7	0		0.0211725534716809	0.0302781020610022	0.0491944268860069	0.012864230309047	0.0253029791617253	0.0340938594831796	0.0304667034359336	NA	0.0412037775286425	0.0177868442578483	NA	0.0591518090500643	0.0219391564616501	NA	0.0558888904179642	0.0198124403652039	NA	0.0550795665322286	0.0174580230134637	NA	0.0389094977314626	0.0192425724638316	NA	0.0595953478593678	0.0242570063263769	NA	0.0516749790090236	0.00619266928548738	NA	0.0564885492005229	0.0172146808736365	0.0172234484880241	0.0593373326606543	0.0168199655030043	0.0189687200157761	0.0577213409475246	NA	0.0291271594252186	0.0520527742057724	NA	0.0200152081662549	0.0582637955926997
PS 42:9;0	PS	GPL	MEM	42	9	0		0.113371027820161	0.0465202772276876	0.0687088892141436	0.024133429893016	0.107404172271123	0.0301575474850155	0.05239947724664	0.0858968060439779	0.03746453229767	0.0798497979804299	0.0566675793058583	0.0439802904773019	0.0621131260831456	0.0578952635522425	0.0477976657109035	0.0926616229491412	0.0791709870087444	0.0347826775311656	0.0575628341008177	0.155388464764804	0.048108078545672	0.0244573926208235	0.0108323332809597	0.0733004506542978	0.0711676132695613	0.119792341187835	0.0632561093753309	0.0231961467060724	0.165100431048738	0.0545930416730728	0.0439395565887183	0.0826554277983103	0.0383526804419369	0.0937266170107751	0.0395351821030856	0.0503879203003036	0.0834673443780231	0.0422557672525223	0.0415047396442077	0.0606696735956873	0.0952071347194802	0.0897011086869979
PS 43:3;0	PS	GPL	MEM	43	3	0		NA	NA	NA	NA	NA	NA	NA	NA	NA	NA	NA	NA	NA	NA	NA	NA	NA	0.0125816183348094	NA	NA	NA	NA	NA	NA	NA	NA	NA	NA	NA	NA	NA	NA	NA	NA	NA	NA	NA	NA	0.0103762990342542	NA	NA	NA
PS 43:4;0	PS	GPL	MEM	43	4	0		NA	NA	NA	0.0337126173872856	0.0609705889515974	NA	0.0321843464349597	NA	0.0911924922122347	0.0301609614336607	NA	0.107382595342636	NA	0.0522989841842435	0.0885520135842937	0.0240032861762388	NA	0.0929203004598604	0.0230399897892391	NA	0.050320462449418	0.026775447143227	0.0619299206745549	0.101427591185547	0.0317843294987357	NA	0.069336010371402	NA	NA	0.0825473182408881	0.0366571892219928	0.0411695917579027	0.0979043643294584	0.0253854590700515	0.0405134525697989	NA	0.0259707536815149	NA	0.0828609142249728	0.0260418699465704	NA	0.0837633609776546
PS 44:10;0	PS	GPL	MEM	44	10	0		0.160108118359625	0.221550629538968	0.212082543663917	0.10003126886286	0.219978347991494	0.161328401729689	0.146832248849528	0.160412695383121	0.179372648866185	0.143525687119111	0.158918968073329	0.256024472650029	0.14686493618647	0.172438330272728	0.221649687150766	0.179809807887127	0.180598338528705	0.250191098750321	0.139310194364004	0.193672289258324	0.165762668834514	0.116132768039329	0.203119733157647	0.26420849827314	0.187057288072792	0.170678186772645	0.22345497532904	0.0425842610666764	0.184255579274352	0.236247237604689	0.123946949557594	0.177359684533165	0.225327331323892	0.14446685619302	0.202807963521977	0.241958589980219	0.121734673016699	0.180196324313698	0.217858040873297	0.121528467105437	0.214796735229082	0.260250930896855
PS 44:11;0	PS	GPL	MEM	44	11	0		0.01473240677618	0.0240240426612026	0.0282326303574825	0.0134225111212839	0.0201708175638286	0.0228306792816173	0.0133172986311998	NA	0.0301188240434105	0.0140597927377277	0.012347820234054	0.0376135837384891	0.0163854099182895	0.0197643952019436	0.0303592785079888	0.0177001208312363	0.0208422722345233	0.0390481462252569	0.0162637050318355	NA	0.0239301728849268	0.0147710955903032	0.0193615207741882	0.0323538948417409	0.0223030284137065	NA	0.0337947862111087	0.00495460723270885	NA	0.0333322531135191	0.0111088592642603	0.01863483146536	0.0300073314608319	0.0165846484956717	0.0196571565814948	0.0305208554416017	NA	0.0194903144520761	0.0300961792146768	0.0128043057555345	0.02203526915707	0.0343607507066401
PS 44:12;0	PS	GPL	MEM	44	12	0		0.125484903384259	0.172872702014001	0.301553739745024	0.0881794441859167	0.150547990149834	0.175147746604181	0.108259964021764	0.0969990784645772	0.266806416255526	0.115906168984186	0.0964684926892808	0.305292634964259	0.115713034103035	0.129089229157753	0.304871225233145	0.115302978108379	0.113038910360632	0.327021908833372	0.115928633686608	0.118842940043598	0.211309051566016	0.0870591714950241	0.114454967332465	0.327087437331941	0.137436134208397	0.115799536060217	0.321373228680003	0.0356909909509256	0.126420520740866	0.264581627937069	0.103221700126772	0.119666813310646	0.300552282600784	0.127520722584285	0.141444494806026	0.309447772017938	0.0939409843575711	0.117206055788974	0.256241492043129	0.0986874173196808	0.129312604273533	0.327181467070397
PS 44:4;0	PS	GPL	MEM	44	4	0		NA	0.0425076298865009	NA	0.0157306078445093	NA	0.0384364617802835	0.00919824907829315	NA	0.0231076548374902	0.00779230590068147	0.0143787774478352	0.0325917111305753	NA	0.0115405277039333	0.023267332204364	0.00707674696047345	NA	0.0306736435042263	NA	NA	0.0153261836862769	0.00946427770457177	0.0146142873730208	NA	0.00820052878640328	NA	0.0209933536734974	0.00364222551123459	NA	0.0269540200779499	0.0148803492170775	NA	0.0415560555378037	0.00949736774792635	0.0221497225000917	0.0543072197247158	NA	0.0116650986512943	0.0250772346310819	NA	0.00860113200431278	0.0237135899956819
PS 46:12;0	PS	GPL	MEM	46	12	0		NA	NA	0.0115564978416786	NA	NA	NA	NA	NA	NA	NA	NA	NA	NA	NA	0.0136927118257536	NA	NA	0.0147508826374917	NA	NA	NA	NA	NA	0.0115229268640077	NA	NA	0.0101617689097681	NA	NA	NA	NA	NA	NA	NA	NA	0.01584983598061	NA	NA	NA	NA	NA	NA
SM 34:1;2	SM	SL	MEM	34	1	2		0.0400720803514135	0.0644830264552016	0.0796781250210627	0.0384237000873316	0.0646634105967294	0.0505956709384201	0.0343176781923988	0.0593696600535792	0.0587191718195472	0.0359275499119485	0.0796923059646905	0.0490347495723826	0.0411265014596701	0.0607221344497553	0.0623836474581479	0.0370196191318144	0.0808672003804992	0.0512200765752105	0.0300603574789071	0.0591566951500412	0.0352075766882151	0.0336813638717756	0.0730118492880661	0.0441541165776164	0.0339055253580363	0.110497490575558	0.0467612326164025	0.0153726135787422	0.0728661402092381	0.0617063245930178	0.0308252082830381	0.0738394603575725	0.0679900109604236	0.032355799376206	0.0478010650041163	0.0655860720760331	0.0348456414032565	0.0602998188203857	0.0501137769927625	0.0351057093424925	0.0492115075047919	0.0445413199171584
SM 36:0;2	SM	SL	MEM	36	0	2		NA	NA	NA	NA	NA	NA	NA	NA	0.0236034084050379	NA	NA	NA	NA	NA	NA	NA	NA	NA	NA	NA	NA	NA	NA	NA	NA	NA	NA	NA	0.0183900860112122	NA	NA	NA	NA	NA	0.0156407287365871	NA	NA	NA	NA	NA	NA	NA
SM 36:1;2	SM	SL	MEM	36	1	2		1.10002965203292	1.10252118171003	1.22539562250854	0.861568020689679	1.55453827931397	0.930720967187527	1.03227988213121	2.00278701992935	1.15513556884083	1.0228970053088	1.7421369086988	0.882798441433093	0.989441062438892	1.64817084357693	1.05417244194565	1.03664072718987	1.82889455248082	0.91085388201994	0.820601309959417	2.175432205758	0.795276282552718	1.0339794470823	1.3333865463726	0.923157941778118	0.967161478273177	1.76826510349027	0.941061314378687	0.387071283739989	1.96441803566907	1.1443172320778	0.783533338831204	1.75772104720466	1.16804000055755	0.940812876243239	1.17492430009719	0.885150180955143	0.978247568048325	1.26645641132318	0.924602913185089	0.959037549830205	1.30851547133441	0.934964461312405
SM 36:2;2	SM	SL	MEM	36	2	2		0.0565369726814618	0.0442638964334583	0.0359298322659959	0.0896121886117141	0.125810249238295	0.0684326547348597	0.0973102674636624	0.10610351917784	0.0564790297815782	0.119526597398725	0.123493296615889	0.0555669789806314	0.110959768424721	0.115005995489262	0.064221237755193	0.104641281512127	0.14030232421564	0.0559058246428321	0.102147876541344	0.140737172710885	0.0506679999148844	0.114607663055565	0.0993109584580974	0.0629204272087716	0.101449313048996	0.142732812050825	0.055674564190241	0.0178004140049479	0.0641356261340135	0.0389036279735388	0.084764118320392	0.144199494748746	0.0779479842233958	0.107326124514999	0.0878775222099777	0.0562817419472995	0.0979203724990835	0.0914959803716422	0.0552228271024071	0.09975892957063	0.107401836782009	0.0593287052655524
SM 38:1;2	SM	SL	MEM	38	1	2		0.0709438632194339	0.0722167163249913	0.0987086127749824	0.0678753246798698	0.0828505497295178	0.0832692569675886	0.0776758072502011	0.106877746473901	0.126932112108951	0.0640914201230407	0.113398895126239	0.0918707610841962	0.071017135859964	0.0953473323887287	0.0947184311399003	0.0613811649077713	0.118299279479788	0.0891756875780914	0.0589192173967189	0.103341983123272	0.0664564646108879	0.0674355949433385	0.0892006530678	0.0934716335816602	0.077449435874351	0.120443916812061	0.0937783530882207	0.0292981702580977	0.111002403445674	0.088725542012779	0.0494821471082746	0.0859748988078067	0.107285296729032	0.0706562190984945	0.0528401646706872	0.0811904926838925	0.0583038114734959	0.0847567989221892	0.0808217190552998	0.065065483676067	0.0673634481886056	0.0876953900953051
SM 40:0;3	SM	SL	MEM	40	0	3		NA	NA	NA	0.0133977410086317	NA	NA	NA	NA	NA	NA	NA	NA	NA	NA	NA	NA	NA	NA	NA	NA	NA	NA	NA	NA	NA	NA	NA	NA	NA	NA	NA	NA	NA	NA	NA	NA	NA	NA	NA	NA	NA	NA
SM 40:1;2	SM	SL	MEM	40	1	2		0.0184162064112154	0.0501888708821133	0.0707910142914509	0.0207683522693215	0.0343305486939653	0.0488371525564856	0.0259293484489723	0.0331130531577678	0.102337427934515	0.0176624331500772	0.0791878637448753	0.0840038557876523	0.019776529694099	0.0339748947842204	0.0601279992668912	0.0258635495246467	0.0558829277155531	0.0816900559848984	0.0195250932743197	0.0346933851408629	0.0508639394260453	0.0249949148684285	0.053974375908046	0.0769216485034665	0.0277109639594565	0.0809675775387525	0.0490195940121942	NA	0.0353281663555008	0.0609605575171976	0.0247689339878525	0.031128141842854	0.076120385997205	0.0246437911544285	0.0242535750320245	0.0667948880276556	0.0284774492142921	0.0455692890653678	0.0698579554146289	0.021471482294184	0.0250201592512045	0.0654961599156212
SM 40:2;2	SM	SL	MEM	40	2	2		NA	0.0265792120088645	0.0409853881179054	NA	0.0425194012940244	0.0187853588224552	NA	NA	0.0474823470296823	NA	0.0425206857017275	0.0357188474171941	NA	NA	0.0233621024555712	NA	NA	0.0284630092228209	NA	NA	0.0237866575252071	NA	0.0315187285547352	0.0407944867124133	NA	0.0432698174417528	NA	NA	NA	0.025624722667822	NA	NA	0.0316181865159343	NA	NA	0.0287847775590299	NA	0.0215075622001168	0.0240581760023294	NA	NA	0.02899175820691
SM 42:0;2	SM	SL	MEM	42	0	2		NA	NA	NA	NA	NA	NA	0.0170800415780637	NA	NA	NA	NA	NA	NA	NA	NA	NA	NA	NA	NA	NA	0.0217039359173076	NA	NA	NA	NA	NA	NA	0.0298882337244046	NA	NA	NA	NA	0.0495405037233708	NA	NA	NA	NA	NA	NA	NA	NA	NA
SM 42:1;2	SM	SL	MEM	42	1	2		NA	0.0167403242827745	0.0492330165996025	0.0207756473349523	0.0203631873158516	0.035504998430474	0.0236860502820746	0.0276382432836746	0.0857864483256841	0.0207909091994325	0.0360553805088748	0.071929606585105	0.0212871191469497	0.0216303181440607	0.0552857300248996	0.018228979925692	0.0438311812191435	0.072698745595859	0.0168933944325126	NA	0.0512847255353514	0.0233428499889132	0.0365371866729716	0.0642930273719123	0.020419052331069	0.0513340188424484	0.0379622371428785	0.00719578518918271	0.0289418220819108	0.0396333568021535	0.0156066960977146	0.0172680351488344	0.0624281295900686	0.0138249017214322	NA	0.0527765795850939	NA	0.0216153666148926	0.0499244344986218	0.0132239841314579	0.0203609192539036	0.0594501590781077
SM 42:2;2	SM	SL	MEM	42	2	2		0.116673625626621	0.14811786524428	0.372995265370943	0.122516536294239	0.200716875012388	0.251437269050323	0.121987473712991	0.140709711121237	0.471624738585373	0.108865035219094	0.179622186747733	0.386765678621173	0.105590753060927	0.14902000580086	0.299652830365744	0.121175914666707	0.227196900465268	0.372265993364905	0.0760747465237084	0.13374293287031	0.260748050785645	0.101744408055293	0.169787834392543	0.348138485997692	0.114392309033273	0.257825239349728	0.251604689360747	0.0413496997191356	0.152529992413386	0.264288583094939	0.0965953043308183	0.165703450843059	0.413148523728238	0.114556407197035	0.106531519892193	0.319667862454286	0.0910635547355746	0.125722387138138	0.290447447975966	0.0983830886599257	0.103932297007089	0.331825260403638
SM 44:0;3	SM	SL	MEM	44	0	3		NA	NA	NA	NA	NA	NA	NA	NA	NA	NA	NA	NA	NA	NA	NA	NA	NA	NA	NA	NA	NA	NA	NA	NA	NA	NA	NA	0.0146458110164247	NA	NA	NA	NA	0.0213928441165921	NA	NA	NA	NA	NA	NA	NA	NA	NA
TAG 34:0;0	TAG	GL	STO	34	0	0		NA	NA	NA	NA	NA	NA	NA	NA	NA	NA	NA	NA	NA	NA	NA	NA	NA	NA	NA	NA	0.0146374187953001	NA	NA	NA	NA	NA	NA	0.0253823134343661	NA	NA	NA	NA	NA	NA	NA	NA	NA	NA	NA	NA	NA	NA
TAG 35:0;0	TAG	GL	STO	35	0	0		NA	NA	NA	NA	NA	NA	NA	NA	NA	NA	NA	NA	NA	NA	NA	NA	NA	NA	NA	NA	NA	NA	NA	NA	NA	NA	NA	NA	NA	NA	NA	NA	NA	NA	NA	NA	NA	NA	NA	NA	NA	NA
TAG 36:0;0	TAG	GL	STO	36	0	0		NA	NA	NA	NA	NA	NA	NA	NA	NA	NA	NA	NA	NA	NA	NA	NA	NA	NA	NA	NA	0.0246106973725602	NA	NA	NA	NA	NA	NA	NA	NA	NA	NA	NA	NA	NA	NA	NA	NA	NA	NA	NA	NA	NA
TAG 36:1;0	TAG	GL	STO	36	1	0		NA	NA	NA	NA	NA	NA	NA	NA	NA	NA	NA	NA	NA	NA	NA	NA	NA	NA	NA	NA	0.0131916506157182	NA	NA	NA	NA	NA	NA	NA	NA	NA	NA	NA	NA	NA	NA	NA	NA	NA	NA	NA	NA	NA
TAG 36:2;0	TAG	GL	STO	36	2	0		NA	NA	NA	NA	NA	NA	NA	NA	NA	NA	NA	NA	NA	NA	NA	NA	NA	NA	NA	NA	NA	NA	NA	NA	NA	NA	NA	NA	NA	NA	NA	NA	NA	NA	NA	NA	NA	NA	NA	NA	NA	NA
TAG 37:0;0	TAG	GL	STO	37	0	0		NA	NA	NA	NA	NA	NA	NA	NA	NA	NA	NA	NA	NA	NA	NA	NA	NA	NA	NA	NA	NA	NA	NA	NA	NA	NA	NA	NA	NA	NA	NA	NA	NA	NA	NA	NA	NA	NA	NA	NA	NA	NA
TAG 37:1;0	TAG	GL	STO	37	1	0		NA	NA	NA	NA	NA	NA	NA	NA	NA	NA	NA	NA	NA	NA	NA	NA	NA	NA	NA	NA	NA	NA	NA	NA	NA	NA	NA	NA	NA	NA	NA	NA	NA	NA	NA	NA	NA	NA	NA	NA	NA	NA
TAG 38:0;0	TAG	GL	STO	38	0	0		NA	NA	NA	NA	NA	NA	NA	NA	NA	NA	NA	NA	NA	NA	NA	NA	NA	NA	NA	NA	0.0196000023584005	NA	NA	NA	NA	0.0219721677306307	NA	0.0451086830374436	NA	NA	NA	NA	NA	NA	NA	NA	NA	NA	NA	NA	NA	NA
TAG 38:1;0	TAG	GL	STO	38	1	0		NA	NA	NA	NA	NA	NA	NA	NA	NA	NA	NA	NA	NA	NA	NA	NA	NA	NA	NA	NA	NA	NA	NA	NA	NA	NA	NA	0.0770882811263562	NA	NA	NA	NA	NA	NA	NA	NA	NA	NA	NA	NA	NA	NA
TAG 38:3;0	TAG	GL	STO	38	3	0		NA	NA	NA	NA	NA	NA	NA	NA	NA	NA	NA	NA	NA	NA	NA	NA	NA	NA	NA	NA	NA	NA	NA	NA	NA	NA	NA	0.0176743139696646	NA	NA	NA	NA	NA	NA	NA	NA	NA	NA	NA	NA	NA	NA
TAG 39:0;0	TAG	GL	STO	39	0	0		NA	NA	NA	NA	NA	NA	NA	NA	NA	NA	NA	NA	NA	NA	NA	NA	NA	NA	NA	NA	0.00836000120251539	NA	NA	NA	NA	NA	NA	0.109018580225789	NA	NA	NA	NA	NA	NA	NA	NA	NA	NA	NA	NA	NA	NA
TAG 40:0;0	TAG	GL	STO	40	0	0		NA	NA	NA	NA	NA	NA	NA	NA	NA	NA	NA	NA	NA	NA	NA	NA	NA	NA	NA	NA	0.0113128857138936	NA	NA	NA	NA	NA	NA	0.0241422592065173	NA	NA	NA	NA	NA	NA	NA	NA	NA	NA	NA	NA	NA	NA
TAG 40:1;0	TAG	GL	STO	40	1	0		NA	NA	NA	NA	NA	NA	NA	NA	NA	NA	NA	NA	NA	NA	NA	NA	NA	NA	NA	NA	0.0143115413145097	NA	NA	NA	NA	NA	NA	0.0336228295515393	NA	NA	NA	NA	NA	NA	NA	NA	NA	NA	NA	NA	NA	NA
TAG 40:2;0	TAG	GL	STO	40	2	0		NA	NA	NA	NA	NA	NA	NA	NA	NA	NA	NA	NA	NA	NA	NA	NA	NA	NA	NA	NA	0.0125359082302053	NA	NA	NA	NA	NA	NA	NA	NA	NA	NA	NA	NA	NA	NA	NA	NA	NA	NA	NA	NA	NA
TAG 41:0;0	TAG	GL	STO	41	0	0		NA	NA	NA	NA	NA	NA	NA	NA	NA	NA	NA	NA	NA	NA	NA	NA	NA	NA	NA	NA	NA	NA	NA	NA	NA	NA	NA	0.0113334858021592	NA	NA	NA	NA	NA	NA	NA	NA	NA	NA	NA	NA	NA	NA
TAG 41:1;0	TAG	GL	STO	41	1	0		NA	NA	NA	NA	NA	NA	NA	NA	NA	NA	NA	NA	NA	NA	NA	NA	NA	NA	NA	NA	NA	NA	NA	NA	NA	NA	NA	NA	NA	NA	NA	NA	NA	NA	NA	NA	NA	NA	NA	NA	NA	NA
TAG 42:0;0	TAG	GL	STO	42	0	0		NA	NA	NA	NA	NA	NA	NA	NA	NA	NA	NA	NA	NA	NA	NA	NA	NA	NA	NA	NA	0.0137008266539194	NA	NA	NA	NA	NA	NA	0.0177622568783934	NA	NA	NA	NA	NA	NA	NA	NA	NA	NA	NA	NA	NA	NA
TAG 42:1;0	TAG	GL	STO	42	1	0		NA	NA	NA	NA	NA	NA	NA	NA	NA	NA	NA	NA	NA	NA	NA	NA	NA	NA	NA	NA	0.0147962097782836	NA	NA	NA	NA	NA	NA	NA	NA	NA	NA	NA	NA	NA	NA	NA	NA	NA	NA	NA	NA	NA
TAG 42:2;0	TAG	GL	STO	42	2	0		NA	NA	NA	NA	NA	NA	NA	NA	NA	NA	NA	NA	NA	NA	NA	NA	NA	NA	NA	NA	NA	NA	NA	NA	NA	NA	NA	NA	NA	NA	NA	NA	NA	NA	NA	NA	NA	NA	NA	NA	NA	NA
TAG 43:0;0	TAG	GL	STO	43	0	0		NA	NA	NA	NA	NA	NA	NA	NA	NA	NA	NA	NA	NA	NA	NA	NA	NA	NA	NA	NA	0.0131683129053371	NA	NA	NA	NA	NA	NA	0.0121799205977876	NA	NA	NA	NA	NA	NA	NA	NA	NA	NA	NA	NA	NA	NA
TAG 43:1;0	TAG	GL	STO	43	1	0		NA	NA	NA	NA	NA	NA	NA	NA	NA	NA	NA	NA	NA	NA	NA	NA	NA	NA	NA	NA	0.0116357327017974	NA	NA	NA	NA	NA	NA	NA	NA	NA	NA	NA	NA	NA	NA	NA	NA	NA	NA	NA	NA	NA
TAG 44:0;0	TAG	GL	STO	44	0	0		NA	NA	NA	NA	NA	NA	NA	NA	NA	NA	NA	NA	NA	NA	NA	NA	NA	NA	NA	NA	0.0269676363663996	NA	NA	NA	NA	NA	NA	NA	NA	NA	NA	NA	NA	NA	NA	NA	NA	NA	NA	NA	NA	NA
TAG 44:1;0	TAG	GL	STO	44	1	0		NA	NA	NA	NA	NA	NA	NA	NA	NA	NA	NA	NA	0.00948836463474568	NA	NA	NA	NA	NA	NA	NA	0.0347841291682124	NA	NA	NA	NA	NA	NA	0.0293124983543797	NA	NA	NA	NA	NA	NA	NA	NA	NA	NA	NA	NA	NA	NA
TAG 44:2;0	TAG	GL	STO	44	2	0		NA	NA	NA	NA	NA	NA	NA	NA	NA	NA	NA	NA	NA	NA	NA	NA	NA	NA	NA	NA	0.021966467484344	NA	NA	NA	NA	NA	NA	NA	NA	NA	NA	NA	NA	NA	NA	NA	NA	NA	NA	NA	NA	NA
TAG 45:0;0	TAG	GL	STO	45	0	0		NA	NA	NA	NA	NA	NA	NA	NA	NA	NA	NA	NA	0.00954846288295755	NA	NA	NA	NA	NA	NA	NA	0.0263071726138113	NA	NA	NA	NA	NA	NA	0.0183850509371303	NA	NA	NA	NA	NA	NA	NA	NA	NA	NA	NA	NA	NA	NA
TAG 45:1;0	TAG	GL	STO	45	1	0		NA	NA	NA	NA	NA	NA	NA	NA	NA	NA	NA	NA	0.0152751733726555	NA	NA	NA	NA	NA	NA	NA	0.0359961488786903	NA	NA	NA	NA	NA	NA	NA	NA	NA	NA	NA	NA	NA	NA	NA	NA	NA	NA	NA	NA	NA
TAG 45:2;0	TAG	GL	STO	45	2	0		NA	NA	NA	NA	NA	NA	NA	NA	NA	NA	NA	NA	NA	NA	NA	NA	NA	NA	NA	NA	0.0163237936610541	NA	NA	NA	NA	NA	NA	NA	NA	NA	NA	NA	NA	NA	NA	NA	NA	NA	NA	NA	NA	NA
TAG 46:0;0	TAG	GL	STO	46	0	0		NA	NA	NA	NA	NA	NA	NA	NA	0.0135834026468113	NA	NA	NA	0.0119481377672746	NA	NA	NA	NA	NA	NA	0.0233721194888497	0.055599768011437	NA	NA	NA	NA	NA	NA	0.0609246245685637	NA	NA	NA	NA	NA	NA	NA	NA	NA	NA	NA	NA	NA	NA
TAG 46:1;0	TAG	GL	STO	46	1	0		NA	NA	NA	NA	NA	NA	NA	NA	0.032137481485421	NA	NA	NA	0.0244980593387657	NA	NA	NA	NA	NA	NA	0.026674733833732	0.0787109102050969	NA	NA	NA	NA	NA	NA	0.052567413000754	NA	NA	NA	NA	NA	NA	NA	NA	NA	NA	NA	NA	0.00610339830530603	NA
TAG 46:2;0	TAG	GL	STO	46	2	0		NA	NA	NA	NA	NA	NA	NA	NA	NA	NA	NA	NA	0.0157785343166967	NA	NA	NA	NA	NA	NA	NA	0.0563152558633805	NA	NA	NA	NA	NA	NA	NA	NA	NA	NA	NA	NA	NA	NA	NA	NA	NA	NA	NA	NA	NA
TAG 47:0;0	TAG	GL	STO	47	0	0		NA	NA	NA	NA	NA	NA	NA	NA	NA	NA	NA	NA	0.0083132480224774	NA	NA	NA	NA	NA	NA	NA	0.0357797836006945	NA	NA	NA	NA	NA	NA	0.0277908868564096	NA	NA	NA	NA	NA	NA	NA	NA	NA	NA	NA	NA	NA	NA
TAG 47:1;0	TAG	GL	STO	47	1	0		NA	NA	NA	NA	NA	NA	NA	NA	NA	NA	NA	NA	0.0225311638401331	NA	NA	NA	NA	NA	NA	NA	0.0671086605434144	NA	NA	NA	NA	NA	NA	0.0297926745283039	NA	NA	NA	NA	NA	NA	NA	NA	NA	NA	NA	NA	NA	NA
TAG 47:2;0	TAG	GL	STO	47	2	0		NA	NA	NA	NA	NA	NA	NA	NA	NA	NA	NA	NA	0.0183532251753202	NA	NA	NA	NA	NA	NA	NA	0.0539255105991471	NA	NA	NA	NA	NA	NA	0.0218124844968573	NA	NA	NA	NA	NA	NA	NA	NA	NA	NA	NA	NA	NA	NA
TAG 47:3;0	TAG	GL	STO	47	3	0		NA	NA	NA	NA	NA	NA	NA	NA	NA	NA	NA	NA	NA	NA	NA	NA	NA	NA	NA	NA	0.0161260879047132	NA	NA	NA	NA	NA	NA	0.00950981167619207	NA	NA	NA	NA	NA	NA	NA	NA	NA	NA	NA	NA	NA	NA
TAG 48:0;0	TAG	GL	STO	48	0	0		0.00775915224954485	0.00597854337035988	0.00833528399648903	NA	NA	NA	NA	NA	0.0729685719305405	NA	NA	0.00716579260418535	0.0214245551090505	NA	NA	0.00875710739532545	NA	NA	0.00713335152288639	0.029468759960326	0.0714105573331673	NA	0.0198490467292313	0.0133470744469394	0.00815351210158172	NA	0.0116442191263549	0.189720313211602	NA	NA	NA	0.00844728285426776	0.00810534986004371	0.00624670432493406	NA	NA	NA	NA	NA	NA	0.0083905465902113	0.00635781750947989
TAG 48:1;0	TAG	GL	STO	48	1	0		NA	0.00479103070662697	NA	NA	NA	NA	NA	NA	0.180762162780291	NA	NA	NA	0.0256602670684275	NA	NA	NA	NA	NA	0.00478041254122109	0.0355997614039586	0.15633467433547	NA	0.035256241758832	0.022814263088648	0.00538874325056547	NA	0.00779938607860717	0.222394071194857	NA	NA	NA	NA	0.00584898481907349	NA	NA	NA	NA	NA	NA	NA	0.00577477738535822	NA
TAG 48:2;0	TAG	GL	STO	48	2	0		NA	NA	NA	NA	NA	NA	NA	NA	0.20969335767244	NA	NA	NA	0.0274685355696325	NA	NA	NA	NA	NA	NA	NA	0.154313664644812	0.00915879901585179	0.0323425457750645	0.015997232660245	NA	NA	0.00567507103571471	0.166350558212751	NA	NA	NA	NA	NA	NA	NA	NA	NA	NA	NA	NA	0.00650531880419171	NA
TAG 48:3;0	TAG	GL	STO	48	3	0		NA	NA	NA	NA	NA	NA	NA	NA	0.0802393036264002	NA	NA	NA	0.0087644741260573	NA	NA	NA	NA	NA	NA	NA	0.0630639095670918	NA	0.01365587258106	NA	NA	NA	NA	0.0524871315818917	NA	NA	NA	NA	NA	NA	NA	NA	NA	NA	NA	NA	NA	NA
TAG 48:4;0	TAG	GL	STO	48	4	0		NA	NA	NA	NA	NA	NA	NA	NA	NA	NA	NA	NA	NA	NA	NA	NA	NA	NA	NA	NA	NA	NA	NA	NA	NA	NA	NA	0.0196168276575731	NA	NA	NA	NA	NA	NA	NA	NA	NA	NA	NA	NA	NA	NA
TAG 49:0;0	TAG	GL	STO	49	0	0		NA	NA	NA	NA	NA	NA	NA	NA	NA	NA	NA	NA	NA	NA	NA	NA	NA	NA	NA	NA	0.0280049660720674	NA	NA	NA	NA	NA	NA	0.0631226134577077	NA	NA	NA	NA	NA	NA	NA	NA	NA	NA	NA	NA	NA	NA
TAG 49:1;0	TAG	GL	STO	49	1	0		NA	NA	NA	NA	NA	NA	NA	NA	0.016073720647402	NA	NA	NA	0.0150591472384175	NA	NA	NA	NA	NA	NA	NA	0.069289993354593	NA	0.0072502660859045	NA	NA	NA	NA	0.0902788233356462	NA	NA	NA	NA	NA	NA	NA	NA	NA	NA	NA	NA	NA	NA
TAG 49:2;0	TAG	GL	STO	49	2	0		NA	NA	NA	NA	NA	NA	NA	NA	0.0285834748192801	NA	NA	NA	0.0158231181376868	NA	NA	NA	NA	NA	NA	NA	0.0909125805218237	NA	0.00788551463399346	NA	NA	NA	NA	0.0794243957667779	NA	NA	NA	NA	NA	NA	NA	NA	NA	NA	NA	NA	NA	NA
TAG 49:3;0	TAG	GL	STO	49	3	0		NA	NA	NA	NA	NA	NA	NA	NA	0.0131802456936802	NA	NA	NA	0.00659157773875667	NA	NA	NA	NA	NA	NA	NA	0.0418723217666961	NA	NA	NA	NA	NA	NA	0.0292967239608731	NA	NA	NA	NA	NA	NA	NA	NA	NA	NA	NA	NA	NA	NA
TAG 49:4;0	TAG	GL	STO	49	4	0		NA	NA	NA	NA	NA	NA	NA	NA	NA	NA	NA	NA	NA	NA	NA	NA	NA	NA	NA	NA	0.0149909395424465	NA	NA	NA	NA	NA	NA	NA	NA	NA	NA	NA	NA	NA	NA	NA	NA	NA	NA	NA	NA	NA
TAG 50:0;0	TAG	GL	STO	50	0	0		NA	0.00656019236842112	0.00649537166736771	NA	NA	NA	NA	NA	NA	0.0065693739519499	NA	0.00582143169025314	0.00956067139733581	NA	NA	0.00801217769462241	NA	NA	0.00477388556925862	NA	0.0427097514851673	NA	NA	NA	0.00640636055983443	NA	0.00677284343851641	NA	NA	NA	NA	NA	0.0075361322518591	0.00447700751035292	NA	NA	NA	NA	NA	NA	0.0110933282254245	0.00595097017673887
TAG 50:1;0	TAG	GL	STO	50	1	0		0.00763554321970432	0.0116796123091713	0.0092191669545747	NA	0.0081751077675178	0.0100080139602133	0.0112770340264779	NA	0.39506061385965	0.00900905750279995	0.0425629978071684	0.0112255908749327	0.0240450067939093	NA	0.0112415767172503	0.0158404382631365	NA	0.0151984940489049	0.00933058797073765	0.0367724252152708	0.306303851568203	0.029452236171689	0.0695885306782238	0.0502866801215694	0.0173412812382484	NA	0.0139910702636597	0.85888472419263	0.0170205081764101	0.0123794053239251	NA	0.0104950520995586	0.0138943896692204	0.00799240226593814	0.00828464143992597	0.00898390770509927	NA	0.0125887010169529	0.00940691434221952	NA	0.0178997100860087	0.0101120183550185
TAG 50:2;0	TAG	GL	STO	50	2	0		NA	0.00820644455632585	0.00430344859341618	NA	NA	NA	0.00624718820200821	NA	1.02206993559361	NA	0.0638103516019885	0.00584290610703775	0.0245382661562528	NA	NA	0.00865422381411469	NA	0.00704075197873838	0.00658630433863857	0.0277633374350707	0.617616551296639	0.0435521448115161	0.14342619408411	0.0718160495039297	0.0111990890309922	NA	0.0106009710231994	1.47302075730697	NA	NA	NA	NA	0.00700569102876903	0.00460916212441211	NA	NA	NA	NA	NA	NA	0.010452624692724	NA
TAG 50:3;0	TAG	GL	STO	50	3	0		NA	NA	NA	NA	NA	NA	NA	NA	0.792846915947565	NA	0.0236591158460015	NA	0.0115884569761406	NA	NA	NA	NA	NA	NA	NA	0.244283828398	0.0277432982889015	0.0982852762391626	0.045376508400926	NA	NA	NA	0.495556792814492	NA	NA	NA	NA	NA	NA	NA	NA	NA	NA	NA	NA	NA	NA
TAG 50:4;0	TAG	GL	STO	50	4	0		NA	NA	NA	NA	NA	NA	NA	NA	0.217620477792749	NA	NA	NA	NA	NA	NA	NA	NA	NA	NA	NA	0.125007049937638	0.00630467871281334	0.0274713205146247	0.00863131825218627	NA	NA	NA	0.220723596462689	NA	NA	NA	NA	NA	NA	NA	NA	NA	NA	NA	NA	NA	NA
TAG 50:5;0	TAG	GL	STO	50	5	0		NA	NA	NA	NA	NA	NA	NA	NA	0.0231535372280476	NA	NA	NA	NA	NA	NA	NA	NA	NA	NA	NA	0.0351934168147808	NA	NA	NA	NA	NA	NA	0.0558165907893766	NA	NA	NA	NA	NA	NA	NA	NA	NA	NA	NA	NA	NA	NA
TAG 51:1;0	TAG	GL	STO	51	1	0		NA	NA	NA	NA	NA	NA	NA	NA	0.00982544055089507	NA	NA	NA	NA	NA	NA	NA	NA	NA	NA	NA	0.0479373639693772	NA	NA	NA	NA	NA	NA	0.13718883551913	NA	NA	NA	NA	NA	NA	NA	NA	NA	NA	NA	NA	NA	NA
TAG 51:2;0	TAG	GL	STO	51	2	0		NA	NA	NA	NA	NA	NA	NA	NA	0.0491183005726327	NA	NA	NA	0.00881570555249827	NA	NA	NA	NA	NA	NA	NA	0.0970751908398593	NA	0.00966717425701935	NA	NA	NA	NA	0.231453264822431	NA	NA	NA	NA	NA	NA	NA	NA	NA	NA	NA	NA	NA	NA
TAG 51:3;0	TAG	GL	STO	51	3	0		NA	NA	NA	NA	NA	NA	NA	NA	0.0676908341199313	NA	NA	NA	NA	NA	NA	NA	NA	NA	NA	NA	0.0855471377290779	NA	0.00750973999653092	NA	NA	NA	NA	0.14423723008146	NA	NA	NA	NA	NA	NA	NA	NA	NA	NA	NA	NA	NA	NA
TAG 51:4;0	TAG	GL	STO	51	4	0		NA	NA	NA	NA	NA	NA	NA	NA	0.0192692694750417	NA	NA	NA	NA	NA	NA	NA	NA	NA	NA	NA	0.0723928655758455	NA	NA	NA	NA	NA	NA	0.0942745282473196	NA	NA	NA	NA	NA	NA	NA	NA	NA	NA	NA	NA	NA	NA
TAG 51:5;0	TAG	GL	STO	51	5	0		NA	NA	NA	NA	NA	NA	NA	NA	NA	NA	NA	NA	NA	NA	NA	NA	NA	NA	NA	NA	0.0230309651839232	NA	NA	NA	NA	NA	NA	0.034646430459777	NA	NA	NA	NA	NA	NA	NA	NA	NA	NA	NA	NA	NA	NA
TAG 52:0;0	TAG	GL	STO	52	0	0		NA	NA	NA	NA	NA	NA	NA	NA	NA	NA	NA	NA	NA	NA	NA	0.00560657280235894	NA	NA	NA	NA	0.0257373808808297	NA	NA	NA	NA	NA	NA	0.119562858351031	NA	NA	NA	NA	0.00656820427776221	0.00529458599776826	NA	NA	NA	NA	NA	NA	0.00544028236325563	NA
TAG 52:1;0	TAG	GL	STO	52	1	0		NA	0.00885514352796512	0.0077459969774143	NA	NA	0.00748727108697983	0.00666021100855156	NA	0.0414279154430762	NA	0.0353406723508181	0.00970055769769225	0.0108163849638264	NA	0.0101869849339016	0.0073355215334372	NA	0.00930038976487536	0.00498402923939423	NA	0.200797279881472	NA	0.0133942800051442	NA	0.00439567890737706	NA	0.00761415959305893	NA	NA	0.00997474584845222	NA	NA	0.00760167304482371	0.00526896757497782	0.00440905680176316	0.00654973230079128	NA	0.00864167645158418	0.00760389195065781	0.00650659494795648	0.00795500195440665	0.00841133868237127
TAG 52:2;0	TAG	GL	STO	52	2	0		NA	0.0225928240578615	0.00858236202791403	NA	NA	0.0110614420123202	NA	NA	0.911273367619659	0.00578086651184893	0.108987940991294	0.0133362424642906	0.0192135312598462	NA	0.0100293345773473	0.0158956785018289	NA	0.0120025218914719	0.00847116056066987	0.0388538054315731	1.08217187310737	0.0482237155135124	0.13311570446271	0.0778314198155044	0.0147442285268133	NA	0.0140311144021903	3.33999143259014	NA	0.00895476350315856	NA	0.0135083508083725	0.0127290702259851	0.00788377293571515	0.00539590633621445	0.00775710201028588	NA	0.0102325106565813	0.00985958381856137	NA	0.0112870652793119	0.00945369817952611
TAG 52:3;0	TAG	GL	STO	52	3	0		NA	0.0202486281789894	NA	NA	NA	NA	0.00630395429183842	NA	1.91160051366302	NA	0.151961881705437	0.00935161146605757	0.0124375065099311	NA	NA	0.0061652109940973	NA	0.0080202320382382	0.00676763975518133	0.037826552821672	1.9109680789672	0.0743877827564301	0.251509430391699	0.106272450240152	0.0120717487734575	NA	0.00625594912976029	4.43250466717466	NA	NA	NA	NA	NA	NA	NA	NA	NA	NA	NA	NA	0.00887591677723684	NA
TAG 52:4;0	TAG	GL	STO	52	4	0		NA	0.0222414466722467	NA	NA	NA	NA	NA	NA	1.18132949670615	NA	0.222603554798135	0.00585575575113548	NA	NA	NA	NA	NA	NA	NA	0.0185840670709574	2.38815994163921	0.0487841303219083	0.155368798838346	0.05163686226624	NA	NA	NA	5.29328494478303	NA	NA	NA	NA	NA	NA	NA	NA	NA	NA	NA	NA	NA	NA
TAG 52:5;0	TAG	GL	STO	52	5	0		NA	0.00509581805865461	NA	NA	NA	NA	NA	NA	0.297801522522477	NA	0.0637094055665879	NA	NA	NA	NA	NA	NA	NA	NA	NA	0.646338037253311	0.00890645300380153	0.0368928709301409	0.0139090961117284	NA	NA	NA	1.3897275485749	NA	NA	NA	NA	NA	NA	NA	NA	NA	NA	NA	NA	NA	NA
TAG 52:6;0	TAG	GL	STO	52	6	0		NA	NA	NA	NA	NA	NA	NA	NA	0.0391814914061573	NA	NA	NA	NA	NA	NA	NA	NA	NA	NA	NA	0.0724619532070874	NA	NA	NA	NA	NA	NA	0.143247057775285	NA	NA	NA	NA	NA	NA	NA	NA	NA	NA	NA	NA	NA	NA
TAG 53:1;0	TAG	GL	STO	53	1	0		NA	NA	NA	NA	NA	NA	NA	NA	NA	NA	NA	NA	NA	NA	NA	NA	NA	NA	NA	NA	0.0217946508320189	NA	NA	NA	NA	NA	NA	0.0743453523899874	NA	NA	NA	NA	NA	NA	NA	NA	NA	NA	NA	NA	NA	NA
TAG 53:2;0	TAG	GL	STO	53	2	0		NA	NA	NA	NA	NA	NA	NA	NA	0.0214889657705238	NA	NA	NA	NA	NA	NA	NA	NA	NA	NA	NA	0.0625812304701012	NA	NA	NA	NA	NA	NA	0.25918946393549	NA	NA	NA	NA	NA	NA	NA	NA	NA	NA	NA	NA	NA	NA
TAG 53:3;0	TAG	GL	STO	53	3	0		NA	NA	NA	NA	NA	NA	NA	NA	0.0544692189303837	NA	NA	NA	NA	NA	NA	NA	NA	NA	NA	NA	0.0764975922769854	NA	NA	NA	NA	NA	NA	0.273834602448556	NA	NA	NA	NA	NA	NA	NA	NA	NA	NA	NA	NA	NA	NA
TAG 53:4;0	TAG	GL	STO	53	4	0		NA	NA	NA	NA	NA	NA	NA	NA	0.0387038988160732	NA	NA	NA	NA	NA	NA	NA	NA	NA	NA	NA	0.0832877981315275	NA	NA	NA	NA	NA	NA	0.249395460975349	NA	NA	NA	NA	NA	NA	NA	NA	NA	NA	NA	NA	NA	NA
TAG 53:5;0	TAG	GL	STO	53	5	0		NA	NA	NA	NA	NA	NA	NA	NA	0.010339371841225	NA	NA	NA	NA	NA	NA	NA	NA	NA	NA	NA	0.043486860611312	NA	NA	NA	NA	NA	NA	0.120608935224008	NA	NA	NA	NA	NA	NA	NA	NA	NA	NA	NA	NA	NA	NA
TAG 53:6;0	TAG	GL	STO	53	6	0		NA	NA	NA	NA	NA	NA	NA	NA	NA	NA	NA	NA	NA	NA	NA	NA	NA	NA	NA	NA	NA	NA	NA	NA	NA	NA	NA	0.0154859190147229	NA	NA	NA	NA	NA	NA	NA	NA	NA	NA	NA	NA	NA	NA
TAG 54:0;0	TAG	GL	STO	54	0	0		NA	NA	NA	NA	NA	NA	NA	NA	NA	NA	NA	NA	NA	NA	NA	NA	NA	NA	NA	NA	0.0123655808414276	NA	NA	NA	NA	NA	NA	0.0293309374755814	NA	NA	NA	NA	NA	NA	NA	NA	NA	NA	NA	NA	NA	NA
TAG 54:1;0	TAG	GL	STO	54	1	0		NA	NA	NA	NA	NA	0.00695198158717209	NA	NA	NA	NA	NA	NA	0.00601911800415906	NA	NA	NA	NA	NA	NA	0.0196966986187746	0.0582480353062113	NA	NA	NA	NA	NA	NA	0.226956096625663	NA	NA	NA	NA	NA	NA	NA	NA	NA	NA	NA	NA	NA	NA
TAG 54:2;0	TAG	GL	STO	54	2	0		NA	0.00757030637261688	NA	NA	NA	0.00759463065118971	NA	NA	NA	NA	0.0415088888985604	NA	NA	NA	NA	NA	NA	NA	NA	NA	0.314849116539798	NA	0.013584423465657	0.0116963716570874	NA	NA	0.00539350950361102	1.17334342320585	NA	NA	NA	NA	NA	NA	NA	NA	NA	NA	NA	NA	NA	NA
TAG 54:3;0	TAG	GL	STO	54	3	0		NA	0.0178347675865044	NA	NA	NA	NA	NA	NA	0.650548610823812	NA	0.1007067917375	0.00436191246924817	0.00715607415854613	NA	NA	NA	NA	0.00475249160434157	NA	0.0224789612239359	1.03612758676504	0.0289979986346707	0.0894208720743239	0.045105940756337	0.00691000418606552	NA	0.00585342636543271	3.20681835415507	NA	NA	NA	NA	NA	NA	NA	NA	NA	0.00768788423949559	NA	NA	NA	NA
TAG 54:4;0	TAG	GL	STO	54	4	0		NA	0.0303853902389448	NA	NA	NA	NA	NA	NA	1.07119263910355	NA	0.197516845408355	0.00730360578840749	0.00651417835058876	NA	NA	0.00565671259367542	NA	0.00614802116892751	NA	0.0235698203727127	2.16330377414523	0.0448119966214976	0.152280730219777	0.0529651778071059	0.0062924990228193	NA	0.00466829918343595	6.02056243859319	NA	0.0044857686834166	NA	NA	NA	NA	NA	NA	NA	NA	NA	0.00706367505605069	NA	NA
TAG 54:5;0	TAG	GL	STO	54	5	0		NA	0.0311706578611945	NA	NA	NA	NA	NA	NA	0.604673134278231	NA	0.331359460173987	0.00518809666918721	NA	NA	NA	NA	NA	NA	NA	0.0163652874900281	2.98898883486125	0.0332501338042181	0.105460981321366	0.0292022953193563	NA	NA	NA	7.76701146099612	NA	NA	NA	NA	NA	NA	NA	NA	NA	NA	NA	NA	NA	NA
TAG 54:6;0	TAG	GL	STO	54	6	0		NA	0.0279719768418576	0.0044735867358201	0.00850831078702451	NA	0.010847176508604	NA	NA	0.183662778299904	NA	0.58714459301024	0.00625624132424292	0.0051714158680455	NA	0.00862096992814757	0.00541470643981083	NA	0.00933737313157334	0.00349244688916157	0.0253267464810112	2.9288309375057	0.0204027766815756	0.051036899662969	0.0105410680859804	0.00391249784445543	NA	0.00474644317715541	6.24179634107817	NA	0.0151446975088199	NA	NA	0.00382784145436909	NA	NA	0.00729566931064986	NA	NA	0.00818521983870376	NA	0.00424459468819624	NA
TAG 54:7;0	TAG	GL	STO	54	7	0		NA	0.00718086441123118	NA	NA	NA	NA	NA	NA	0.0380420356738874	NA	0.225795551757295	NA	NA	NA	NA	NA	NA	NA	NA	NA	0.944038168559327	NA	NA	NA	NA	NA	NA	1.9220643647229	NA	NA	NA	NA	NA	NA	NA	NA	NA	NA	NA	NA	NA	NA
TAG 54:8;0	TAG	GL	STO	54	8	0		NA	NA	NA	NA	NA	NA	NA	NA	NA	NA	NA	NA	NA	NA	NA	NA	NA	NA	NA	NA	0.211790603218061	NA	NA	NA	NA	NA	NA	0.384798403284992	NA	NA	NA	NA	NA	NA	NA	NA	NA	NA	NA	NA	NA	NA
TAG 54:9;0	TAG	GL	STO	54	9	0		NA	NA	NA	NA	NA	NA	NA	NA	NA	NA	NA	NA	NA	NA	NA	NA	NA	NA	NA	NA	NA	NA	NA	NA	NA	NA	NA	0.0186795511209561	NA	NA	NA	NA	NA	NA	NA	NA	NA	NA	NA	NA	NA	NA
TAG 55:1;0	TAG	GL	STO	55	1	0		NA	NA	NA	NA	NA	NA	NA	NA	NA	NA	NA	NA	NA	NA	NA	NA	NA	NA	NA	NA	0.0113071973608718	NA	NA	NA	NA	NA	NA	0.0111407022419654	NA	NA	NA	NA	NA	NA	NA	NA	NA	NA	NA	NA	NA	NA
TAG 55:2;0	TAG	GL	STO	55	2	0		NA	NA	NA	NA	NA	NA	NA	NA	NA	NA	NA	NA	NA	NA	NA	NA	NA	NA	NA	NA	0.0121866930390338	NA	NA	NA	NA	NA	NA	0.0316169452909993	NA	NA	NA	NA	NA	NA	NA	NA	NA	NA	NA	NA	NA	NA
TAG 55:3;0	TAG	GL	STO	55	3	0		NA	NA	NA	NA	NA	NA	NA	NA	0.0115888976585285	NA	NA	NA	NA	NA	NA	NA	NA	NA	NA	NA	0.0115063378800516	NA	NA	NA	NA	NA	NA	0.0435680689807419	NA	NA	NA	NA	NA	NA	NA	NA	NA	NA	NA	NA	NA	NA
TAG 55:4;0	TAG	GL	STO	55	4	0		NA	NA	NA	NA	NA	NA	NA	NA	0.0118663707911256	NA	NA	NA	NA	NA	NA	NA	NA	NA	NA	NA	0.0126285893304993	NA	NA	NA	NA	NA	NA	NA	NA	NA	NA	NA	NA	NA	NA	NA	NA	NA	NA	NA	NA	NA
TAG 55:5;0	TAG	GL	STO	55	5	0		NA	NA	NA	NA	NA	NA	NA	NA	NA	NA	NA	NA	NA	NA	NA	NA	NA	NA	NA	NA	0.0161118404055336	NA	NA	NA	NA	NA	NA	0.0374131384131723	NA	NA	NA	NA	NA	NA	NA	NA	NA	NA	NA	NA	NA	NA
TAG 55:6;0	TAG	GL	STO	55	6	0		NA	NA	NA	NA	NA	NA	NA	NA	NA	NA	NA	NA	NA	NA	NA	NA	NA	NA	NA	NA	NA	NA	NA	NA	NA	NA	NA	0.0113000321474176	NA	NA	NA	NA	NA	NA	NA	NA	NA	NA	NA	NA	NA	NA
TAG 56:1;0	TAG	GL	STO	56	1	0		NA	NA	0.0162182417165834	NA	0.0395459056367651	0.0543978863753887	0.0268857848771337	NA	0.0831986075285	NA	NA	0.0104000564701767	0.0625251994244865	NA	0.0216929865494812	NA	NA	NA	NA	NA	0.0240154072390516	NA	NA	NA	NA	NA	0.0196558971823385	0.0329189130812198	NA	NA	NA	NA	0.0105902698659083	0.0146688110920429	0.0163649475371525	0.0160543113263132	NA	0.0314489757519852	0.0280251514047639	NA	NA	NA
TAG 56:2;0	TAG	GL	STO	56	2	0		NA	NA	NA	NA	NA	0.012891271395083	NA	NA	0.0481046160112148	NA	0.018851824998882	0.00555739661604184	0.00730642524151232	NA	NA	NA	NA	0.00552181438280658	NA	NA	0.0572793372283176	NA	NA	NA	NA	NA	0.00631486411246513	0.132125108608448	NA	0.00745543717552364	NA	NA	NA	NA	NA	0.0044285622596761	NA	NA	NA	NA	NA	NA
TAG 56:3;0	TAG	GL	STO	56	3	0		NA	NA	NA	NA	NA	NA	NA	NA	0.0426314924830793	NA	NA	NA	NA	NA	NA	NA	NA	NA	NA	NA	0.0645043596887507	NA	NA	NA	NA	NA	NA	0.174677433494119	NA	NA	NA	NA	NA	NA	NA	NA	NA	NA	NA	NA	NA	NA
TAG 56:4;0	TAG	GL	STO	56	4	0		NA	NA	NA	NA	NA	NA	NA	NA	0.0572706893131491	NA	NA	NA	NA	NA	NA	NA	NA	NA	NA	NA	0.0939867973219162	NA	0.0095350966255186	NA	NA	NA	NA	0.235004405234658	NA	NA	NA	NA	NA	NA	NA	NA	NA	NA	NA	NA	NA	NA
TAG 56:5;0	TAG	GL	STO	56	5	0		NA	NA	NA	NA	NA	NA	NA	NA	0.0797149616974559	NA	NA	NA	NA	NA	NA	NA	NA	NA	NA	NA	0.0787478802853661	NA	0.00826149348445829	NA	NA	NA	NA	0.174521512330255	NA	NA	NA	NA	NA	NA	NA	NA	NA	NA	NA	NA	NA	NA
TAG 56:6;0	TAG	GL	STO	56	6	0		NA	NA	0.00540033548859781	NA	NA	0.0048344106511068	NA	NA	0.0604462986324398	NA	NA	0.00664085917301045	NA	NA	0.00423779778367058	0.00781524808590551	NA	0.00487663957395805	0.00388010957678303	NA	0.0359205628382735	0.0071312457300132	0.00884563272447861	0.00996700497892538	NA	NA	0.00634230387844249	0.0762155622395997	NA	0.00585506199062374	NA	NA	0.00620731842404969	NA	NA	0.00437063782841908	NA	NA	0.00477256721355651	NA	NA	0.00515187465735739
TAG 56:7;0	TAG	GL	STO	56	7	0		NA	0.00430647604157899	0.0108783498716503	0.00500489684608504	NA	0.00735766409208104	0.00487623457599008	NA	0.060063424294215	0.0066988558480513	NA	0.00832229400968522	0.00658617303270823	NA	0.00660594604922857	0.0101940639679914	NA	0.00707662771062348	0.00483592180319053	NA	0.0134248617289443	0.00852057805653918	0.00975309912885523	0.0105702808955243	0.00647000298034808	NA	0.00681786053624214	0.0199130942577753	NA	0.00812788929916556	0.00505165172180607	NA	0.00743647734143634	0.00727787244034687	0.00407447061518826	0.00806918737213925	0.00543481755715851	NA	0.00507440714914148	0.00687070668302216	0.0058195766178232	0.00783135648386611
TAG 56:8;0	TAG	GL	STO	56	8	0		NA	NA	NA	NA	NA	NA	NA	NA	0.0290227386168897	NA	NA	NA	NA	NA	NA	NA	NA	NA	NA	NA	NA	NA	NA	NA	NA	NA	NA	NA	NA	NA	NA	NA	NA	NA	NA	NA	NA	NA	NA	NA	NA	NA
TAG 57:1;0	TAG	GL	STO	57	1	0		NA	NA	NA	NA	NA	NA	NA	NA	NA	NA	NA	NA	NA	NA	NA	NA	NA	NA	NA	NA	0.0110086982476446	NA	NA	NA	NA	NA	NA	NA	NA	NA	NA	NA	NA	NA	NA	NA	NA	NA	NA	NA	NA	NA
TAG 57:2;0	TAG	GL	STO	57	2	0		NA	NA	NA	NA	NA	NA	NA	NA	NA	NA	NA	NA	NA	NA	NA	NA	NA	NA	NA	NA	0.00856823320035502	NA	NA	NA	NA	NA	NA	0.0162302612626349	NA	NA	NA	NA	NA	NA	NA	NA	NA	NA	NA	NA	NA	NA
TAG 57:3;0	TAG	GL	STO	57	3	0		NA	NA	NA	NA	NA	NA	NA	NA	NA	NA	NA	NA	NA	NA	NA	NA	NA	NA	NA	NA	NA	NA	NA	NA	NA	NA	NA	0.0148945096824729	NA	NA	NA	NA	NA	NA	NA	NA	NA	NA	NA	NA	NA	NA
TAG 57:4;0	TAG	GL	STO	57	4	0		NA	NA	NA	NA	NA	NA	NA	NA	NA	NA	NA	NA	NA	NA	NA	NA	NA	NA	NA	NA	NA	NA	NA	NA	NA	NA	NA	0.0184609517144476	NA	NA	NA	NA	NA	NA	NA	NA	NA	NA	NA	NA	NA	NA
TAG 58:1;0	TAG	GL	STO	58	1	0		NA	NA	NA	NA	NA	NA	NA	NA	NA	NA	NA	NA	NA	NA	NA	NA	NA	NA	NA	NA	NA	NA	NA	NA	NA	NA	NA	0.0150918841819033	NA	NA	NA	NA	NA	NA	NA	NA	NA	NA	NA	NA	NA	NA
TAG 58:2;0	TAG	GL	STO	58	2	0		NA	NA	NA	NA	NA	NA	NA	NA	NA	NA	NA	0.003660068510034	NA	NA	NA	NA	NA	0.00522569488823861	NA	NA	0.0285998144761141	NA	NA	NA	NA	NA	0.00381156215939108	0.0751521103654726	NA	NA	NA	NA	NA	NA	NA	NA	NA	NA	NA	NA	NA	NA
TAG 58:3;0	TAG	GL	STO	58	3	0		NA	NA	NA	NA	NA	NA	NA	NA	0.0155459581173571	NA	NA	NA	NA	NA	NA	NA	NA	NA	NA	NA	0.0439626418092358	NA	NA	NA	NA	NA	NA	0.103833073033242	NA	NA	NA	NA	NA	NA	NA	NA	NA	NA	NA	NA	NA	NA
TAG 58:4;0	TAG	GL	STO	58	4	0		NA	NA	NA	NA	NA	NA	NA	NA	0.0108009214177129	NA	NA	NA	NA	NA	NA	NA	NA	NA	NA	NA	0.0657182776058402	NA	NA	NA	NA	NA	NA	0.152026918464449	NA	NA	NA	NA	NA	NA	NA	NA	NA	NA	NA	NA	NA	NA
TAG 58:5;0	TAG	GL	STO	58	5	0		NA	NA	NA	NA	NA	NA	NA	NA	NA	NA	NA	NA	NA	NA	NA	NA	NA	NA	NA	NA	0.0278999849724984	NA	NA	NA	NA	NA	NA	0.0489771518096747	NA	NA	NA	NA	NA	NA	NA	NA	NA	NA	NA	NA	NA	NA
TAG 58:6;0	TAG	GL	STO	58	6	0		NA	NA	NA	NA	NA	NA	NA	NA	NA	NA	NA	NA	NA	NA	NA	NA	NA	NA	NA	NA	0.0102564016357311	NA	NA	NA	NA	NA	NA	0.013688579545313	NA	NA	NA	NA	NA	NA	NA	NA	NA	NA	NA	NA	NA	NA
TAG 58:7;0	TAG	GL	STO	58	7	0		NA	NA	NA	NA	NA	NA	NA	NA	0.00912245090386164	NA	NA	NA	NA	NA	NA	NA	NA	NA	NA	NA	NA	NA	NA	NA	NA	NA	NA	NA	NA	NA	NA	NA	NA	NA	NA	NA	NA	NA	NA	NA	NA	NA
TAG 58:8;0	TAG	GL	STO	58	8	0		NA	NA	NA	NA	NA	NA	NA	NA	0.0133876385964695	NA	NA	NA	NA	NA	NA	NA	NA	NA	NA	NA	NA	NA	NA	NA	NA	NA	NA	NA	NA	NA	NA	NA	NA	NA	NA	NA	NA	NA	NA	NA	NA	NA
TAG 58:9;0	TAG	GL	STO	58	9	0		NA	NA	NA	NA	NA	NA	NA	NA	0.00888987050453352	NA	NA	NA	NA	NA	NA	NA	NA	NA	NA	NA	NA	NA	NA	NA	NA	NA	NA	NA	NA	NA	NA	NA	NA	NA	NA	NA	NA	NA	NA	NA	NA	NA
TAG 59:3;0	TAG	GL	STO	59	3	0		NA	NA	NA	NA	NA	NA	NA	NA	NA	NA	NA	NA	NA	NA	NA	NA	NA	NA	NA	NA	NA	NA	NA	NA	NA	NA	NA	0.0198342966002477	NA	NA	NA	NA	NA	NA	NA	NA	NA	NA	NA	NA	NA	NA
TAG 59:4;0	TAG	GL	STO	59	4	0		NA	NA	NA	NA	NA	NA	NA	NA	NA	NA	NA	NA	NA	NA	NA	NA	NA	NA	NA	NA	NA	NA	NA	NA	NA	NA	NA	NA	NA	NA	NA	NA	NA	NA	NA	NA	NA	NA	NA	NA	NA	NA
TAG 60:12;0	TAG	GL	STO	60	12	0		NA	NA	NA	NA	NA	0.00474718023155495	NA	NA	NA	NA	NA	NA	NA	NA	NA	NA	NA	0.00354184359683015	NA	NA	NA	NA	NA	NA	NA	NA	NA	NA	NA	NA	NA	NA	NA	NA	NA	NA	NA	NA	NA	NA	NA	NA
TAG 60:2;0	TAG	GL	STO	60	2	0		NA	NA	NA	NA	NA	NA	NA	NA	NA	NA	NA	NA	NA	NA	NA	NA	NA	NA	NA	NA	0.00724441669342788	NA	NA	NA	NA	NA	NA	0.0191152049667334	NA	NA	NA	NA	NA	NA	NA	NA	NA	NA	NA	NA	NA	NA
TAG 60:3;0	TAG	GL	STO	60	3	0		NA	NA	NA	NA	NA	NA	NA	NA	NA	NA	NA	NA	NA	NA	NA	NA	NA	NA	NA	NA	0.0159903139651512	NA	NA	NA	NA	NA	NA	0.0356185181049298	NA	NA	NA	NA	NA	NA	NA	NA	NA	NA	NA	NA	NA	NA
TAG 60:4;0	TAG	GL	STO	60	4	0		NA	NA	NA	NA	NA	NA	NA	NA	NA	NA	NA	NA	NA	NA	NA	NA	NA	NA	NA	NA	0.0206299453413057	NA	NA	NA	NA	NA	NA	0.0476198020899306	NA	NA	NA	NA	NA	NA	NA	NA	NA	NA	NA	NA	NA	NA
TAG 60:5;0	TAG	GL	STO	60	5	0		NA	NA	NA	NA	NA	NA	NA	NA	NA	NA	NA	NA	NA	NA	NA	NA	NA	NA	NA	NA	0.00979763546821203	NA	NA	NA	NA	NA	NA	0.0224443097055561	NA	NA	NA	NA	NA	NA	NA	NA	NA	NA	NA	NA	NA	NA
TAG 60:6;0	TAG	GL	STO	60	6	0		NA	NA	NA	NA	NA	NA	NA	NA	NA	NA	NA	NA	NA	NA	NA	NA	NA	NA	NA	NA	NA	NA	NA	NA	NA	NA	NA	NA	NA	NA	NA	NA	NA	NA	NA	NA	NA	NA	NA	NA	NA	NA
[truncated: 54 more columns]

## Sheet: Total lipids sums 
feature	class	structuralcategory	functionalcategory	totallength	totaldb	totaloh	fullname	200KOPHPeBCortexGr4	200KOPHPeBHippocampusGr4	200KOPHPeBRestGr4	203KOPHPeBCortexGr4	203KOPHPeBHippocampusGr4	203KOPHPeBRestGr4	283KOPHPeBCortexGr1	283KOPHPeBHippocampusGr1	283KOPHPeBRestGr1	285KOPHPeBCortexGr1	285KOPHPeBHippocampusGr1	285KOPHPeBRestGr1	291WTNaclCortexGr1	291WTNaclHippocampusGr1	291WTNaclRestGr1	303KOPHPeBCortexGr1	303KOPHPeBHippocampusGr1	303KOPHPeBRestGr1	304KOPHPeBCortexGr1	304KOPHPeBHippocampusGr1	304KOPHPeBRestGr1	315WTNaclCortexGr1	315WTNaclHippocampusGr1	315WTNaclRestGr1	316WTNaclCortexGr1	316WTNaclHippocampusGr1	316WTNaclRestGr1	317WTNaclCortexGr1	317WTNaclHippocampusGr1	317WTNaclRestGr1	350KOPHPeBCortexGr4	350KOPHPeBHippocampusGr4	350KOPHPeBRestGr4	352KOPHPeBCortexGr4	352KOPHPeBHippocampusGr4	352KOPHPeBRestGr4	369KONaclCortexGr1	369KONaClHippocampusGr1	369KONaclRestGr1	371KONaclCortexGr1	371KONaclHippocampusGr1	371KONaclRestGr1
								KO+PHPeB			KO+PHPeB			KO+PHPeB			KO+PHPeB			Wt (RO)			KO+PHPeB			KO+PHPeB			Wt (RO)			Wt (RO)			Wt (RO)			KO+PHPeB			KO+PHPeB			KO (RO)			KO (RO)
								C	H	R	C	H	R	C	H	R	C	H	R	C	H	R	C	H	R	C	H	R	C	H	R	C	H	R	C	H	R	C	H	R	C	H	R	C	H	R	C	H	R
							shortname	200KOC	200KOH	200KOR	203KOC	203KOH	203KOR	283KOC	283KOH	283KOR	285KOC	285KOH	285KOR	291WTC	291WTH	291WTR	303KOC	303KOH	303KOR	304KOC	304KOH	304KOR	315WTC	315WTH	315WTR	316WTC	316WTH	316WTR	317WTC	317WTH	317WTR	350KOC	350KOH	350KOR	352KOC	352KOH	352KOR	369KOC	369KOH	369KOR	371KOC	371KOH	371KOR
							cohort	KO-PHPeB-Cortex	KO-PHPeB-Hippocampus	KO-PHPeB-Rest	KO-PHPeB-Cortex	KO-PHPeB-Hippocampus	KO-PHPeB-Rest	KO-PHPeB-Cortex	KO-PHPeB-Hippocampus	KO-PHPeB-Rest	KO-PHPeB-Cortex	KO-PHPeB-Hippocampus	KO-PHPeB-Rest	WT-NaCl-Cortex-RO	WT-NaCl-Hippocampus-RO	WT-NaCl-Rest-RO	KO-PHPeB-Cortex	KO-PHPeB-Hippocampus	KO-PHPeB-Rest	KO-PHPeB-Cortex	KO-PHPeB-Hippocampus	KO-PHPeB-Rest	WT-NaCl-Cortex-RO	WT-NaCl-Hippocampus-RO	WT-NaCl-Rest-RO	WT-NaCl-Cortex-RO	WT-NaCl-Hippocampus-RO	WT-NaCl-Rest-RO	WT-NaCl-Cortex-RO	WT-NaCl-Hippocampus-RO	WT-NaCl-Rest-RO	KO-PHPeB-Cortex	KO-PHPeB-Hippocampus	KO-PHPeB-Rest	KO-PHPeB-Cortex	KO-PHPeB-Hippocampus	KO-PHPeB-Rest	KO-NaCl-Cortex-RO	KO-NaCl-Hippocampus-RO	KO-NaCl-Rest-RO	KO-NaCl-Cortex-RO	KO-NaCl-Hippocampus-RO	KO-NaCl-Rest-RO
CE 14:0;0	CE	STE	STO	14	0	0		NA	NA	NA	NA	NA	NA	NA	NA	NA	NA	NA	NA	NA	NA	NA	NA	NA	NA	NA	NA	NA	NA	NA	NA	NA	NA	NA	0.0622779	NA	NA	NA	NA	NA	NA	NA	NA	NA	NA	NA	NA	NA	NA
CE 15:0;0	CE	STE	STO	15	0	0		NA	NA	NA	NA	NA	NA	NA	NA	NA	NA	NA	NA	NA	NA	NA	NA	NA	NA	NA	NA	0.105494	NA	NA	NA	NA	NA	NA	0.107228	NA	NA	NA	NA	0.110948	NA	NA	NA	NA	NA	NA	NA	NA	NA
CE 16:0;0	CE	STE	STO	16	0	0		NA	NA	NA	NA	NA	NA	NA	NA	NA	NA	NA	NA	NA	NA	NA	NA	NA	NA	NA	NA	0.070524	NA	NA	NA	NA	NA	NA	0.171908	NA	NA	NA	NA	0.0905075	NA	NA	NA	NA	NA	NA	NA	NA	NA
CE 16:1;0	CE	STE	STO	16	1	0		NA	NA	NA	NA	NA	NA	NA	NA	NA	NA	NA	NA	NA	NA	NA	NA	NA	NA	NA	NA	0.110159	NA	NA	NA	NA	NA	NA	0.210516	NA	NA	NA	NA	0.0919526	NA	NA	NA	NA	NA	NA	NA	NA	NA
CE 17:0;0	CE	STE	STO	17	0	0		NA	NA	NA	NA	NA	NA	NA	NA	NA	NA	NA	NA	NA	NA	NA	NA	NA	NA	NA	NA	0.0440183	NA	NA	NA	NA	NA	NA	0.0550318	NA	NA	NA	NA	0.040832	NA	NA	NA	NA	NA	NA	NA	NA	NA
CE 18:0;0	CE	STE	STO	18	0	0		NA	NA	NA	NA	NA	NA	NA	NA	NA	NA	NA	NA	NA	NA	NA	NA	NA	NA	NA	NA	0.0548799	NA	NA	NA	NA	NA	NA	0.104015	NA	NA	NA	NA	0.0738441	NA	NA	NA	NA	NA	NA	NA	NA	NA
CE 18:1;0	CE	STE	STO	18	1	0		NA	NA	0.0347197	NA	NA	NA	NA	NA	NA	NA	NA	NA	NA	NA	NA	NA	NA	NA	NA	NA	0.166896	NA	NA	NA	NA	NA	NA	0.307615	NA	NA	NA	NA	0.157607	NA	NA	NA	NA	NA	NA	NA	NA	NA
CE 18:2;0	CE	STE	STO	18	2	0		NA	NA	NA	NA	NA	NA	NA	NA	NA	NA	NA	NA	NA	NA	NA	NA	NA	NA	NA	NA	0.0901183	NA	NA	NA	NA	NA	NA	0.284547	NA	NA	NA	NA	0.063557	NA	NA	NA	NA	NA	NA	NA	NA	NA
CE 19:0;0	CE	STE	STO	19	0	0		NA	NA	NA	NA	NA	NA	NA	NA	NA	NA	NA	NA	NA	NA	NA	NA	NA	NA	NA	NA	0.0967584	NA	NA	NA	NA	NA	NA	0.096066	NA	NA	NA	NA	0.107427	NA	NA	NA	NA	NA	NA	NA	NA	NA
CE 20:2;0	CE	STE	STO	20	2	0		NA	NA	NA	NA	NA	NA	NA	NA	NA	NA	NA	NA	NA	NA	NA	NA	NA	NA	NA	NA	0.0439285	NA	NA	NA	NA	NA	NA	0.149941	NA	NA	NA	NA	NA	NA	NA	NA	NA	NA	NA	NA	NA	NA
CE 20:3;0	CE	STE	STO	20	3	0		NA	NA	NA	NA	NA	NA	NA	NA	NA	NA	NA	NA	NA	NA	NA	NA	NA	NA	NA	NA	NA	NA	NA	NA	NA	NA	NA	0.0650569	NA	NA	NA	NA	NA	NA	NA	NA	NA	NA	NA	NA	NA	NA
CE 21:0;0	CE	STE	STO	21	0	0		NA	NA	NA	NA	NA	NA	NA	NA	NA	NA	NA	NA	NA	NA	NA	NA	NA	NA	NA	NA	0.161289	NA	NA	NA	NA	NA	NA	0.189652	NA	NA	NA	NA	0.209574	NA	NA	NA	NA	NA	NA	NA	NA	NA
CE 21:3;0	CE	STE	STO	21	3	0		NA	NA	NA	NA	NA	NA	NA	NA	NA	NA	NA	NA	NA	NA	NA	NA	NA	NA	NA	NA	NA	NA	NA	NA	NA	NA	NA	0.0529602	NA	NA	NA	NA	NA	NA	NA	NA	NA	NA	NA	NA	NA	NA
CE 22:0;0	CE	STE	STO	22	0	0		NA	NA	NA	NA	NA	NA	NA	NA	NA	NA	NA	NA	NA	NA	NA	NA	NA	NA	NA	NA	0.0794528	NA	NA	NA	NA	NA	NA	0.114485	NA	NA	NA	NA	0.0863681	NA	NA	NA	NA	NA	NA	NA	NA	NA
CE 22:6;0	CE	STE	STO	22	6	0		NA	NA	0.0811336	NA	NA	NA	NA	NA	NA	NA	NA	NA	NA	NA	NA	NA	NA	NA	NA	NA	NA	NA	NA	NA	NA	NA	NA	NA	NA	NA	NA	NA	0.0407041	NA	NA	NA	NA	NA	NA	NA	NA	NA
CE 23:0;0	CE	STE	STO	23	0	0		NA	NA	NA	NA	NA	NA	NA	NA	NA	NA	NA	NA	NA	NA	NA	NA	NA	NA	NA	NA	0.0788423	NA	NA	NA	NA	NA	NA	0.0750128	NA	NA	NA	NA	0.0683758	NA	NA	NA	NA	NA	NA	NA	NA	NA
CE 24:0;0	CE	STE	STO	24	0	0		NA	NA	NA	NA	NA	NA	NA	NA	NA	NA	NA	NA	NA	NA	NA	NA	NA	NA	NA	NA	NA	NA	NA	NA	NA	NA	NA	0.0487513	NA	NA	NA	NA	0.0421174	NA	NA	NA	NA	NA	NA	NA	NA	NA
CE 24:1;0	CE	STE	STO	24	1	0		NA	NA	NA	NA	NA	NA	NA	NA	NA	NA	NA	NA	NA	NA	NA	NA	NA	NA	NA	NA	NA	NA	NA	NA	NA	NA	NA	0.0960103	NA	NA	NA	NA	0.04867	NA	NA	NA	NA	NA	NA	NA	NA	NA
Total CE								0	0	0.115853	0	0	0	0	0	0	0	0	0	0	0	0	0	0	0	0	0	1.10236	0	0	0	0	0	0	2.19108	0	0	0	0	1.23248	0	0	0	0	0	0	0	0	0
DAG 30:0;0	DAG	GL	MEM	30	0	0		NA	NA	NA	NA	NA	NA	NA	NA	NA	NA	NA	NA	NA	NA	NA	NA	NA	NA	NA	NA	NA	NA	NA	NA	NA	NA	NA	NA	NA	NA	NA	NA	NA	NA	NA	NA	NA	NA	NA	NA	NA	NA
DAG 31:0;0	DAG	GL	MEM	31	0	0		NA	NA	NA	NA	NA	NA	NA	NA	NA	NA	NA	NA	NA	NA	NA	NA	NA	NA	NA	NA	0.0246422	NA	NA	NA	NA	NA	NA	0.0452599	NA	NA	NA	NA	NA	NA	NA	NA	NA	NA	NA	NA	NA	NA
DAG 31:1;0	DAG	GL	MEM	31	1	0		NA	NA	NA	NA	NA	NA	NA	NA	NA	NA	NA	NA	NA	NA	NA	NA	NA	NA	NA	NA	0.0338695	NA	NA	NA	NA	NA	NA	0.0325949	NA	NA	NA	NA	NA	NA	NA	NA	NA	NA	NA	NA	NA	NA
DAG 32:0;0	DAG	GL	MEM	32	0	0		0.0416412	0.0419701	0.0538304	NA	0.0667173	NA	NA	NA	0.0771048	0.0451502	NA	0.0450719	0.0635719	NA	NA	0.0589223	NA	0.0605412	0.0453335	0.161028	0.128379	NA	0.0799529	0.034877	0.054738	NA	0.0555784	0.15141	0.125362	0.0592598	0.041686	0.0512498	0.0595261	0.0521298	0.0459663	0.0404411	NA	NA	NA	NA	0.0723131	0.0456831
DAG 32:1;0	DAG	GL	MEM	32	1	0		NA	NA	NA	NA	NA	NA	NA	NA	0.0567345	NA	NA	NA	NA	NA	NA	NA	NA	0.017361	NA	NA	0.100737	NA	0.0356092	NA	NA	NA	0.0174093	0.0930734	NA	NA	NA	NA	0.0164611	NA	NA	NA	NA	NA	NA	NA	NA	NA
DAG 32:2;0	DAG	GL	MEM	32	2	0		NA	NA	NA	NA	NA	NA	NA	NA	NA	NA	NA	NA	NA	NA	NA	NA	NA	NA	NA	NA	0.0927886	NA	NA	NA	NA	NA	NA	0.0635772	NA	NA	NA	NA	NA	NA	NA	NA	NA	NA	NA	NA	NA	NA
DAG 32:3;0	DAG	GL	MEM	32	3	0		NA	NA	NA	NA	NA	NA	NA	NA	NA	NA	NA	NA	NA	NA	NA	NA	NA	NA	NA	NA	0.0305488	NA	NA	NA	NA	NA	NA	NA	NA	NA	NA	NA	NA	NA	NA	NA	NA	NA	NA	NA	NA	NA
DAG 33:0;0	DAG	GL	MEM	33	0	0		NA	NA	NA	NA	NA	NA	NA	NA	NA	NA	NA	NA	NA	NA	NA	NA	NA	NA	NA	NA	0.0515736	NA	NA	NA	NA	NA	NA	0.200348	NA	NA	NA	NA	NA	NA	NA	NA	NA	NA	NA	NA	NA	NA
DAG 33:1;0	DAG	GL	MEM	33	1	0		NA	NA	NA	NA	NA	NA	NA	NA	NA	NA	NA	NA	NA	NA	NA	NA	NA	NA	NA	NA	0.072745	NA	NA	NA	NA	NA	NA	0.139164	NA	NA	NA	NA	NA	NA	NA	NA	NA	NA	NA	NA	NA	NA
DAG 33:2;0	DAG	GL	MEM	33	2	0		NA	NA	NA	NA	NA	NA	NA	NA	NA	NA	NA	NA	NA	NA	NA	NA	NA	NA	NA	NA	0.0642628	NA	NA	NA	NA	NA	NA	0.0895233	NA	NA	NA	NA	NA	NA	NA	NA	NA	NA	NA	NA	NA	NA
DAG 33:3;0	DAG	GL	MEM	33	3	0		NA	NA	NA	NA	NA	NA	NA	NA	NA	NA	NA	NA	NA	NA	NA	NA	NA	NA	NA	NA	0.0242855	NA	NA	NA	NA	NA	NA	0.0692573	NA	NA	NA	NA	NA	NA	NA	NA	NA	NA	NA	NA	NA	NA
DAG 33:4;0	DAG	GL	MEM	33	4	0		NA	NA	NA	NA	NA	NA	NA	NA	NA	NA	NA	NA	NA	NA	NA	NA	NA	NA	NA	NA	NA	NA	NA	NA	NA	NA	NA	0.0618286	NA	NA	NA	NA	NA	NA	NA	NA	NA	NA	NA	NA	NA	NA
DAG 34:0;0	DAG	GL	MEM	34	0	0		0.0781965	0.0715693	0.107057	0.0950949	0.103108	0.129961	0.0808346	NA	0.121385	0.0879099	0.159068	0.0969241	0.0818483	0.146636	0.108194	0.0813553	0.176117	0.159307	0.0740176	0.155677	0.107423	0.0923889	0.121287	0.0970178	0.0883349	0.21677	0.0867313	0.120725	0.144227	0.115321	0.0808164	0.112863	NA	0.0827885	0.104866	0.117516	0.0890248	0.11302	0.101797	0.0825626	0.101123	0.100058
DAG 34:1;0	DAG	GL	MEM	34	1	0		0.12865	0.185767	0.331669	0.171616	0.204923	0.386592	0.186703	NA	0.614063	0.177945	0.270997	0.448163	0.164759	NA	0.382615	0.185604	NA	0.505506	0.139927	0.271276	0.69702	0.190499	0.318009	0.320266	0.205305	0.456797	0.31564	0.830406	0.247812	0.36282	0.170449	0.206327	0.335175	0.156273	0.19366	0.410283	0.181	0.199034	0.339445	0.170082	0.178347	0.319332
DAG 34:2;0	DAG	GL	MEM	34	2	0		NA	0.0137117	0.0169475	NA	NA	0.0289622	NA	NA	0.256484	NA	NA	0.0201746	NA	NA	0.0190448	NA	NA	0.0238892	NA	NA	0.852507	0.0390462	0.0948658	0.031882	NA	NA	0.0188287	1.19884	NA	0.0209328	NA	NA	0.0142075	NA	NA	0.023821	NA	NA	0.0192075	NA	NA	NA
DAG 34:3;0	DAG	GL	MEM	34	3	0		NA	NA	NA	NA	NA	NA	NA	NA	0.0714078	NA	NA	NA	NA	NA	NA	NA	NA	NA	NA	NA	0.247543	NA	0.0275404	NA	NA	NA	NA	0.256055	NA	NA	NA	NA	NA	NA	NA	NA	NA	NA	NA	NA	NA	NA
DAG 35:0;0	DAG	GL	MEM	35	0	0		NA	NA	NA	NA	NA	NA	NA	NA	NA	NA	NA	NA	NA	NA	NA	NA	NA	NA	NA	NA	0.0342074	NA	NA	NA	NA	NA	NA	0.0994902	NA	NA	NA	NA	NA	NA	NA	NA	NA	NA	NA	NA	NA	NA
DAG 35:1;0	DAG	GL	MEM	35	1	0		NA	NA	NA	NA	NA	NA	NA	NA	NA	NA	NA	NA	NA	NA	NA	NA	NA	NA	NA	NA	0.0922861	NA	NA	NA	NA	NA	NA	0.509931	NA	NA	NA	NA	NA	NA	NA	NA	NA	NA	NA	NA	NA	NA
DAG 35:2;0	DAG	GL	MEM	35	2	0		NA	NA	NA	NA	NA	NA	NA	NA	NA	NA	NA	NA	NA	NA	NA	NA	NA	NA	NA	NA	0.124071	NA	NA	NA	NA	NA	NA	0.802189	NA	NA	NA	NA	NA	NA	NA	NA	NA	NA	NA	NA	NA	NA
DAG 35:3;0	DAG	GL	MEM	35	3	0		NA	NA	NA	NA	NA	NA	NA	NA	NA	NA	NA	NA	NA	NA	NA	NA	NA	NA	NA	NA	0.0527746	NA	NA	NA	NA	NA	NA	0.213177	NA	NA	NA	NA	NA	NA	NA	NA	NA	NA	NA	NA	NA	NA
DAG 35:4;0	DAG	GL	MEM	35	4	0		NA	NA	NA	NA	NA	NA	NA	NA	NA	NA	NA	NA	NA	NA	NA	NA	NA	NA	NA	NA	NA	NA	NA	NA	NA	NA	NA	0.0273896	NA	NA	NA	NA	NA	NA	NA	NA	NA	NA	NA	NA	NA	NA
DAG 36:0;0	DAG	GL	MEM	36	0	0		NA	NA	NA	NA	NA	NA	NA	NA	NA	NA	NA	NA	NA	NA	NA	NA	NA	NA	NA	NA	NA	NA	NA	NA	NA	NA	NA	0.0433043	NA	NA	NA	NA	NA	NA	NA	NA	NA	NA	NA	NA	NA	NA
DAG 36:1;0	DAG	GL	MEM	36	1	0		0.159805	0.260906	0.387047	0.163088	0.267503	0.424714	0.15417	NA	0.506018	0.188237	0.260483	0.479192	0.194858	0.181769	0.318734	0.188978	0.260686	0.408545	0.160733	NA	0.550699	0.14135	0.308645	0.38203	0.236477	0.507775	0.347787	0.590948	0.326685	0.302519	0.165225	0.294992	0.390637	0.17947	0.210071	0.338742	0.150051	0.225712	0.29181	0.137062	0.239563	0.424731
DAG 36:2;0	DAG	GL	MEM	36	2	0		0.0427102	0.0817451	0.136988	0.0612179	0.0649944	0.173754	0.0728414	NA	0.309191	0.0459358	0.137016	0.165844	0.0457958	NA	0.147277	0.0586929	NA	0.192148	0.044934	0.0689396	1.07802	0.0742846	0.144419	0.119248	0.0644798	NA	0.112793	1.92996	0.0617387	0.14751	0.0575542	0.0745498	0.126315	0.0491913	0.0646039	0.167285	0.0643444	0.062444	0.133526	0.0543704	0.064175	0.13772
DAG 36:3;0	DAG	GL	MEM	36	3	0		NA	0.0168116	NA	NA	NA	NA	NA	NA	0.240891	NA	0.0879204	0.0191217	NA	NA	NA	NA	NA	0.0255478	NA	NA	2.04312	0.0242529	0.0655605	0.0262513	NA	NA	NA	2.96358	NA	NA	NA	NA	NA	NA	NA	0.0182784	NA	NA	NA	NA	NA	NA
DAG 36:4;0	DAG	GL	MEM	36	4	0		0.0241282	0.0393643	0.0669071	0.082046	0.0305351	0.180558	0.0724118	NA	0.136831	0.031446	0.309325	0.0907926	0.0316517	0.0573434	0.15032	0.0400859	NA	0.279312	0.0271501	0.043259	2.03572	0.0845177	0.13448	0.0592229	0.0344667	0.156217	0.0624124	2.59178	0.0358638	0.138989	0.0668206	0.0353631	0.0649592	0.030258	0.0756868	0.194316	0.0810597	0.0982589	0.137142	0.0693388	0.039476	0.0649071
DAG 36:5;0	DAG	GL	MEM	36	5	0		NA	NA	NA	NA	NA	NA	NA	NA	NA	NA	NA	NA	NA	NA	NA	NA	NA	NA	NA	NA	0.617602	NA	NA	NA	NA	NA	NA	0.819653	NA	NA	NA	NA	NA	NA	NA	NA	NA	NA	NA	NA	NA	NA
DAG 36:6;0	DAG	GL	MEM	36	6	0		NA	NA	NA	NA	NA	NA	NA	NA	NA	NA	NA	NA	NA	NA	NA	NA	NA	NA	NA	NA	0.0375826	NA	NA	NA	NA	NA	NA	0.058326	NA	NA	NA	NA	NA	NA	NA	NA	NA	NA	NA	NA	NA	NA
DAG 37:1;0	DAG	GL	MEM	37	1	0		NA	NA	NA	NA	NA	0.0219374	NA	NA	NA	NA	NA	NA	NA	NA	NA	NA	NA	NA	NA	NA	0.0332843	NA	NA	NA	NA	NA	NA	0.175403	NA	NA	NA	NA	NA	NA	NA	NA	NA	NA	NA	NA	NA	NA
DAG 37:2;0	DAG	GL	MEM	37	2	0		NA	NA	NA	NA	NA	NA	NA	NA	NA	NA	NA	NA	NA	NA	NA	NA	NA	NA	NA	NA	0.0532212	NA	NA	NA	NA	NA	NA	0.703881	NA	NA	NA	NA	NA	NA	NA	NA	NA	NA	NA	NA	NA	NA
DAG 37:3;0	DAG	GL	MEM	37	3	0		NA	NA	NA	NA	NA	NA	NA	NA	NA	NA	NA	NA	NA	NA	NA	NA	NA	NA	NA	NA	0.115078	NA	NA	NA	NA	NA	NA	1.47728	NA	NA	NA	NA	NA	NA	NA	NA	NA	NA	NA	NA	NA	NA
DAG 37:5;0	DAG	GL	MEM	37	5	0		NA	NA	NA	NA	NA	NA	NA	NA	NA	NA	NA	NA	NA	NA	NA	NA	NA	NA	NA	NA	NA	NA	NA	NA	NA	NA	NA	0.321994	NA	NA	NA	NA	NA	NA	NA	NA	NA	NA	NA	NA	NA	NA
DAG 38:1;0	DAG	GL	MEM	38	1	0		NA	0.0252941	0.0460272	NA	0.0392726	0.223792	NA	NA	0.0778797	0.0231839	NA	0.068964	0.0549009	NA	NA	0.0236692	NA	0.0840797	0.020612	NA	0.109032	NA	NA	0.0557112	0.0226559	NA	0.0769736	0.0528745	0.0939786	NA	NA	0.0315818	0.0531633	0.0286658	NA	0.0858536	NA	NA	NA	NA	0.0267395	0.0614223
DAG 38:2;0	DAG	GL	MEM	38	2	0		NA	0.0244577	0.0476825	NA	0.0248294	0.198999	0.0227201	NA	0.078903	NA	NA	0.0710339	0.0257814	NA	0.0584268	NA	NA	0.0750633	0.013885	NA	0.0835412	0.021958	0.0547662	0.067019	0.0159048	0.0613229	0.0435612	0.0960631	NA	0.0512771	0.0187512	NA	0.0427476	NA	0.0213414	0.0682936	0.0226496	0.0242024	0.0590622	NA	NA	0.0634216
DAG 38:3;0	DAG	GL	MEM	38	3	0		NA	0.0141631	0.0236164	NA	NA	NA	NA	NA	NA	NA	NA	0.0252519	NA	NA	0.0301375	NA	NA	0.0512842	NA	NA	NA	NA	NA	NA	NA	NA	0.0229058	0.0721336	NA	NA	NA	NA	0.0321861	NA	NA	0.0291082	NA	NA	NA	NA	NA	NA
DAG 38:4;0	DAG	GL	MEM	38	4	0		0.14322	0.173145	0.353578	0.208805	0.181145	0.413035	0.20642	0.214406	0.487884	0.179654	0.330843	0.499553	0.186994	0.141267	0.404234	0.212323	0.113986	0.774555	0.161352	0.191651	0.279192	0.203575	0.312977	0.317152	0.231033	0.375239	0.344519	0.10052	0.215274	0.377886	0.162695	0.212018	0.341001	0.176374	0.252924	0.451471	0.211214	0.291376	0.348761	0.18395	0.223231	0.429418
DAG 38:5;0	DAG	GL	MEM	38	5	0		NA	0.0260269	0.0668457	0.0332392	0.0303161	0.0715334	0.0331717	NA	0.0930166	0.0264499	NA	0.0852442	0.0373625	NA	0.0626074	0.0259143	NA	0.121924	0.0259877	NA	0.0567299	0.0311395	0.0456562	0.0567279	0.0356275	NA	0.0606119	0.0760411	NA	0.0607397	0.0201418	0.037685	0.0608342	0.0202577	0.0309019	0.0813979	0.0385442	0.0355005	0.0602645	0.0270726	0.0265241	0.0796404
DAG 38:6;0	DAG	GL	MEM	38	6	0		NA	0.0192433	0.0412633	0.0439709	NA	0.0496276	0.0219269	NA	0.073964	0.0306335	NA	0.0426203	0.0347467	NA	0.0516738	0.0321559	NA	0.0694876	0.0266758	NA	0.0342498	0.037703	0.0285046	0.0328363	0.0301136	NA	0.0505252	0.0525398	NA	0.0609087	0.0312596	0.0273895	0.0349439	0.0210944	0.0280477	0.0433177	0.0366812	0.0228762	0.0494306	0.037754	0.0228333	0.0479191
DAG 39:3;0	DAG	GL	MEM	39	3	0		NA	NA	NA	NA	NA	NA	NA	NA	NA	NA	NA	NA	NA	NA	NA	NA	NA	NA	NA	NA	NA	NA	NA	NA	NA	NA	NA	NA	NA	NA	NA	NA	NA	NA	NA	NA	NA	NA	NA	NA	NA	NA
DAG 40:1;0	DAG	GL	MEM	40	1	0		NA	NA	NA	NA	NA	0.0864205	NA	0.0708747	NA	NA	NA	0.0238738	NA	0.0326236	0.0383802	NA	0.206749	0.0391506	NA	NA	0.0790677	NA	0.0416966	0.0223821	NA	0.118779	0.060694	NA	NA	0.0222845	NA	NA	0.0454431	NA	NA	0.0375388	NA	NA	0.0248487	NA	NA	0.0269889
DAG 40:2;0	DAG	GL	MEM	40	2	0		NA	NA	NA	NA	NA	0.100211	NA	NA	0.036103	NA	NA	0.0279383	NA	NA	0.0215194	NA	NA	0.0320716	NA	NA	0.0751818	NA	0.0223052	0.0225663	NA	0.0631936	NA	NA	NA	NA	NA	NA	0.017937	NA	NA	0.028797	NA	NA	0.0268276	NA	NA	0.0273256
DAG 40:4;0	DAG	GL	MEM	40	4	0		NA	0.0223711	0.0274465	NA	0.0265264	0.0546802	0.0265499	NA	0.0357355	NA	NA	0.0370618	NA	NA	0.035825	NA	NA	0.0573278	NA	NA	0.0359987	NA	0.0271897	0.0345933	NA	NA	0.0344245	NA	NA	0.0329745	NA	NA	0.0307202	NA	0.0278386	0.0397721	NA	0.0287783	0.0315197	NA	0.0218439	0.0316135
DAG 40:5;0	DAG	GL	MEM	40	5	0		NA	NA	NA	NA	NA	NA	0.019237	NA	NA	NA	NA	0.0211443	NA	NA	NA	NA	NA	0.0290464	NA	NA	NA	NA	NA	NA	NA	NA	NA	NA	NA	0.020337	NA	NA	NA	NA	NA	0.0229073	NA	NA	NA	NA	NA	NA
DAG 40:6;0	DAG	GL	MEM	40	6	0		0.0244698	0.0302476	0.037694	0.0415115	NA	0.0585253	0.0346488	NA	0.0618711	NA	NA	0.045379	0.0296806	0.0488223	0.045615	0.028426	0.0400703	0.0705952	0.0243651	NA	NA	0.0385036	0.0288919	0.0353859	0.0312308	NA	0.0451221	NA	NA	0.052849	0.0405293	0.0313754	0.0342549	0.0276325	0.0307018	0.0489175	0.0442811	0.0270935	0.0447627	0.0341611	0.0218028	0.0391209
DAG 40:7;0	DAG	GL	MEM	40	7	0		NA	NA	NA	NA	NA	NA	NA	NA	NA	NA	NA	NA	NA	NA	NA	NA	NA	NA	NA	NA	NA	NA	NA	NA	NA	NA	NA	NA	NA	NA	NA	NA	NA	NA	NA	NA	NA	NA	NA	NA	NA	NA
DAG 42:1;0	DAG	GL	MEM	42	1	0		NA	NA	NA	NA	NA	NA	NA	NA	NA	NA	NA	0.0276008	NA	NA	0.022737	NA	NA	0.0394917	NA	NA	0.0326256	NA	NA	NA	NA	NA	0.0202945	NA	NA	NA	NA	NA	0.0298556	NA	NA	0.0211607	NA	NA	0.0236246	NA	NA	0.0224506
DAG 42:10;0	DAG	GL	MEM	42	10	0		NA	NA	NA	NA	NA	NA	NA	NA	0.50705	NA	NA	NA	NA	NA	NA	NA	NA	NA	NA	NA	NA	NA	NA	NA	NA	NA	NA	NA	NA	NA	NA	NA	NA	NA	NA	NA	NA	NA	NA	NA	NA	NA
DAG 42:2;0	DAG	GL	MEM	42	2	0		NA	NA	NA	NA	NA	NA	NA	NA	NA	NA	NA	NA	NA	NA	NA	NA	NA	0.0184741	NA	NA	0.0399838	NA	NA	NA	NA	NA	NA	NA	NA	NA	NA	NA	NA	NA	NA	NA	NA	NA	NA	NA	NA	NA
DAG 42:5;0	DAG	GL	MEM	42	5	0		NA	NA	NA	NA	NA	NA	0.0326189	NA	NA	NA	NA	NA	NA	NA	NA	NA	NA	NA	NA	NA	NA	NA	NA	NA	NA	NA	NA	NA	NA	NA	NA	NA	NA	NA	NA	NA	NA	NA	NA	NA	NA	NA
DAG 44:12;0	DAG	GL	MEM	44	12	0		NA	0.0207598	0.028285	NA	NA	0.0379961	0.0246886	NA	NA	NA	NA	0.0204145	0.0298476	NA	NA	0.0228937	NA	0.0324738	0.0209481	NA	NA	0.029004	NA	NA	0.0251031	NA	0.0223306	NA	NA	0.0351153	0.0196217	NA	0.0249923	0.0181985	NA	0.0351489	0.0277781	NA	0.0316772	NA	0.0261674	NA
Total DAG								0.64282	1.06755	1.77289	0.90059	1.03987	2.6413	0.988943	0.285281	3.84252	0.836546	1.55565	2.36136	0.981798	0.608461	1.89734	0.95902	0.797608	3.16718	0.785921	0.891831	10.2216	1.00822	1.89236	1.71517	1.07547	1.95609	1.79914	17.1305	1.25094	1.86172	0.875549	1.11539	1.75536	0.842334	1.08661	2.30437	0.946629	1.12829	1.72371	0.796353	1.06414	1.92175
PA 32:0;0	PA	GPL	MEM	32	0	0		0.0449933	0.0249223	0.0435217	0.0347353	0.0512171	0.0430087	0.0342762	0.0388744	0.0454301	0.0445569	0.0480476	0.0347203	0.0513679	0.0267419	0.0364435	0.0471872	0.032206	0.0383071	0.038337	0.0655562	0.030459	0.0390626	0.0395852	0.0459898	0.0468999	0.0629743	0.0365193	0.0152782	0.0685726	0.0421039	0.0298985	0.0562727	0.0482533	0.0423795	0.0286104	0.0378136	0.0340599	0.0378687	0.0361095	0.0416486	0.04963	0.0421466
PA 32:1;0	PA	GPL	MEM	32	1	0		0.0159476	0.011113	0.0281416	0.0111781	0.0212324	0.017528	0.012453	NA	0.0203028	0.0116854	NA	0.0201902	0.013665	NA	0.0164729	0.0159228	NA	0.0203702	0.010313	NA	0.0163536	0.00967219	0.011599	0.0220603	0.0137847	NA	0.0195757	0.00417958	NA	0.0149454	0.009726	0.0151084	0.0242409	0.0117783	0.00905403	0.0203255	NA	0.0111625	0.0145738	0.00906417	0.014301	0.0229539
PA 34:0;0	PA	GPL	MEM	34	0	0		0.0461971	0.025999	0.0516739	0.0320178	0.0511572	0.0466088	0.0395185	0.059962	0.0545048	0.0432604	0.045878	0.0609423	0.0694634	0.0317125	0.0489725	0.0486836	0.0408845	0.0502221	0.0344471	NA	0.0420472	0.0401471	0.0407156	0.0593792	0.0466876	0.0882527	0.0440645	0.018926	0.0652826	0.0455425	0.0312636	0.0436348	0.0594592	0.0390648	0.0284103	0.0487228	0.0385718	0.0394952	0.0455796	0.03321	0.0444885	0.0549776
PA 34:1;0	PA	GPL	MEM	34	1	0		0.286113	0.221202	0.516128	0.246564	0.422292	0.449124	0.29649	0.152267	0.526717	0.30392	0.281601	0.62781	0.312333	0.134763	0.446265	0.337201	0.14758	0.533353	0.226769	0.301066	0.391988	0.246002	0.32774	0.591455	0.332868	0.346076	0.431659	0.091325	0.33077	0.401726	0.229217	0.337471	0.5997	0.281334	0.21794	0.550345	0.214891	0.303763	0.467741	0.251569	0.315337	0.581062
PA 34:2;0	PA	GPL	MEM	34	2	0		0.0152774	0.0132323	0.0249432	0.012139	0.0210448	0.0202459	0.0148642	NA	0.0190001	0.0169097	0.0117686	0.0201707	0.017194	NA	0.0184536	0.0184139	NA	0.0180271	0.0114408	NA	0.018607	0.0111457	0.0133997	0.0231888	0.0159102	NA	0.0202174	0.00573689	NA	0.0193524	0.0118309	0.0178541	0.0243652	0.0170078	0.0104313	0.0243335	NA	0.0132064	0.0199102	0.0131402	0.0154578	0.02316
PA 35:1;0	PA	GPL	MEM	35	1	0		0.0142967	0.013347	0.0214467	NA	0.0171296	0.0189973	0.013226	NA	0.0207024	0.0142572	0.0112165	0.023029	0.0102117	NA	0.0153218	0.0142205	NA	0.0163714	0.00917977	NA	0.0144022	0.00851305	NA	0.0246171	0.00933865	NA	0.0158663	0.00453708	NA	0.0159338	0.00764326	NA	0.0176349	0.0139072	0.0111621	0.0214044	NA	0.0105556	0.0159977	0.00819246	0.0111268	0.0204091
PA 36:0;0	PA	GPL	MEM	36	0	0		NA	NA	NA	NA	NA	NA	NA	NA	NA	NA	NA	NA	NA	NA	NA	NA	NA	0.00964947	NA	NA	NA	NA	NA	0.0089487	NA	NA	NA	NA	NA	NA	NA	NA	NA	NA	NA	0.00886912	NA	NA	0.00808808	NA	NA	NA
PA 36:1;0	PA	GPL	MEM	36	1	0		0.190474	0.219062	0.38049	0.19794	0.392284	0.380145	0.272545	0.130844	0.391776	0.21957	0.293618	0.544973	0.204911	0.0974933	0.371573	0.246159	0.122048	0.453402	0.148139	0.226741	0.27492	0.191697	0.352568	0.444385	0.244523	0.350415	0.334947	0.0639188	0.286264	0.349902	0.185308	0.270157	0.454402	0.184715	0.209605	0.45254	0.18086	0.288783	0.384446	0.186951	0.248987	0.433352
PA 36:2;0	PA	GPL	MEM	36	2	0		0.170123	0.100318	0.231276	0.139926	0.212967	0.216119	0.158484	0.112528	0.21494	0.149664	0.14709	0.256036	0.160694	0.0982933	0.211327	0.172405	0.125107	0.244875	0.116113	0.150517	0.179278	0.140995	0.16859	0.253125	0.163101	0.20086	0.188379	0.0543469	0.171787	0.226123	0.127506	0.187828	0.248139	0.141519	0.114327	0.250612	0.126156	0.165537	0.225725	0.151599	0.149183	0.268636
PA 36:3;0	PA	GPL	MEM	36	3	0		NA	0.00542036	0.0113082	NA	NA	0.0124274	NA	NA	0.0120662	NA	NA	0.0118604	0.00841138	NA	0.0122191	0.00684894	NA	0.0142948	NA	NA	0.00915488	NA	NA	0.0133896	0.0073131	NA	0.00950762	0.00268404	NA	0.0132901	NA	NA	0.0126769	NA	NA	0.0153978	NA	NA	0.0151795	NA	0.00824473	0.0138989
PA 36:4;0	PA	GPL	MEM	36	4	0		0.0366609	0.0322893	0.0577333	0.0265064	0.0639908	0.0484393	0.0341182	NA	0.0578066	0.036281	0.0336739	0.0685563	0.0369718	0.0134794	0.0458379	0.049119	NA	0.0592616	0.0308354	0.0342655	0.0469792	0.0258744	0.0431373	0.0710587	0.0451326	NA	0.0547437	0.00894413	0.0399068	0.0424936	0.0306418	0.0394784	0.0682384	0.0293748	0.0319759	0.0641834	0.0216171	0.0363648	0.0471299	0.0301019	0.044465	0.0736962
PA 36:5;0	PA	GPL	MEM	36	5	0		NA	NA	NA	NA	NA	NA	NA	NA	NA	NA	NA	NA	NA	NA	NA	NA	NA	NA	NA	NA	NA	NA	0.0660229	NA	NA	NA	NA	NA	NA	NA	NA	NA	NA	NA	NA	NA	NA	NA	NA	NA	NA	NA
PA 38:0;0	PA	GPL	MEM	38	0	0		NA	NA	NA	NA	NA	NA	NA	NA	0.0105241	NA	NA	NA	NA	NA	NA	NA	NA	NA	NA	NA	0.00699122	NA	NA	0.0103347	NA	NA	NA	NA	NA	NA	NA	NA	NA	NA	NA	NA	NA	NA	NA	NA	NA	NA
PA 38:1;0	PA	GPL	MEM	38	1	0		0.0116696	0.0200076	0.0402581	0.0125393	0.0295534	0.0405027	0.0227775	NA	0.0631153	0.0199144	0.0232064	0.0857913	0.0183924	NA	0.045199	0.0217266	NA	0.0688193	0.0124065	NA	0.0381006	0.0180551	0.0362565	0.070887	0.0230277	0.0264234	0.0441918	0.00498424	0.0194887	0.0366083	0.0130997	0.0164166	0.0584657	0.0136464	0.0131941	0.0632551	0.015392	0.024087	0.0515919	0.0129226	0.0224425	0.0567453
PA 38:2;0	PA	GPL	MEM	38	2	0		0.0317494	0.0244718	0.0627149	0.0345501	0.0500148	0.0714224	0.0449355	NA	0.0673718	0.0351181	0.0375948	0.0860785	0.0329313	0.0219825	0.0795779	0.0392506	0.0355237	0.101186	0.0251187	0.0282034	0.0524219	0.0386521	0.0609645	0.0854955	0.0397595	0.0523057	0.059369	0.0115688	0.0382468	0.0809589	0.0325189	0.0409555	0.0767796	0.0255318	0.0330996	0.0930413	0.0328518	0.050094	0.0811587	0.0316909	0.0366582	0.077691
PA 38:3;0	PA	GPL	MEM	38	3	0		0.0106047	0.00884679	0.0187296	0.00890284	0.0155815	0.0182414	0.0125883	NA	0.0175061	0.0105531	0.013995	0.0218515	0.0123457	NA	0.0201948	0.0138126	NA	0.0233924	0.00840683	NA	0.0138507	0.0127939	0.0169901	0.0200482	0.0146997	NA	0.0173543	0.00370495	NA	0.0186963	0.0120463	0.0128197	0.0203907	0.0100215	0.0109567	0.0230012	NA	0.0156982	0.0199513	0.0105692	0.014247	0.0203295
PA 38:4;0	PA	GPL	MEM	38	4	0		0.0602787	0.0749711	0.120782	0.0546587	0.13909	0.121969	0.0893475	NA	0.120073	0.0808901	0.0880564	0.170836	0.0774367	0.028683	0.117645	0.101895	0.0169512	0.149366	0.0622134	0.0653556	0.094192	0.0593891	0.115667	0.147675	0.0922002	0.074472	0.125108	0.0196584	0.0852341	0.099077	0.0613407	0.087402	0.15673	0.068717	0.0821174	0.148635	0.0481004	0.0934236	0.120875	0.0679757	0.104353	0.154637
PA 38:5;0	PA	GPL	MEM	38	5	0		0.0270522	0.0230684	0.0424195	0.0231182	0.0442207	0.0368327	0.0304545	NA	0.0323612	0.0270505	0.0325116	0.0413825	0.0259047	0.0153548	0.0370142	0.0337637	0.0148824	0.0457775	0.0218566	0.0359471	0.0297778	0.020547	0.035289	0.0442432	0.0307602	0.0309847	0.0364855	0.00844417	0.0331949	0.0435861	0.0260586	0.0338653	0.0478028	0.0228021	0.0260216	0.0513649	0.0176719	0.0320787	0.0374683	0.0228025	0.0357574	0.0489619
PA 38:6;0	PA	GPL	MEM	38	6	0		0.0131533	0.00848428	0.0164237	0.0134469	0.0155451	0.0169349	0.0135957	NA	0.0176544	0.0136012	NA	0.0186403	0.0156432	NA	0.0155207	0.0165064	NA	0.0202142	0.0152897	NA	0.0149704	0.0110564	0.0144581	0.0186268	NA	NA	0.0165924	0.00540657	NA	0.0174969	0.0109476	NA	0.0198793	0.0149191	0.0117984	0.0154986	NA	0.0113423	0.0152037	0.0140399	0.0145202	0.0197769
PA 40:0;0	PA	GPL	MEM	40	0	0		NA	NA	NA	NA	NA	NA	NA	NA	NA	NA	NA	0.0172915	NA	NA	NA	NA	NA	0.0103645	NA	NA	0.00770752	NA	NA	0.011363	NA	NA	NA	NA	NA	NA	NA	NA	NA	NA	NA	NA	NA	NA	NA	NA	NA	0.0116645
PA 40:1;0	PA	GPL	MEM	40	1	0		NA	0.00771682	0.0238425	NA	0.0101433	0.0193896	0.0103022	NA	0.0283434	0.0111794	NA	0.0487758	0.0105427	NA	0.0256417	0.0117422	NA	0.0331714	0.00862817	NA	0.0255867	0.00812629	0.0170507	0.0357601	0.0113888	NA	0.0254554	NA	NA	0.0173517	NA	NA	0.0329111	NA	0.00603004	0.0256332	NA	0.0106872	0.0245341	NA	0.00907833	0.0333014
PA 40:2;0	PA	GPL	MEM	40	2	0		NA	0.00692552	0.0162118	NA	0.0118341	0.0150727	0.00750124	NA	0.0143641	NA	NA	0.0294743	NA	NA	0.0149278	0.00752099	NA	0.0198952	NA	NA	0.0134383	NA	NA	0.0205871	NA	NA	0.0132742	NA	NA	0.0117509	NA	NA	0.0220598	NA	NA	0.0197465	NA	NA	0.0152345	NA	0.00807601	0.0192737
PA 40:4;0	PA	GPL	MEM	40	4	0		NA	0.0128723	0.0112148	NA	0.0194818	0.0154157	0.00984482	NA	0.0163903	NA	NA	0.0312441	NA	NA	0.0139089	0.0100355	NA	0.0256196	NA	NA	0.0121225	NA	0.0136115	0.0220602	0.0108486	NA	0.0165425	NA	NA	0.0114707	NA	NA	0.0211094	NA	0.00942959	0.0206516	NA	0.0120959	0.0139543	NA	0.0113823	0.0226736
PA 40:5;0	PA	GPL	MEM	40	5	0		NA	NA	NA	NA	NA	NA	NA	NA	NA	NA	NA	NA	NA	NA	NA	NA	NA	NA	NA	NA	NA	NA	NA	NA	NA	NA	NA	NA	NA	NA	NA	NA	NA	NA	NA	NA	NA	NA	NA	NA	NA	NA
PA 40:6;0	PA	GPL	MEM	40	6	0		0.0439047	0.0336768	0.0393756	0.0441648	0.0415342	0.0435698	0.0391754	0.0441503	0.0385666	0.0464364	0.0330646	0.0523757	0.0485721	0.0235035	0.0413975	0.0463944	0.0401831	0.0500893	0.0373075	0.0461484	0.027909	0.0433021	0.0565719	0.0425285	0.0481679	0.0490408	0.0421428	0.0120067	0.0409617	0.0451276	0.0402087	0.0399933	0.0442728	0.0444119	0.0347945	0.0455002	0.0403753	0.0386231	0.03739	0.0489755	0.0433652	0.0429803
PA 40:7;0	PA	GPL	MEM	40	7	0		NA	NA	NA	NA	NA	0.0133996	NA	NA	NA	NA	NA	NA	NA	NA	0.013713	NA	NA	NA	NA	NA	NA	NA	NA	NA	NA	NA	0.0112708	NA	NA	0.0169877	NA	NA	NA	NA	NA	0.0135237	NA	NA	0.0120816	NA	NA	NA
PA 42:1;0	PA	GPL	MEM	42	1	0		NA	NA	0.0163381	NA	NA	0.0170067	NA	NA	0.0318055	0.00888628	NA	0.0528288	0.00921411	NA	0.0235354	0.0100102	NA	0.03211	NA	NA	0.0206386	NA	NA	0.0299684	0.0097276	NA	0.0211662	NA	NA	0.0150126	NA	NA	0.0319655	NA	NA	0.0233595	NA	NA	0.0264199	NA	NA	0.0331641
PA 42:2;0	PA	GPL	MEM	42	2	0		NA	NA	0.0121855	NA	NA	0.0131221	NA	NA	0.0157274	NA	NA	0.0249855	NA	NA	0.0143253	NA	NA	0.0189227	NA	NA	0.0128468	NA	NA	0.018316	NA	NA	0.0130119	NA	NA	NA	NA	NA	0.0200555	NA	NA	0.0164409	NA	NA	0.0147027	NA	NA	0.0211088
PA 42:7;0	PA	GPL	MEM	42	7	0		NA	NA	NA	NA	NA	NA	NA	NA	NA	NA	NA	NA	NA	NA	NA	NA	NA	NA	NA	NA	NA	NA	NA	NA	NA	NA	NA	NA	NA	NA	NA	NA	NA	NA	NA	NA	NA	NA	NA	NA	NA	NA
PA 44:2;0	PA	GPL	MEM	44	2	0		NA	NA	NA	NA	NA	NA	NA	NA	NA	NA	NA	NA	NA	NA	NA	NA	NA	NA	NA	NA	NA	NA	NA	NA	NA	NA	NA	NA	NA	NA	NA	NA	NA	NA	NA	NA	NA	NA	NA	NA	NA	NA
Somme PA								1.0185	0.887947	1.78716	0.892388	1.63031	1.69552	1.1565	0.538625	1.83705	1.09373	1.10132	2.34985	1.13621	0.492008	1.68549	1.26882	0.575365	2.05706	0.816801	0.9538	1.39474	0.925031	1.43022	2.13549	1.20614	1.28181	1.59744	0.335651	1.17971	1.58554	0.859256	1.19926	2.10953	0.96113	0.888958	2.0542	0.770548	1.19487	1.75105	0.934453	1.2011	2.0966
PC 30:0;0	PC	GPL	MEM	30	0	0		0.170623	0.13374	0.170565	0.190214	0.161485	0.184843	0.187336	0.192062	0.150327	0.18901	0.18671	0.176922	0.199818	0.198423	0.164508	0.192146	0.204863	0.182385	0.169006	0.183828	0.115483	0.216792	0.189251	0.158932	0.197006	0.217723	0.151329	0.0665152	0.178409	0.188476	0.166882	0.153413	0.15808	0.169143	0.153888	0.154604	0.174058	0.171426	0.159147	0.175661	0.157523	0.15262
PC 31:0;0	PC	GPL	MEM	31	0	0		0.33366	0.141928	0.244588	0.237003	0.375015	0.183063	0.237255	1.54823	0.240667	0.234409	0.916227	0.140512	0.338188	0.506474	0.206675	0.260444	0.74791	0.169601	0.190633	1.38424	0.163928	0.287676	0.250337	0.214387	0.25398	1.2363	0.152778	0.16223	1.14201	0.235043	0.190111	0.420346	0.204634	0.264733	0.139041	0.135861	0.286408	0.273669	0.181131	0.262805	0.269794	0.189936
PC 32:0;0	PC	GPL	MEM	32	0	0		8.61283	6.72186	6.70928	10.0278	8.63506	8.42977	9.43248	11.3511	5.52631	9.47191	9.77927	5.80259	9.46368	10.4191	6.90903	9.01337	9.29432	6.91468	8.60159	10.3745	4.39981	10.4727	8.92735	6.06837	8.9991	8.95198	6.2417	2.86415	9.06767	7.74384	9.33373	9.33334	6.48258	9.03693	9.42024	6.82054	9.84044	9.23455	6.56958	9.83522	8.61284	5.80125
PC 32:1;0	PC	GPL	MEM	32	1	0		0.832828	0.635828	0.74433	0.875225	0.715985	0.811334	0.773102	0.741458	0.574122	0.775425	0.700885	0.63702	0.85072	0.722394	0.621256	0.867638	0.762994	0.708887	0.861444	0.799422	0.47848	0.901704	0.752475	0.647575	0.871499	0.716176	0.672349	0.244177	0.721146	0.75186	0.779907	0.739977	0.696526	0.846037	0.691995	0.69388	0.821091	0.675146	0.612173	0.807092	0.720106	0.584838
PC 32:2;0	PC	GPL	MEM	32	2	0		NA	NA	0.0133454	0.00875384	NA	0.0145623	0.0107747	NA	NA	0.00896529	NA	0.00895463	0.0123038	NA	NA	0.00965153	NA	0.0139243	0.0098258	NA	NA	0.0124957	0.0135875	NA	0.0107216	NA	NA	NA	NA	NA	NA	NA	NA	0.00849949	NA	NA	0.0109596	NA	0.0132602	0.0126229	0.0111768	NA
PC 33:0;0	PC	GPL	MEM	33	0	0		0.121203	0.0835232	0.0907472	0.0721164	0.0679958	0.0669117	0.0702982	0.0823871	0.0679769	0.0926377	0.0863802	0.0746271	0.0771465	0.0779394	0.0728194	0.0723474	0.0771277	0.0700258	0.0737937	0.0889034	0.0468924	0.082218	0.0705161	0.067666	0.0831748	0.0929715	0.0576942	0.0491011	0.154711	0.121603	0.0697937	0.0682526	0.0628928	0.0696669	0.0610427	0.0585152	0.0931594	0.088185	0.0739346	0.0871597	0.0809241	0.0711447
PC 33:1;0	PC	GPL	MEM	33	1	0		0.338679	0.302971	0.435301	0.305528	0.412797	0.39731	0.291547	0.346713	0.440902	0.256136	0.407218	0.353732	0.293011	0.40006	0.364602	0.297656	0.452571	0.361204	0.258311	0.328708	0.278117	0.302826	0.394227	0.39993	0.311183	0.458767	0.266209	0.137442	0.461147	0.433473	0.27096	0.385553	0.432565	0.290087	0.290053	0.350354	0.284763	0.343436	0.356102	0.278348	0.347637	0.35671
PC 33:2;0	PC	GPL	MEM	33	2	0		NA	0.177712	0.421756	0.252243	NA	0.372421	0.235914	0.250986	0.439026	NA	0.279187	NA	NA	0.250907	0.342174	NA	0.346877	0.371955	NA	0.220659	NA	NA	0.217839	0.383796	NA	0.310517	NA	0.0900532	0.248201	0.402535	NA	0.264306	0.408674	NA	NA	NA	NA	0.216279	0.339424	NA	NA	0.340612
PC 33:3;0	PC	GPL	MEM	33	3	0		NA	NA	NA	NA	NA	NA	NA	NA	NA	NA	NA	NA	NA	NA	NA	NA	NA	NA	NA	NA	NA	NA	NA	NA	NA	NA	NA	NA	NA	NA	NA	NA	0.0343865	NA	NA	NA	NA	NA	NA	NA	NA	NA
PC 34:0;0	PC	GPL	MEM	34	0	0		2.22152	1.51603	2.07564	2.1306	1.93179	2.14023	2.27212	2.56728	2.07364	2.38254	2.17147	1.95507	2.29321	2.20783	2.01714	2.18526	2.37614	2.02993	2.12435	2.55187	1.47249	2.21077	1.77797	1.91915	2.1135	2.18974	1.83851	0.767223	2.37963	2.09669	1.9786	2.03188	2.01971	2.16385	1.74645	1.81655	2.34224	2.10626	2.0617	2.31412	1.98539	1.97291
PC 34:1;0	PC	GPL	MEM	34	1	0		16.7331	14.2916	17.8714	17.2602	15.8465	18.4693	16.8293	16.6938	15.8198	16.5434	15.5419	17.0212	16.347	16.7833	15.936	17.2349	16.8333	17.5541	16.9079	16.4414	11.3288	17.552	15.8134	15.5727	16.4272	15.6539	14.9873	4.87602	15.9997	17.8395	16.4241	16.208	17.0694	16.933	16.0776	16.7675	16.9824	15.6259	15.779	16.7955	16.098	15.4848
PC 34:2;0	PC	GPL	MEM	34	2	0		0.489338	0.428035	0.468521	0.489924	0.422847	0.462298	0.494292	0.418792	0.373231	0.471445	0.433844	0.418325	0.522851	0.433926	0.415472	0.469016	0.412708	0.431323	0.462454	0.431278	0.334024	0.505268	0.466731	0.384076	0.473918	0.439236	0.417356	0.177533	0.486677	0.511191	0.481437	0.440719	0.435268	0.476164	0.435813	0.435187	0.508666	0.449236	0.416023	0.46877	0.456527	0.38605
PC 34:3;0	PC	GPL	MEM	34	3	0		0.0530488	0.0444499	0.057458	0.0662358	0.0764502	0.0517327	0.0494663	0.0795515	0.0284464	0.0486508	0.0641529	0.0314676	0.0707387	0.0629497	0.039547	0.0543954	0.0817193	0.0327337	0.0698682	NA	0.486791	0.0544701	0.053436	0.0347658	0.0530671	0.261866	0.378279	NA	0.0716403	0.0400308	0.183425	0.0723296	0.07974	0.0549869	0.0650132	0.037972	0.0526197	0.043911	0.031509	0.105114	0.0536132	0.0266229
PC 34:4;0	PC	GPL	MEM	34	4	0		0.0124161	0.0130617	0.0112778	0.0123199	0.0145715	0.0114183	0.0128771	NA	0.0100585	0.00902078	0.0182182	NA	0.0126789	0.0134604	0.00860051	0.0089524	0.0159013	0.00886386	0.0117452	NA	0.0427269	0.0118928	0.0139194	NA	0.0128831	0.0241059	0.0327271	NA	0.0228287	0.0169029	0.0182901	0.0109573	0.012249	0.0108424	0.010877	NA	0.0122886	0.0124674	NA	0.0177923	0.0139608	NA
PC 35:1;0	PC	GPL	MEM	35	1	0		0.181643	0.17568	0.244907	0.134783	0.132142	0.185367	0.133725	0.11291	0.208346	0.131589	0.167083	0.211339	0.132096	0.155791	0.199939	0.128336	0.164382	0.219737	0.124575	0.118708	0.123942	0.150977	0.165063	0.196047	0.136715	0.171648	0.121951	0.0651059	0.237492	0.287678	0.129036	0.128632	0.186437	0.118619	0.135863	0.195819	0.144941	0.158328	0.195298	0.15085	0.139529	0.196587
PC 35:2;0	PC	GPL	MEM	35	2	0		0.0408611	0.0433837	0.0892247	0.038038	0.0475008	0.0683321	0.0410051	0.0444616	0.0986929	0.0348406	0.0500167	0.0803289	0.0345364	0.0466158	0.0758745	0.0414514	0.0638011	0.0923262	0.0291326	0.035962	0.0608909	0.0469233	0.0554449	0.0890992	0.036765	0.0752076	0.0625884	0.0158294	0.058003	0.0843437	0.036678	0.0415279	0.0940593	0.0306831	0.0328335	0.0763013	0.037068	0.0426373	0.074141	0.0289985	0.0406243	0.0729836
PC 35:4;0	PC	GPL	MEM	35	4	0		1.26911	1.06649	NA	NA	NA	NA	NA	NA	NA	NA	2.11553	NA	1.30242	1.71512	NA	NA	1.75063	NA	1.18846	NA	NA	1.34731	NA	NA	NA	NA	NA	0.483912	1.88803	NA	1.09412	NA	NA	NA	NA	NA	1.3477	1.54833	NA	1.24994	NA	NA
PC 36:0;0	PC	GPL	MEM	36	0	0		NA	NA	NA	NA	NA	NA	NA	0.026974	0.0258305	0.01155	NA	0.025856	NA	NA	0.0273345	NA	NA	0.0316427	NA	NA	NA	NA	NA	0.0316428	NA	0.0209483	0.0136998	NA	NA	0.0173905	NA	NA	0.0191918	NA	NA	0.0116503	NA	0.0107592	0.0393122	NA	NA	0.0258717
PC 36:1;0	PC	GPL	MEM	36	1	0		4.22753	4.74899	6.33278	4.38696	5.18795	6.37992	4.78117	4.55559	5.99683	4.26929	4.81416	6.83485	4.11463	5.16021	6.02007	4.60573	5.56556	6.54366	4.2518	4.25858	4.14071	4.57361	5.84416	5.9335	4.59153	5.50355	5.20137	1.20212	4.85137	6.26059	4.34684	4.97093	6.4547	4.3623	4.99281	6.24009	4.28461	5.04	5.98502	4.10579	4.89616	5.8425
PC 36:2;0	PC	GPL	MEM	36	2	0		1.31666	1.38443	1.91597	1.35055	1.4106	1.81102	1.39298	1.28959	1.61755	1.26624	1.37244	1.90532	1.24993	1.44355	1.64992	1.4002	1.46167	1.82746	1.32693	1.22672	1.12535	1.39278	1.56961	1.64895	1.36276	1.40855	1.45653	0.355445	1.41732	1.8862	1.31956	1.36294	1.7521	1.31388	1.39841	1.72219	1.34459	1.38904	1.6379	1.26191	1.40166	1.60582
PC 36:3;0	PC	GPL	MEM	36	3	0		0.24748	0.211073	0.246674	0.287621	0.244412	0.24762	0.268503	0.242384	0.196174	0.257193	0.244939	0.228735	0.291819	0.264738	0.228662	0.26214	0.230986	0.223137	0.270266	0.249947	0.308459	0.293127	0.259582	0.20857	0.276102	0.444576	0.290164	0.0951755	0.265256	0.27925	0.276663	0.269542	0.229941	0.284495	0.242726	0.225851	0.283194	0.251334	0.228887	0.275135	0.252005	0.212822
PC 36:4;0	PC	GPL	MEM	36	4	0		2.87924	2.93187	2.17941	3.17248	3.48804	2.64203	3.165	3.7336	1.51018	2.97826	3.47059	1.89219	2.9222	3.45123	1.98347	3.38856	3.08699	2.00168	3.16571	3.64747	2.43648	3.27314	3.43276	1.83795	3.01728	3.11623	2.68767	0.846356	3.10187	2.45479	3.28494	3.56979	2.04961	2.99022	3.84506	2.11137	3.21336	3.39086	1.92065	3.15361	3.73506	1.80699
PC 36:5;0	PC	GPL	MEM	36	5	0		0.0438913	0.0508644	0.0507182	0.0450463	0.0506252	0.0521686	0.0509558	0.0542623	0.037523	0.049108	0.0556714	0.0423287	0.0464802	0.0505855	0.0428748	0.0466851	0.0467983	0.0512095	0.043585	0.0621564	0.0466647	0.0462911	0.120628	0.0338447	0.0499018	0.0510355	0.0540026	0.0166887	0.0391858	0.0502258	0.0474738	0.0487023	0.0476783	0.0431047	0.061901	0.0591904	0.0639629	0.0574557	0.0400853	0.042761	0.0585396	0.0328431
PC 36:6;0	PC	GPL	MEM	36	6	0		NA	NA	NA	NA	NA	NA	0.0152041	NA	0.0106065	NA	NA	NA	NA	NA	NA	NA	NA	NA	NA	NA	NA	NA	NA	NA	0.0197505	NA	NA	0.0104814	0.0282723	NA	NA	NA	NA	NA	NA	NA	NA	NA	NA	NA	NA	NA
PC 37:0;0	PC	GPL	MEM	37	0	0		NA	NA	NA	NA	NA	NA	NA	NA	NA	NA	NA	NA	NA	NA	NA	NA	NA	NA	NA	NA	NA	NA	NA	NA	NA	NA	NA	NA	NA	NA	NA	NA	NA	NA	NA	NA	NA	NA	NA	NA	NA	NA
PC 37:1;0	PC	GPL	MEM	37	1	0		0.0200294	0.0324169	0.0510577	0.0238353	0.0263124	0.0419773	0.0184959	0.0260437	0.0387152	0.0183044	0.0238701	0.0472899	0.0175452	0.0213303	0.0390832	0.0157946	0.0314993	0.0423603	0.0162743	NA	0.0274584	0.0204572	0.0444681	0.0406556	0.0209152	0.0273843	0.0293568	NA	0.0306577	0.0461921	0.0173521	0.0198984	0.0473415	0.0206995	0.0282183	0.0431208	0.0208653	0.0274991	0.0359701	0.0183963	0.0241249	0.0376518
PC 37:2;0	PC	GPL	MEM	37	2	0		NA	0.0118089	0.0216023	0.0119622	0.0102899	0.0222101	0.010697	NA	0.0186923	NA	NA	0.024912	NA	0.015961	0.0279533	NA	0.018496	0.0270335	0.00769329	NA	0.0103936	0.0114876	0.0186143	0.0188944	0.0077339	NA	0.0133215	NA	NA	0.0300847	NA	NA	0.0211726	0.00773785	0.0114008	0.0278806	0.0116295	0.0153166	0.0325029	0.0105912	NA	0.0157704
PC 37:4;0	PC	GPL	MEM	37	4	0		0.208387	0.178161	0.168712	0.202124	0.236954	0.18888	0.211685	0.213837	0.16152	0.182297	0.287315	0.140464	0.199847	0.241698	0.170724	0.227529	0.307176	0.151666	0.18663	0.246015	0.127435	0.234304	0.219295	0.161676	0.218094	0.253521	0.142068	0.0746935	0.265057	0.220743	0.210175	0.251231	0.174804	0.199817	0.191044	0.152493	0.220652	0.215738	0.157957	0.221551	0.258197	0.160819
PC 37:5;0	PC	GPL	MEM	37	5	0		0.0587013	NA	NA	NA	0.0777636	NA	NA	0.065769	NA	NA	0.0734593	0.0552162	0.0576401	0.0686366	0.0477936	0.0635061	0.0902146	0.0517156	NA	NA	0.0486867	0.0636641	NA	NA	NA	0.0814141	0.0524388	0.0331002	0.103789	NA	0.0473522	0.0744619	NA	NA	0.0454156	NA	NA	0.0562042	0.0501291	0.0584539	NA	NA
PC 37:6;0	PC	GPL	MEM	37	6	0		2.4498	1.37797	NA	2.68166	NA	2.0198	2.24167	2.67357	NA	NA	NA	1.53391	2.86572	NA	NA	NA	NA	NA	2.49421	2.59164	1.39378	NA	NA	NA	2.47384	2.08804	1.70325	1.07051	2.61168	NA	2.43335	2.51184	NA	2.68623	NA	1.5463	2.77858	2.04354	NA	2.71301	2.26127	NA
PC 38:0;0	PC	GPL	MEM	38	0	0		NA	NA	NA	NA	NA	NA	NA	NA	NA	NA	NA	NA	NA	NA	NA	NA	NA	NA	NA	NA	NA	NA	NA	NA	NA	NA	NA	NA	NA	NA	NA	NA	NA	NA	NA	NA	NA	NA	NA	NA	NA	NA
PC 38:1;0	PC	GPL	MEM	38	1	0		0.0943072	0.136498	0.28005	0.173088	0.12806	0.430351	0.257689	0.191455	0.352268	0.126424	0.211036	0.382712	0.114069	0.261598	0.499521	0.128324	0.291744	0.59876	0.120841	0.0993273	0.205457	0.228947	0.340534	0.319633	0.143376	0.319085	0.259932	0.0358787	0.138105	0.463282	0.178551	0.106997	0.317062	0.0989524	0.185731	0.488434	0.197634	0.246607	0.513979	0.183676	0.136469	0.310232
PC 38:2;0	PC	GPL	MEM	38	2	0		0.148156	0.195788	0.383513	0.140452	0.162514	0.335206	0.165454	0.118943	0.389226	0.137269	0.146834	0.467702	0.135807	0.159121	0.338985	0.163008	0.190766	0.425545	0.142237	0.109286	0.238507	0.154288	0.214351	0.388327	0.1689	0.206348	0.294284	0.03855	0.15998	0.34653	0.134527	0.142313	0.37404	0.137406	0.147179	0.36083	0.136777	0.167687	0.343769	0.12564	0.155035	0.34042
PC 38:3;0	PC	GPL	MEM	38	3	0		0.0764867	0.0738876	0.0973303	0.082035	0.0755496	0.113479	0.0850975	0.0679178	0.105011	0.0771787	0.0722911	0.111897	0.0826921	0.0940501	0.107336	0.0794651	0.0829958	0.10296	0.0862146	0.0683039	0.0565655	0.088536	0.0947116	0.0983762	0.0886878	0.0828158	0.0981443	0.0206822	0.0692211	0.1203	0.0859683	0.0751474	0.0977797	0.0849398	0.0776584	0.110336	0.0909332	0.0864487	0.105564	0.0735428	0.0764122	0.100798
PC 38:4;0	PC	GPL	MEM	38	4	0		2.63856	2.99995	2.41988	2.63011	3.26325	2.84351	2.98761	3.35401	1.73332	2.76919	3.2776	2.21628	2.42601	3.19382	2.20738	3.2112	3.09502	2.27555	2.88301	3.33378	1.87138	2.78311	3.40872	2.01595	2.63827	2.85794	2.30711	0.650628	2.90637	2.71018	2.78181	3.46175	2.25418	2.64133	3.73156	2.359	2.87176	3.37023	2.19129	2.78618	3.78492	2.05507
PC 38:5;0	PC	GPL	MEM	38	5	0		0.90365	1.04616	0.794725	0.86752	1.2073	0.914179	0.945934	1.28624	0.522079	0.866256	1.14109	0.726045	0.802259	1.11438	0.683335	1.06749	0.939951	0.711005	0.946685	1.20211	0.557233	0.929588	1.17815	0.640069	0.900536	0.841705	0.737173	0.22074	1.10361	0.925132	0.856126	1.17424	0.695092	0.846493	1.27085	0.733646	0.90063	1.08153	0.681713	0.868705	1.29651	0.619761
PC 38:6;0	PC	GPL	MEM	38	6	0		2.77845	2.25473	3.26011	3.26029	2.44196	3.38238	2.81125	2.52478	2.6506	2.71173	2.27447	2.9837	2.86466	2.63824	2.82007	2.85556	2.38252	3.28884	3.06015	2.42253	1.85215	3.11837	2.312	2.58789	2.78754	2.04534	2.74164	0.73753	2.28739	3.23068	3.12822	2.52845	2.9473	3.05777	2.73857	2.97904	2.97009	2.54649	2.8672	3.04993	2.61397	2.73074
PC 38:7;0	PC	GPL	MEM	38	7	0		0.0489968	0.0458198	0.0518854	0.059162	NA	0.0494126	0.0494348	0.0390874	0.0359962	0.0582761	0.0436758	NA	0.0589449	0.0391225	0.0412313	0.0517063	0.0377108	0.0508745	0.0546482	0.0431374	0.139205	0.0483772	0.106765	0.0298671	0.0566214	0.0826856	0.109925	0.0363508	0.0486235	0.0441978	0.0945626	0.0415849	0.06898	0.0584363	0.0489045	0.0766593	0.074771	0.0403137	0.0391333	0.0590956	0.048985	0.0314135
PC 39:4;0	PC	GPL	MEM	39	4	0		NA	0.014037	0.012754	NA	0.0144653	NA	NA	NA	NA	NA	NA	NA	NA	0.012752	NA	NA	NA	0.0110683	NA	NA	NA	NA	NA	NA	NA	NA	NA	NA	NA	NA	NA	0.0129695	NA	NA	NA	NA	NA	0.0131876	NA	NA	NA	NA
PC 39:5;0	PC	GPL	MEM	39	5	0		0.012577	NA	0.0151465	NA	NA	NA	0.0165079	0.0301712	NA	NA	0.0258269	NA	NA	0.0211668	NA	0.0124902	0.0234669	0.0165029	NA	0.0214903	NA	0.0165166	0.0159254	NA	0.0114501	0.0266709	0.00878113	NA	0.016822	0.0173821	0.0120175	0.0115118	NA	NA	0.0133811	NA	0.0151562	0.0152989	0.0184897	0.013627	NA	NA
PC 39:6;0	PC	GPL	MEM	39	6	0		NA	NA	NA	0.0143327	NA	NA	NA	NA	NA	0.0179029	NA	NA	0.0100435	NA	NA	0.00965687	NA	NA	0.0195595	NA	NA	0.0192667	NA	NA	0.0156306	NA	0.020287	NA	NA	NA	NA	NA	NA	0.0113605	NA	NA	NA	NA	NA	0.0149284	NA	NA
PC 39:7;0	PC	GPL	MEM	39	7	0		NA	NA	NA	NA	NA	NA	NA	NA	NA	NA	NA	NA	NA	NA	NA	NA	NA	NA	NA	NA	NA	NA	NA	NA	NA	NA	NA	NA	NA	NA	NA	NA	NA	NA	NA	NA	NA	NA	NA	NA	NA	NA
PC 40:1;0	PC	GPL	MEM	40	1	0		NA	0.0339674	0.0979179	0.035726	0.0345016	0.0924009	0.063047	0.0442216	0.13849	0.0559891	0.0598619	0.174557	0.0507805	0.0668934	0.134401	0.0613693	0.0764506	0.18603	0.0596338	0.0399739	0.0825319	0.0623947	0.0903005	0.138493	0.0690744	0.0626743	0.100931	NA	0.0440434	0.0994056	NA	0.032126	0.118337	0.0299407	NA	0.120095	NA	0.0653581	0.146042	0.0537913	0.0654158	0.133158
PC 40:2;0	PC	GPL	MEM	40	2	0		NA	0.0464622	0.0942768	NA	NA	0.094195	0.051408	NA	0.117515	NA	0.05025	0.15851	NA	0.0459136	0.110051	0.0452513	0.0617016	0.139577	0.0389	NA	0.0663538	0.0437362	0.0781747	0.118167	0.0474247	0.0522771	0.0848854	NA	NA	0.105206	NA	NA	0.115612	NA	NA	0.111482	NA	0.0563275	0.115963	NA	0.0464778	0.10795
PC 40:4;0	PC	GPL	MEM	40	4	0		0.141717	0.152998	0.172829	0.175577	0.132892	0.210996	0.182061	0.141881	0.133691	0.14383	0.148366	0.172067	0.139096	0.159819	0.181195	0.177109	0.195789	0.192313	0.155383	0.13148	0.106279	0.17238	0.176331	0.148457	0.141745	0.173239	0.14701	0.0341888	0.124717	0.21233	0.172177	0.166096	0.16704	0.147125	0.174657	0.180134	0.172927	0.180146	0.179	0.166187	0.159133	0.149136
PC 40:5;0	PC	GPL	MEM	40	5	0		0.104787	0.123352	0.131196	0.100868	0.105738	0.135958	0.114985	0.113044	0.0967676	0.0846983	0.107319	0.129185	0.0955323	0.116842	0.112001	0.12291	0.123461	0.122277	0.109396	0.105267	0.0844257	0.107131	0.129123	0.112454	0.119204	0.110247	0.110556	0.0282604	0.111497	0.143823	0.0993847	0.117456	0.117204	0.102876	0.116475	0.113075	0.108965	0.108012	0.112869	0.0989167	0.138957	0.113258
PC 40:6;0	PC	GPL	MEM	40	6	0		1.27185	1.06428	2.07064	1.40606	0.974667	2.07481	1.38605	0.939973	1.94642	1.32278	0.867083	2.08604	1.34374	1.11462	2.03708	1.41717	1.06365	2.1095	1.48866	0.902426	1.25981	1.4526	0.975122	1.77376	1.27339	0.863476	1.95265	0.337252	0.935983	2.03593	1.4588	1.07122	2.01067	1.43498	1.10822	1.90613	1.36705	1.07964	1.98124	1.4047	1.12184	1.90181
PC 40:7;0	PC	GPL	MEM	40	7	0		0.570115	0.466141	0.783922	0.64052	0.425068	0.787128	0.592403	0.415173	0.621555	0.567197	0.364545	0.738778	0.587049	0.459788	0.668085	0.633672	0.438281	0.75468	0.652718	0.38825	0.519791	0.647172	0.421604	0.648995	0.583483	0.402947	0.75996	0.154314	0.409206	0.78339	0.667307	0.4587	0.723535	0.621155	0.476244	0.691105	0.590294	0.444668	0.674108	0.613996	0.48218	0.658879
PC 41:1;0	PC	GPL	MEM	41	1	0		NA	NA	NA	NA	NA	NA	NA	NA	NA	NA	NA	NA	NA	NA	NA	NA	NA	NA	NA	NA	NA	NA	NA	NA	0.0159839	NA	NA	NA	NA	NA	NA	NA	NA	NA	NA	NA	NA	NA	NA	NA	NA	NA
PC 42:1;0	PC	GPL	MEM	42	1	0		NA	NA	0.066724	NA	NA	0.082443	0.0531104	NA	0.11498	0.0382377	0.0414575	0.16635	0.0361375	0.0451154	0.120452	0.0472221	0.0489482	0.160634	0.0437217	NA	0.0806937	0.0519237	0.0715914	0.120398	0.0452741	0.0424851	0.091079	NA	0.0248945	0.0774722	NA	NA	0.117296	NA	NA	0.0967563	0.0389853	0.0463169	0.1257	0.0404524	0.0393825	0.122076
PC 42:2;0	PC	GPL	MEM	42	2	0		NA	NA	0.0804789	NA	NA	0.0785872	NA	NA	0.0969203	NA	NA	0.138677	NA	NA	0.0958383	NA	NA	0.128314	NA	NA	0.0583343	NA	NA	0.0945346	NA	NA	0.0738565	NA	NA	0.0677768	NA	NA	0.0902174	NA	NA	0.090804	NA	NA	0.0954328	NA	NA	0.0931701
PC 42:7;0	PC	GPL	MEM	42	7	0		NA	NA	0.0916842	NA	NA	0.0894161	NA	NA	0.0973043	NA	NA	0.105593	NA	NA	0.0921157	NA	NA	0.103856	NA	NA	0.0605621	NA	NA	NA	NA	NA	0.0869169	NA	NA	0.0992771	NA	NA	0.088891	NA	NA	0.0931401	NA	NA	0.0987961	NA	NA	NA
PC 44:12;0	PC	GPL	MEM	44	12	0		NA	NA	0.134904	0.0538413	NA	0.126505	NA	NA	0.107616	NA	NA	0.132064	NA	NA	0.107021	NA	NA	NA	NA	NA	NA	NA	NA	NA	NA	NA	0.101739	NA	NA	0.128592	0.0479213	NA	0.11303	0.0459526	NA	0.113432	NA	0.0363869	0.117239	NA	NA	0.106187
Somme PC								51.6523	45.358	51.6553	53.9028	48.5391	57.0955	52.9899	56.5782	44.9249	48.6592	52.0923	50.5333	52.463	54.2556	47.9676	50.9293	53.4771	51.4915	52.7079	54.1093	36.2371	53.9892	50.284	45.2876	51.1252	51.9653	47.1115	15.9982	54.2122	53.6095	52.8581	52.7791	49.59	51.7004	50.1671	50.3073	54.6963	53.0721	47.3984	54.0045	52.0404	44.9522
PE 32:0;0	PE	GPL	MEM	32	0	0		0.0409313	0.0407537	0.0185999	0.0416046	0.0381386	0.0211024	0.0425625	0.0344879	0.0170659	0.0504318	0.0339098	NA	0.0508104	0.0455331	0.0307963	0.046268	0.0319225	0.0192875	0.0409135	0.0456211	0.0148151	0.0474343	0.0297062	0.0224374	0.0498769	0.0301168	0.0399721	0.0147014	0.0343674	0.0218137	0.0435666	0.0404526	0.0164483	0.04564	0.0383223	0.0141691	0.0396039	0.0359627	0.0304682	0.0391909	0.0417073	0.0292322
PE 32:1;0	PE	GPL	MEM	32	1	0		0.0199969	0.0202631	0.0189543	0.0206485	0.0223307	0.0132075	NA	NA	0.012731	0.0222331	NA	0.0147605	0.0176632	0.0155783	NA	NA	NA	NA	0.0174751	NA	0.0102035	0.016451	NA	NA	0.0185202	NA	0.0215203	NA	NA	0.013296	NA	0.0187233	NA	0.019329	0.0172195	0.016027	NA	NA	0.0190271	0.018307	NA	NA
PE 33:2;0	PE	GPL	MEM	33	2	0		NA	NA	NA	NA	NA	NA	NA	NA	NA	NA	NA	NA	NA	NA	NA	NA	NA	NA	NA	NA	NA	NA	NA	NA	NA	0.0369191	NA	NA	NA	NA	NA	NA	NA	NA	NA	NA	NA	NA	NA	NA	NA	NA
PE 34:0;0	PE	GPL	MEM	34	0	0		0.392226	0.269159	NA	0.399572	0.434611	NA	0.389959	0.529706	NA	0.431617	0.425862	NA	0.454379	0.456932	0.300426	0.406335	0.44816	NA	0.385258	0.569683	NA	0.461781	0.392454	0.285642	0.418242	0.434808	0.291977	0.131811	0.481804	NA	0.387815	0.439949	NA	0.430963	0.341916	NA	0.410012	0.355307	0.265814	0.425216	0.399379	0.279585
PE 34:1;0	PE	GPL	MEM	34	1	0		0.826818	0.967455	0.820165	0.854872	0.853901	0.684288	0.824388	0.640068	0.731636	0.876029	0.690563	0.724832	0.80092	0.779628	0.935975	0.815452	0.792288	0.725823	0.815615	0.672265	0.454821	0.809457	0.809835	1.0214	0.817778	0.778281	1.03016	0.261192	0.736378	0.65989	0.818174	0.801077	0.711505	0.807933	0.899539	0.707817	0.716942	0.779776	1.0406	0.762355	0.79354	1.0612
PE 34:2;0	PE	GPL	MEM	34	2	0		0.0588765	0.0730653	0.0627165	0.0486326	0.0532117	0.0459142	0.0572018	0.060056	0.0529511	0.0575624	0.0586094	0.041778	0.0643837	0.0517392	0.0603245	0.0554822	0.0482362	0.0504296	0.0574502	0.0521886	0.0337714	0.0519713	0.0490034	0.0600657	0.0520382	0.0586567	0.0726962	0.0245296	0.0540424	0.0512472	0.0479267	0.050378	0.0406718	0.0495884	0.0639607	0.0391539	0.050204	0.0577559	0.0524633	0.0479648	0.0434667	0.0660526
PE 35:1;0	PE	GPL	MEM	35	1	0		0.027345	0.0352495	0.0338735	NA	0.0276056	0.0162286	0.0163175	NA	0.0188319	0.0235978	0.015431	0.0215079	NA	0.0186682	0.026947	0.0162781	0.01945	0.023636	NA	NA	NA	NA	0.0255856	0.0335903	0.0170078	0.022688	0.0251824	0.00760522	0.0326181	0.0223993	NA	0.0165187	0.0201728	0.0180949	0.0199858	0.0187346	NA	0.0183722	0.0248987	0.0177804	0.0233445	0.0259135
PE 36:1;0	PE	GPL	MEM	36	1	0		1.12715	1.58649	1.19961	1.19995	1.54473	1.05914	1.17803	1.02152	1.10137	1.20864	1.11109	1.14788	1.02474	1.27168	1.44954	1.08146	1.3348	1.06268	1.05312	0.986463	0.713106	1.09046	1.50547	1.6422	1.16597	1.43586	1.40668	0.345883	1.16659	0.940477	1.1654	1.22662	1.13917	1.0862	1.35685	1.04511	0.968821	1.29102	1.50589	0.987461	1.23183	1.60429
PE 36:2;0	PE	GPL	MEM	36	2	0		1.04913	1.2641	1.36799	1.06181	0.976059	1.12494	0.969823	0.709234	1.20008	1.04882	0.751863	1.23273	0.916483	0.819983	1.51051	0.920347	0.938608	1.1882	0.971078	0.689928	0.737353	0.924081	0.880231	1.58462	0.937577	0.909484	1.53773	0.305097	0.739361	1.01438	1.08496	0.850801	1.1398	0.967807	0.994396	1.10716	0.87974	0.867882	1.67302	0.925966	0.802068	1.60499
PE 36:3;0	PE	GPL	MEM	36	3	0		0.0674035	0.0874859	0.0665806	0.0615845	0.0614248	0.0504613	0.0664487	0.0452837	0.0549491	0.062999	0.0562327	0.0639756	0.0639309	0.0600201	0.0746486	0.0648264	0.0535353	0.0570684	0.0644999	0.0573162	0.0326256	0.0643697	0.062284	0.0698258	0.0655549	0.0572791	0.0769917	0.0272869	0.065381	0.0652305	0.0653766	0.0674686	0.0460195	0.0593068	0.0800438	0.0535151	0.0700504	0.0695207	0.0738373	0.0601005	0.0691716	0.071143
PE 36:4;0	PE	GPL	MEM	36	4	0		0.604739	0.772482	0.419288	0.601616	0.666587	0.408264	0.600381	0.554883	0.3111	0.642582	0.608657	0.332838	0.600897	0.600856	0.484154	0.616521	0.52782	0.347099	0.590988	0.602778	0.231095	0.609084	0.631904	0.48868	0.641754	0.514211	0.560132	0.177754	0.546342	0.359328	0.599736	0.640648	0.347278	0.531108	0.72554	0.331946	0.557917	0.613792	0.510276	0.54791	0.677617	0.489064
PE 37:1;0	PE	GPL	MEM	37	1	0		NA	NA	NA	NA	NA	NA	NA	NA	NA	NA	NA	NA	NA	NA	NA	NA	NA	NA	NA	NA	NA	NA	NA	NA	NA	0.0230417	NA	NA	NA	NA	NA	NA	NA	NA	NA	NA	NA	NA	NA	NA	NA	NA
PE 37:4;0	PE	GPL	MEM	37	4	0		0.0412126	0.0552773	0.0188671	0.0243819	0.0224782	0.0160774	NA	NA	NA	0.0273999	0.0315489	NA	0.0275856	0.024913	0.0204412	0.0238643	0.023291	0.0172068	0.0276391	0.0317136	NA	0.0224641	NA	NA	0.0279618	NA	0.022355	0.013833	0.0509136	0.0230227	NA	0.0282702	0.0143528	NA	0.0297131	NA	NA	0.0312831	0.0168497	0.0224908	0.0278477	NA
PE 38:1;0	PE	GPL	MEM	38	1	0		0.0753864	0.12631	0.130715	0.0978854	0.100305	0.114596	0.11669	0.112711	0.163836	0.0891217	0.127369	0.158275	0.0796574	0.120419	0.206288	0.0914684	0.143116	0.20282	0.087734	0.0785868	0.0892377	0.0911061	0.193707	0.230429	0.105172	0.172492	0.179305	0.0326174	0.112215	0.126537	0.0967315	0.0822193	0.151418	0.0745226	0.114927	0.176184	0.0971731	0.133245	0.231075	0.100885	0.101295	0.226471
PE 38:2;0	PE	GPL	MEM	38	2	0		0.0951008	0.185663	0.197491	0.101403	0.135965	0.147052	0.126691	0.0840413	0.234645	0.11843	0.10758	0.25454	0.0905792	0.11953	0.263898	0.103205	0.120937	0.231865	0.0836889	0.0789268	0.125959	0.0978768	0.195946	0.332822	0.131152	0.164425	0.240934	0.0362968	0.124333	0.161834	0.109809	0.102706	0.195866	0.0883546	0.131021	0.211073	0.0805774	0.133005	0.281663	0.0842743	0.110544	0.29326
PE 38:3;0	PE	GPL	MEM	38	3	0		0.107748	0.13061	0.0856139	0.121096	0.120586	0.0920412	0.107575	0.0895737	0.0881845	0.11441	0.0952752	0.0855965	0.115321	0.127349	0.127019	0.120566	0.122421	0.0881314	0.10763	0.0848072	0.057066	0.128814	0.134418	0.139747	0.101323	0.132983	0.124443	0.0293699	0.0978323	0.0815824	0.114729	0.106187	0.0889757	0.105861	0.116347	0.0865093	0.101075	0.109074	0.136959	0.120949	0.118743	0.113424
PE 38:4;0	PE	GPL	MEM	38	4	0		4.94714	6.82376	2.93924	4.88011	6.072	3.20705	5.30846	5.30808	2.45385	5.90718	5.54936	2.80034	4.70789	5.39217	4.00306	5.74643	4.98193	2.66564	5.38504	5.7552	2.01057	4.93836	5.85703	3.96742	5.10047	4.75726	4.2991	1.47832	4.94892	2.88371	4.90425	5.82471	2.72777	4.6987	6.88757	2.75272	4.78078	5.91312	4.23368	4.82844	6.38206	4.13289
PE 38:5;0	PE	GPL	MEM	38	5	0		0.87507	1.33692	0.874983	0.821106	0.965108	0.751297	0.810271	0.752726	0.718721	0.862085	0.777789	0.7746	0.79082	0.852909	0.994619	0.839044	0.806191	0.75979	0.816462	0.750017	0.497989	0.78922	0.950913	1.0263	0.843941	0.845454	1.04946	0.273296	0.824941	0.708053	0.805287	0.848022	0.748194	0.760861	1.05291	0.750051	0.716661	0.89504	1.07822	0.727407	0.930483	1.04143
PE 38:6;0	PE	GPL	MEM	38	6	0		2.8239	2.61272	1.34327	3.23855	2.47256	1.4548	2.57506	2.1019	1.13972	3.20556	2.12941	1.21544	3.16929	2.35999	1.83497	2.74723	1.77357	1.32197	3.22735	2.25712	0.863275	3.04179	2.12624	1.86286	2.91985	1.74717	2.22913	0.920538	2.03719	1.27279	3.18027	2.30093	1.23867	2.99641	2.82123	1.26045	2.78458	2.29133	1.92322	3.00379	2.32926	1.84589
PE 38:7;0	PE	GPL	MEM	38	7	0		NA	NA	NA	0.0238212	NA	NA	NA	NA	NA	NA	NA	NA	NA	NA	NA	NA	NA	NA	0.0160676	NA	NA	0.0195283	NA	NA	0.0245796	NA	NA	NA	0.0179935	NA	NA	NA	NA	0.0187725	NA	NA	NA	NA	NA	NA	NA	NA
PE 39:5;0	PE	GPL	MEM	39	5	0		NA	NA	NA	NA	NA	NA	NA	NA	NA	0.0175816	NA	NA	NA	NA	NA	NA	NA	NA	NA	NA	NA	NA	NA	NA	NA	NA	NA	NA	NA	NA	NA	NA	NA	NA	NA	NA	NA	NA	NA	NA	NA	NA
PE 39:6;0	PE	GPL	MEM	39	6	0		0.0968759	0.0845485	0.039983	0.0649519	0.0392094	0.0370891	0.0619578	0.0400083	0.0255398	0.0699391	0.0507138	0.030962	0.0623339	0.0470959	0.0456908	0.0466105	0.0373048	0.0328942	0.0612172	0.0340986	0.0195613	0.0714116	0.0432172	0.0447783	0.0656709	0.0424772	0.0527397	0.0344815	0.0793133	0.0482836	0.0696202	0.0360906	0.0291492	0.0573265	0.0478287	0.0331144	0.0706091	0.056591	0.0468808	0.075778	0.049621	0.0474311
PE 40:1;0	PE	GPL	MEM	40	1	0		NA	NA	NA	NA	NA	NA	NA	NA	0.0139948	NA	NA	0.0181503	NA	NA	0.0218502	NA	NA	0.0233331	NA	NA	NA	NA	NA	0.0263467	NA	NA	NA	NA	NA	NA	NA	NA	0.0148947	NA	NA	0.0171277	NA	NA	0.0237691	NA	NA	0.0228526
PE 40:2;0	PE	GPL	MEM	40	2	0		NA	0.0282519	0.0337328	NA	0.0215723	0.030488	NA	NA	0.0372122	NA	NA	0.049605	NA	NA	0.0520069	NA	NA	0.0470778	NA	NA	0.0189186	NA	0.0385442	0.0504149	0.0223104	0.0274563	0.0449209	NA	NA	0.0280365	0.0231254	NA	0.0442879	NA	NA	0.0403035	NA	0.0269708	0.0578817	NA	NA	0.0524041
PE 40:3;0	PE	GPL	MEM	40	3	0		NA	NA	NA	NA	0.0271105	NA	NA	NA	NA	NA	NA	NA	NA	NA	NA	NA	NA	NA	NA	NA	NA	NA	NA	NA	NA	NA	NA	NA	NA	NA	NA	NA	NA	NA	NA	NA	NA	NA	NA	NA	NA	NA
PE 40:4;0	PE	GPL	MEM	40	4	0		0.710476	0.88107	0.441786	0.702369	0.7531	0.49607	0.733441	0.58548	0.41032	0.843502	0.627668	0.446515	0.649572	0.710374	0.583391	0.78572	0.783888	0.414093	0.731556	0.618311	0.312324	0.690646	0.722412	0.636325	0.736729	0.714596	0.653192	0.21274	0.600242	0.406112	0.740824	0.72281	0.472988	0.728665	0.795678	0.446727	0.674367	0.704742	0.649904	0.682194	0.775847	0.649539
PE 40:5;0	PE	GPL	MEM	40	5	0		0.0350854	0.145367	0.153254	0.0281621	NA	0.0826008	0.0507283	0.0444972	0.0955994	0.0162932	NA	0.143282	NA	NA	NA	NA	NA	0.126448	NA	NA	0.015154	NA	0.143409	0.118507	NA	0.0424537	NA	0.0562474	NA	0.0956927	NA	0.0365395	NA	NA	NA	0.117043	NA	0.0810962	0.176162	NA	NA	0.194416
PE 40:6;0	PE	GPL	MEM	40	6	0		9.2195	8.33806	5.00884	10.3002	7.31269	5.33829	8.85058	7.00931	4.82941	10.4396	6.45506	4.9345	9.52594	7.88246	7.3588	8.84779	6.6943	5.24052	10.2332	7.08029	3.43613	9.77808	6.5765	7.16334	9.0594	6.00225	8.16314	3.0745	6.80377	4.81305	10.1835	7.01076	4.81192	9.4854	8.58202	4.6677	9.25413	7.63663	7.77568	10.1613	7.5697	7.55523
PE 40:7;0	PE	GPL	MEM	40	7	0		0.839487	0.900329	NA	0.915463	0.735141	NA	0.770062	0.702714	0.439485	0.904025	0.666797	NA	0.851415	0.701325	0.662576	0.798093	0.586401	NA	0.930448	0.713072	NA	0.837976	0.690288	NA	0.796085	0.613133	0.807883	0.268425	0.613941	0.470857	0.883798	0.679429	NA	0.81976	0.849093	NA	0.787523	0.701974	0.728577	0.836124	0.727656	0.678776
PE 40:8;0	PE	GPL	MEM	40	8	0		NA	NA	NA	0.0274909	NA	NA	0.0195993	0.0236062	NA	NA	0.0276375	NA	0.0279004	0.0222832	NA	NA	NA	NA	NA	NA	NA	NA	NA	NA	0.0195577	NA	NA	0.00724095	0.019038	NA	0.033028	NA	NA	NA	0.0287616	NA	0.0329519	0.0306249	NA	0.0303068	0.0261706	NA
PE 41:6;0	PE	GPL	MEM	41	6	0		NA	0.0260889	0.0207996	NA	NA	0.0163395	NA	NA	0.0129104	0.0252437	NA	0.0150859	0.0182898	0.0203289	NA	NA	NA	0.0208419	NA	NA	NA	NA	NA	NA	0.016802	NA	0.0287472	0.00655414	NA	NA	0.0222467	NA	NA	NA	NA	NA	NA	NA	0.0176083	NA	NA	0.02292
PE 41:7;0	PE	GPL	MEM	41	7	0		0.0216185	NA	NA	NA	NA	NA	NA	NA	NA	0.0394793	NA	NA	NA	NA	NA	NA	NA	NA	NA	NA	NA	NA	NA	NA	0.0166587	NA	NA	NA	NA	NA	NA	NA	NA	NA	NA	NA	NA	NA	NA	NA	NA	NA
PE 42:10;0	PE	GPL	MEM	42	10	0		0.0269465	NA	NA	NA	NA	NA	NA	NA	NA	NA	NA	NA	NA	NA	NA	NA	NA	NA	NA	NA	NA	0.0195524	NA	NA	0.0169416	NA	NA	0.00683768	NA	NA	NA	NA	NA	0.0209196	NA	NA	NA	NA	NA	NA	NA	NA
PE 42:4;0	PE	GPL	MEM	42	4	0		NA	0.0508609	0.0327196	NA	0.0531145	0.0290559	NA	NA	NA	0.0493694	NA	0.0300737	NA	NA	NA	NA	NA	0.0274695	NA	NA	0.0205669	NA	0.0626926	NA	0.0517362	NA	0.0464141	NA	NA	NA	NA	0.0455486	0.0325772	NA	0.0497369	0.0224787	NA	0.0510579	NA	NA	NA	NA
PE 42:7;0	PE	GPL	MEM	42	7	0		0.0331041	0.0513187	0.04349	0.0348835	0.0275069	NA	0.0321192	0.0279503	NA	0.041382	NA	NA	0.0339549	0.0320615	NA	0.0282409	0.0333696	NA	0.0400909	NA	0.0271852	0.0375527	0.0321693	NA	0.0402387	0.0254827	NA	0.0117966	0.0277639	0.0392941	0.0338422	0.0189266	NA	0.0370985	0.0326726	NA	0.0389834	0.0207158	NA	0.0321934	0.0266624	0.0704405
PE 42:8;0	PE	GPL	MEM	42	8	0		0.0218368	0.0348251	0.0172148	0.020094	NA	0.0212228	0.0183422	0.0220874	0.0165879	0.0262377	0.0208902	0.0158562	0.0234005	0.0264109	0.0213883	0.0240448	0.0237012	0.0150332	NA	0.029842	0.0115924	NA	0.0262167	NA	0.0256347	0.0246899	0.0219676	0.00622199	0.0276149	0.0144527	0.0231958	0.0246536	0.0151035	0.0201417	0.0312188	0.0141867	NA	0.0293312	0.0202216	0.0201889	0.0173271	NA
PE 44:0;0	PE	GPL	MEM	44	0	0		NA	NA	NA	NA	NA	NA	NA	NA	NA	NA	NA	NA	NA	NA	NA	NA	NA	NA	NA	NA	NA	NA	NA	NA	NA	NA	NA	NA	NA	NA	NA	NA	NA	NA	NA	NA	NA	NA	NA	NA	NA	NA
PE 44:10;0	PE	GPL	MEM	44	10	0		0.0448437	0.0851605	0.106883	NA	0.0644027	0.10979	0.0514347	0.0781092	0.111417	0.0383461	0.0632838	0.111291	0.0589897	0.094743	0.120681	0.0371992	0.0851435	0.109195	0.0535391	0.0661734	0.0583178	0.0678361	0.0689803	0.129091	0.0639063	0.0827665	0.132039	0.0114842	0.068568	0.085663	0.0327944	0.0764345	0.103664	0.0433878	0.0785988	0.0907394	0.0402586	0.0728343	0.176099	0.0461453	0.0421926	0.155711
PE 44:4;0	PE	GPL	MEM	44	4	0		NA	NA	NA	NA	NA	NA	NA	NA	NA	NA	NA	NA	NA	NA	NA	NA	NA	NA	NA	NA	NA	NA	NA	NA	NA	NA	NA	NA	NA	NA	NA	NA	NA	NA	NA	NA	NA	NA	NA	NA	NA	NA
PE 45:0;0	PE	GPL	MEM	45	0	0		0.0214629	0.0373351	0.0581142	0.0363972	0.0440072	0.0610256	0.0518183	0.0324833	0.0946013	0.0449617	0.0448025	0.0873271	0.0367424	0.0516595	0.114623	0.0458228	0.0519973	0.0943397	0.0408623	NA	0.0476818	0.046576	0.0706772	0.130738	0.0473659	0.0594745	0.0915238	NA	0.0341019	0.0472258	NA	0.0271914	0.0744667	0.0266032	0.0256943	0.0618222	0.037466	0.0544547	0.103028	0.0444946	0.0524426	0.117471
PE 45:1;0	PE	GPL	MEM	45	1	0		NA	NA	NA	NA	NA	NA	NA	NA	NA	NA	NA	0.186354	NA	NA	NA	NA	NA	NA	NA	NA	NA	NA	NA	NA	NA	NA	NA	NA	NA	NA	NA	NA	0.218329	NA	NA	NA	NA	0.127544	NA	NA	NA	NA
PE 46:7;0	PE	GPL	MEM	46	7	0		NA	NA	NA	NA	NA	NA	NA	0.0233848	NA	NA	NA	NA	NA	0.0184279	NA	NA	NA	NA	NA	NA	NA	NA	NA	NA	NA	0.0287226	NA	NA	0.0201306	NA	NA	NA	NA	NA	NA	NA	NA	NA	NA	NA	NA	NA
Somme PE								24.2514	27.051	15.5548	25.7287	23.6455	15.4284	23.83	20.6339	14.3868	27.3047	20.5274	14.9381	24.2639	22.7251	21.3046	24.3083	20.4624	14.9129	25.8389	21.2544	9.83932	24.7539	22.3198	21.0676	24.4178	19.7846	23.2503	7.77666	20.3657	14.4543	25.47	22.1241	14.4437	23.9988	26.2128	14.0819	23.1904	23.1901	22.8738	24.6492	23.37	22.452
PG 32:0;0	PG	GPL	MEM	32	0	0		0.0144104	0.00637621	0.0124197	0.0124691	0.0102976	0.0157479	0.0113615	0.0161981	0.0164495	0.014565	0.0130103	0.0153466	0.0144054	0.0171717	0.0140753	0.0124898	0.0165661	0.0171646	0.0125604	0.0177385	0.0119334	0.0154445	0.00933676	0.0188252	0.0120342	0.0161459	0.0138647	0.00619738	0.0147029	0.012915	0.012546	0.0112384	0.0164345	0.0136743	0.00936145	0.0135756	0.0137888	0.0109213	0.0163497	0.0148949	0.0101548	0.0161332
PG 34:0;0	PG	GPL	MEM	34	0	0		0.00937403	0.00603343	0.0117065	0.0114152	0.00796631	0.0138135	0.0118292	0.014961	0.0124796	0.00910397	0.0144888	0.0120743	0.0101283	0.0114566	0.0137787	0.00896482	0.0144773	0.0160477	0.00895763	NA	0.00797185	0.0116934	0.00944797	0.0120194	0.00888477	NA	0.00977044	0.00371071	0.0115235	0.0146887	0.0108385	0.00868558	0.0126712	0.00916997	0.00859182	0.0131572	0.0122177	0.010423	0.0151268	0.0123223	0.00900807	0.0116587
PG 34:1;0	PG	GPL	MEM	34	1	0		0.225546	0.131416	0.229528	0.240506	0.289457	0.241603	0.243965	0.668603	0.199482	0.247957	0.519112	0.171878	0.336326	0.371316	0.19399	0.295355	0.383501	0.204539	0.234457	0.661738	0.154174	0.278861	0.243448	0.185909	0.243971	0.451787	0.196754	0.108173	0.495352	0.240828	0.214168	0.334277	0.212831	0.259571	0.190982	0.179678	0.272786	0.266091	0.219506	0.269604	0.285114	0.186212
PG 34:2;0	PG	GPL	MEM	34	2	0		0.00358322	0.00293956	NA	0.00330294	NA	0.00366755	0.00350773	NA	0.00303966	0.00351548	NA	0.00395153	0.00444124	0.00435122	0.00393768	0.00327955	NA	0.00418743	0.00297953	NA	NA	0.00322488	NA	0.00425595	0.0032151	NA	0.00350877	0.00131033	NA	0.00410231	0.0030503	0.00339354	0.00366392	0.00277843	0.0023104	0.00331405	0.00371231	0.0033414	0.00442135	0.00330891	0.00276846	0.00384694
PG 34:3;0	PG	GPL	MEM	34	3	0		NA	NA	NA	NA	NA	NA	NA	NA	NA	NA	NA	NA	NA	NA	NA	NA	NA	NA	NA	NA	NA	NA	NA	NA	NA	NA	NA	NA	NA	NA	NA	NA	NA	NA	NA	NA	NA	NA	NA	NA	NA	NA
PG 34:4;0	PG	GPL	MEM	34	4	0		NA	NA	NA	NA	NA	NA	NA	NA	NA	NA	NA	NA	NA	NA	NA	NA	NA	NA	NA	NA	NA	NA	NA	NA	NA	NA	NA	NA	NA	NA	NA	NA	NA	NA	NA	NA	NA	NA	NA	NA	NA	NA
PG 35:1;0	PG	GPL	MEM	35	1	0		0.00876579	0.00558518	0.00678956	0.00692877	0.00817531	0.00514224	0.00484218	0.0189498	0.00488891	0.00681758	0.0134944	0.0045556	0.00803946	0.0103953	0.00580439	0.00590643	0.0130838	0.00521976	0.00576782	0.0159904	0.00411186	0.00704585	0.00682464	0.0041359	0.00707228	0.0131944	0.00489017	0.00540624	0.0276351	0.0097558	0.00479119	0.00745132	0.00517004	0.00609781	0.00534525	0.00463789	0.00783361	0.007145	0.00482738	0.00745411	0.00774073	0.00523988
PG 36:0;0	PG	GPL	MEM	36	0	0		0.0488669	0.0427483	0.0842664	0.0617369	0.111593	0.0843959	0.0564956	0.178292	0.0835206	0.0485132	0.151341	0.068988	0.0579876	0.107318	0.0722072	0.0616811	0.162712	0.0736459	0.0407942	0.154871	0.0586467	0.0614882	0.091359	0.0708073	0.0578007	0.221333	0.0600698	0.0232687	0.159232	0.0776591	0.0523341	0.105722	0.0948344	0.0599537	0.0589279	0.0766228	0.053462	0.072229	0.0756014	0.0476925	0.0722955	0.0661453
PG 36:1;0	PG	GPL	MEM	36	1	0		0.276382	0.172503	0.306819	0.333091	0.403851	0.29435	0.314034	0.960826	0.294676	0.298991	0.717886	0.214261	0.403212	0.56168	0.275286	0.359748	0.695487	0.255066	0.296752	NA	0.222422	0.375023	0.338119	0.23758	0.332997	0.86024	0.264284	0.149378	NA	0.33028	0.281724	0.457088	0.279724	0.348345	0.248904	0.223597	0.348107	0.368685	0.278419	0.356901	0.396283	0.252998
PG 36:2;0	PG	GPL	MEM	36	2	0		0.0958478	0.0668036	0.0987863	0.109311	0.142575	0.0929074	0.0961153	0.276959	0.0760867	0.0917241	0.219292	0.0685435	0.12703	0.164457	0.0717209	0.112436	0.181725	0.0726697	0.0866411	0.267703	0.0601487	0.113203	0.112238	0.0676194	0.0987905	0.230982	0.072436	0.045568	0.234846	0.0901474	0.0908571	0.145658	0.0854923	0.107445	0.0924289	0.0785538	0.0977849	0.109712	0.0771368	0.0952559	0.118894	0.0705854
PG 36:3;0	PG	GPL	MEM	36	3	0		0.00246957	0.00151979	NA	NA	NA	0.00299977	NA	NA	0.00286476	0.00222164	NA	NA	NA	NA	NA	NA	NA	0.00249562	NA	NA	NA	NA	NA	NA	NA	NA	0.00223816	NA	NA	NA	NA	NA	NA	NA	0.00169043	NA	NA	NA	0.00263468	NA	NA	0.00270579
PG 36:4;0	PG	GPL	MEM	36	4	0		0.0217896	0.0102021	0.00965699	0.0197057	0.0137003	0.0110978	0.0163686	0.0160447	0.00786717	0.0212578	0.0165565	0.00927522	0.0247417	0.0169687	0.0109849	0.0185329	0.0185575	0.00926942	0.0203745	0.0193101	0.0079081	0.0200094	0.0102708	0.0123177	0.0171255	0.0149913	0.0106762	0.00812408	0.0159948	0.0107921	0.0185344	0.014749	0.00915362	0.0182326	0.0119296	0.00856451	0.0224816	0.0151148	0.0102668	0.020939	0.0149311	0.00982883
PG 38:0;0	PG	GPL	MEM	38	0	0		0.00255046	0.00212501	NA	0.00289385	0.0057102	0.00416892	NA	NA	0.00513093	0.00262152	NA	0.00375523	0.00430666	0.0042139	NA	0.0039995	0.00742038	0.00448882	0.00249303	NA	0.00275961	0.00363358	0.00512258	0.00346284	0.00288546	NA	0.00378883	NA	NA	NA	NA	NA	0.00447398	0.00266952	0.00250218	NA	NA	0.00313086	0.00427133	NA	0.00435303	0.00392599
PG 38:1;0	PG	GPL	MEM	38	1	0		0.00262659	0.00307843	0.00468139	0.00448137	0.00487913	0.00586699	0.00556148	NA	0.00492556	0.00416465	NA	0.00449133	0.00686448	0.0068472	0.00401327	0.00521817	NA	0.0041487	0.00366378	NA	0.00380984	0.00509173	0.00547613	0.00494577	0.00465423	0.0130679	0.00329574	0.00180528	0.00884685	0.00575329	0.00361551	0.00669525	0.00669282	0.00470675	0.0025546	0.00474005	0.00606813	0.00462936	0.00505237	0.00472312	0.00557759	0.00465791
PG 38:2;0	PG	GPL	MEM	38	2	0		NA	0.00143482	NA	0.0024552	NA	0.00345876	NA	NA	0.0028074	NA	NA	0.00291009	NA	NA	0.00343417	NA	NA	0.00311464	NA	NA	NA	NA	NA	NA	NA	NA	0.00214137	NA	NA	NA	NA	NA	NA	NA	NA	0.00267546	NA	NA	0.00278105	NA	NA	NA
PG 38:4;0	PG	GPL	MEM	38	4	0		0.0396778	0.021592	0.0304642	0.0161013	0.0259646	0.0169606	0.0192096	0.018331	0.0297826	0.0412638	0.0154664	0.0325428	0.0350009	0.0160308	0.0160075	0.0405827	0.0185527	0.0126396	0.0354677	0.0368898	0.0220793	0.0153102	0.011803	0.0301095	0.032228	0.0142643	0.029467	0.0131663	0.0347585	0.0135385	0.0168219	0.0287458	0.0286384	0.034566	0.0110197	0.0125246	0.020008	0.0146968	0.0176936	0.0211808	0.0296116	0.0346164
PG 38:5;0	PG	GPL	MEM	38	5	0		0.0102455	0.00718764	0.00769923	0.00748221	0.00717762	0.00839955	0.00774558	NA	0.00632144	0.00822967	0.00704575	0.00721874	0.00685699	0.00868464	0.00634581	0.00813916	0.00845923	0.00651655	0.00849013	0.0103037	0.00525374	0.00747973	0.00544099	0.00685415	0.00736299	0.00942459	0.00673568	0.00284492	0.00745132	0.00646851	0.00891273	0.00827264	0.00792937	0.00904018	0.00713338	0.00604773	0.00935467	0.00780856	0.0083724	0.00841214	0.00711941	0.00692969
PG 38:6;0	PG	GPL	MEM	38	6	0		0.00480483	0.00272978	NA	0.00394633	NA	0.00449461	0.00323818	NA	0.00479599	0.0045264	NA	0.00556635	0.00408607	NA	0.00378408	0.00372147	NA	0.0045547	0.00394189	NA	0.00227203	0.00378237	NA	0.0043346	0.00423358	NA	0.00402294	0.0017479	NA	0.00384879	0.00330461	0.00450521	0.00573871	0.0040824	0.00270962	0.00406297	0.00464601	0.0033143	0.00484956	0.00500519	0.00314804	0.00390051
PG 39:7;0	PG	GPL	MEM	39	7	0		0.00289927	NA	NA	NA	NA	NA	NA	NA	NA	NA	NA	NA	NA	NA	NA	NA	NA	NA	NA	NA	NA	NA	NA	NA	NA	NA	NA	NA	NA	NA	NA	NA	NA	NA	NA	NA	NA	NA	NA	NA	NA	NA
PG 40:4;0	PG	GPL	MEM	40	4	0		NA	NA	NA	NA	NA	NA	NA	NA	NA	NA	NA	0.00256984	NA	NA	NA	NA	NA	NA	NA	NA	NA	NA	NA	NA	NA	NA	NA	NA	NA	NA	NA	NA	NA	NA	NA	NA	NA	NA	NA	NA	NA	NA
PG 40:6;0	PG	GPL	MEM	40	6	0		0.00690263	0.00215504	NA	0.00336555	0.0039115	0.00290538	0.00240526	NA	NA	0.0059359	NA	NA	0.00926609	0.00400529	NA	0.00514795	NA	NA	0.00493306	NA	NA	0.00503666	NA	NA	0.00662257	NA	0.00357715	0.00138369	NA	NA	0.00380405	0.00429721	NA	0.00602432	NA	NA	0.00350902	0.00276588	0.00224695	0.00521239	0.00286698	NA
PG 40:7;0	PG	GPL	MEM	40	7	0		NA	0.0050564	0.00849788	NA	NA	0.00900572	NA	NA	NA	0.00644129	NA	NA	NA	NA	NA	NA	NA	NA	NA	NA	NA	NA	0.00400439	NA	NA	NA	0.00560126	NA	NA	NA	NA	NA	NA	0.00582305	0.00621573	NA	NA	NA	NA	0.0062186	NA	NA
PG 40:8;0	PG	GPL	MEM	40	8	0		0.00546796	0.00290683	NA	0.00399296	NA	0.00426278	0.00303712	NA	NA	0.00369334	NA	0.00323578	NA	NA	NA	0.00321962	NA	NA	0.00346508	NA	NA	NA	NA	NA	0.00293451	NA	NA	NA	NA	NA	0.00312937	NA	NA	0.00416093	0.00272104	0.00229651	0.00365304	0.00306079	0.00244412	0.0030933	NA	NA
PG 42:10;0	PG	GPL	MEM	42	10	0		0.0107472	0.00770786	0.00758264	0.0100229	0.0106074	0.00809946	0.00872674	NA	0.00452245	0.0106454	0.0102601	0.00648327	0.0084025	0.00976082	0.00531197	0.00901027	0.00893578	0.00575766	0.0111206	NA	0.00407527	0.00864172	0.00573812	0.00568739	0.00962665	NA	0.00543817	0.00230365	NA	0.0050777	0.0109283	0.0107438	0.00692739	0.0111884	0.00951648	0.00648866	0.00939409	0.00850787	0.00669663	0.0103236	0.00706693	0.00546793
PG 44:11;0	PG	GPL	MEM	44	11	0		NA	0.00148405	NA	NA	NA	NA	NA	NA	NA	NA	NA	NA	NA	NA	NA	NA	NA	NA	NA	NA	NA	NA	NA	NA	NA	NA	NA	NA	NA	NA	NA	NA	NA	NA	NA	NA	NA	NA	NA	NA	NA	NA
PG 44:12;0	PG	GPL	MEM	44	12	0		0.0456943	0.0353394	0.0449415	0.043045	0.0378203	0.0535897	0.036027	0.0372308	0.0359668	0.0372312	0.0318567	0.040947	0.0329556	0.0376318	0.0375624	0.032389	0.031021	0.0420368	0.037226	0.0349946	0.0249197	0.0303266	0.0261701	0.033051	0.03423	0.0292404	0.0319476	0.00948018	0.0292567	0.030005	0.042504	0.0432408	0.0463793	0.0436208	0.039012	0.0430591	0.0367749	0.0345035	0.0427109	0.0382739	0.0294837	0.0392745
PG 44:7;0	PG	GPL	MEM	44	7	0		NA	NA	NA	NA	NA	NA	NA	NA	NA	NA	NA	NA	NA	NA	NA	NA	NA	NA	NA	NA	0.00560447	NA	NA	NA	NA	NA	NA	NA	NA	NA	NA	NA	NA	NA	NA	NA	NA	NA	NA	NA	NA	NA
Somme PG								0.838652	0.538925	0.863839	0.896253	1.08369	0.886938	0.84447	2.2064	0.795608	0.86942	1.72981	0.678594	1.09405	1.35229	0.738244	0.989822	1.5605	0.743562	0.820085	1.21954	0.59809	0.965295	0.8848	0.701915	0.886669	1.87467	0.734509	0.383869	1.0396	0.85586	0.781864	1.19476	0.826755	0.95115	0.713856	0.683596	0.925581	0.946081	0.80141	0.930815	1.00642	0.724127
PI 28:1;0	PI	GPL	MEM	28	1	0		NA	NA	NA	NA	NA	NA	NA	NA	NA	NA	NA	NA	NA	NA	NA	NA	NA	NA	NA	NA	NA	NA	NA	NA	NA	NA	NA	NA	NA	NA	NA	NA	NA	NA	NA	NA	NA	NA	NA	NA	NA	NA
PI 29:1;0	PI	GPL	MEM	29	1	0		NA	NA	NA	NA	NA	NA	NA	NA	NA	NA	NA	NA	NA	NA	NA	NA	NA	NA	NA	NA	NA	NA	NA	NA	NA	NA	NA	NA	0.0255902	NA	NA	NA	NA	NA	NA	NA	NA	NA	NA	NA	NA	NA
PI 31:0;0	PI	GPL	MEM	31	0	0		NA	NA	NA	NA	NA	NA	NA	NA	NA	NA	NA	NA	NA	NA	NA	NA	NA	NA	NA	NA	NA	NA	NA	NA	NA	NA	NA	NA	NA	NA	NA	NA	NA	NA	NA	NA	NA	NA	NA	NA	NA	NA
PI 32:0;0	PI	GPL	MEM	32	0	0		0.00649187	0.00517317	0.00538966	0.00780231	0.00793826	0.0109007	0.00855221	NA	0.00493504	0.0048911	0.0130919	0.00334225	0.0066349	0.0188954	0.00920084	0.00848831	0.0152486	0.00732988	0.00442667	NA	0.00383132	0.00711178	0.0179304	0.00558241	0.00567719	0.0169682	0.00610596	0.00269484	0.0198481	0.00808692	0.00754523	0.0120854	0.00528998	0.0068266	0.0120917	0.0066287	0.0112917	0.0120826	0.00901179	0.00620568	0.00966661	0.00488852
PI 32:1;0	PI	GPL	MEM	32	1	0		NA	NA	NA	NA	NA	NA	NA	NA	NA	NA	NA	NA	NA	NA	NA	NA	NA	NA	NA	NA	NA	NA	NA	NA	NA	NA	NA	NA	NA	NA	NA	NA	NA	NA	NA	NA	NA	NA	NA	0.00484637	NA	NA
PI 34:0;0	PI	GPL	MEM	34	0	0		0.0463209	0.0369036	0.056243	0.0524011	0.049578	0.0611097	0.0378564	0.0267868	0.0321371	0.0317736	0.0278163	0.0340832	0.0490182	0.0427941	0.0340984	0.0383368	0.0434787	0.045299	0.0545531	0.0272805	0.0222767	0.0342962	0.0327201	0.0340172	0.0375112	0.0475211	0.0370565	0.00925841	0.0377236	0.0422839	0.0498318	0.0437032	0.0535113	0.0629847	0.0537192	0.052953	0.0356733	0.0313769	0.0386438	0.0321728	0.0314078	0.0334261
PI 34:1;0	PI	GPL	MEM	34	1	0		0.0649896	0.0657315	0.111527	0.0931101	0.0571703	0.0991815	0.0362928	0.0320603	0.0611014	0.0499559	0.0181466	0.0629799	0.0610465	0.0627786	0.0472847	0.0651356	0.0726989	0.0572808	0.0750298	0.0174326	0.044584	0.0788309	0.0495989	0.0819141	0.0765902	0.0772029	0.0396075	0.0200707	NA	0.0679016	0.0697336	0.0662088	0.110043	0.0945052	0.0314967	0.0770691	0.0343201	0.035771	0.0519015	0.0442597	0.0465275	0.0558598
PI 34:2;0	PI	GPL	MEM	34	2	0		NA	NA	NA	NA	NA	NA	NA	NA	NA	NA	NA	NA	NA	NA	NA	NA	NA	NA	NA	NA	NA	NA	NA	NA	NA	NA	NA	NA	NA	NA	NA	NA	NA	NA	NA	NA	NA	NA	NA	NA	NA	NA
PI 34:3;0	PI	GPL	MEM	34	3	0		NA	NA	NA	NA	NA	NA	NA	NA	NA	NA	NA	NA	NA	NA	NA	NA	NA	NA	NA	0.0179838	NA	NA	NA	NA	NA	NA	NA	NA	0.0139267	NA	NA	NA	NA	NA	NA	NA	NA	NA	NA	NA	NA	NA
PI 36:0;0	PI	GPL	MEM	36	0	0		NA	NA	NA	NA	NA	NA	NA	NA	NA	NA	NA	NA	NA	NA	NA	NA	NA	NA	NA	NA	NA	NA	NA	NA	NA	NA	NA	NA	NA	NA	NA	NA	NA	NA	NA	0.00472875	NA	NA	NA	NA	NA	NA
PI 36:1;0	PI	GPL	MEM	36	1	0		0.0800842	0.0961092	0.112472	0.0914396	0.117333	0.11925	0.0819787	0.0907102	0.100732	0.077552	0.0839513	0.106257	0.0704459	0.138662	0.118679	0.0715762	0.157674	0.0997709	0.0690457	0.0615394	0.0777145	0.0951319	0.138088	0.115975	0.0825135	0.148799	0.0859219	0.0244736	0.084998	0.103989	0.0893391	0.103817	0.119145	0.0831585	0.0906639	0.116482	0.0779389	0.0935166	0.105557	0.0700591	0.0736474	0.107376
PI 36:2;0	PI	GPL	MEM	36	2	0		0.0174023	0.0203019	0.036843	0.0211178	0.018125	0.0306028	0.0136776	0.0184946	0.0326395	0.0187628	0.0189154	0.0314802	0.014584	0.0249675	0.029275	0.0152255	0.0299635	0.0331538	0.0169678	0.0173118	0.022903	0.0185477	0.0297707	0.0287781	0.0150793	0.0257172	0.0241304	0.00531292	0.0247308	0.0354037	0.0170913	0.0155609	0.0325093	0.01904	0.0166389	0.0355194	0.0261831	0.0158861	0.0306794	0.0238383	0.013322	0.0303608
PI 36:3;0	PI	GPL	MEM	36	3	0		0.0243789	0.0116945	0.0300567	0.0251372	0.0352399	0.0187035	0.0250591	NA	0.0271444	0.0213476	0.0562001	0.0278894	0.0237236	0.0511589	0.0312526	0.0212385	0.0919558	0.0222999	0.0156214	0.132445	0.0214528	0.0273169	0.0255069	0.0256878	0.0207237	0.170773	0.0171225	0.011235	0.111028	0.0241205	0.0206868	0.0356655	0.0243433	0.0225504	0.015435	0.0200647	0.0322334	0.0358859	0.0237914	0.0277585	0.0195372	0.0248077
PI 36:4;0	PI	GPL	MEM	36	4	0		0.568586	0.413206	0.491474	0.462124	0.43269	0.446484	0.461972	0.352258	0.388405	0.545245	0.34757	0.430562	0.535434	0.433349	0.40266	0.508865	0.417121	0.416994	0.513622	0.381444	0.334043	0.488602	0.398409	0.482855	0.531947	0.449813	0.414565	0.181222	0.424666	0.460516	0.473561	0.438267	0.471075	0.561575	0.396956	0.426194	0.474588	0.401659	0.403777	0.477535	0.410329	0.449018
PI 36:5;0	PI	GPL	MEM	36	5	0		0.00657629	0.00488525	0.00957584	0.00433301	NA	0.00814494	NA	NA	0.00795567	0.00552551	0.00802779	0.00706629	NA	NA	0.00907886	0.00530816	0.00959406	0.00792401	0.00628169	NA	0.0057174	0.00480177	NA	0.00679796	0.00636404	0.018029	0.00651982	0.00218453	NA	0.00760183	0.00444022	NA	0.00780635	0.00699525	0.00453732	0.00785854	NA	NA	0.00616707	NA	0.00538002	0.00706914
PI 37:4;0	PI	GPL	MEM	37	4	0		0.0263918	0.0198716	0.0199537	0.0120971	0.0125436	0.0144671	0.0140633	NA	0.0132817	0.0181891	0.0130313	0.0138946	0.0147862	0.0156258	0.0158404	0.0149359	0.0140984	0.0151801	0.0143983	NA	0.0103732	0.0139405	0.0141537	0.0151253	0.0160026	NA	0.0150675	0.0101977	0.0297711	0.025537	0.0133286	0.0124138	0.0143566	0.0134081	0.0138377	0.0146464	0.0176206	0.0162475	0.0173013	0.0171215	0.014179	0.0166408
PI 38:1;0	PI	GPL	MEM	38	1	0		0.00753931	0.00906159	0.0106399	0.00913199	0.0134976	0.0131998	0.0091392	NA	0.0102364	0.00814403	0.00978221	0.0137906	0.00597722	0.0158641	0.0138753	0.00679164	0.0187256	0.01026	0.00763374	NA	0.00941494	0.0105768	0.0146935	0.0109131	0.0076162	0.0153444	0.00955193	0.00228574	NA	0.0117091	0.00886168	0.00923326	0.0128102	0.0076374	0.00919847	0.0130027	NA	0.00899899	0.0105899	0.00659642	0.00809588	0.0117966
PI 38:2;0	PI	GPL	MEM	38	2	0		0.00647047	NA	NA	0.00573695	NA	0.00611492	0.00548263	NA	NA	0.00531373	NA	NA	NA	0.00655458	0.0137701	NA	0.00812134	0.00970694	NA	NA	0.00675934	0.00683735	NA	0.00769544	0.00513453	NA	0.00847012	NA	NA	0.0119365	0.00435698	NA	NA	NA	NA	NA	NA	0.00642453	0.0126011	NA	0.00555847	0.00717474
PI 38:4;0	PI	GPL	MEM	38	4	0		2.71288	2.37968	2.51954	2.33927	2.83524	2.62423	2.68119	2.67466	2.18272	2.77667	2.535	2.41597	2.35286	2.54136	2.50996	2.85046	2.75268	2.41155	2.55475	2.77131	1.92758	2.40058	2.7537	2.5748	2.51604	2.78006	2.2815	0.825509	2.62982	2.69515	2.51367	2.68451	2.59112	2.63885	2.78613	2.45136	2.80203	2.76534	2.50798	2.53254	2.70821	2.59899
PI 38:5;0	PI	GPL	MEM	38	5	0		0.46483	0.401874	0.432635	0.386941	0.498495	0.429806	0.432878	0.442833	0.360734	0.470971	0.401191	0.39609	0.428956	0.448682	0.427231	0.468787	0.404037	0.412231	0.42998	0.460287	0.323122	0.394175	0.437851	0.451386	0.470055	0.425237	0.402073	0.144681	0.466686	0.448511	0.409171	0.459812	0.434113	0.456114	0.497394	0.422584	0.442551	0.448512	0.406932	0.428428	0.481717	0.434363
PI 38:6;0	PI	GPL	MEM	38	6	0		0.092646	0.0533274	0.15809	0.079073	0.0461292	0.129374	0.0731537	0.0396674	0.127005	0.081008	0.0382348	0.144556	0.104363	0.0540072	0.113773	0.0666092	0.0394764	0.148695	0.0810845	0.0410312	0.0939734	0.0694409	0.0434798	0.146777	0.0876621	0.0531841	0.121147	0.029246	0.0605136	0.119546	0.0824378	0.0474218	0.163962	0.0990197	0.0427493	0.141774	0.0737099	0.0514853	0.118324	0.0791367	0.0415425	0.140826
PI 38:7;0	PI	GPL	MEM	38	7	0		NA	NA	NA	NA	NA	NA	NA	NA	NA	NA	NA	NA	NA	NA	NA	NA	NA	NA	NA	NA	NA	NA	NA	NA	0.00488601	NA	NA	NA	NA	NA	NA	NA	NA	NA	NA	NA	NA	NA	NA	NA	NA	NA
PI 39:4;0	PI	GPL	MEM	39	4	0		NA	0.00280514	NA	NA	NA	NA	NA	NA	NA	NA	NA	NA	NA	NA	NA	NA	NA	NA	NA	NA	NA	NA	NA	NA	NA	NA	NA	NA	NA	NA	NA	NA	NA	NA	NA	NA	NA	NA	NA	NA	NA	NA
PI 40:3;0	PI	GPL	MEM	40	3	0		NA	NA	0.357846	NA	NA	NA	NA	NA	NA	NA	NA	NA	NA	NA	NA	0.441757	NA	NA	NA	NA	NA	NA	NA	NA	0.451114	NA	NA	NA	NA	NA	NA	NA	0.485979	0.389956	NA	0.52788	NA	NA	NA	NA	NA	NA
PI 40:4;0	PI	GPL	MEM	40	4	0		0.117796	0.0680631	0.114267	0.0598515	0.126711	0.0861286	0.109318	0.3695	0.087717	0.0902224	0.246683	0.157477	0.0917663	0.152156	0.127743	0.106379	0.28018	0.069757	0.074716	0.349314	0.0905301	0.0613496	0.134896	0.127417	0.106124	0.426508	0.0832761	0.0475086	0.463199	0.0743989	0.071719	0.112902	0.13324	0.0989216	0.0649248	0.074767	0.266018	0.14692	0.0973313	0.0968251	0.0905277	0.114862
PI 40:5;0	PI	GPL	MEM	40	5	0		0.0274225	0.0186554	0.0358118	0.0168904	0.0337226	0.0276037	0.0273411	0.0632944	0.0304978	0.0266155	0.0523423	0.0360259	0.0256119	0.0345742	0.0355592	0.025314	0.0564583	0.0295431	0.0217964	0.101598	0.0234431	0.0172437	0.0397584	0.0360376	0.025645	0.091355	0.0249887	0.0124716	0.0997099	0.0300011	0.0202696	0.0311995	0.0372096	0.0260604	0.020707	0.0303922	0.0495295	0.0370822	0.030511	0.023039	0.0251806	0.0328116
PI 40:6;0	PI	GPL	MEM	40	6	0		0.105371	0.0705632	0.279996	0.0996881	0.0621221	0.250052	0.0897354	0.0573256	0.21613	0.0922754	0.0476146	0.242576	0.151754	0.0639213	0.184822	0.0771589	0.071419	0.269913	0.0933631	0.0505421	0.150618	0.085401	0.0567846	0.225387	0.0984573	0.0778251	0.200202	0.0351752	0.0760371	0.214666	0.106419	0.0571714	0.290254	0.11736	0.0595944	0.257099	0.094828	0.069719	0.21848	0.0927206	0.0534523	0.227202
PI 40:7;0	PI	GPL	MEM	40	7	0		0.0244866	0.0132501	0.0292926	0.0154096	0.0200793	0.0251035	0.0178681	0.0165685	0.0221061	0.0198467	0.0134154	0.0216917	0.0170668	0.0171088	0.0251387	0.0195042	0.0189292	0.0262618	0.0158131	0.0216694	0.0202006	0.0155841	0.0108584	0.0267585	0.0207573	0.0275514	0.0219561	0.0055223	0.0287507	0.0253974	0.018593	0.0182103	0.0239739	0.0233306	0.0175011	0.0255774	0.0180613	0.0163546	0.0256454	0.0181334	0.0190723	0.0311642
PI 40:8;0	PI	GPL	MEM	40	8	0		0.00903382	0.00710763	0.00614992	0.00409593	0.00816507	NA	0.00607981	NA	NA	0.00557463	NA	NA	NA	NA	NA	0.00640246	NA	NA	0.00477463	NA	NA	0.00648968	NA	0.00613798	0.00840406	NA	0.00533864	NA	NA	0.00727042	0.00668806	0.00766632	NA	0.00761794	0.0080724	0.0057874	NA	NA	NA	0.00639055	0.00664025	0.00708639
PI 42:5;0	PI	GPL	MEM	42	5	0		NA	NA	NA	NA	NA	NA	NA	NA	NA	NA	NA	NA	NA	NA	NA	NA	NA	0.00570284	NA	NA	NA	NA	NA	NA	NA	NA	NA	NA	NA	NA	NA	NA	NA	NA	NA	NA	NA	NA	NA	NA	NA	NA
somme PI								4.4097	3.69827	4.81781	3.78565	4.37478	4.40046	4.13164	4.18416	3.70548	4.34988	3.93102	4.14573	3.95403	4.12246	4.14924	4.81828	4.50186	4.09886	4.05386	4.45119	3.18854	3.83626	4.1982	4.41005	4.59431	4.85189	3.8046	1.36905	4.597	4.41403	3.98775	4.15585	5.01075	4.73591	4.14164	4.71237	4.45658	4.19326	4.11523	3.98761	4.064	4.33572
PS 26:0;0	PS	GPL	MEM	26	0	0		NA	NA	NA	NA	NA	NA	NA	NA	NA	NA	NA	NA	NA	NA	NA	NA	NA	NA	NA	NA	NA	NA	NA	NA	NA	NA	NA	NA	NA	NA	NA	NA	NA	NA	NA	NA	NA	NA	NA	NA	NA	NA
PS 28:0;0	PS	GPL	MEM	28	0	0		NA	NA	NA	NA	NA	NA	NA	NA	NA	NA	NA	NA	NA	NA	0.133034	NA	NA	NA	NA	NA	NA	NA	0.143166	NA	0.00980876	NA	NA	NA	NA	0.235638	0.110117	NA	NA	NA	NA	NA	NA	NA	NA	NA	NA	NA
PS 28:1;0	PS	GPL	MEM	28	1	0		NA	NA	NA	NA	NA	NA	NA	NA	NA	NA	NA	NA	NA	NA	NA	NA	NA	NA	NA	NA	NA	NA	NA	NA	NA	NA	NA	NA	NA	NA	NA	NA	NA	NA	NA	NA	NA	NA	NA	NA	NA	NA
PS 29:0;0	PS	GPL	MEM	29	0	0		NA	NA	NA	NA	NA	0.0420934	0.13359	NA	NA	NA	NA	NA	NA	0.074732	NA	NA	0.103423	NA	NA	NA	NA	NA	0.164028	NA	NA	NA	NA	NA	0.17689	NA	NA	NA	NA	NA	0.102038	NA	0.0262953	NA	0.0603068	NA	NA	NA
PS 31:0;0	PS	GPL	MEM	31	0	0		NA	NA	NA	NA	NA	NA	0.00714993	NA	NA	NA	NA	NA	NA	NA	0.0149809	NA	NA	0.0119324	NA	NA	NA	NA	NA	NA	NA	NA	NA	NA	NA	0.0296703	NA	NA	NA	NA	NA	NA	NA	NA	NA	NA	NA	NA
PS 34:0;0	PS	GPL	MEM	34	0	0		NA	0.157723	0.220356	NA	NA	NA	NA	NA	0.186334	NA	0.240804	0.178533	NA	NA	0.276484	NA	0.282173	0.242902	NA	NA	0.163415	NA	NA	0.230104	NA	0.299076	0.210431	NA	NA	0.253427	NA	NA	0.225523	NA	NA	0.232016	NA	NA	0.255362	NA	NA	0.229152
PS 34:1;0	PS	GPL	MEM	34	1	0		0.252452	0.325705	0.383015	0.178746	0.251459	0.241455	0.224198	0.270671	0.295436	0.242192	0.260634	0.356601	0.236533	0.256949	0.293733	0.238869	0.274539	0.340934	0.212114	0.308585	0.229517	0.20422	0.207026	0.331257	0.220878	0.253331	0.327095	0.0788295	0.293886	0.391529	0.193808	0.275871	0.323358	0.220535	0.249818	0.350917	0.205818	0.238981	0.314262	0.218824	0.260222	0.319499
PS 34:2;0	PS	GPL	MEM	34	2	0		0.0121929	0.0158211	0.0226169	0.00899815	0.0104246	0.012728	0.0106011	NA	0.0185132	0.00950813	0.0125822	0.0160666	0.0118771	0.013083	0.0182727	0.0121786	NA	0.0203434	0.010846	NA	0.0130931	0.00914916	NA	0.020057	0.0109334	NA	0.0201155	0.00348965	NA	0.0197748	0.00901669	0.0122421	0.0215136	0.011183	0.0135752	0.0188543	NA	0.0118064	0.0214239	0.0100673	0.0125713	0.0197418
PS 35:1;0	PS	GPL	MEM	35	1	0		NA	0.00791267	0.036385	NA	NA	NA	NA	NA	NA	NA	NA	NA	NA	NA	NA	NA	NA	0.0210394	NA	NA	NA	NA	NA	0.0134848	NA	NA	NA	NA	NA	0.0574311	NA	NA	NA	NA	NA	0.0159153	NA	NA	NA	NA	NA	NA
PS 36:1;0	PS	GPL	MEM	36	1	0		1.92741	3.38863	5.06857	1.90786	3.14096	3.71046	1.94307	1.8177	4.37937	1.66425	2.34081	5.65321	1.50609	2.09288	4.35123	1.64573	2.73144	4.92531	1.35182	1.58367	3.107	1.59187	2.86846	4.90144	1.81504	3.21268	3.66201	0.524326	2.07782	4.11074	1.90484	2.35079	5.63487	1.89013	2.33402	6.05819	1.50742	2.27325	4.31777	1.4441	1.96658	4.57794
PS 36:2;0	PS	GPL	MEM	36	2	0		0.738016	0.913892	1.80673	0.561108	0.713733	1.08538	0.617511	0.535407	1.66399	0.656264	0.552477	1.89207	0.624818	0.609124	1.54869	0.65019	0.827432	1.76	0.596227	0.576194	1.17139	0.528551	0.5554	1.75946	0.644852	0.77857	1.54888	0.199352	0.592779	1.48734	0.599022	0.651682	1.77428	0.700569	0.602305	1.7811	0.548589	0.5747	1.52714	0.549045	0.591059	1.77264
PS 36:3;0	PS	GPL	MEM	36	3	0		0.0164663	0.0196865	0.0294736	0.00723969	0.0174812	0.0147578	0.0119221	0.0585293	0.0248505	0.0123396	0.0243523	0.0255092	0.013422	0.0127903	0.0213925	0.014482	0.0288537	0.0220331	0.0102923	0.0667813	0.0211277	0.00848216	NA	0.0263648	0.0148003	0.0803656	0.0241381	0.00389227	0.0587197	0.0232932	0.00942541	0.0196624	0.0271498	0.0141364	0.0115343	0.0230982	0.0136156	0.0116905	0.0209118	0.0104837	0.0173193	0.0312712
PS 36:4;0	PS	GPL	MEM	36	4	0		0.0164414	0.0334413	0.0313223	0.0115885	0.0292127	0.0210463	0.0187404	0.0259317	0.0226418	0.0189434	0.0275479	0.0239113	0.02595	0.0318813	0.025274	0.020258	0.0248716	0.0350651	0.0161063	0.0333258	0.0176841	0.012555	0.0227651	0.0287564	0.0207887	NA	0.0298044	0.00546933	0.0299639	0.0377052	0.0139438	0.0286377	0.0285967	0.0156285	0.0274244	0.0349822	0.0163465	0.0243776	0.0273474	0.0159263	0.0337187	0.0272145
PS 36:5;0	PS	GPL	MEM	36	5	0		NA	NA	NA	NA	NA	NA	NA	NA	NA	NA	NA	NA	NA	NA	NA	NA	NA	NA	NA	NA	NA	NA	NA	NA	NA	NA	NA	NA	NA	NA	NA	NA	NA	NA	NA	NA	NA	NA	NA	NA	NA	NA
PS 37:0;0	PS	GPL	MEM	37	0	0		NA	NA	NA	NA	NA	NA	NA	0.0345039	0.0314908	NA	NA	NA	NA	NA	0.0456572	NA	0.0544185	NA	NA	NA	NA	NA	NA	NA	NA	NA	0.0306906	NA	NA	NA	NA	NA	NA	NA	0.0291586	NA	NA	NA	NA	NA	NA	NA
PS 37:1;0	PS	GPL	MEM	37	1	0		0.0200657	0.0478724	0.0686845	0.0224647	0.0331304	0.0431125	0.0205315	NA	0.0536924	0.0169067	0.0283807	0.0704182	0.0154399	0.0236202	0.0536825	0.0184382	0.0283278	0.0622289	0.0131768	NA	0.0370689	0.0175748	0.0333318	0.0629242	0.0190095	0.0384806	0.0447759	0.00667722	0.0276971	0.0586561	0.0206577	0.0239765	0.0704031	0.0175114	0.0264667	0.0762963	0.013803	0.0262576	0.0532107	0.0161431	0.0202594	0.0566968
PS 37:2;0	PS	GPL	MEM	37	2	0		0.0122291	0.0280539	0.038748	0.0114469	0.0114399	0.0226762	0.0125675	NA	0.0327466	0.0136334	NA	0.0462437	0.00817974	0.0109246	0.0292124	0.0122772	NA	0.0327185	0.0112104	NA	0.0203112	0.00880355	NA	0.0351061	0.0118584	NA	0.0309065	0.00344676	NA	0.0271202	0.0099904	0.0114664	0.0376121	0.0107927	0.0104423	0.0366057	NA	0.0127371	0.0262947	0.010447	0.00888991	0.0344537
PS 37:4;0	PS	GPL	MEM	37	4	0		NA	0.0161745	0.0140257	NA	NA	0.00761176	NA	NA	NA	NA	NA	NA	NA	NA	NA	NA	NA	NA	0.00673699	NA	NA	NA	NA	0.0123643	NA	NA	0.0112361	NA	NA	NA	NA	NA	NA	NA	NA	0.0105999	NA	NA	NA	NA	0.00894859	NA
PS 38:0;0	PS	GPL	MEM	38	0	0		0.0249013	0.0100125	NA	0.0280261	0.0270394	0.0159934	0.0205238	NA	0.0160708	0.02081	0.0203623	0.0276743	0.0257825	0.0299869	0.0332696	0.0198131	0.0345775	0.0283931	0.017182	NA	0.0192207	0.0325998	0.0198399	0.0259581	0.0163638	NA	0.0157257	0.0109392	0.0361495	0.0351725	0.0238776	0.0259281	0.0209891	0.0255	0.0185225	0.0235193	0.0205425	0.0259759	0.0271963	0.0276709	0.0181328	0.0237717
PS 38:1;0	PS	GPL	MEM	38	1	0		0.123462	0.250456	0.611579	0.143418	0.200154	0.490791	0.216462	0.180355	0.707232	0.153269	0.239756	0.964358	0.13402	0.213387	0.71732	0.153739	0.303242	0.978129	0.122954	0.127274	0.456589	0.179288	0.340894	0.815564	0.178952	0.358373	0.499887	0.0475235	0.189456	0.614529	0.147089	0.150423	0.765185	0.119655	0.174684	0.95892	0.16669	0.248595	0.767595	0.15721	0.177287	0.705317
PS 38:2;0	PS	GPL	MEM	38	2	0		0.0668801	0.129402	0.249545	0.0700669	0.102087	0.190079	0.0901257	0.0733267	0.26451	0.0664751	0.0966499	0.361086	0.0604858	0.0835263	0.279112	0.0678443	0.126875	0.362475	0.0553649	0.0580108	0.175426	0.0715447	0.138632	0.323467	0.0780351	0.152824	0.203372	0.0203337	0.0769381	0.260959	0.0751037	0.0737237	0.285231	0.0622697	0.0892653	0.354154	0.0715126	0.102544	0.279694	0.063886	0.0794497	0.278264
PS 38:3;0	PS	GPL	MEM	38	3	0		0.076735	0.117504	0.140509	0.070444	0.10943	0.10895	0.0949325	0.0832557	0.1391	0.0813806	0.116071	0.18062	0.0813933	0.117941	0.16947	0.0867163	0.132912	0.173968	0.0668681	0.0937735	0.112236	0.0730853	0.147508	0.174409	0.0969054	0.143709	0.13912	0.0252628	0.105813	0.157944	0.0726263	0.100358	0.160763	0.0732243	0.0902499	0.176106	0.0752112	0.115162	0.156836	0.0704827	0.113678	0.167232
PS 38:4;0	PS	GPL	MEM	38	4	0		0.450225	0.886271	0.794856	0.356932	0.907393	0.691856	0.459584	NA	0.610437	0.414162	0.409183	0.932954	0.344833	0.448247	0.716786	0.436607	0.458556	0.772195	0.359886	0.0371261	0.655715	0.321595	0.889689	0.960391	0.60073	0.152413	0.667525	0.114699	0.418311	0.770211	0.398863	0.527253	0.872828	0.425314	0.629094	0.925528	0.354645	0.631749	0.681327	0.32413	0.67927	0.961274
PS 38:5;0	PS	GPL	MEM	38	5	0		0.0707722	0.10851	0.140089	0.0412449	0.0867469	0.0786098	0.05721	0.0686407	0.0968602	0.0563632	0.077247	0.129989	0.0565722	0.0720708	0.103733	0.0639751	0.0900249	0.117188	0.0519597	0.0775747	0.084197	0.0425691	0.0673168	0.130112	0.0657233	0.08713	0.11022	0.0189793	0.0796426	0.118067	0.04664	0.0719714	0.1198	0.0582662	0.0748621	0.135751	0.0480958	0.068709	0.107136	0.0464737	0.0816602	0.118303
PS 38:6;0	PS	GPL	MEM	38	6	0		0.0647808	0.087882	0.170871	0.0497622	0.08504	0.129208	0.0595321	NA	0.0313514	0.0749548	0.0768827	0.072031	0.161339	0.0741636	0.0544748	0.0738962	0.0555737	0.164825	0.0696943	NA	0.0418008	0.0540314	0.0670495	0.0622042	0.0670376	NA	0.140617	0.0203166	NA	0.135778	0.0562551	0.0774376	0.137772	0.0708049	0.0762971	0.164273	0.0591675	0.0662645	0.0938808	0.0577994	0.0855428	0.0490029
PS 39:0;0	PS	GPL	MEM	39	0	0		0.021923	0.0152283	0.0348286	NA	0.0520773	0.0219648	0.0192075	NA	0.0201027	0.0158155	0.0215734	0.0310015	0.014281	0.0334242	0.0307733	0.0145452	0.0483019	0.0281773	0.0117285	NA	0.0177703	0.0157213	0.027362	0.0359096	0.0172152	NA	0.0351789	0.010056	NA	0.0395469	0.0206235	0.0294162	0.0380458	0.0198261	0.0174059	0.0315982	0.021638	0.0321609	0.0295793	0.0257616	0.021626	0.0285447
PS 39:1;0	PS	GPL	MEM	39	1	0		0.0171266	0.0312225	0.0505749	0.0176466	0.0356083	0.036622	0.0152031	NA	0.0354214	0.014068	0.021747	0.0594468	0.0160086	0.0179003	0.0362395	0.0155289	0.0266983	0.0405385	0.0121455	NA	0.0289436	0.0149616	0.0252709	0.0433826	0.0169615	0.0305839	0.0356293	0.00510626	0.0184188	0.0347241	0.0180219	0.0292208	0.0557293	0.0188658	0.023114	0.061456	NA	0.0236839	0.0414089	0.0140709	0.0194835	0.0451855
PS 39:2;0	PS	GPL	MEM	39	2	0		NA	NA	NA	NA	NA	NA	NA	NA	NA	NA	NA	NA	NA	NA	NA	NA	NA	NA	NA	NA	NA	NA	NA	0.011376	NA	NA	NA	NA	NA	NA	NA	NA	NA	NA	NA	NA	NA	NA	NA	NA	NA	NA
PS 39:3;0	PS	GPL	MEM	39	3	0		NA	NA	NA	NA	0.0135595	NA	0.00823443	NA	NA	NA	NA	NA	NA	NA	NA	NA	NA	NA	NA	NA	NA	0.00768677	NA	NA	NA	NA	NA	NA	NA	NA	NA	NA	NA	0.00875316	0.0102232	0.0116044	NA	NA	NA	NA	NA	NA
PS 39:4;0	PS	GPL	MEM	39	4	0		0.0461638	0.122186	0.0761719	0.0385395	0.0692077	0.0504637	0.047465	0.0577411	0.0674125	0.0567052	0.0745915	0.103955	0.0352695	0.0566539	0.0676813	0.0601147	0.058361	0.069816	0.0450021	0.0539359	0.0537953	0.0384914	0.0635909	0.0878121	0.0532402	0.0668293	0.0814091	0.0153341	0.0558116	0.0630558	0.0358818	0.0518552	0.0755557	0.0436512	0.055074	0.0767629	0.0425614	0.0543109	0.0634341	0.0392974	0.0671757	0.0836311
PS 39:5;0	PS	GPL	MEM	39	5	0		NA	0.0161266	0.0115005	0.0065404	0.0088125	0.00902342	NA	NA	0.0103454	NA	NA	NA	NA	NA	NA	0.00676515	NA	0.0125278	0.00624859	NA	0.00829832	NA	NA	0.0111189	NA	NA	NA	NA	NA	0.0120673	NA	NA	0.0138532	0.00742945	0.0110952	0.0152737	NA	NA	0.0128635	NA	0.00841387	0.0111378
PS 39:6;0	PS	GPL	MEM	39	6	0		0.0528365	0.0772402	0.0476599	0.0217697	0.0418956	0.018883	0.021388	0.0277293	0.0303869	0.051541	0.0254754	0.0420732	0.0386029	0.0262897	0.0211761	0.0406593	0.0236232	0.0199346	0.0434647	NA	0.0289402	0.0207886	0.0192385	0.0422048	0.0440501	0.0292675	0.0482678	0.0178893	0.064883	0.0256739	0.0224636	0.0383404	0.0396132	0.044487	0.022416	0.0217542	0.0235433	0.0218384	0.0206639	0.0231484	0.0446338	0.045079
PS 40:0;0	PS	GPL	MEM	40	0	0		0.0127268	NA	0.0235885	0.0109792	0.025282	0.012806	0.0100115	NA	0.0143184	0.00787128	NA	0.019359	0.00937394	0.0156909	0.0199599	0.00902566	0.0211954	0.0190661	NA	NA	0.0140685	0.010142	NA	0.0176204	0.00983624	0.0326628	0.0164075	0.00591348	NA	0.0237353	0.0139437	0.0157194	0.024804	0.0132293	0.0103036	0.0185899	NA	0.0176381	0.0170975	0.011284	0.00904958	0.014443
PS 40:1;0	PS	GPL	MEM	40	1	0		0.0401348	0.0752593	0.162027	0.0678732	0.0769908	0.164691	0.102598	0.072601	0.192083	0.0722441	0.11383	0.27739	0.0670114	0.10096	0.249558	0.0760553	0.129681	0.280428	0.0623462	0.0629437	0.143633	0.088063	0.154782	0.22584	0.0868594	0.142436	0.161946	0.018332	0.0747229	0.18359	0.0692655	0.0675228	0.244459	0.0556936	0.076174	0.279466	0.0776406	0.116001	0.246009	0.0774988	0.0834249	0.209451
PS 40:2;0	PS	GPL	MEM	40	2	0		0.0464032	0.0983677	0.16067	0.0679911	0.0882625	0.1571	0.0857958	0.0677752	0.138548	0.0474179	0.0999536	0.209273	0.0455345	0.0833041	0.20291	0.0515247	0.115479	0.252027	0.0412876	0.0467473	0.10517	0.0654394	0.151199	0.183185	0.0609009	0.122682	0.126142	0.0140096	0.0534367	0.195904	0.0742342	0.0650334	0.190758	0.0484203	0.0973884	0.269185	0.066116	0.10981	0.200983	0.0548577	0.0636687	0.160881
PS 40:3;0	PS	GPL	MEM	40	3	0		0.0148784	0.0251112	0.0334055	0.0192049	0.0321328	0.033905	0.0209342	NA	0.0297742	0.0128125	0.0313694	0.0427871	0.0136943	0.0262088	0.0434126	0.0164416	0.0433863	0.0538361	0.0120704	NA	0.0248603	0.0193305	0.0434385	0.0396782	0.0171082	0.0504081	0.0260283	0.0054774	NA	0.0391174	0.0215132	0.0258176	0.040348	0.0181106	0.0295312	0.0553564	0.0177504	0.0374704	0.0436012	0.0170063	0.0214112	0.0384231
PS 40:4;0	PS	GPL	MEM	40	4	0		0.471797	0.702764	0.708999	0.375742	0.616229	0.595533	0.480393	0.45459	0.559664	0.461371	0.496411	0.820379	0.3847	0.467014	0.678344	0.497463	0.735165	0.712341	0.378377	0.471872	0.507346	0.381206	0.585491	0.74979	0.459423	0.699431	0.631248	0.135785	0.508554	0.770067	0.425629	0.546603	0.779893	0.439674	0.537509	0.8439	0.405169	0.540345	0.700604	0.403774	0.555798	0.738381
PS 40:5;0	PS	GPL	MEM	40	5	0		0.0933948	0.131797	0.111345	0.0148684	0.0970005	0.0780377	0.0957419	0.108794	0.0771082	0.104665	0.109117	0.111515	0.0945131	0.0955614	0.0963026	0.0880731	0.120348	0.0975713	0.018281	0.117866	0.0855539	0.100537	0.130891	0.123696	0.101812	NA	0.116588	0.0606703	0.174113	0.195986	0.0206542	0.0966725	0.0976937	NA	0.0389717	0.0944827	0.0950429	0.112685	0.0992143	0.0891412	0.122096	0.114253
PS 40:6;0	PS	GPL	MEM	40	6	0		10.0788	10.5149	8.52744	7.77557	9.29386	6.99627	8.72128	8.44112	6.3835	10.1253	8.04652	8.70766	9.35929	8.19913	8.48366	9.79648	8.17109	8.30325	9.28925	9.44532	6.47828	8.01896	7.67969	9.07446	9.4102	8.07548	9.33056	3.04056	8.82319	9.36871	8.79936	8.72656	8.92283	10.0076	8.70054	9.31175	9.01256	7.99394	7.9288	8.83008	9.18402	9.15528
PS 40:7;0	PS	GPL	MEM	40	7	0		0.278008	0.299867	0.275154	0.154393	0.283325	0.154995	0.183293	0.18861	0.187016	0.268409	0.18358	0.253282	0.267748	0.184785	0.192039	0.260795	0.173593	0.204019	0.251597	0.279945	0.194743	0.154611	0.176386	0.271506	0.254192	0.173338	0.280854	0.0797759	0.252294	0.220899	0.177613	0.256491	0.265005	0.269342	0.198025	0.222537	0.183696	0.178209	0.177541	0.182197	0.26841	0.263365
PS 41:0;0	PS	GPL	MEM	41	0	0		0.0395829	0.0508357	0.151052	0.0323552	0.159002	0.0812635	0.0415609	NA	0.0874483	0.0427024	0.0537923	0.0788617	0.0182007	0.0869551	0.0835063	0.0289442	0.146136	0.111356	0.0177643	NA	0.063539	0.0278188	0.05163	0.118716	0.0433786	NA	0.157194	0.0222678	NA	0.169543	0.0502257	0.0556762	0.153646	0.0395058	0.0349477	0.0995864	0.066804	0.0865818	0.112812	NA	0.048225	0.108948
PS 41:1;0	PS	GPL	MEM	41	1	0		0.0163351	0.0272524	0.0565532	0.0197524	0.0340193	0.0504049	0.0247999	NA	0.0544172	0.0211973	0.0270966	0.0779832	0.0192816	0.0267175	0.0609786	0.0191783	0.0337315	0.0610571	0.0158695	NA	0.0416879	0.0170251	0.0348559	0.0633079	0.0255268	0.0406524	0.0571269	0.00558798	0.0198022	0.0485906	0.0213835	0.0256788	0.0868905	0.0208012	0.0260873	0.0764429	0.0161642	0.0288583	0.0545674	0.0209388	0.023809	0.0595928
PS 41:2;0	PS	GPL	MEM	41	2	0		0.0135688	0.0247916	0.0434747	0.0115926	0.0228637	0.0340054	0.0100869	NA	0.0246787	NA	NA	0.0342708	NA	NA	0.0270574	0.00864067	0.0141601	0.0251467	NA	NA	0.0180531	NA	0.0174514	0.0260742	0.0102835	NA	0.0192944	NA	NA	0.0231143	0.0124612	0.0202891	0.0464918	0.0126313	0.0182198	0.0440248	NA	0.0136499	0.023933	NA	0.00937674	0.0251865
PS 41:3;0	PS	GPL	MEM	41	3	0		NA	NA	NA	NA	NA	NA	NA	NA	NA	NA	NA	NA	NA	NA	NA	NA	NA	NA	NA	NA	NA	NA	NA	NA	NA	NA	NA	NA	NA	NA	NA	NA	NA	NA	0.00636465	NA	NA	NA	NA	NA	NA	NA
PS 41:4;0	PS	GPL	MEM	41	4	0		0.0103843	0.0192734	0.0172206	0.0107655	0.0147531	0.019957	0.0119754	NA	0.0147898	0.00917897	0.0161991	0.0203872	NA	0.0164861	0.0218652	0.0107377	0.0178929	0.0209119	0.00741958	NA	0.0111887	0.0118143	0.0217032	0.0200931	0.0108629	NA	0.0170992	NA	NA	0.0208755	0.0110452	0.012953	0.0190662	0.00763017	0.0138813	0.0285767	NA	0.0164075	0.022175	0.0108104	0.012785	0.0177328
PS 41:5;0	PS	GPL	MEM	41	5	0		0.00869556	NA	NA	NA	NA	NA	NA	NA	NA	NA	NA	NA	NA	NA	NA	NA	NA	NA	NA	NA	NA	NA	NA	NA	NA	NA	NA	0.00348895	NA	NA	NA	NA	NA	NA	NA	NA	NA	NA	NA	NA	NA	NA
PS 41:6;0	PS	GPL	MEM	41	6	0		0.0845663	0.140418	0.107619	0.124502	0.0740481	0.115047	0.112281	0.10487	0.0968854	0.0951045	0.104173	0.128729	0.0703933	0.113945	0.141414	0.0851986	0.103034	0.143059	0.0892296	0.0648939	0.0758564	0.105476	0.0969265	0.110399	0.0904243	0.112685	0.123712	0.0271111	0.0773212	0.147368	0.113766	0.0679304	0.116707	0.090126	0.111021	0.162649	0.110641	0.106171	0.147223	0.111863	0.076914	0.122565
PS 41:7;0	PS	GPL	MEM	41	7	0		0.00845005	0.0149201	0.0140156	0.00879962	NA	0.00844184	0.0074363	NA	NA	0.0087511	NA	NA	NA	NA	NA	0.00839557	NA	0.0112527	0.00872715	NA	0.00820679	NA	NA	0.0119017	0.00859639	NA	0.0162078	NA	NA	NA	0.00802529	NA	NA	0.00844413	0.00876023	0.013164	NA	NA	NA	NA	0.00879524	0.0117598
PS 42:1;0	PS	GPL	MEM	42	1	0		0.0169335	0.0291585	0.0835881	0.0223375	0.0312737	0.0654723	0.0416326	0.0271131	0.103018	0.0403241	0.0453488	0.153533	0.0449155	0.0495142	0.117974	0.0435207	0.0542178	0.140491	0.0384123	0.0330122	0.0859355	0.0420824	0.0693288	0.126923	0.0490666	0.0619267	0.0974559	0.0097685	0.0400932	0.0764011	0.0271573	0.0283943	0.119566	0.0240876	0.0280142	0.124142	0.038987	0.0511655	0.104683	0.0344952	0.0492278	0.126665
PS 42:10;0	PS	GPL	MEM	42	10	0		0.0336975	0.043638	0.0269102	0.0247735	0.0415523	0.0189381	0.0292954	NA	0.022623	0.0326487	0.0267776	0.028817	0.0353516	0.034503	0.0320989	0.0342767	0.0271087	0.0325225	0.0328664	0.0400368	0.0244225	0.0210064	0.0293386	0.0364768	0.0401618	NA	0.03717	0.0087525	0.0368506	0.0295351	0.028175	0.0341617	0.0326572	0.0318369	0.0385808	0.0321958	0.0230698	0.0268176	0.0264668	0.0264755	0.0371203	0.0374578
PS 42:2;0	PS	GPL	MEM	42	2	0		0.024244	0.0421102	0.0984311	0.0271671	0.0461044	0.0741883	0.041501	0.0298	0.0914106	0.0359884	0.0450586	0.138633	0.0332291	0.0389813	0.109376	0.0368432	0.0520207	0.117638	0.0296505	0.0277022	0.0772688	0.0307801	0.0689747	0.119241	0.0444717	0.0515979	0.0901392	0.00826316	0.0331935	0.0812386	0.0279166	0.0353073	0.123722	0.0287067	0.0345133	0.11941	0.030953	0.0457686	0.0948792	0.0275873	0.042183	0.116706
PS 42:3;0	PS	GPL	MEM	42	3	0		NA	NA	NA	NA	NA	NA	NA	NA	NA	NA	NA	0.0148003	NA	NA	NA	NA	NA	NA	NA	NA	NA	NA	NA	0.0118357	NA	NA	NA	NA	NA	NA	NA	NA	NA	NA	NA	NA	NA	0.0101325	0.0104715	0.00749426	NA	NA
PS 42:4;0	PS	GPL	MEM	42	4	0		0.0122458	0.0231906	0.0289189	0.0193001	0.0235581	0.0340802	0.0235686	0.0244577	0.0280617	0.0143838	0.0278392	0.0439379	0.0140395	0.0231388	0.0469219	0.0163484	0.0392838	0.0498429	0.0134363	0.0159495	0.0223619	0.0201922	0.0338146	0.034952	0.0176327	0.0351044	0.0275906	0.00483205	0.0176656	0.0423292	0.0171017	0.0185023	0.0352546	0.0142895	0.0254846	0.0499374	0.0168965	0.0308997	0.0491334	0.0189622	0.020924	0.0317534
PS 42:6;0	PS	GPL	MEM	42	6	0		0.0178296	0.0221887	0.0271682	0.0153276	0.0217553	0.025187	0.019527	NA	0.0253907	0.0196996	0.0179407	0.0379697	0.017821	0.0147948	0.0357445	0.0192441	0.0245473	0.0330736	0.0200373	NA	0.0236987	0.0167033	0.0224025	NA	0.0224606	NA	0.0347606	0.00569619	NA	0.0307626	0.0180608	0.0169876	0.0370603	0.0197161	0.0221347	0.0357129	0.0175856	NA	0.0366008	0.0154293	0.0192342	0.0365497
PS 42:7;0	PS	GPL	MEM	42	7	0		0.0211726	0.0302781	0.0491944	0.0128642	0.025303	0.0340939	0.0304667	NA	0.0412038	0.0177868	NA	0.0591518	0.0219392	NA	0.0558889	0.0198124	NA	0.0550796	0.017458	NA	0.0389095	0.0192426	NA	0.0595953	0.024257	NA	0.051675	0.00619267	NA	0.0564885	0.0172147	0.0172234	0.0593373	0.01682	0.0189687	0.0577213	NA	0.0291272	0.0520528	NA	0.0200152	0.0582638
PS 42:9;0	PS	GPL	MEM	42	9	0		0.113371	0.0465203	0.0687089	0.0241334	0.107404	0.0301575	0.0523995	0.0858968	0.0374645	0.0798498	0.0566676	0.0439803	0.0621131	0.0578953	0.0477977	0.0926616	0.079171	0.0347827	0.0575628	0.155388	0.0481081	0.0244574	0.0108323	0.0733005	0.0711676	0.119792	0.0632561	0.0231961	0.1651	0.054593	0.0439396	0.0826554	0.0383527	0.0937266	0.0395352	0.0503879	0.0834673	0.0422558	0.0415047	0.0606697	0.0952071	0.0897011
PS 43:3;0	PS	GPL	MEM	43	3	0		NA	NA	NA	NA	NA	NA	NA	NA	NA	NA	NA	NA	NA	NA	NA	NA	NA	0.0125816	NA	NA	NA	NA	NA	NA	NA	NA	NA	NA	NA	NA	NA	NA	NA	NA	NA	NA	NA	NA	0.0103763	NA	NA	NA
PS 43:4;0	PS	GPL	MEM	43	4	0		NA	NA	NA	0.0337126	0.0609706	NA	0.0321843	NA	0.0911925	0.030161	NA	0.107383	NA	0.052299	0.088552	0.0240033	NA	0.0929203	0.02304	NA	0.0503205	0.0267754	0.0619299	0.101428	0.0317843	NA	0.069336	NA	NA	0.0825473	0.0366572	0.0411696	0.0979044	0.0253855	0.0405135	NA	0.0259708	NA	0.0828609	0.0260419	NA	0.0837634
PS 44:10;0	PS	GPL	MEM	44	10	0		0.160108	0.221551	0.212083	0.100031	0.219978	0.161328	0.146832	0.160413	0.179373	0.143526	0.158919	0.256024	0.146865	0.172438	0.22165	0.17981	0.180598	0.250191	0.13931	0.193672	0.165763	0.116133	0.20312	0.264208	0.187057	0.170678	0.223455	0.0425843	0.184256	0.236247	0.123947	0.17736	0.225327	0.144467	0.202808	0.241959	0.121735	0.180196	0.217858	0.121528	0.214797	0.260251
PS 44:11;0	PS	GPL	MEM	44	11	0		0.0147324	0.024024	0.0282326	0.0134225	0.0201708	0.0228307	0.0133173	NA	0.0301188	0.0140598	0.0123478	0.0376136	0.0163854	0.0197644	0.0303593	0.0177001	0.0208423	0.0390481	0.0162637	NA	0.0239302	0.0147711	0.0193615	0.0323539	0.022303	NA	0.0337948	0.00495461	NA	0.0333323	0.0111089	0.0186348	0.0300073	0.0165846	0.0196572	0.0305209	NA	0.0194903	0.0300962	0.0128043	0.0220353	0.0343608
PS 44:12;0	PS	GPL	MEM	44	12	0		0.125485	0.172873	0.301554	0.0881794	0.150548	0.175148	0.10826	0.0969991	0.266806	0.115906	0.0964685	0.305293	0.115713	0.129089	0.304871	0.115303	0.113039	0.327022	0.115929	0.118843	0.211309	0.0870592	0.114455	0.327087	0.137436	0.1158	0.321373	0.035691	0.126421	0.264582	0.103222	0.119667	0.300552	0.127521	0.141444	0.309448	0.093941	0.117206	0.256241	0.0986874	0.129313	0.327181
PS 44:4;0	PS	GPL	MEM	44	4	0		NA	0.0425076	NA	0.0157306	NA	0.0384365	0.00919825	NA	0.0231077	0.00779231	0.0143788	0.0325917	NA	0.0115405	0.0232673	0.00707675	NA	0.0306736	NA	NA	0.0153262	0.00946428	0.0146143	NA	0.00820053	NA	0.0209934	0.00364223	NA	0.026954	0.0148803	NA	0.0415561	0.00949737	0.0221497	0.0543072	NA	0.0116651	0.0250772	NA	0.00860113	0.0237136
PS 46:12;0	PS	GPL	MEM	46	12	0		NA	NA	0.0115565	NA	NA	NA	NA	NA	NA	NA	NA	NA	NA	NA	0.0136927	NA	NA	0.0147509	NA	NA	NA	NA	NA	0.0115229	NA	NA	0.0101618	NA	NA	NA	NA	NA	NA	NA	NA	0.0158498	NA	NA	NA	NA	NA	NA
somme PS								15.7686	19.6306	21.377	12.6452	17.5133	16.2261	14.5661	13.0968	17.5383	15.4688	14.4509	23.2094	14.269	14.3203	20.4709	15.2162	16.1299	21.7686	13.7872	14.0904	15.0231	12.6827	15.5932	22.3804	15.2486	15.6883	20.0786	4.70448	14.8902	21.4226	14.0768	15.1233	22.8586	15.4424	15.2406	24.2366	13.7197	14.4873	19.7185	13.3846	15.4624	21.852
SM 34:1;2	SM	SL	MEM	34	1	2		0.0400721	0.064483	0.0796781	0.0384237	0.0646634	0.0505957	0.0343177	0.0593697	0.0587192	0.0359275	0.0796923	0.0490347	0.0411265	0.0607221	0.0623836	0.0370196	0.0808672	0.0512201	0.0300604	0.0591567	0.0352076	0.0336814	0.0730118	0.0441541	0.0339055	0.110497	0.0467612	0.0153726	0.0728661	0.0617063	0.0308252	0.0738395	0.06799	0.0323558	0.0478011	0.0655861	0.0348456	0.0602998	0.0501138	0.0351057	0.0492115	0.0445413
SM 36:0;2	SM	SL	MEM	36	0	2		NA	NA	NA	NA	NA	NA	NA	NA	0.0236034	NA	NA	NA	NA	NA	NA	NA	NA	NA	NA	NA	NA	NA	NA	NA	NA	NA	NA	NA	0.0183901	NA	NA	NA	NA	NA	0.0156407	NA	NA	NA	NA	NA	NA	NA
SM 36:1;2	SM	SL	MEM	36	1	2		1.10003	1.10252	1.2254	0.861568	1.55454	0.930721	1.03228	2.00279	1.15514	1.0229	1.74214	0.882798	0.989441	1.64817	1.05417	1.03664	1.82889	0.910854	0.820601	2.17543	0.795276	1.03398	1.33339	0.923158	0.967161	1.76827	0.941061	0.387071	1.96442	1.14432	0.783533	1.75772	1.16804	0.940813	1.17492	0.88515	0.978248	1.26646	0.924603	0.959038	1.30852	0.934964
SM 36:2;2	SM	SL	MEM	36	2	2		0.056537	0.0442639	0.0359298	0.0896122	0.12581	0.0684327	0.0973103	0.106104	0.056479	0.119527	0.123493	0.055567	0.11096	0.115006	0.0642212	0.104641	0.140302	0.0559058	0.102148	0.140737	0.050668	0.114608	0.099311	0.0629204	0.101449	0.142733	0.0556746	0.0178004	0.0641356	0.0389036	0.0847641	0.144199	0.077948	0.107326	0.0878775	0.0562817	0.0979204	0.091496	0.0552228	0.0997589	0.107402	0.0593287
SM 38:1;2	SM	SL	MEM	38	1	2		0.0709439	0.0722167	0.0987086	0.0678753	0.0828505	0.0832693	0.0776758	0.106878	0.126932	0.0640914	0.113399	0.0918708	0.0710171	0.0953473	0.0947184	0.0613812	0.118299	0.0891757	0.0589192	0.103342	0.0664565	0.0674356	0.0892007	0.0934716	0.0774494	0.120444	0.0937784	0.0292982	0.111002	0.0887255	0.0494821	0.0859749	0.107285	0.0706562	0.0528402	0.0811905	0.0583038	0.0847568	0.0808217	0.0650655	0.0673634	0.0876954
SM 40:0;3	SM	SL	MEM	40	0	3		NA	NA	NA	0.0133977	NA	NA	NA	NA	NA	NA	NA	NA	NA	NA	NA	NA	NA	NA	NA	NA	NA	NA	NA	NA	NA	NA	NA	NA	NA	NA	NA	NA	NA	NA	NA	NA	NA	NA	NA	NA	NA	NA
SM 40:1;2	SM	SL	MEM	40	1	2		0.0184162	0.0501889	0.070791	0.0207684	0.0343305	0.0488372	0.0259293	0.0331131	0.102337	0.0176624	0.0791879	0.0840039	0.0197765	0.0339749	0.060128	0.0258635	0.0558829	0.0816901	0.0195251	0.0346934	0.0508639	0.0249949	0.0539744	0.0769216	0.027711	0.0809676	0.0490196	NA	0.0353282	0.0609606	0.0247689	0.0311281	0.0761204	0.0246438	0.0242536	0.0667949	0.0284774	0.0455693	0.069858	0.0214715	0.0250202	0.0654962
SM 40:2;2	SM	SL	MEM	40	2	2		NA	0.0265792	0.0409854	NA	0.0425194	0.0187854	NA	NA	0.0474823	NA	0.0425207	0.0357188	NA	NA	0.0233621	NA	NA	0.028463	NA	NA	0.0237867	NA	0.0315187	0.0407945	NA	0.0432698	NA	NA	NA	0.0256247	NA	NA	0.0316182	NA	NA	0.0287848	NA	0.0215076	0.0240582	NA	NA	0.0289918
SM 42:0;2	SM	SL	MEM	42	0	2		NA	NA	NA	NA	NA	NA	0.01708	NA	NA	NA	NA	NA	NA	NA	NA	NA	NA	NA	NA	NA	0.0217039	NA	NA	NA	NA	NA	NA	0.0298882	NA	NA	NA	NA	0.0495405	NA	NA	NA	NA	NA	NA	NA	NA	NA
SM 42:1;2	SM	SL	MEM	42	1	2		NA	0.0167403	0.049233	0.0207756	0.0203632	0.035505	0.0236861	0.0276382	0.0857864	0.0207909	0.0360554	0.0719296	0.0212871	0.0216303	0.0552857	0.018229	0.0438312	0.0726987	0.0168934	NA	0.0512847	0.0233428	0.0365372	0.064293	0.0204191	0.051334	0.0379622	0.00719579	0.0289418	0.0396334	0.0156067	0.017268	0.0624281	0.0138249	NA	0.0527766	NA	0.0216154	0.0499244	0.013224	0.0203609	0.0594502
SM 42:2;2	SM	SL	MEM	42	2	2		0.116674	0.148118	0.372995	0.122517	0.200717	0.251437	0.121987	0.14071	0.471625	0.108865	0.179622	0.386766	0.105591	0.14902	0.299653	0.121176	0.227197	0.372266	0.0760747	0.133743	0.260748	0.101744	0.169788	0.348138	0.114392	0.257825	0.251605	0.0413497	0.15253	0.264289	0.0965953	0.165703	0.413149	0.114556	0.106532	0.319668	0.0910636	0.125722	0.290447	0.0983831	0.103932	0.331825
SM 44:0;3	SM	SL	MEM	44	0	3		NA	NA	NA	NA	NA	NA	NA	NA	NA	NA	NA	NA	NA	NA	NA	NA	NA	NA	NA	NA	NA	NA	NA	NA	NA	NA	NA	0.0146458	NA	NA	NA	NA	0.0213928	NA	NA	NA	NA	NA	NA	NA	NA	NA
somme SM								1.40267	1.52511	1.97372	1.23494	2.12579	1.48758	1.43027	2.4766	2.1281	1.38976	2.39611	1.65769	1.3592	2.12387	1.71392	1.40495	2.49527	1.66227	1.12422	2.6471	1.356	1.39979	1.88673	1.65385	1.34249	2.57534	1.47586	0.542622	2.44761	1.72416	1.08558	2.27583	2.07551	1.30418	1.50987	1.55623	1.28886	1.71742	1.54505	1.29205	1.68181	1.61229
TAG 34:0;0	TAG	GL	STO	34	0	0		NA	NA	NA	NA	NA	NA	NA	NA	NA	NA	NA	NA	NA	NA	NA	NA	NA	NA	NA	NA	0.0146374	NA	NA	NA	NA	NA	NA	0.0253823	NA	NA	NA	NA	NA	NA	NA	NA	NA	NA	NA	NA	NA	NA
TAG 35:0;0	TAG	GL	STO	35	0	0		NA	NA	NA	NA	NA	NA	NA	NA	NA	NA	NA	NA	NA	NA	NA	NA	NA	NA	NA	NA	NA	NA	NA	NA	NA	NA	NA	NA	NA	NA	NA	NA	NA	NA	NA	NA	NA	NA	NA	NA	NA	NA
TAG 36:0;0	TAG	GL	STO	36	0	0		NA	NA	NA	NA	NA	NA	NA	NA	NA	NA	NA	NA	NA	NA	NA	NA	NA	NA	NA	NA	0.0246107	NA	NA	NA	NA	NA	NA	NA	NA	NA	NA	NA	NA	NA	NA	NA	NA	NA	NA	NA	NA	NA
TAG 36:1;0	TAG	GL	STO	36	1	0		NA	NA	NA	NA	NA	NA	NA	NA	NA	NA	NA	NA	NA	NA	NA	NA	NA	NA	NA	NA	0.0131917	NA	NA	NA	NA	NA	NA	NA	NA	NA	NA	NA	NA	NA	NA	NA	NA	NA	NA	NA	NA	NA
TAG 36:2;0	TAG	GL	STO	36	2	0		NA	NA	NA	NA	NA	NA	NA	NA	NA	NA	NA	NA	NA	NA	NA	NA	NA	NA	NA	NA	NA	NA	NA	NA	NA	NA	NA	NA	NA	NA	NA	NA	NA	NA	NA	NA	NA	NA	NA	NA	NA	NA
TAG 37:0;0	TAG	GL	STO	37	0	0		NA	NA	NA	NA	NA	NA	NA	NA	NA	NA	NA	NA	NA	NA	NA	NA	NA	NA	NA	NA	NA	NA	NA	NA	NA	NA	NA	NA	NA	NA	NA	NA	NA	NA	NA	NA	NA	NA	NA	NA	NA	NA
TAG 37:1;0	TAG	GL	STO	37	1	0		NA	NA	NA	NA	NA	NA	NA	NA	NA	NA	NA	NA	NA	NA	NA	NA	NA	NA	NA	NA	NA	NA	NA	NA	NA	NA	NA	NA	NA	NA	NA	NA	NA	NA	NA	NA	NA	NA	NA	NA	NA	NA
TAG 38:0;0	TAG	GL	STO	38	0	0		NA	NA	NA	NA	NA	NA	NA	NA	NA	NA	NA	NA	NA	NA	NA	NA	NA	NA	NA	NA	0.0196	NA	NA	NA	NA	0.0219722	NA	0.0451087	NA	NA	NA	NA	NA	NA	NA	NA	NA	NA	NA	NA	NA	NA
TAG 38:1;0	TAG	GL	STO	38	1	0		NA	NA	NA	NA	NA	NA	NA	NA	NA	NA	NA	NA	NA	NA	NA	NA	NA	NA	NA	NA	NA	NA	NA	NA	NA	NA	NA	0.0770883	NA	NA	NA	NA	NA	NA	NA	NA	NA	NA	NA	NA	NA	NA
TAG 38:3;0	TAG	GL	STO	38	3	0		NA	NA	NA	NA	NA	NA	NA	NA	NA	NA	NA	NA	NA	NA	NA	NA	NA	NA	NA	NA	NA	NA	NA	NA	NA	NA	NA	0.0176743	NA	NA	NA	NA	NA	NA	NA	NA	NA	NA	NA	NA	NA	NA
TAG 39:0;0	TAG	GL	STO	39	0	0		NA	NA	NA	NA	NA	NA	NA	NA	NA	NA	NA	NA	NA	NA	NA	NA	NA	NA	NA	NA	0.00836	NA	NA	NA	NA	NA	NA	0.109019	NA	NA	NA	NA	NA	NA	NA	NA	NA	NA	NA	NA	NA	NA
TAG 40:0;0	TAG	GL	STO	40	0	0		NA	NA	NA	NA	NA	NA	NA	NA	NA	NA	NA	NA	NA	NA	NA	NA	NA	NA	NA	NA	0.0113129	NA	NA	NA	NA	NA	NA	0.0241423	NA	NA	NA	NA	NA	NA	NA	NA	NA	NA	NA	NA	NA	NA
TAG 40:1;0	TAG	GL	STO	40	1	0		NA	NA	NA	NA	NA	NA	NA	NA	NA	NA	NA	NA	NA	NA	NA	NA	NA	NA	NA	NA	0.0143115	NA	NA	NA	NA	NA	NA	0.0336228	NA	NA	NA	NA	NA	NA	NA	NA	NA	NA	NA	NA	NA	NA
TAG 40:2;0	TAG	GL	STO	40	2	0		NA	NA	NA	NA	NA	NA	NA	NA	NA	NA	NA	NA	NA	NA	NA	NA	NA	NA	NA	NA	0.0125359	NA	NA	NA	NA	NA	NA	NA	NA	NA	NA	NA	NA	NA	NA	NA	NA	NA	NA	NA	NA	NA
TAG 41:0;0	TAG	GL	STO	41	0	0		NA	NA	NA	NA	NA	NA	NA	NA	NA	NA	NA	NA	NA	NA	NA	NA	NA	NA	NA	NA	NA	NA	NA	NA	NA	NA	NA	0.0113335	NA	NA	NA	NA	NA	NA	NA	NA	NA	NA	NA	NA	NA	NA
TAG 41:1;0	TAG	GL	STO	41	1	0		NA	NA	NA	NA	NA	NA	NA	NA	NA	NA	NA	NA	NA	NA	NA	NA	NA	NA	NA	NA	NA	NA	NA	NA	NA	NA	NA	NA	NA	NA	NA	NA	NA	NA	NA	NA	NA	NA	NA	NA	NA	NA
TAG 42:0;0	TAG	GL	STO	42	0	0		NA	NA	NA	NA	NA	NA	NA	NA	NA	NA	NA	NA	NA	NA	NA	NA	NA	NA	NA	NA	0.0137008	NA	NA	NA	NA	NA	NA	0.0177623	NA	NA	NA	NA	NA	NA	NA	NA	NA	NA	NA	NA	NA	NA
TAG 42:1;0	TAG	GL	STO	42	1	0		NA	NA	NA	NA	NA	NA	NA	NA	NA	NA	NA	NA	NA	NA	NA	NA	NA	NA	NA	NA	0.0147962	NA	NA	NA	NA	NA	NA	NA	NA	NA	NA	NA	NA	NA	NA	NA	NA	NA	NA	NA	NA	NA
TAG 42:2;0	TAG	GL	STO	42	2	0		NA	NA	NA	NA	NA	NA	NA	NA	NA	NA	NA	NA	NA	NA	NA	NA	NA	NA	NA	NA	NA	NA	NA	NA	NA	NA	NA	NA	NA	NA	NA	NA	NA	NA	NA	NA	NA	NA	NA	NA	NA	NA
TAG 43:0;0	TAG	GL	STO	43	0	0		NA	NA	NA	NA	NA	NA	NA	NA	NA	NA	NA	NA	NA	NA	NA	NA	NA	NA	NA	NA	0.0131683	NA	NA	NA	NA	NA	NA	0.0121799	NA	NA	NA	NA	NA	NA	NA	NA	NA	NA	NA	NA	NA	NA
TAG 43:1;0	TAG	GL	STO	43	1	0		NA	NA	NA	NA	NA	NA	NA	NA	NA	NA	NA	NA	NA	NA	NA	NA	NA	NA	NA	NA	0.0116357	NA	NA	NA	NA	NA	NA	NA	NA	NA	NA	NA	NA	NA	NA	NA	NA	NA	NA	NA	NA	NA
TAG 44:0;0	TAG	GL	STO	44	0	0		NA	NA	NA	NA	NA	NA	NA	NA	NA	NA	NA	NA	NA	NA	NA	NA	NA	NA	NA	NA	0.0269676	NA	NA	NA	NA	NA	NA	NA	NA	NA	NA	NA	NA	NA	NA	NA	NA	NA	NA	NA	NA	NA
TAG 44:1;0	TAG	GL	STO	44	1	0		NA	NA	NA	NA	NA	NA	NA	NA	NA	NA	NA	NA	0.00948836	NA	NA	NA	NA	NA	NA	NA	0.0347841	NA	NA	NA	NA	NA	NA	0.0293125	NA	NA	NA	NA	NA	NA	NA	NA	NA	NA	NA	NA	NA	NA
TAG 44:2;0	TAG	GL	STO	44	2	0		NA	NA	NA	NA	NA	NA	NA	NA	NA	NA	NA	NA	NA	NA	NA	NA	NA	NA	NA	NA	0.0219665	NA	NA	NA	NA	NA	NA	NA	NA	NA	NA	NA	NA	NA	NA	NA	NA	NA	NA	NA	NA	NA
TAG 45:0;0	TAG	GL	STO	45	0	0		NA	NA	NA	NA	NA	NA	NA	NA	NA	NA	NA	NA	0.00954846	NA	NA	NA	NA	NA	NA	NA	0.0263072	NA	NA	NA	NA	NA	NA	0.0183851	NA	NA	NA	NA	NA	NA	NA	NA	NA	NA	NA	NA	NA	NA
TAG 45:1;0	TAG	GL	STO	45	1	0		NA	NA	NA	NA	NA	NA	NA	NA	NA	NA	NA	NA	0.0152752	NA	NA	NA	NA	NA	NA	NA	0.0359961	NA	NA	NA	NA	NA	NA	NA	NA	NA	NA	NA	NA	NA	NA	NA	NA	NA	NA	NA	NA	NA
TAG 45:2;0	TAG	GL	STO	45	2	0		NA	NA	NA	NA	NA	NA	NA	NA	NA	NA	NA	NA	NA	NA	NA	NA	NA	NA	NA	NA	0.0163238	NA	NA	NA	NA	NA	NA	NA	NA	NA	NA	NA	NA	NA	NA	NA	NA	NA	NA	NA	NA	NA
TAG 46:0;0	TAG	GL	STO	46	0	0		NA	NA	NA	NA	NA	NA	NA	NA	0.0135834	NA	NA	NA	0.0119481	NA	NA	NA	NA	NA	NA	0.0233721	0.0555998	NA	NA	NA	NA	NA	NA	0.0609246	NA	NA	NA	NA	NA	NA	NA	NA	NA	NA	NA	NA	NA	NA
TAG 46:1;0	TAG	GL	STO	46	1	0		NA	NA	NA	NA	NA	NA	NA	NA	0.0321375	NA	NA	NA	0.0244981	NA	NA	NA	NA	NA	NA	0.0266747	0.0787109	NA	NA	NA	NA	NA	NA	0.0525674	NA	NA	NA	NA	NA	NA	NA	NA	NA	NA	NA	NA	0.0061034	NA
TAG 46:2;0	TAG	GL	STO	46	2	0		NA	NA	NA	NA	NA	NA	NA	NA	NA	NA	NA	NA	0.0157785	NA	NA	NA	NA	NA	NA	NA	0.0563153	NA	NA	NA	NA	NA	NA	NA	NA	NA	NA	NA	NA	NA	NA	NA	NA	NA	NA	NA	NA	NA
TAG 47:0;0	TAG	GL	STO	47	0	0		NA	NA	NA	NA	NA	NA	NA	NA	NA	NA	NA	NA	0.00831325	NA	NA	NA	NA	NA	NA	NA	0.0357798	NA	NA	NA	NA	NA	NA	0.0277909	NA	NA	NA	NA	NA	NA	NA	NA	NA	NA	NA	NA	NA	NA
TAG 47:1;0	TAG	GL	STO	47	1	0		NA	NA	NA	NA	NA	NA	NA	NA	NA	NA	NA	NA	0.0225312	NA	NA	NA	NA	NA	NA	NA	0.0671087	NA	NA	NA	NA	NA	NA	0.0297927	NA	NA	NA	NA	NA	NA	NA	NA	NA	NA	NA	NA	NA	NA
TAG 47:2;0	TAG	GL	STO	47	2	0		NA	NA	NA	NA	NA	NA	NA	NA	NA	NA	NA	NA	0.0183532	NA	NA	NA	NA	NA	NA	NA	0.0539255	NA	NA	NA	NA	NA	NA	0.0218125	NA	NA	NA	NA	NA	NA	NA	NA	NA	NA	NA	NA	NA	NA
TAG 47:3;0	TAG	GL	STO	47	3	0		NA	NA	NA	NA	NA	NA	NA	NA	NA	NA	NA	NA	NA	NA	NA	NA	NA	NA	NA	NA	0.0161261	NA	NA	NA	NA	NA	NA	0.00950981	NA	NA	NA	NA	NA	NA	NA	NA	NA	NA	NA	NA	NA	NA
TAG 48:0;0	TAG	GL	STO	48	0	0		0.00775915	0.00597854	0.00833528	NA	NA	NA	NA	NA	0.0729686	NA	NA	0.00716579	0.0214246	NA	NA	0.00875711	NA	NA	0.00713335	0.0294688	0.0714106	NA	0.019849	0.0133471	0.00815351	NA	0.0116442	0.18972	NA	NA	NA	0.00844728	0.00810535	0.0062467	NA	NA	NA	NA	NA	NA	0.00839055	0.00635782
TAG 48:1;0	TAG	GL	STO	48	1	0		NA	0.00479103	NA	NA	NA	NA	NA	NA	0.180762	NA	NA	NA	0.0256603	NA	NA	NA	NA	NA	0.00478041	0.0355998	0.156335	NA	0.0352562	0.0228143	0.00538874	NA	0.00779939	0.222394	NA	NA	NA	NA	0.00584898	NA	NA	NA	NA	NA	NA	NA	0.00577478	NA
TAG 48:2;0	TAG	GL	STO	48	2	0		NA	NA	NA	NA	NA	NA	NA	NA	0.209693	NA	NA	NA	0.0274685	NA	NA	NA	NA	NA	NA	NA	0.154314	0.0091588	0.0323425	0.0159972	NA	NA	0.00567507	0.166351	NA	NA	NA	NA	NA	NA	NA	NA	NA	NA	NA	NA	0.00650532	NA
TAG 48:3;0	TAG	GL	STO	48	3	0		NA	NA	NA	NA	NA	NA	NA	NA	0.0802393	NA	NA	NA	0.00876447	NA	NA	NA	NA	NA	NA	NA	0.0630639	NA	0.0136559	NA	NA	NA	NA	0.0524871	NA	NA	NA	NA	NA	NA	NA	NA	NA	NA	NA	NA	NA	NA
TAG 48:4;0	TAG	GL	STO	48	4	0		NA	NA	NA	NA	NA	NA	NA	NA	NA	NA	NA	NA	NA	NA	NA	NA	NA	NA	NA	NA	NA	NA	NA	NA	NA	NA	NA	0.0196168	NA	NA	NA	NA	NA	NA	NA	NA	NA	NA	NA	NA	NA	NA
TAG 49:0;0	TAG	GL	STO	49	0	0		NA	NA	NA	NA	NA	NA	NA	NA	NA	NA	NA	NA	NA	NA	NA	NA	NA	NA	NA	NA	0.028005	NA	NA	NA	NA	NA	NA	0.0631226	NA	NA	NA	NA	NA	NA	NA	NA	NA	NA	NA	NA	NA	NA
TAG 49:1;0	TAG	GL	STO	49	1	0		NA	NA	NA	NA	NA	NA	NA	NA	0.0160737	NA	NA	NA	0.0150591	NA	NA	NA	NA	NA	NA	NA	0.06929	NA	0.00725027	NA	NA	NA	NA	0.0902788	NA	NA	NA	NA	NA	NA	NA	NA	NA	NA	NA	NA	NA	NA
TAG 49:2;0	TAG	GL	STO	49	2	0		NA	NA	NA	NA	NA	NA	NA	NA	0.0285835	NA	NA	NA	0.0158231	NA	NA	NA	NA	NA	NA	NA	0.0909126	NA	0.00788551	NA	NA	NA	NA	0.0794244	NA	NA	NA	NA	NA	NA	NA	NA	NA	NA	NA	NA	NA	NA
TAG 49:3;0	TAG	GL	STO	49	3	0		NA	NA	NA	NA	NA	NA	NA	NA	0.0131802	NA	NA	NA	0.00659158	NA	NA	NA	NA	NA	NA	NA	0.0418723	NA	NA	NA	NA	NA	NA	0.0292967	NA	NA	NA	NA	NA	NA	NA	NA	NA	NA	NA	NA	NA	NA
TAG 49:4;0	TAG	GL	STO	49	4	0		NA	NA	NA	NA	NA	NA	NA	NA	NA	NA	NA	NA	NA	NA	NA	NA	NA	NA	NA	NA	0.0149909	NA	NA	NA	NA	NA	NA	NA	NA	NA	NA	NA	NA	NA	NA	NA	NA	NA	NA	NA	NA	NA
TAG 50:0;0	TAG	GL	STO	50	0	0		NA	0.00656019	0.00649537	NA	NA	NA	NA	NA	NA	0.00656937	NA	0.00582143	0.00956067	NA	NA	0.00801218	NA	NA	0.00477389	NA	0.0427098	NA	NA	NA	0.00640636	NA	0.00677284	NA	NA	NA	NA	NA	0.00753613	0.00447701	NA	NA	NA	NA	NA	NA	0.0110933	0.00595097
TAG 50:1;0	TAG	GL	STO	50	1	0		0.00763554	0.0116796	0.00921917	NA	0.00817511	0.010008	0.011277	NA	0.395061	0.00900906	0.042563	0.0112256	0.024045	NA	0.0112416	0.0158404	NA	0.0151985	0.00933059	0.0367724	0.306304	0.0294522	0.0695885	0.0502867	0.0173413	NA	0.0139911	0.858885	0.0170205	0.0123794	NA	0.0104951	0.0138944	0.0079924	0.00828464	0.00898391	NA	0.0125887	0.00940691	NA	0.0178997	0.010112
TAG 50:2;0	TAG	GL	STO	50	2	0		NA	0.00820644	0.00430345	NA	NA	NA	0.00624719	NA	1.02207	NA	0.0638104	0.00584291	0.0245383	NA	NA	0.00865422	NA	0.00704075	0.0065863	0.0277633	0.617617	0.0435521	0.143426	0.071816	0.0111991	NA	0.010601	1.47302	NA	NA	NA	NA	0.00700569	0.00460916	NA	NA	NA	NA	NA	NA	0.0104526	NA
TAG 50:3;0	TAG	GL	STO	50	3	0		NA	NA	NA	NA	NA	NA	NA	NA	0.792847	NA	0.0236591	NA	0.0115885	NA	NA	NA	NA	NA	NA	NA	0.244284	0.0277433	0.0982853	0.0453765	NA	NA	NA	0.495557	NA	NA	NA	NA	NA	NA	NA	NA	NA	NA	NA	NA	NA	NA
TAG 50:4;0	TAG	GL	STO	50	4	0		NA	NA	NA	NA	NA	NA	NA	NA	0.21762	NA	NA	NA	NA	NA	NA	NA	NA	NA	NA	NA	0.125007	0.00630468	0.0274713	0.00863132	NA	NA	NA	0.220724	NA	NA	NA	NA	NA	NA	NA	NA	NA	NA	NA	NA	NA	NA
TAG 50:5;0	TAG	GL	STO	50	5	0		NA	NA	NA	NA	NA	NA	NA	NA	0.0231535	NA	NA	NA	NA	NA	NA	NA	NA	NA	NA	NA	0.0351934	NA	NA	NA	NA	NA	NA	0.0558166	NA	NA	NA	NA	NA	NA	NA	NA	NA	NA	NA	NA	NA	NA
TAG 51:1;0	TAG	GL	STO	51	1	0		NA	NA	NA	NA	NA	NA	NA	NA	0.00982544	NA	NA	NA	NA	NA	NA	NA	NA	NA	NA	NA	0.0479374	NA	NA	NA	NA	NA	NA	0.137189	NA	NA	NA	NA	NA	NA	NA	NA	NA	NA	NA	NA	NA	NA
TAG 51:2;0	TAG	GL	STO	51	2	0		NA	NA	NA	NA	NA	NA	NA	NA	0.0491183	NA	NA	NA	0.00881571	NA	NA	NA	NA	NA	NA	NA	0.0970752	NA	0.00966717	NA	NA	NA	NA	0.231453	NA	NA	NA	NA	NA	NA	NA	NA	NA	NA	NA	NA	NA	NA
TAG 51:3;0	TAG	GL	STO	51	3	0		NA	NA	NA	NA	NA	NA	NA	NA	0.0676908	NA	NA	NA	NA	NA	NA	NA	NA	NA	NA	NA	0.0855471	NA	0.00750974	NA	NA	NA	NA	0.144237	NA	NA	NA	NA	NA	NA	NA	NA	NA	NA	NA	NA	NA	NA
TAG 51:4;0	TAG	GL	STO	51	4	0		NA	NA	NA	NA	NA	NA	NA	NA	0.0192693	NA	NA	NA	NA	NA	NA	NA	NA	NA	NA	NA	0.0723929	NA	NA	NA	NA	NA	NA	0.0942745	NA	NA	NA	NA	NA	NA	NA	NA	NA	NA	NA	NA	NA	NA
TAG 51:5;0	TAG	GL	STO	51	5	0		NA	NA	NA	NA	NA	NA	NA	NA	NA	NA	NA	NA	NA	NA	NA	NA	NA	NA	NA	NA	0.023031	NA	NA	NA	NA	NA	NA	0.0346464	NA	NA	NA	NA	NA	NA	NA	NA	NA	NA	NA	NA	NA	NA
TAG 52:0;0	TAG	GL	STO	52	0	0		NA	NA	NA	NA	NA	NA	NA	NA	NA	NA	NA	NA	NA	NA	NA	0.00560657	NA	NA	NA	NA	0.0257374	NA	NA	NA	NA	NA	NA	0.119563	NA	NA	NA	NA	0.0065682	0.00529459	NA	NA	NA	NA	NA	NA	0.00544028	NA
TAG 52:1;0	TAG	GL	STO	52	1	0		NA	0.00885514	0.007746	NA	NA	0.00748727	0.00666021	NA	0.0414279	NA	0.0353407	0.00970056	0.0108164	NA	0.010187	0.00733552	NA	0.00930039	0.00498403	NA	0.200797	NA	0.0133943	NA	0.00439568	NA	0.00761416	NA	NA	0.00997475	NA	NA	0.00760167	0.00526897	0.00440906	0.00654973	NA	0.00864168	0.00760389	0.00650659	0.007955	0.00841134
TAG 52:2;0	TAG	GL	STO	52	2	0		NA	0.0225928	0.00858236	NA	NA	0.0110614	NA	NA	0.911273	0.00578087	0.108988	0.0133362	0.0192135	NA	0.0100293	0.0158957	NA	0.0120025	0.00847116	0.0388538	1.08217	0.0482237	0.133116	0.0778314	0.0147442	NA	0.0140311	3.33999	NA	0.00895476	NA	0.0135084	0.0127291	0.00788377	0.00539591	0.0077571	NA	0.0102325	0.00985958	NA	0.0112871	0.0094537
TAG 52:3;0	TAG	GL	STO	52	3	0		NA	0.0202486	NA	NA	NA	NA	0.00630395	NA	1.9116	NA	0.151962	0.00935161	0.0124375	NA	NA	0.00616521	NA	0.00802023	0.00676764	0.0378266	1.91097	0.0743878	0.251509	0.106272	0.0120717	NA	0.00625595	4.4325	NA	NA	NA	NA	NA	NA	NA	NA	NA	NA	NA	NA	0.00887592	NA
TAG 52:4;0	TAG	GL	STO	52	4	0		NA	0.0222414	NA	NA	NA	NA	NA	NA	1.18133	NA	0.222604	0.00585576	NA	NA	NA	NA	NA	NA	NA	0.0185841	2.38816	0.0487841	0.155369	0.0516369	NA	NA	NA	5.29328	NA	NA	NA	NA	NA	NA	NA	NA	NA	NA	NA	NA	NA	NA
TAG 52:5;0	TAG	GL	STO	52	5	0		NA	0.00509582	NA	NA	NA	NA	NA	NA	0.297802	NA	0.0637094	NA	NA	NA	NA	NA	NA	NA	NA	NA	0.646338	0.00890645	0.0368929	0.0139091	NA	NA	NA	1.38973	NA	NA	NA	NA	NA	NA	NA	NA	NA	NA	NA	NA	NA	NA
TAG 52:6;0	TAG	GL	STO	52	6	0		NA	NA	NA	NA	NA	NA	NA	NA	0.0391815	NA	NA	NA	NA	NA	NA	NA	NA	NA	NA	NA	0.072462	NA	NA	NA	NA	NA	NA	0.143247	NA	NA	NA	NA	NA	NA	NA	NA	NA	NA	NA	NA	NA	NA
TAG 53:1;0	TAG	GL	STO	53	1	0		NA	NA	NA	NA	NA	NA	NA	NA	NA	NA	NA	NA	NA	NA	NA	NA	NA	NA	NA	NA	0.0217947	NA	NA	NA	NA	NA	NA	0.0743454	NA	NA	NA	NA	NA	NA	NA	NA	NA	NA	NA	NA	NA	NA
TAG 53:2;0	TAG	GL	STO	53	2	0		NA	NA	NA	NA	NA	NA	NA	NA	0.021489	NA	NA	NA	NA	NA	NA	NA	NA	NA	NA	NA	0.0625812	NA	NA	NA	NA	NA	NA	0.259189	NA	NA	NA	NA	NA	NA	NA	NA	NA	NA	NA	NA	NA	NA
TAG 53:3;0	TAG	GL	STO	53	3	0		NA	NA	NA	NA	NA	NA	NA	NA	0.0544692	NA	NA	NA	NA	NA	NA	NA	NA	NA	NA	NA	0.0764976	NA	NA	NA	NA	NA	NA	0.273835	NA	NA	NA	NA	NA	NA	NA	NA	NA	NA	NA	NA	NA	NA
TAG 53:4;0	TAG	GL	STO	53	4	0		NA	NA	NA	NA	NA	NA	NA	NA	0.0387039	NA	NA	NA	NA	NA	NA	NA	NA	NA	NA	NA	0.0832878	NA	NA	NA	NA	NA	NA	0.249395	NA	NA	NA	NA	NA	NA	NA	NA	NA	NA	NA	NA	NA	NA
TAG 53:5;0	TAG	GL	STO	53	5	0		NA	NA	NA	NA	NA	NA	NA	NA	0.0103394	NA	NA	NA	NA	NA	NA	NA	NA	NA	NA	NA	0.0434869	NA	NA	NA	NA	NA	NA	0.120609	NA	NA	NA	NA	NA	NA	NA	NA	NA	NA	NA	NA	NA	NA
TAG 53:6;0	TAG	GL	STO	53	6	0		NA	NA	NA	NA	NA	NA	NA	NA	NA	NA	NA	NA	NA	NA	NA	NA	NA	NA	NA	NA	NA	NA	NA	NA	NA	NA	NA	0.0154859	NA	NA	NA	NA	NA	NA	NA	NA	NA	NA	NA	NA	NA	NA
TAG 54:0;0	TAG	GL	STO	54	0	0		NA	NA	NA	NA	NA	NA	NA	NA	NA	NA	NA	NA	NA	NA	NA	NA	NA	NA	NA	NA	0.0123656	NA	NA	NA	NA	NA	NA	0.0293309	NA	NA	NA	NA	NA	NA	NA	NA	NA	NA	NA	NA	NA	NA
TAG 54:1;0	TAG	GL	STO	54	1	0		NA	NA	NA	NA	NA	0.00695198	NA	NA	NA	NA	NA	NA	0.00601912	NA	NA	NA	NA	NA	NA	0.0196967	0.058248	NA	NA	NA	NA	NA	NA	0.226956	NA	NA	NA	NA	NA	NA	NA	NA	NA	NA	NA	NA	NA	NA
TAG 54:2;0	TAG	GL	STO	54	2	0		NA	0.00757031	NA	NA	NA	0.00759463	NA	NA	NA	NA	0.0415089	NA	NA	NA	NA	NA	NA	NA	NA	NA	0.314849	NA	0.0135844	0.0116964	NA	NA	0.00539351	1.17334	NA	NA	NA	NA	NA	NA	NA	NA	NA	NA	NA	NA	NA	NA
TAG 54:3;0	TAG	GL	STO	54	3	0		NA	0.0178348	NA	NA	NA	NA	NA	NA	0.650549	NA	0.100707	0.00436191	0.00715607	NA	NA	NA	NA	0.00475249	NA	0.022479	1.03613	0.028998	0.0894209	0.0451059	0.00691	NA	0.00585343	3.20682	NA	NA	NA	NA	NA	NA	NA	NA	NA	0.00768788	NA	NA	NA	NA
TAG 54:4;0	TAG	GL	STO	54	4	0		NA	0.0303854	NA	NA	NA	NA	NA	NA	1.07119	NA	0.197517	0.00730361	0.00651418	NA	NA	0.00565671	NA	0.00614802	NA	0.0235698	2.1633	0.044812	0.152281	0.0529652	0.0062925	NA	0.0046683	6.02056	NA	0.00448577	NA	NA	NA	NA	NA	NA	NA	NA	NA	0.00706368	NA	NA
TAG 54:5;0	TAG	GL	STO	54	5	0		NA	0.0311707	NA	NA	NA	NA	NA	NA	0.604673	NA	0.331359	0.0051881	NA	NA	NA	NA	NA	NA	NA	0.0163653	2.98899	0.0332501	0.105461	0.0292023	NA	NA	NA	7.76701	NA	NA	NA	NA	NA	NA	NA	NA	NA	NA	NA	NA	NA	NA
TAG 54:6;0	TAG	GL	STO	54	6	0		NA	0.027972	0.00447359	0.00850831	NA	0.0108472	NA	NA	0.183663	NA	0.587145	0.00625624	0.00517142	NA	0.00862097	0.00541471	NA	0.00933737	0.00349245	0.0253267	2.92883	0.0204028	0.0510369	0.0105411	0.0039125	NA	0.00474644	6.2418	NA	0.0151447	NA	NA	0.00382784	NA	NA	0.00729567	NA	NA	0.00818522	NA	0.00424459	NA
TAG 54:7;0	TAG	GL	STO	54	7	0		NA	0.00718086	NA	NA	NA	NA	NA	NA	0.038042	NA	0.225796	NA	NA	NA	NA	NA	NA	NA	NA	NA	0.944038	NA	NA	NA	NA	NA	NA	1.92206	NA	NA	NA	NA	NA	NA	NA	NA	NA	NA	NA	NA	NA	NA
TAG 54:8;0	TAG	GL	STO	54	8	0		NA	NA	NA	NA	NA	NA	NA	NA	NA	NA	NA	NA	NA	NA	NA	NA	NA	NA	NA	NA	0.211791	NA	NA	NA	NA	NA	NA	0.384798	NA	NA	NA	NA	NA	NA	NA	NA	NA	NA	NA	NA	NA	NA
TAG 54:9;0	TAG	GL	STO	54	9	0		NA	NA	NA	NA	NA	NA	NA	NA	NA	NA	NA	NA	NA	NA	NA	NA	NA	NA	NA	NA	NA	NA	NA	NA	NA	NA	NA	0.0186796	NA	NA	NA	NA	NA	NA	NA	NA	NA	NA	NA	NA	NA	NA
TAG 55:1;0	TAG	GL	STO	55	1	0		NA	NA	NA	NA	NA	NA	NA	NA	NA	NA	NA	NA	NA	NA	NA	NA	NA	NA	NA	NA	0.0113072	NA	NA	NA	NA	NA	NA	0.0111407	NA	NA	NA	NA	NA	NA	NA	NA	NA	NA	NA	NA	NA	NA
TAG 55:2;0	TAG	GL	STO	55	2	0		NA	NA	NA	NA	NA	NA	NA	NA	NA	NA	NA	NA	NA	NA	NA	NA	NA	NA	NA	NA	0.0121867	NA	NA	NA	NA	NA	NA	0.0316169	NA	NA	NA	NA	NA	NA	NA	NA	NA	NA	NA	NA	NA	NA
TAG 55:3;0	TAG	GL	STO	55	3	0		NA	NA	NA	NA	NA	NA	NA	NA	0.0115889	NA	NA	NA	NA	NA	NA	NA	NA	NA	NA	NA	0.0115063	NA	NA	NA	NA	NA	NA	0.0435681	NA	NA	NA	NA	NA	NA	NA	NA	NA	NA	NA	NA	NA	NA
TAG 55:4;0	TAG	GL	STO	55	4	0		NA	NA	NA	NA	NA	NA	NA	NA	0.0118664	NA	NA	NA	NA	NA	NA	NA	NA	NA	NA	NA	0.0126286	NA	NA	NA	NA	NA	NA	NA	NA	NA	NA	NA	NA	NA	NA	NA	NA	NA	NA	NA	NA	NA
TAG 55:5;0	TAG	GL	STO	55	5	0		NA	NA	NA	NA	NA	NA	NA	NA	NA	NA	NA	NA	NA	NA	NA	NA	NA	NA	NA	NA	0.0161118	NA	NA	NA	NA	NA	NA	0.0374131	NA	NA	NA	NA	NA	NA	NA	NA	NA	NA	NA	NA	NA	NA
TAG 55:6;0	TAG	GL	STO	55	6	0		NA	NA	NA	NA	NA	NA	NA	NA	NA	NA	NA	NA	NA	NA	NA	NA	NA	NA	NA	NA	NA	NA	NA	NA	NA	NA	NA	0.0113	NA	NA	NA	NA	NA	NA	NA	NA	NA	NA	NA	NA	NA	NA
TAG 56:1;0	TAG	GL	STO	56	1	0		NA	NA	0.0162182	NA	0.0395459	0.0543979	0.0268858	NA	0.0831986	NA	NA	0.0104001	0.0625252	NA	0.021693	NA	NA	NA	NA	NA	0.0240154	NA	NA	NA	NA	NA	0.0196559	0.0329189	NA	NA	NA	NA	0.0105903	0.0146688	0.0163649	0.0160543	NA	0.031449	0.0280252	NA	NA	NA
TAG 56:2;0	TAG	GL	STO	56	2	0		NA	NA	NA	NA	NA	0.0128913	NA	NA	0.0481046	NA	0.0188518	0.0055574	0.00730643	NA	NA	NA	NA	0.00552181	NA	NA	0.0572793	NA	NA	NA	NA	NA	0.00631486	0.132125	NA	0.00745544	NA	NA	NA	NA	NA	0.00442856	NA	NA	NA	NA	NA	NA
TAG 56:3;0	TAG	GL	STO	56	3	0		NA	NA	NA	NA	NA	NA	NA	NA	0.0426315	NA	NA	NA	NA	NA	NA	NA	NA	NA	NA	NA	0.0645044	NA	NA	NA	NA	NA	NA	0.174677	NA	NA	NA	NA	NA	NA	NA	NA	NA	NA	NA	NA	NA	NA
TAG 56:4;0	TAG	GL	STO	56	4	0		NA	NA	NA	NA	NA	NA	NA	NA	0.0572707	NA	NA	NA	NA	NA	NA	NA	NA	NA	NA	NA	0.0939868	NA	0.0095351	NA	NA	NA	NA	0.235004	NA	NA	NA	NA	NA	NA	NA	NA	NA	NA	NA	NA	NA	NA
TAG 56:5;0	TAG	GL	STO	56	5	0		NA	NA	NA	NA	NA	NA	NA	NA	0.079715	NA	NA	NA	NA	NA	NA	NA	NA	NA	NA	NA	0.0787479	NA	0.00826149	NA	NA	NA	NA	0.174522	NA	NA	NA	NA	NA	NA	NA	NA	NA	NA	NA	NA	NA	NA
TAG 56:6;0	TAG	GL	STO	56	6	0		NA	NA	0.00540034	NA	NA	0.00483441	NA	NA	0.0604463	NA	NA	0.00664086	NA	NA	0.0042378	0.00781525	NA	0.00487664	0.00388011	NA	0.0359206	0.00713125	0.00884563	0.009967	NA	NA	0.0063423	0.0762156	NA	0.00585506	NA	NA	0.00620732	NA	NA	0.00437064	NA	NA	0.00477257	NA	NA	0.00515187
TAG 56:7;0	TAG	GL	STO	56	7	0		NA	0.00430648	0.0108783	0.0050049	NA	0.00735766	0.00487623	NA	0.0600634	0.00669886	NA	0.00832229	0.00658617	NA	0.00660595	0.0101941	NA	0.00707663	0.00483592	NA	0.0134249	0.00852058	0.0097531	0.0105703	0.00647	NA	0.00681786	0.0199131	NA	0.00812789	0.00505165	NA	0.00743648	0.00727787	0.00407447	0.00806919	0.00543482	NA	0.00507441	0.00687071	0.00581958	0.00783136
TAG 56:8;0	TAG	GL	STO	56	8	0		NA	NA	NA	NA	NA	NA	NA	NA	0.0290227	NA	NA	NA	NA	NA	NA	NA	NA	NA	NA	NA	NA	NA	NA	NA	NA	NA	NA	NA	NA	NA	NA	NA	NA	NA	NA	NA	NA	NA	NA	NA	NA	NA
TAG 57:1;0	TAG	GL	STO	57	1	0		NA	NA	NA	NA	NA	NA	NA	NA	NA	NA	NA	NA	NA	NA	NA	NA	NA	NA	NA	NA	0.0110087	NA	NA	NA	NA	NA	NA	NA	NA	NA	NA	NA	NA	NA	NA	NA	NA	NA	NA	NA	NA	NA
TAG 57:2;0	TAG	GL	STO	57	2	0		NA	NA	NA	NA	NA	NA	NA	NA	NA	NA	NA	NA	NA	NA	NA	NA	NA	NA	NA	NA	0.00856823	NA	NA	NA	NA	NA	NA	0.0162303	NA	NA	NA	NA	NA	NA	NA	NA	NA	NA	NA	NA	NA	NA
TAG 57:3;0	TAG	GL	STO	57	3	0		NA	NA	NA	NA	NA	NA	NA	NA	NA	NA	NA	NA	NA	NA	NA	NA	NA	NA	NA	NA	NA	NA	NA	NA	NA	NA	NA	0.0148945	NA	NA	NA	NA	NA	NA	NA	NA	NA	NA	NA	NA	NA	NA
TAG 57:4;0	TAG	GL	STO	57	4	0		NA	NA	NA	NA	NA	NA	NA	NA	NA	NA	NA	NA	NA	NA	NA	NA	NA	NA	NA	NA	NA	NA	NA	NA	NA	NA	NA	0.018461	NA	NA	NA	NA	NA	NA	NA	NA	NA	NA	NA	NA	NA	NA
TAG 58:1;0	TAG	GL	STO	58	1	0		NA	NA	NA	NA	NA	NA	NA	NA	NA	NA	NA	NA	NA	NA	NA	NA	NA	NA	NA	NA	NA	NA	NA	NA	NA	NA	NA	0.0150919	NA	NA	NA	NA	NA	NA	NA	NA	NA	NA	NA	NA	NA	NA
TAG 58:2;0	TAG	GL	STO	58	2	0		NA	NA	NA	NA	NA	NA	NA	NA	NA	NA	NA	0.00366007	NA	NA	NA	NA	NA	0.00522569	NA	NA	0.0285998	NA	NA	NA	NA	NA	0.00381156	0.0751521	NA	NA	NA	NA	NA	NA	NA	NA	NA	NA	NA	NA	NA	NA
TAG 58:3;0	TAG	GL	STO	58	3	0		NA	NA	NA	NA	NA	NA	NA	NA	0.015546	NA	NA	NA	NA	NA	NA	NA	NA	NA	NA	NA	0.0439626	NA	NA	NA	NA	NA	NA	0.103833	NA	NA	NA	NA	NA	NA	NA	NA	NA	NA	NA	NA	NA	NA
TAG 58:4;0	TAG	GL	STO	58	4	0		NA	NA	NA	NA	NA	NA	NA	NA	0.0108009	NA	NA	NA	NA	NA	NA	NA	NA	NA	NA	NA	0.0657183	NA	NA	NA	NA	NA	NA	0.152027	NA	NA	NA	NA	NA	NA	NA	NA	NA	NA	NA	NA	NA	NA
TAG 58:5;0	TAG	GL	STO	58	5	0		NA	NA	NA	NA	NA	NA	NA	NA	NA	NA	NA	NA	NA	NA	NA	NA	NA	NA	NA	NA	0.0279	NA	NA	NA	NA	NA	NA	0.0489772	NA	NA	NA	NA	NA	NA	NA	NA	NA	NA	NA	NA	NA	NA
TAG 58:6;0	TAG	GL	STO	58	6	0		NA	NA	NA	NA	NA	NA	NA	NA	NA	NA	NA	NA	NA	NA	NA	NA	NA	NA	NA	NA	0.0102564	NA	NA	NA	NA	NA	NA	0.0136886	NA	NA	NA	NA	NA	NA	NA	NA	NA	NA	NA	NA	NA	NA
TAG 58:7;0	TAG	GL	STO	58	7	0		NA	NA	NA	NA	NA	NA	NA	NA	0.00912245	NA	NA	NA	NA	NA	NA	NA	NA	NA	NA	NA	NA	NA	NA	NA	NA	NA	NA	NA	NA	NA	NA	NA	NA	NA	NA	NA	NA	NA	NA	NA	NA	NA
TAG 58:8;0	TAG	GL	STO	58	8	0		NA	NA	NA	NA	NA	NA	NA	NA	0.0133876	NA	NA	NA	NA	NA	NA	NA	NA	NA	NA	NA	NA	NA	NA	NA	NA	NA	NA	NA	NA	NA	NA	NA	NA	NA	NA	NA	NA	NA	NA	NA	NA	NA
TAG 58:9;0	TAG	GL	STO	58	9	0		NA	NA	NA	NA	NA	NA	NA	NA	0.00888987	NA	NA	NA	NA	NA	NA	NA	NA	NA	NA	NA	NA	NA	NA	NA	NA	NA	NA	NA	NA	NA	NA	NA	NA	NA	NA	NA	NA	NA	NA	NA	NA	NA
TAG 59:3;0	TAG	GL	STO	59	3	0		NA	NA	NA	NA	NA	NA	NA	NA	NA	NA	NA	NA	NA	NA	NA	NA	NA	NA	NA	NA	NA	NA	NA	NA	NA	NA	NA	0.0198343	NA	NA	NA	NA	NA	NA	NA	NA	NA	NA	NA	NA	NA	NA
TAG 59:4;0	TAG	GL	STO	59	4	0		NA	NA	NA	NA	NA	NA	NA	NA	NA	NA	NA	NA	NA	NA	NA	NA	NA	NA	NA	NA	NA	NA	NA	NA	NA	NA	NA	NA	NA	NA	NA	NA	NA	NA	NA	NA	NA	NA	NA	NA	NA	NA
TAG 60:12;0	TAG	GL	STO	60	12	0		NA	NA	NA	NA	NA	0.00474718	NA	NA	NA	NA	NA	NA	NA	NA	NA	NA	NA	0.00354184	NA	NA	NA	NA	NA	NA	NA	NA	NA	NA	NA	NA	NA	NA	NA	NA	NA	NA	NA	NA	NA	NA	NA	NA
TAG 60:2;0	TAG	GL	STO	60	2	0		NA	NA	NA	NA	NA	NA	NA	NA	NA	NA	NA	NA	NA	NA	NA	NA	NA	NA	NA	NA	0.00724442	NA	NA	NA	NA	NA	NA	0.0191152	NA	NA	NA	NA	NA	NA	NA	NA	NA	NA	NA	NA	NA	NA
TAG 60:3;0	TAG	GL	STO	60	3	0		NA	NA	NA	NA	NA	NA	NA	NA	NA	NA	NA	NA	NA	NA	NA	NA	NA	NA	NA	NA	0.0159903	NA	NA	NA	NA	NA	NA	0.0356185	NA	NA	NA	NA	NA	NA	NA	NA	NA	NA	NA	NA	NA	NA
TAG 60:4;0	TAG	GL	STO	60	4	0		NA	NA	NA	NA	NA	NA	NA	NA	NA	NA	NA	NA	NA	NA	NA	NA	NA	NA	NA	NA	0.0206299	NA	NA	NA	NA	NA	NA	0.0476198	NA	NA	NA	NA	NA	NA	NA	NA	NA	NA	NA	NA	NA	NA
TAG 60:5;0	TAG	GL	STO	60	5	0		NA	NA	NA	NA	NA	NA	NA	NA	NA	NA	NA	NA	NA	NA	NA	NA	NA	NA	NA	NA	0.00979764	NA	NA	NA	NA	NA	NA	0.0224443	NA	NA	NA	NA	NA	NA	NA	NA	NA	NA	NA	NA	NA	NA
TAG 60:6;0	TAG	GL	STO	60	6	0		NA	NA	NA	NA	NA	NA	NA	NA	NA	NA	NA	NA	NA	NA	NA	NA	NA	NA	NA	NA	NA	NA	NA	NA	NA	NA	NA	NA	NA	NA	NA	NA	NA	NA	NA	NA	NA	NA	NA	NA	NA	NA
somme TAG								0.0153947	0.24267	0.0816521	0.0135132	0.047721	0.138179	0.0622504	0	10.8413	0.0280582	2.21552	0.12599	0.47882	0	0.0726156	0.105348	0	0.0980429	0.0650358	0.382353	21.0392	0.439628	1.51065	0.647967	0.103286	0.0219722	0.147989	49.5678	0.0170205	0.0723778	0.00505165	0.0324507	0.0973514	0.0637193	0.038529	0.0635091	0.00543482	0.0705997	0.0729277	0.020441	0.109842	0.0532691
[truncated: 54 more columns]

## Sheet: Total lipid per structure
feature	class	structuralcategory	functionalcategory	totallength	totaldb	totaloh	fullname	200KOPHPeBCortexGr4	200KOPHPeBHippocampusGr4	200KOPHPeBRestGr4	203KOPHPeBCortexGr4	203KOPHPeBHippocampusGr4	203KOPHPeBRestGr4	283KOPHPeBCortexGr1	283KOPHPeBHippocampusGr1	283KOPHPeBRestGr1	285KOPHPeBCortexGr1	285KOPHPeBHippocampusGr1	285KOPHPeBRestGr1	291WTNaclCortexGr1	291WTNaclHippocampusGr1	291WTNaclRestGr1	303KOPHPeBCortexGr1	303KOPHPeBHippocampusGr1	303KOPHPeBRestGr1	304KOPHPeBCortexGr1	304KOPHPeBHippocampusGr1	304KOPHPeBRestGr1	315WTNaclCortexGr1	315WTNaclHippocampusGr1	315WTNaclRestGr1	316WTNaclCortexGr1	316WTNaclHippocampusGr1	316WTNaclRestGr1	317WTNaclCortexGr1	317WTNaclHippocampusGr1	317WTNaclRestGr1	350KOPHPeBCortexGr4	350KOPHPeBHippocampusGr4	350KOPHPeBRestGr4	352KOPHPeBCortexGr4	352KOPHPeBHippocampusGr4	352KOPHPeBRestGr4	369KONaclCortexGr1	369KONaClHippocampusGr1	369KONaclRestGr1	371KONaclCortexGr1	371KONaclHippocampusGr1	371KONaclRestGr1
								KO+PHPeB			KO+PHPeB			KO+PHPeB			KO+PHPeB			Wt (RO)			KO+PHPeB			KO+PHPeB			Wt (RO)			Wt (RO)			Wt (RO)			KO+PHPeB			KO+PHPeB			KO (RO)			KO (RO)
								C	H	R	C	H	R	C	H	R	C	H	R	C	H	R	C	H	R	C	H	R	C	H	R	C	H	R	C	H	R	C	H	R	C	H	R	C	H	R	C	H	R
							shortname	200KOC	200KOH	200KOR	203KOC	203KOH	203KOR	283KOC	283KOH	283KOR	285KOC	285KOH	285KOR	291WTC	291WTH	291WTR	303KOC	303KOH	303KOR	304KOC	304KOH	304KOR	315WTC	315WTH	315WTR	316WTC	316WTH	316WTR	317WTC	317WTH	317WTR	350KOC	350KOH	350KOR	352KOC	352KOH	352KOR	369KOC	369KOH	369KOR	371KOC	371KOH	371KOR
							cohort	KO-PHPeB-Cortex	KO-PHPeB-Hippocampus	KO-PHPeB-Rest	KO-PHPeB-Cortex	KO-PHPeB-Hippocampus	KO-PHPeB-Rest	KO-PHPeB-Cortex	KO-PHPeB-Hippocampus	KO-PHPeB-Rest	KO-PHPeB-Cortex	KO-PHPeB-Hippocampus	KO-PHPeB-Rest	WT-NaCl-Cortex-RO	WT-NaCl-Hippocampus-RO	WT-NaCl-Rest-RO	KO-PHPeB-Cortex	KO-PHPeB-Hippocampus	KO-PHPeB-Rest	KO-PHPeB-Cortex	KO-PHPeB-Hippocampus	KO-PHPeB-Rest	WT-NaCl-Cortex-RO	WT-NaCl-Hippocampus-RO	WT-NaCl-Rest-RO	WT-NaCl-Cortex-RO	WT-NaCl-Hippocampus-RO	WT-NaCl-Rest-RO	WT-NaCl-Cortex-RO	WT-NaCl-Hippocampus-RO	WT-NaCl-Rest-RO	KO-PHPeB-Cortex	KO-PHPeB-Hippocampus	KO-PHPeB-Rest	KO-PHPeB-Cortex	KO-PHPeB-Hippocampus	KO-PHPeB-Rest	KO-NaCl-Cortex-RO	KO-NaCl-Hippocampus-RO	KO-NaCl-Rest-RO	KO-NaCl-Cortex-RO	KO-NaCl-Hippocampus-RO	KO-NaCl-Rest-RO
Total CE								0	0	0.115853	0	0	0	0	0	0	0	0	0	0	0	0	0	0	0	0	0	1.10236	0	0	0	0	0	0	2.19108	0	0	0	0	1.23248	0	0	0	0	0	0	0	0	0
Total DAG								0.64282	1.06755	1.77289	0.90059	1.03987	2.6413	0.988943	0.285281	3.84252	0.836546	1.55565	2.36136	0.981798	0.608461	1.89734	0.95902	0.797608	3.16718	0.785921	0.891831	10.2216	1.00822	1.89236	1.71517	1.07547	1.95609	1.79914	17.1305	1.25094	1.86172	0.875549	1.11539	1.75536	0.842334	1.08661	2.30437	0.946629	1.12829	1.72371	0.796353	1.06414	1.92175
Somme PA								1.0185	0.887947	1.78716	0.892388	1.63031	1.69552	1.1565	0.538625	1.83705	1.09373	1.10132	2.34985	1.13621	0.492008	1.68549	1.26882	0.575365	2.05706	0.816801	0.9538	1.39474	0.925031	1.43022	2.13549	1.20614	1.28181	1.59744	0.335651	1.17971	1.58554	0.859256	1.19926	2.10953	0.96113	0.888958	2.0542	0.770548	1.19487	1.75105	0.934453	1.2011	2.0966
Somme PC								51.6523	45.358	51.6553	53.9028	48.5391	57.0955	52.9899	56.5782	44.9249	48.6592	52.0923	50.5333	52.463	54.2556	47.9676	50.9293	53.4771	51.4915	52.7079	54.1093	36.2371	53.9892	50.284	45.2876	51.1252	51.9653	47.1115	15.9982	54.2122	53.6095	52.8581	52.7791	49.59	51.7004	50.1671	50.3073	54.6963	53.0721	47.3984	54.0045	52.0404	44.9522
Somme PE								24.2514	27.051	15.5548	25.7287	23.6455	15.4284	23.83	20.6339	14.3868	27.3047	20.5274	14.9381	24.2639	22.7251	21.3046	24.3083	20.4624	14.9129	25.8389	21.2544	9.83932	24.7539	22.3198	21.0676	24.4178	19.7846	23.2503	7.77666	20.3657	14.4543	25.47	22.1241	14.4437	23.9988	26.2128	14.0819	23.1904	23.1901	22.8738	24.6492	23.37	22.452
Somme PG								0.838652	0.538925	0.863839	0.896253	1.08369	0.886938	0.84447	2.2064	0.795608	0.86942	1.72981	0.678594	1.09405	1.35229	0.738244	0.989822	1.5605	0.743562	0.820085	1.21954	0.59809	0.965295	0.8848	0.701915	0.886669	1.87467	0.734509	0.383869	1.0396	0.85586	0.781864	1.19476	0.826755	0.95115	0.713856	0.683596	0.925581	0.946081	0.80141	0.930815	1.00642	0.724127
somme PI								4.4097	3.69827	4.81781	3.78565	4.37478	4.40046	4.13164	4.18416	3.70548	4.34988	3.93102	4.14573	3.95403	4.12246	4.14924	4.81828	4.50186	4.09886	4.05386	4.45119	3.18854	3.83626	4.1982	4.41005	4.59431	4.85189	3.8046	1.36905	4.597	4.41403	3.98775	4.15585	5.01075	4.73591	4.14164	4.71237	4.45658	4.19326	4.11523	3.98761	4.064	4.33572
somme PS								15.7686	19.6306	21.377	12.6452	17.5133	16.2261	14.5661	13.0968	17.5383	15.4688	14.4509	23.2094	14.269	14.3203	20.4709	15.2162	16.1299	21.7686	13.7872	14.0904	15.0231	12.6827	15.5932	22.3804	15.2486	15.6883	20.0786	4.70448	14.8902	21.4226	14.0768	15.1233	22.8586	15.4424	15.2406	24.2366	13.7197	14.4873	19.7185	13.3846	15.4624	21.852
somme SM								1.40267	1.52511	1.97372	1.23494	2.12579	1.48758	1.43027	2.4766	2.1281	1.38976	2.39611	1.65769	1.3592	2.12387	1.71392	1.40495	2.49527	1.66227	1.12422	2.6471	1.356	1.39979	1.88673	1.65385	1.34249	2.57534	1.47586	0.542622	2.44761	1.72416	1.08558	2.27583	2.07551	1.30418	1.50987	1.55623	1.28886	1.71742	1.54505	1.29205	1.68181	1.61229
somme TAG								0.0153947	0.24267	0.0816521	0.0135132	0.047721	0.138179	0.0622504	0	10.8413	0.0280582	2.21552	0.12599	0.47882	0	0.0726156	0.105348	0	0.0980429	0.0650358	0.382353	21.0392	0.439628	1.51065	0.647967	0.103286	0.0219722	0.147989	49.5678	0.0170205	0.0723778	0.00505165	0.0324507	0.0973514	0.0637193	0.038529	0.0635091	0.00543482	0.0705997	0.0729277	0.020441	0.109842	0.0532691
Cortex
	Cortex
	Wt								KO								KO+PHPeB								KO+Rh10
	291WTC	315WTC	316WTC	317WTC	441WTC	449WTC	463WTC	467WTC	369KOC	371KOC	375KOC	376KOC	420KOC	435KOC	480KOC	484KOC	200KOC	203KOC	283KOC	285KOC	303KOC	304KOC	350KOC	352KOC	442KOC	452KOC	457KOC	464KOC	465KOC	466KOC	469KOC	7KOC
	WT-NaCl-Cortex-RO	WT-NaCl-Cortex-RO	WT-NaCl-Cortex-RO	WT-NaCl-Cortex-RO	WT-NaCl-Cortex-HS	WT-NaCl-Cortex-HS	WT-NaCl-Cortex-HS	WT-NaCl-Cortex-HS	KO-NaCl-Cortex-RO	KO-NaCl-Cortex-RO	KO-NaCl-Cortex-RO	KO-NaCl-Cortex-RO	KO-NaCl-Cortex-HS	KO-NaCl-Cortex-HS	KO-NaCl-Cortex-HS	KO-NaCl-Cortex-HS	KO-PHPeB-Cortex	KO-PHPeB-Cortex	KO-PHPeB-Cortex	KO-PHPeB-Cortex	KO-PHPeB-Cortex	KO-PHPeB-Cortex	KO-PHPeB-Cortex	KO-PHPeB-Cortex	KO-AAVrh10-Cortex	KO-AAVrh10-Cortex	KO-AAVrh10-Cortex	KO-AAVrh10-Cortex	KO-AAVrh10-Cortex	KO-AAVrh10-Cortex	KO-AAVrh10-Cortex	KO-AAVrh10-Cortex
CE	0	0	0	2.19108	0	0	0	0	0	0	0	0	0	0	0	0	0	0	0	0	0	0	0	0	0	0	0	0	0	0	0	0
DAG	0.981798	1.00822	1.07547	17.1305	0.811888	0.762646	0.819852	0.972089	0.946629	0.796353	1.00218	1.64613	0.836394	2.46564	0.859761	0.72211	0.64282	0.90059	0.988943	0.836546	0.95902	0.785921	0.875549	0.842334	1.00222	0.698918	0.858399	1.16229	0.981362	0.905823	0.871969	0.785238
PA	1.13621	0.925031	1.20614	0.335651	1.20187	1.10993	1.07636	0.851048	0.770548	0.934453	0.872008	0.939951	0.734144	0.732442	0.901403	0.793939	1.0185	0.892388	1.1565	1.09373	1.26882	0.816801	0.859256	0.96113	1.14525	1.28156	1.19968	1.187	1.12747	0.892179	0.938057	0.992765
PC	52.463	53.9892	51.1252	15.9982	51.8858	51.8238	52.6607	54.1605	54.6963	54.0045	52.3671	53.402	53.8782	43.0434	52.5146	51.3651	51.6523	53.9028	52.9899	48.6592	50.9293	52.7079	52.8581	51.7004	48.3771	48.9516	48.8624	51.274	51.9954	53.7869	52.9575	50.7736
PE	24.2639	24.7539	24.4178	7.77666	24.3652	24.3753	24.6323	25.8718	23.1904	24.6492	23.6602	23.6723	25.0168	21.6468	25.982	29.1485	24.2514	25.7287	23.83	27.3047	24.3083	25.8389	25.47	23.9988	27.6578	26.4479	27.2627	24.0054	22.7882	25.5028	24.8215	25.7363
PG	1.09405	0.965295	0.886669	0.383869	0.955764	0.960734	0.839325	0.822418	0.925581	0.930815	1.08201	1.18181	0.878876	1.01207	0.848753	0.706491	0.838652	0.896253	0.84447	0.86942	0.989822	0.820085	0.781864	0.95115	0.899571	0.909585	0.86745	0.668147	1.07784	0.828894	1.20682	1.09634
PI	3.95403	3.83626	4.59431	1.36905	4.22108	4.23354	3.9874	3.68831	4.45658	3.98761	4.18528	4.10564	3.76465	3.33243	3.88141	3.86562	4.4097	3.78565	4.13164	4.34988	4.81828	4.05386	3.98775	4.73591	4.14628	4.54113	4.17614	4.40609	4.08289	4.09727	4.0777	4.28372
PS	14.269	12.6827	15.2486	4.70448	15.2127	15.3461	14.6042	12.3538	13.7197	13.3846	15.1189	13.5287	13.6322	11.1181	13.7101	12.3428	15.7686	12.6452	14.5661	15.4688	15.2162	13.7872	14.0768	15.4424	15.2808	15.8965	15.5761	15.7687	16.4747	12.7739	13.8037	14.9486
SM	1.3592	1.39979	1.34249	0.542622	1.27766	1.3281	1.32501	1.2237	1.28886	1.29205	1.40452	1.51121	1.15199	1.03265	1.10239	0.987426	1.40267	1.23494	1.43027	1.38976	1.40495	1.12422	1.08558	1.30418	1.17363	1.24101	1.08462	1.36179	1.41226	1.15027	1.30272	1.32602
TAG	0.47882	0.439628	0.103286	49.5678	0.0680746	0.0597811	0.0548716	0.0564256	0.00543482	0.020441	0.307815	0.012255	0.106671	15.6164	0.199588	0.0679813	0.0153947	0.0135132	0.0622504	0.0280582	0.105348	0.0650358	0.00505165	0.0637193	0.317299	0.0317922	0.112463	0.166534	0.0598345	0.0619597	0.0200371	0.0574065
Hippocampus	Hippocampus
	Wt								KO								KO+PHPeB								KO+Rh10
	291WTH	315WTH	316WTH	317WTH	441WTH	449WTH	463WTH	467WTH	369KOH	371KOH	375KOH	376KOH	420KOH	435KOH	480KOH	484KOH	200KOH	203KOH	283KOH	285KOH	303KOH	304KOH	350KOH	352KOH	442KOH	452KOH	457KOH	464KOH	465KOH	466KOH	469KOH	7KOH
	WT-NaCl-Hippocampus-RO	WT-NaCl-Hippocampus-RO	WT-NaCl-Hippocampus-RO	WT-NaCl-Hippocampus-RO	WT-NaCl-Hippocampus-HS	WT-NaCl-Hippocampus-HS	WT-NaCl-Hippocampus-HS	WT-NaCl-Hippocampus-HS	KO-NaCl-Hippocampus-RO	KO-NaCl-Hippocampus-RO	KO-NaCl-Hippocampus-RO	KO-NaCl-Hippocampus-RO	KO-NaCl-Hippocampus-HS	KO-NaCl-Hippocampus-HS	KO-NaCl-Hippocampus-HS	KO-NaCl-Hippocampus-HS	KO-PHPeB-Hippocampus	KO-PHPeB-Hippocampus	KO-PHPeB-Hippocampus	KO-PHPeB-Hippocampus	KO-PHPeB-Hippocampus	KO-PHPeB-Hippocampus	KO-PHPeB-Hippocampus	KO-PHPeB-Hippocampus	KO-AAVrh10-Hippocampus	KO-AAVrh10-Hippocampus	KO-AAVrh10-Hippocampus	KO-AAVrh10-Hippocampus	KO-AAVrh10-Hippocampus	KO-AAVrh10-Hippocampus	KO-AAVrh10-Hippocampus	KO-AAVrh10-Hippocampus
CE	0	0	0	0	0	0	0	0	0	0	0	0	0	0	0	0	0	0	0	0	0	0	0	0	0.455799	0	0.342494	0	0	0	0	0
DAG	0.608461	1.89236	1.95609	1.25094	0.923592	1.02866	0.808778	1.68705	1.12829	1.06414	0.999171	1.52082	0.492945	0.787483	1.05569	1.11241	1.06755	1.03987	0.285281	1.55565	0.797608	0.891831	1.11539	1.08661	0.808203	9.02699	1.60571	2.37171	1.06931	1.52074	1.44723	1.32929
PA	0.492008	1.43022	1.28181	1.17971	0.884573	1.24647	0.879564	1.07506	1.19487	1.2011	1.18255	1.68197	0.608035	0.9461	1.26546	1.12642	0.887947	1.63031	0.538625	1.10132	0.575365	0.9538	1.19926	0.888958	1.55654	0.978108	0.85022	1.35935	1.29022	0.913893	1.00689	1.24006
PC	54.2556	50.284	51.9653	54.2122	51.4555	50.4723	52.4199	49.9137	53.0721	52.0404	50.1578	51.6291	54.466	50.1797	51.6828	52.0128	45.358	48.5391	56.5782	52.0923	53.4771	54.1093	52.7791	50.1671	49.2139	50.2069	49.7064	49.8221	51.3977	53.5657	53.0948	51.2982
PE	22.7251	22.3198	19.7846	20.3657	22.3076	22.6204	22.5656	21.0576	23.1901	23.37	23.0751	20.5005	23.1273	24.9102	22.201	22.6857	27.051	23.6455	20.6339	20.5274	20.4624	21.2544	22.1241	26.2128	22.7462	19.0409	23.7461	20.8566	20.4837	23.0052	22.5305	21.189
PG	1.35229	0.8848	1.87467	1.0396	0.926563	1.0778	0.933322	1.71159	0.946081	1.00642	1.20145	1.37473	0.661556	0.852126	0.98314	0.88958	0.538925	1.08369	2.2064	1.72981	1.5605	1.21954	1.19476	0.713856	1.0169	1.3309	0.805285	1.62513	1.78665	0.957641	1.2369	1.4006
PI	4.12246	4.1982	4.85189	4.597	3.96277	4.57546	4.60611	4.95031	4.19326	4.064	4.9552	4.54993	4.19719	4.44812	4.3851	3.82486	3.69827	4.37478	4.18416	3.93102	4.50186	4.45119	4.15585	4.14164	4.78406	3.95493	4.71658	4.87594	4.28507	4.09542	4.23544	4.62478
PS	14.3203	15.5932	15.6883	14.8902	17.7677	16.7703	15.8748	16.3959	14.4873	15.4624	16.2889	16.1378	14.5649	16.1786	16.3825	16.4845	19.6306	17.5133	13.0968	14.4509	16.1299	14.0904	15.1233	15.2406	17.4831	12.9028	16.5106	16.5689	17.4628	13.9544	14.2737	16.8901
SM	2.12387	1.88673	2.57534	2.44761	1.7129	2.13719	1.90576	2.91715	1.71742	1.68181	2.06136	2.55178	1.87721	1.58265	1.91381	1.84866	1.52511	2.12579	2.4766	2.39611	2.49527	2.6471	2.27583	1.50987	1.64393	1.67067	1.67714	2.26861	2.2246	1.97919	2.17455	1.96003
TAG	0	1.51065	0.0219722	0.0170205	0.0587353	0.0714984	0.00616104	0.291721	0.0705997	0.109842	0.0784781	0.0533271	0.00493264	0.114952	0.130475	0.0149573	0.24267	0.047721	0	2.21552	0	0.382353	0.0324507	0.038529	0.29136	0.887845	0.0395028	0.251584	0	0.00789056	0	0.0679865
	Rest
	Wt								KO								KO+PHPeB								KO+Rh10
Rest	291WTR	315WTR	316WTR	317WTR	441WTR	449WTR	463WTR	467WTR	369KOR	371KOR	375KOR	376KOR	420KOR	435KOR	480KOR	484KOR	200KOR	203KOR	283KOR	285KOR	303KOR	304KOR	350KOR	352KOR	442KOR	452KOR	457KOR	464KOR	465KOR	466KOR	469KOR	7KOR
	WT-NaCl-Rest-RO	WT-NaCl-Rest-RO	WT-NaCl-Rest-RO	WT-NaCl-Rest-RO	WT-NaCl-Rest-HS	WT-NaCl-Rest-HS	WT-NaCl-Rest-HS	WT-NaCl-Rest-HS	KO-NaCl-Rest-RO	KO-NaCl-Rest-RO	KO-NaCl-Rest-RO	KO-NaCl-Rest-RO	KO-NaCl-Rest-HS	KO-NaCl-Rest-HS	KO-NaCl-Rest-HS	KO-NaCl-Rest-HS	KO-PHPeB-Rest	KO-PHPeB-Rest	KO-PHPeB-Rest	KO-PHPeB-Rest	KO-PHPeB-Rest	KO-PHPeB-Rest	KO-PHPeB-Rest	KO-PHPeB-Rest	KO-AAVrh10-Rest	KO-AAVrh10-Rest	KO-AAVrh10-Rest	KO-AAVrh10-Rest	KO-AAVrh10-Rest	KO-AAVrh10-Rest	KO-AAVrh10-Rest	KO-AAVrh10-Rest
CE	0	0	0	0	0	0.123693	0	0.288209	0	0	0.0416813	0	0	0	0	0.0663539	0.115853	0	0	0	0	1.10236	1.23248	0	0	0	0	0	0.0355467	0	0	0.0362577	CE
DAG	1.89734	1.71517	1.79914	1.86172	1.9892	4.69278	2.0247	2.07071	1.72371	1.92175	1.76031	1.85368	1.57281	2.08527	1.81948	1.73818	1.77289	2.6413	3.84252	2.36136	3.16718	10.2216	1.75536	2.30437	1.99351	1.8749	2.04535	2.13138	2.42086	1.96315	1.88736	1.68602	DAG
PA	1.68549	2.13549	1.59744	1.58554	1.80312	1.17159	1.79449	2.16824	1.75105	2.0966	2.08972	1.72223	1.61393	2.04153	2.12393	2.09949	1.78716	1.69552	1.83705	2.34985	2.05706	1.39474	2.10953	2.0542	1.84343	2.15086	1.75549	2.30383	1.87773	1.9719	1.90202	1.72235	PA
PC	47.9676	45.2876	47.1115	53.6095	53.1624	35.2967	52.1793	46.2776	47.3984	44.9522	51.8125	53.4348	48.5805	50.8826	52.3566	51.5345	51.6553	57.0955	44.9249	50.5333	51.4915	36.2371	49.59	50.3073	54.5516	53.6331	53.0778	45.2653	52.9932	47.3392	47.5434	52.4164	PC
PE	21.3046	21.0676	23.2503	14.4543	14.8077	16.3014	21.5378	22.4691	22.8738	22.452	14.0523	14.5496	21.2669	13.6339	15.2801	13.4191	15.5548	15.4284	14.3868	14.9381	14.9129	9.83932	14.4437	14.0819	12.9001	14.1316	13.8845	21.2412	13.1802	21.1941	20.6594	21.6286	PE
PG	0.738244	0.701915	0.734509	0.85586	0.908096	0.620274	0.881542	0.718018	0.80141	0.724127	0.805215	0.83237	0.828853	0.827768	0.832773	0.811362	0.863839	0.886938	0.795608	0.678594	0.743562	0.59809	0.826755	0.683596	0.945732	0.773688	0.822902	0.736036	0.73128	0.723747	0.821623	0.953758	PG
PI	4.14924	4.41005	3.8046	4.41403	4.42402	3.36389	4.50427	3.83733	4.11523	4.33572	4.42208	4.48683	4.06985	4.62261	4.17893	4.58899	4.81781	4.40046	3.70548	4.14573	4.09886	3.18854	5.01075	4.71237	4.72875	4.43511	4.32912	4.28605	4.20538	3.95393	4.23306	4.38853	PI
PS	20.4709	22.3804	20.0786	21.4226	20.9694	15.6535	15.2015	19.8175	19.7185	21.852	23.1951	21.2734	20.4315	24.0035	21.427	23.5576	21.377	16.2261	17.5383	23.2094	21.7686	15.0231	22.8586	24.2366	21.1916	21.5304	22.0782	22.2755	22.8545	21.0844	20.71	15.0426	PS
SM	1.71392	1.65385	1.47586	1.72416	1.79363	1.35846	1.80376	1.65692	1.54505	1.61229	1.73627	1.70932	1.44202	1.74634	1.83574	1.87871	1.97372	1.48758	2.1281	1.65769	1.66227	1.356	2.07551	1.55623	1.66222	1.40285	1.9081	1.66911	1.59117	1.65856	1.64747	1.99514	SM
TAG	0.0726156	0.647967	0.147989	0.0723778	0.142419	21.4177	0.0726572	0.696284	0.0729277	0.0532691	0.084811	0.137894	0.1937	0.156493	0.145445	0.305688	0.0816521	0.138179	10.8413	0.12599	0.0980429	21.0392	0.0973514	0.0635091	0.183072	0.0675011	0.0985262	0.0916299	0.110102	0.110925	0.595671	0.130379	TAG
total	100	100	100	100	100	100	100	100	100	100	100	100	100	100	100	100	100	100	100	100	100	100	100	100	100	100	100	100	100	100	100	100
[truncated: 54 more columns]

## Sheet: PA molp
PA mol %
treatment	KO+PHPeB			KO+PHPeB			KO+PHPeB			KO+PHPeB			Wt (RO)			KO+PHPeB			KO+PHPeB			Wt (RO)			Wt (RO)			Wt (RO)			KO+PHPeB			KO+PHPeB			KO (RO)			KO (RO)			KO (RO)			KO (RO)			KO (HS)
Brain region	C	H	R	C	H	R	C	H	R	C	H	R	C	H	R	C	H	R	C	H	R	C	H	R	C	H	R	C	H	R	C	H	R	C	H	R	C	H	R	C	H	R	C	H	R	C	H	R	C
Mouse #	200KOPHPeBCortexGr4	200KOPHPeBHippocampusGr4	200KOPHPeBRestGr4	203KOPHPeBCortexGr4	203KOPHPeBHippocampusGr4	203KOPHPeBRestGr4	283KOPHPeBCortexGr1	283KOPHPeBHippocampusGr1	283KOPHPeBRestGr1	285KOPHPeBCortexGr1	285KOPHPeBHippocampusGr1	285KOPHPeBRestGr1	291WT0clCortexGr1	291WT0clHippocampusGr1	291WT0clRestGr1	303KOPHPeBCortexGr1	303KOPHPeBHippocampusGr1	303KOPHPeBRestGr1	304KOPHPeBCortexGr1	304KOPHPeBHippocampusGr1	304KOPHPeBRestGr1	315WT0clCortexGr1	315WT0clHippocampusGr1	315WT0clRestGr1	316WT0clCortexGr1	316WT0clHippocampusGr1	316WT0clRestGr1	317WT0clCortexGr1	317WT0clHippocampusGr1	317WT0clRestGr1	350KOPHPeBCortexGr4	350KOPHPeBHippocampusGr4	350KOPHPeBRestGr4	352KOPHPeBCortexGr4	352KOPHPeBHippocampusGr4	352KOPHPeBRestGr4	369KO0clCortexGr1	369KO0ClHippocampusGr1	369KO0clRestGr1	371KO0clCortexGr1	371KO0clHippocampusGr1	371KO0clRestGr1	375KO0clCortexGr1	375KO0ClHippocampusGr1	375KO0clRestGr1	376KO0clCortexGr1	376KO0clHippocampusGr1	376KO0clRestGr1	420KO0clCortexGr2
PA 32:0;0	0.0449933	0.0249223	0.0435217	0.0347353	0.0512171	0.0430087	0.0342762	0.0388744	0.0454301	0.0445569	0.0480476	0.0347203	0.0513679	0.0267419	0.0364435	0.0471872	0.032206	0.0383071	0.038337	0.0655562	0.030459	0.0390626	0.0395852	0.0459898	0.0468999	0.0629743	0.0365193	0.0152782	0.0685726	0.0421039	0.0298985	0.0562727	0.0482533	0.0423795	0.0286104	0.0378136	0.0340599	0.0378687	0.0361095	0.0416486	0.04963	0.0421466	0.0311788	0.0485384	0.0408043	0.0374046	0.0636187	0.0361814	0.032588
PA 32:1;0	0.0159476	0.011113	0.0281416	0.0111781	0.0212324	0.017528	0.012453	0	0.0203028	0.0116854	0	0.0201902	0.013665	0	0.0164729	0.0159228	0	0.0203702	0.010313	0	0.0163536	0.00967219	0.011599	0.0220603	0.0137847	0	0.0195757	0.00417958	0	0.0149454	0.009726	0.0151084	0.0242409	0.0117783	0.00905403	0.0203255	0	0.0111625	0.0145738	0.00906417	0.014301	0.0229539	0	0.0108534	0.0174331	0.0102278	0.0168237	0.0138815	0.0068822
PA 34:0;0	0.0461971	0.025999	0.0516739	0.0320178	0.0511572	0.0466088	0.0395185	0.059962	0.0545048	0.0432604	0.045878	0.0609423	0.0694634	0.0317125	0.0489725	0.0486836	0.0408845	0.0502221	0.0344471	0	0.0420472	0.0401471	0.0407156	0.0593792	0.0466876	0.0882527	0.0440645	0.018926	0.0652826	0.0455425	0.0312636	0.0436348	0.0594592	0.0390648	0.0284103	0.0487228	0.0385718	0.0394952	0.0455796	0.03321	0.0444885	0.0549776	0.0409559	0.0520219	0.0543069	0.040975	0.0693312	0.0562628	0.0294304
PA 34:1;0	0.286113	0.221202	0.516128	0.246564	0.422292	0.449124	0.29649	0.152267	0.526717	0.30392	0.281601	0.62781	0.312333	0.134763	0.446265	0.337201	0.14758	0.533353	0.226769	0.301066	0.391988	0.246002	0.32774	0.591455	0.332868	0.346076	0.431659	0.091325	0.33077	0.401726	0.229217	0.337471	0.5997	0.281334	0.21794	0.550345	0.214891	0.303763	0.467741	0.251569	0.315337	0.581062	0.251665	0.317674	0.540123	0.256174	0.454158	0.444866	0.186517
PA 34:2;0	0.0152774	0.0132323	0.0249432	0.012139	0.0210448	0.0202459	0.0148642	0	0.0190001	0.0169097	0.0117686	0.0201707	0.017194	0	0.0184536	0.0184139	0	0.0180271	0.0114408	0	0.018607	0.0111457	0.0133997	0.0231888	0.0159102	0	0.0202174	0.00573689	0	0.0193524	0.0118309	0.0178541	0.0243652	0.0170078	0.0104313	0.0243335	0	0.0132064	0.0199102	0.0131402	0.0154578	0.02316	0.0164254	0.0155422	0.021982	0.0134535	0.0231062	0.0168345	0.0101853
PA 35:1;0	0.0142967	0.013347	0.0214467	0	0.0171296	0.0189973	0.013226	0	0.0207024	0.0142572	0.0112165	0.023029	0.0102117	0	0.0153218	0.0142205	0	0.0163714	0.00917977	0	0.0144022	0.00851305	0	0.0246171	0.00933865	0	0.0158663	0.00453708	0	0.0159338	0.00764326	0	0.0176349	0.0139072	0.0111621	0.0214044	0	0.0105556	0.0159977	0.00819246	0.0111268	0.0204091	0	0	0.0227657	0.011439	0.0133622	0.0178817	0.0109066
PA 36:0;0	0	0	0	0	0	0	0	0	0	0	0	0	0	0	0	0	0	0.00964947	0	0	0	0	0	0.0089487	0	0	0	0	0	0	0	0	0	0	0	0.00886912	0	0	0.00808808	0	0	0	0	0	0	0	0	0	0
PA 36:1;0	0.190474	0.219062	0.38049	0.19794	0.392284	0.380145	0.272545	0.130844	0.391776	0.21957	0.293618	0.544973	0.204911	0.0974933	0.371573	0.246159	0.122048	0.453402	0.148139	0.226741	0.27492	0.191697	0.352568	0.444385	0.244523	0.350415	0.334947	0.0639188	0.286264	0.349902	0.185308	0.270157	0.454402	0.184715	0.209605	0.45254	0.18086	0.288783	0.384446	0.186951	0.248987	0.433352	0.202547	0.264421	0.466137	0.198077	0.399537	0.379827	0.137233
PA 36:2;0	0.170123	0.100318	0.231276	0.139926	0.212967	0.216119	0.158484	0.112528	0.21494	0.149664	0.14709	0.256036	0.160694	0.0982933	0.211327	0.172405	0.125107	0.244875	0.116113	0.150517	0.179278	0.140995	0.16859	0.253125	0.163101	0.20086	0.188379	0.0543469	0.171787	0.226123	0.127506	0.187828	0.248139	0.141519	0.114327	0.250612	0.126156	0.165537	0.225725	0.151599	0.149183	0.268636	0.122479	0.156073	0.291105	0.141032	0.238659	0.240089	0.109203
PA 36:3;0	0	0.00542036	0.0113082	0	0	0.0124274	0	0	0.0120662	0	0	0.0118604	0.00841138	0	0.0122191	0.00684894	0	0.0142948	0	0	0.00915488	0	0	0.0133896	0.0073131	0	0.00950762	0.00268404	0	0.0132901	0	0	0.0126769	0	0	0.0153978	0	0	0.0151795	0	0.00824473	0.0138989	0	0	0.0181771	0	0	0.0115527	0
PA 36:4;0	0.0366609	0.0322893	0.0577333	0.0265064	0.0639908	0.0484393	0.0341182	0	0.0578066	0.036281	0.0336739	0.0685563	0.0369718	0.0134794	0.0458379	0.049119	0	0.0592616	0.0308354	0.0342655	0.0469792	0.0258744	0.0431373	0.0710587	0.0451326	0	0.0547437	0.00894413	0.0399068	0.0424936	0.0306418	0.0394784	0.0682384	0.0293748	0.0319759	0.0641834	0.0216171	0.0363648	0.0471299	0.0301019	0.044465	0.0736962	0.0294903	0.0418123	0.0552457	0.0251264	0.0468661	0.0464167	0.0235061
PA 36:5;0	0	0	0	0	0	0	0	0	0	0	0	0	0	0	0	0	0	0	0	0	0	0	0.0660229	0	0	0	0	0	0	0	0	0	0	0	0	0	0	0	0	0	0	0	0	0	0	0	0	0	0
PA 38:0;0	0	0	0	0	0	0	0	0	0.0105241	0	0	0	0	0	0	0	0	0	0	0	0.00699122	0	0	0.0103347	0	0	0	0	0	0	0	0	0	0	0	0	0	0	0	0	0	0	0	0	0	0	0	0	0
PA 38:1;0	0.0116696	0.0200076	0.0402581	0.0125393	0.0295534	0.0405027	0.0227775	0	0.0631153	0.0199144	0.0232064	0.0857913	0.0183924	0	0.045199	0.0217266	0	0.0688193	0.0124065	0	0.0381006	0.0180551	0.0362565	0.070887	0.0230277	0.0264234	0.0441918	0.00498424	0.0194887	0.0366083	0.0130997	0.0164166	0.0584657	0.0136464	0.0131941	0.0632551	0.015392	0.024087	0.0515919	0.0129226	0.0224425	0.0567453	0.0190727	0.0242163	0.0600278	0.0161311	0.0331007	0.0469711	0.0128997
PA 38:2;0	0.0317494	0.0244718	0.0627149	0.0345501	0.0500148	0.0714224	0.0449355	0	0.0673718	0.0351181	0.0375948	0.0860785	0.0329313	0.0219825	0.0795779	0.0392506	0.0355237	0.101186	0.0251187	0.0282034	0.0524219	0.0386521	0.0609645	0.0854955	0.0397595	0.0523057	0.059369	0.0115688	0.0382468	0.0809589	0.0325189	0.0409555	0.0767796	0.0255318	0.0330996	0.0930413	0.0328518	0.050094	0.0811587	0.0316909	0.0366582	0.077691	0.026926	0.0387575	0.110622	0.040832	0.0608855	0.0810371	0.0265378
PA 38:3;0	0.0106047	0.00884679	0.0187296	0.00890284	0.0155815	0.0182414	0.0125883	0	0.0175061	0.0105531	0.013995	0.0218515	0.0123457	0	0.0201948	0.0138126	0	0.0233924	0.00840683	0	0.0138507	0.0127939	0.0169901	0.0200482	0.0146997	0	0.0173543	0.00370495	0	0.0186963	0.0120463	0.0128197	0.0203907	0.0100215	0.0109567	0.0230012	0	0.0156982	0.0199513	0.0105692	0.014247	0.0203295	0	0.012853	0.0295116	0	0.0184465	0.023404	0.00870988
PA 38:4;0	0.0602787	0.0749711	0.120782	0.0546587	0.13909	0.121969	0.0893475	0	0.120073	0.0808901	0.0880564	0.170836	0.0774367	0.028683	0.117645	0.101895	0.0169512	0.149366	0.0622134	0.0653556	0.094192	0.0593891	0.115667	0.147675	0.0922002	0.074472	0.125108	0.0196584	0.0852341	0.099077	0.0613407	0.087402	0.15673	0.068717	0.0821174	0.148635	0.0481004	0.0934236	0.120875	0.0679757	0.104353	0.154637	0.0682463	0.0992665	0.132373	0.0667265	0.110393	0.117812	0.0629036
PA 38:5;0	0.0270522	0.0230684	0.0424195	0.0231182	0.0442207	0.0368327	0.0304545	0	0.0323612	0.0270505	0.0325116	0.0413825	0.0259047	0.0153548	0.0370142	0.0337637	0.0148824	0.0457775	0.0218566	0.0359471	0.0297778	0.020547	0.035289	0.0442432	0.0307602	0.0309847	0.0364855	0.00844417	0.0331949	0.0435861	0.0260586	0.0338653	0.0478028	0.0228021	0.0260216	0.0513649	0.0176719	0.0320787	0.0374683	0.0228025	0.0357574	0.0489619	0.0208929	0.0330887	0.0502505	0.0244343	0.0403641	0.039543	0.0205994
PA 38:6;0	0.0131533	0.00848428	0.0164237	0.0134469	0.0155451	0.0169349	0.0135957	0	0.0176544	0.0136012	0	0.0186403	0.0156432	0	0.0155207	0.0165064	0	0.0202142	0.0152897	0	0.0149704	0.0110564	0.0144581	0.0186268	0	0	0.0165924	0.00540657	0	0.0174969	0.0109476	0	0.0198793	0.0149191	0.0117984	0.0154986	0	0.0113423	0.0152037	0.0140399	0.0145202	0.0197769	0	0.0118099	0.0198657	0	0.0157053	0.0126133	0.0121921
PA 40:0;0	0	0	0	0	0	0	0	0	0	0	0	0.0172915	0	0	0	0	0	0.0103645	0	0	0.00770752	0	0	0.011363	0	0	0	0	0	0	0	0	0	0	0	0	0	0	0	0	0	0.0116645	0	0	0	0	0	0	0
PA 40:1;0	0	0.00771682	0.0238425	0	0.0101433	0.0193896	0.0103022	0	0.0283434	0.0111794	0	0.0487758	0.0105427	0	0.0256417	0.0117422	0	0.0331714	0.00862817	0	0.0255867	0.00812629	0.0170507	0.0357601	0.0113888	0	0.0254554	0	0	0.0173517	0	0	0.0329111	0	0.00603004	0.0256332	0	0.0106872	0.0245341	0	0.00907833	0.0333014	0	0	0.0298663	0	0.017624	0.025791	0
PA 40:2;0	0	0.00692552	0.0162118	0	0.0118341	0.0150727	0.00750124	0	0.0143641	0	0	0.0294743	0	0	0.0149278	0.00752099	0	0.0198952	0	0	0.0134383	0	0	0.0205871	0	0	0.0132742	0	0	0.0117509	0	0	0.0220598	0	0	0.0197465	0	0	0.0152345	0	0.00807601	0.0192737	0	0	0.0185369	0	0	0.012706	0
PA 40:4;0	0	0.0128723	0.0112148	0	0.0194818	0.0154157	0.00984482	0	0.0163903	0	0	0.0312441	0	0	0.0139089	0.0100355	0	0.0256196	0	0	0.0121225	0	0.0136115	0.0220602	0.0108486	0	0.0165425	0	0	0.0114707	0	0	0.0211094	0	0.00942959	0.0206516	0	0.0120959	0.0139543	0	0.0113823	0.0226736	0	0.00961359	0.0192927	0	0	0.0123475	0
PA 40:5;0	0	0	0	0	0	0	0	0	0	0	0	0	0	0	0	0	0	0	0	0	0	0	0	0	0	0	0	0	0	0	0	0	0	0	0	0	0	0	0	0	0	0	0	0	0	0	0	0	0
PA 40:6;0	0.0439047	0.0336768	0.0393756	0.0441648	0.0415342	0.0435698	0.0391754	0.0441503	0.0385666	0.0464364	0.0330646	0.0523757	0.0485721	0.0235035	0.0413975	0.0463944	0.0401831	0.0500893	0.0373075	0.0461484	0.027909	0.0433021	0.0565719	0.0425285	0.0481679	0.0490408	0.0421428	0.0120067	0.0409617	0.0451276	0.0402087	0.0399933	0.0442728	0.0444119	0.0347945	0.0455002	0.0403753	0.0386231	0.03739	0.0489755	0.0433652	0.0429803	0.0421289	0.0460056	0.0432547	0.0465984	0.044763	0.0463072	0.0438493
PA 40:7;0	0	0	0	0	0	0.0133996	0	0	0	0	0	0	0	0	0.013713	0	0	0	0	0	0	0	0	0	0	0	0.0112708	0	0	0.0169877	0	0	0	0	0	0.0135237	0	0	0.0120816	0	0	0	0	0	0	0	0	0	0
PA 42:1;0	0	0	0.0163381	0	0	0.0170067	0	0	0.0318055	0.00888628	0	0.0528288	0.00921411	0	0.0235354	0.0100102	0	0.03211	0	0	0.0206386	0	0	0.0299684	0.0097276	0	0.0211662	0	0	0.0150126	0	0	0.0319655	0	0	0.0233595	0	0	0.0264199	0	0	0.0331641	0	0	0.0298839	0	0.0152237	0.0265827	0
PA 42:2;0	0	0	0.0121855	0	0	0.0131221	0	0	0.0157274	0	0	0.0249855	0	0	0.0143253	0	0	0.0189227	0	0	0.0128468	0	0	0.018316	0	0	0.0130119	0	0	0	0	0	0.0200555	0	0	0.0164409	0	0	0.0147027	0	0	0.0211088	0	0	0.0181504	0	0	0.0133177	0
PA 42:7;0	0	0	0	0	0	0	0	0	0	0	0	0	0	0	0	0	0	0	0	0	0	0	0	0	0	0	0	0	0	0	0	0	0	0	0	0	0	0	0	0	0	0	0	0	0	0	0	0	0
PA 44:2;0	0	0	0	0	0	0	0	0	0	0	0	0	0	0	0	0	0	0	0	0	0	0	0	0	0	0	0	0	0	0	0	0	0	0	0	0	0	0	0	0	0	0	0	0	0	0.0113194	0	0	0
Cortex
	Cortex
	Wt								KO								KO+PHPeB								KO+Rh10
	291WT0clCortexGr1	315WT0clCortexGr1	316WT0clCortexGr1	317WT0clCortexGr1	441WT0clCortexGr2	449WT0clCortexGr2	463WT0clCortexGr2	467WT0clCortexGr2	369KO0clCortexGr1	371KO0clCortexGr1	375KO0clCortexGr1	376KO0clCortexGr1	420KO0clCortexGr2	435KO0clCortexGr2	480KO0clCortexGr2	484KO0clCortexGr2	200KOPHPeBCortexGr4	203KOPHPeBCortexGr4	283KOPHPeBCortexGr1	285KOPHPeBCortexGr1	303KOPHPeBCortexGr1	304KOPHPeBCortexGr1	350KOPHPeBCortexGr4	352KOPHPeBCortexGr4	442KOAAVrh10CortexGr2	452KOAAVrh10CortexGr2	457KOAAVrh10CortexGr2	464KOAAVrh10CortexGr2	465KOAAVrh10CortexGr2	466KOAAVrh10CortexGr2	469KOAAVrh10CortexGr2	7KOAAVrh10CortexGr5
PA 32:0;0	0.0513679	0.0390626	0.0468999	0.0152782	0.0531617	0.0461599	0.052229	0.0311681	0.0340599	0.0416486	0.0311788	0.0374046	0.032588	0.0288324	0.0350975	0.0249091	0.0449933	0.0347353	0.0342762	0.0445569	0.0471872	0.038337	0.0298985	0.0423795	0.0426202	0.0678961	0.0484045	0.0480574	0.0434962	0.0344617	0.0374147	0.0464321
PA 32:1;0	0.013665	0.00967219	0.0137847	0.00417958	0.0163172	0.0133989	0.0153172	0.00807957	0	0.00906417	0	0.0102278	0.0068822	0.00743066	0.00924351	0.00709474	0.0159476	0.0111781	0.012453	0.0116854	0.0159228	0.010313	0.009726	0.0117783	0.0146281	0.0123462	0.0141302	0.0157882	0	0.0107613	0.00985581	0.013859
PA 34:0;0	0.0694634	0.0401471	0.0466876	0.018926	0.0476603	0.044869	0.0428289	0.029215	0.0385718	0.03321	0.0409559	0.040975	0.0294304	0.0298379	0.0334387	0.0246553	0.0461971	0.0320178	0.0395185	0.0432604	0.0486836	0.0344471	0.0312636	0.0390648	0.0436718	0.0605422	0.0459323	0.0472232	0.0462345	0.0319701	0.0404062	0.0430988
PA 34:1;0	0.312333	0.246002	0.332868	0.091325	0.335353	0.299746	0.284338	0.217066	0.214891	0.251569	0.251665	0.256174	0.186517	0.196157	0.221076	0.191705	0.286113	0.246564	0.29649	0.30392	0.337201	0.226769	0.229217	0.281334	0.318855	0.356236	0.319502	0.331957	0.291259	0.226339	0.249996	0.283074
PA 34:2;0	0.017194	0.0111457	0.0159102	0.00573689	0.0187685	0.0176857	0.0163269	0.00991161	*0	0.0131402	0.0164254	0.0134535	0.0101853	0.00942555	0.0133305	0.00864479	0.0152774	0.012139	0.0148642	0.0169097	0.0184139	0.0114408	0.0118309	0.0170078	0.0180903	0.0211443	0.0192687	0.017703	0.0172592	0.0124732	0.0121166	0.0162238
PA 35:1;0	0.0102117	0.00851305	0.00933865	0.00453708	0.0128989	0.0147407	0.0113566	0.0109937	0	0.00819246	0	0.011439	0.0109066	0.00992136	0	0.0104701	0.0142967	0	0.013226	0.0142572	0.0142205	0.00917977	0.00764326	0.0139072	0.0089623	0.0173147	0.0194107	0.0152579	0.0160682	0.00976712	0.0102949	0.00947367
PA 36:0;0	0	0	0	0	0	0	0	0	0	0	0	0	0	0	0	0	0	0	0	0	0	0	0	0	0	0	0	0	0	0	0	0
PA 36:1;0	0.204911	0.191697	0.244523	*0,0639188164342511	0.212477	0.195949	0.195746	0.185401	0.18086	0.186951	0.202547	0.198077	0.137233	0.142467	0.179779	0.179485	0.190474	0.19794	0.272545	0.21957	0.246159	0.148139	0.185308	0.184715	0.21169	0.198478	0.215516	0.212254	0.240627	0.172283	0.185985	0.174442
PA 36:2;0	0.160694	0.140995	0.163101	0.0543469	0.189901	0.170335	0.148081	0.118263	0.126156	0.151599	0.122479	0.141032	0.109203	0.113394	0.133272	0.101387	0.170123	0.139926	0.158484	0.149664	0.172405	0.116113	0.127506	0.141519	0.171056	0.221219	0.166896	0.177705	0.140714	0.135539	0.143743	0.154744
PA 36:3;0	*0,00841138233095715	0	*0,00731309561590188	*0,00268404404269183	*0,00710358603307899	*0,00802470253420587	*0,00715973969042409	0	0	0	0	0	0	0	0	0	0	0	0	0	*0,00684893744670342	0	0	0	*0,00912967041577363	0	*0,00787174871571918	*0,0081022265487964	0	0	0	0
PA 36:4;0	0.0369718	0.0258744	0.0451326	0.00894413	0.0380123	0.0381771	0.036004	0.0289247	0.0216171	0.0301019	0.0294903	0.0251264	0.0235061	0.0203446	0.027343	0.0260805	0.0366609	0.0265064	0.0341182	0.036281	0.049119	0.0308354	0.0306418	0.0293748	0.0407513	0.0406201	0.0478321	0.0479115	0.0384809	0.0293459	0.0306057	0.0284234
PA 36:5;0	0	0	0	0	0	0	0	0	0	0	0	0	0	0	0	0	0	0	0	0	0	0	0	0	0	0	0	0	0	0	0	0
PA 38:0;0	0	0	0	0	0	0	0	0	0	0	0	0	0	0	0	0	0	0	0	0	0	0	0	0	0	0	0	0	0	0	0	0
PA 38:1;0	0.0183924	0.0180551	0.0230277	0.00498424	0.0173654	0.015444	0.0187358	0.0162639	0.015392	0.0129226	0.0190727	0.0161311	0.0128997	0.00973566	0.013783	0.0158274	0.0116696	0.0125393	0.0227775	0.0199144	0.0217266	0.0124065	0.0130997	0.0136464	0.017365	0.0134173	0.018319	0.0159756	0.017855	0.012904	0.0133593	0.0123158
PA 38:2;0	0.0329313	0.0386521	0.0397595	0.0115688	0.0372432	0.0340258	0.0355214	0.0305547	0.0328518	0.0316909	0.026926	0.040832	0.0265378	0.0269352	0.0348377	0.0295725	0.0317494	0.0345501	0.0449355	0.0351181	0.0392506	0.0251187	0.0325189	0.0255318	0.0337527	0.0400402	0.0337952	0.0343232	0.0344507	0.0333295	0.0304257	0.0308053
PA 38:3;0	0.0123457	0.0127939	0.0146997	0.00370495	0.0118578	0.0119028	0.0120167	0.0112107	*0	0.0105692	*0	*0	0.00870988	0.0101413	0.012225	0.00774952	0.0106047	0.00890284	0.0125883	0.0105531	0.0138126	0.00840683	0.0120463	0.0100215	0.0128291	0.0178627	0.0113984	0.0116149	*0	0.0109077	0.0123154	0.0106238
PA 38:4;0	0.0774367	0.0593891	0.0922002	0.0196584	0.0861827	0.0760896	0.0831421	0.0724888	0.0481004	0.0679757	0.0682463	0.0667265	0.0629036	0.0522516	0.0752724	0.0653991	0.0602787	0.0546587	0.0893475	0.0808901	0.101895	0.0622134	0.0613407	0.068717	0.0847747	0.0726987	0.111781	0.0984162	0.0979735	0.0775504	0.0767703	0.0679545
PA 38:5;0	0.0259047	0.020547	0.0307602	0.00844417	0.0304121	0.0321168	0.0264626	0.0192545	0.0176719	0.0228025	0.0208929	0.0244343	0.0205994	0.0196292	0.0267004	0.021635	0.0270522	0.0231182	0.0304545	0.0270505	0.0337637	0.0218566	0.0260586	0.0228021	0.0286361	0.0405059	0.034362	0.0312047	0.0262685	0.0241274	0.0286732	0.0230984
PA 38:6;0	0.0156432	0.0110564	0	0.00540657	0.0174005	0.0159982	0.0189073	0.0130644	0	0.0140399	0	0	0.0121921	0.0104868	0.0143224	0.0132518	0.0131533	0.0134469	0.0135957	0.0136012	0.0165064	0.0152897	0.0109476	0.0149191	0.0158909	0.0204826	0.0225969	0.017199	0	0.0150879	0.0137109	0.0132665
PA 40:0;0	0	0	0	0	0	0	0	0	0	0	0	0	0	0	0	0	0	0	0	0	0	0	0	0	0	0	0	0	0	0	0	0
PA 40:1;0	0.0105427	0.00812629	0.0113888	0	0.00885164	0.00926415	0.00787697	0.00855724	0	0	0	0	0	0.00591084	0	0.00800898	0	0	0.0103022	0.0111794	0.0117422	0.00862817	0	0	0.012173	0	0.0111446	0.0100564	0	0.00822352	0.0075709	0.00836678
PA 40:2;0	0	0	0	0	0	0	0	0	0	0	0	0	0	0	0	0	0	0	*0,00750124318993439	0	*0,00752099333478017	0	0	0	0	0	0	0	0	0	0	0
PA 40:4;0	0	0	*0,0108486298379544	0	*0,00940454222762117	0	*0,0142333040617042	0	0	0	0	0	0	0	*0,0101126939192974	0	0	0	*0,00984482138559856	0	*0,010035464155602	0	0	0	0	0	0	0	0	0	0	0
PA 40:5;0	0	0	0	0	0	0	0	0	0	0	0	0	0	0	0	0	0	0	0	0	0	0	0	0	0	0	0	0	0	0	0	0
PA 40:6;0	0.0485721	0.0433021	0.0481679	*0,0120066763967793	0.0514997	0.0515167	0.0500777	0.0406309	0.0403753	0.0489755	0.0421289	0.0465984	0.0438493	0.0333336	0.0470953	0.051627	0.0439047	0.0441648	0.0391754	0.0464364	0.0463944	0.0373075	0.0402087	0.0444119	0.0506437	0.0585145	0.0515176	0.0462508	*0,116787791146624	0.0471096	0.0348134	0.0490266
PA 40:7;0	0	0	0	0	0	*0,0144862823170512	0	0	0	0	0	0	0	0	*0,0144735351081988	0	0	0	0	0	0	0	0	0	0	*0,0222396734488225	0	0	0	0	0	0
PA 42:1;0	*0,00921411485889267	0	*0,00972760154547359	0	0	0	0	0	0	0	0	0	0	*0,00620637590414557	0	*0,00643526868395938	0	0	0	*0,00888627952691575	*0,0100101967670607	0	0	0	*0,00973242703057989	0	0	0	0	0	0	*0,00753693703611205
PA 42:2;0	0	0	0	0	0	0	0	0	0	0	0	0	0	0	0	0	0	0	0	0	0	0	0	0	0	0	0	0	0	0	0	0
PA 42:7;0	0	0	0	0	0	0	0	0	0	0	0	0	0	0	0	0	0	0	0	0	0	0	0	0	0	0	0	0	0	0	0	0
PA 44:2;0	0	0	0	0	0	0	0	0	0	0	0	*0,0113194223663663	0	0	0	0	0	0	0	0	0	0	0	0	0	0	0	0	0	0	0	0
somme	1.11858	0.925031	1.17825		1.18536	1.08742	1.05497	0.851048	0.770548	0.934453	0.872008	0.928632	0.734144	0.726235	0.876817	0.787503	1.0185	0.892388	1.13915	1.08485	1.2344	0.816801	0.859256	0.96113	1.12639	1.25932	1.19181	1.1789	1.01069	0.892179	0.938057	0.985228
				point removed (segregate in PCA a0lysis)
	Cortex
	Wt								KO								KO+PHPeB								KO+Rh10
Cortex	291WT0clCortexGr1	315WT0clCortexGr1	316WT0clCortexGr1	317WT0clCortexGr1	441WT0clCortexGr2	449WT0clCortexGr2	463WT0clCortexGr2	467WT0clCortexGr2	369KO0clCortexGr1	371KO0clCortexGr1	375KO0clCortexGr1	376KO0clCortexGr1	420KO0clCortexGr2	435KO0clCortexGr2	480KO0clCortexGr2	484KO0clCortexGr2	200KOPHPeBCortexGr4	203KOPHPeBCortexGr4	283KOPHPeBCortexGr1	285KOPHPeBCortexGr1	303KOPHPeBCortexGr1	304KOPHPeBCortexGr1	350KOPHPeBCortexGr4	352KOPHPeBCortexGr4	442KOAAVrh10CortexGr2	452KOAAVrh10CortexGr2	457KOAAVrh10CortexGr2	464KOAAVrh10CortexGr2	465KOAAVrh10CortexGr2	466KOAAVrh10CortexGr2	469KOAAVrh10CortexGr2	7KOAAVrh10CortexGr5
% Total PAs	1.11858	0.925031	1.17825		1.18536	1.08742	1.05497	0.851048	0.770548	0.934453	0.872008	0.928632	0.734144	0.726235	0.876817	0.787503	1.0185	0.892388	1.13915	1.08485	1.2344	0.816801	0.859256	0.96113	1.12639	1.25932	1.19181	1.1789	1.01069	0.892179	0.938057	0.985228
Hippocampus	Hippocampus
	Wt								KO								KO+PHPeB								KO+Rh10
	291WT0clHippocampusGr1	315WT0clHippocampusGr1	316WT0clHippocampusGr1	317WT0clHippocampusGr1	441WT0clHippocampusGr2	449WT0clHippocampusGr2	463WT0clHippocampusGr2	467WT0clHippocampusGr2	369KO0ClHippocampusGr1	371KO0clHippocampusGr1	375KO0ClHippocampusGr1	376KO0clHippocampusGr1	420KO0clHippocampusGr2	435KO0clHippocampusGr2	480KO0clHippocampusGr2	484KO0clHippocampusGr2	200KOPHPeBHippocampusGr4	203KOPHPeBHippocampusGr4	283KOPHPeBHippocampusGr1	285KOPHPeBHippocampusGr1	303KOPHPeBHippocampusGr1	304KOPHPeBHippocampusGr1	350KOPHPeBHippocampusGr4	352KOPHPeBHippocampusGr4	442KOAAVrh10HippocampusGr2	452KOAAVrh10HippocampusGr2	457KOAAVrh10HippocampusGr2	464KOAAVrh10HippocampusGr2	465KOAAVrh10HippocampusGr2	466KOAAVrh10HippocampusGr2	469KOAAVrh10HippocampusGr2	7KOAAVrh10HippocampusGr5
PA 32:0;0	0.0267419	0.0395852	0.0629743	0.0685726	0.0322556	0.0535654	0.0352695	0.0700682	0.0378687	0.04963	0.0485384	0.0636187	0.0369387	0.0409932	0.0574345	0.0370149	0.0249223	0.0512171	0.0388744	0.0480476	0.032206	0.0655562	0.0562727	0.0286104	0.0452725	0.0497804	0.0401868	0.0646796	0.0441202	0.0383701	0.0412687	0.0609251
PA 32:1;0	0	0.011599	0	0	0.0101265	0.0137548	0	0	0.0111625	0.014301	0.0108534	0.0168237	0	0	0.0147107	0.0122155	0.011113	0.0212324	0	0	0	0	0.0151084	0.00905403	0.0199669	0	0.00948254	0	0.0153237	0.0101882	0.0103788	0.0173122
PA 34:0;0	0.0317125	0.0407156	0.0882527	0.0652826	0.0337262	0.0476408	0.0477109	0.0769344	0.0394952	0.0444885	0.0520219	0.0693312	0.0365121	0.0425542	0.0539645	0.0322319	0.025999	0.0511572	0.059962	0.045878	0.0408845	0	0.0436348	0.0284103	0.0537845	0.0530067	0.0369654	0.0719428	0.0459654	0.0395469	0.0499213	0.05903
PA 34:1;0	0.134763	0.32774	0.346076	0.33077	0.224687	0.326433	0.223949	0.313954	0.303763	0.315337	0.317674	0.454158	0.164103	0.24987	0.332442	0.286523	0.221202	0.422292	0.152267	0.281601	0.14758	0.301066	0.337471	0.21794	0.408218	0.272922	0.216849	0.371602	0.325591	0.230819	0.269417	0.337987
PA 34:2;0	0	0.0133997	0	0	0.0108934	0.0170963	0	0	0.0132064	0.0154578	0.0155422	0.0231062	0	0.0162854	0.0184211	0.0126442	0.0132323	0.0210448	0	0.0117686	0	0	0.0178541	0.0104313	0.0261241	0	0.0105547	0.0218945	0.0175303	0.0145074	0.0139463	0.0237593
PA 35:1;0	0	0	0	0	0.0190037	0.0146255	0	0	0.0105556	0.0111268	0	0.0133622	0	0.0141553	0.0118292	0.009845	0.013347	0.0171296	0	0.0112165	0	0	0	0.0111621	0.013448	0	0	0	0.0126148	0	0	0
PA 36:0;0	0	0	0	0	0	0	0	0	0	0	0	0	0	0	0	0	0	0	0	0	0	0	0	0	0	0	0	0	0	0	0	0
PA 36:1;0	0.0974933	0.352568	0.350415	0.286264	0.198259	0.248161	0.182884	0.227052	0.288783	0.248987	0.264421	0.399537	0.111696	0.177184	0.247379	0.271454	0.219062	0.392284	0.130844	0.293618	0.122048	0.226741	0.270157	0.209605	0.323579	0.213226	0.172067	0.282016	0.335677	0.186459	0.213801	0.2171
PA 36:2;0	0.0982933	0.16859	0.20086	0.171787	0.113265	0.181633	0.165182	0.171675	0.165537	0.149183	0.156073	0.238659	0.108238	0.14759	0.185161	0.146873	0.100318	0.212967	0.112528	0.14709	0.125107	0.150517	0.187828	0.114327	0.210082	0.155992	0.121575	0.231656	0.154431	0.149679	0.164295	0.206961
PA 36:3;0	0	0	0	0	0	*0,00913401547047061	0	0	0	*0,00824473093594659	0	0	0	0	0	0	*0,00542035771386035	0	0	0	0	0	0	0	*0,00992730213002027	0	0	0	*0,0133291110718224	0	0	0
PA 36:4;0	0.0134794	0.0431373	0	0.0399068	0.0327198	0.0439933	0.0266106	0.0312698	0.0363648	0.044465	0.0418123	0.0468661	0.0175007	0.0334052	0.0478746	0.0375289	0.0322893	0.0639908	0	0.0336739	0	0.0342655	0.0394784	0.0319759	0.0652388	0.038288	0.0294053	0.0399924	0.0471641	0.0262094	0.0262161	0.0410885
PA 36:5;0	0	*0,0660229434242972	0	0	0	0	0	0	0	0	0	0	0	0	0	0	0	0	0	0	0	0	0	0	0	0	0	0	0	0	0	0
PA 38:0;0	0	0	0	0	0	0	0	0	0	0	0	0	0	0	0	0	0	0	0	0	0	0	0	0	0	0	0	0	0	0	0	0
PA 38:1;0	0	0.0362565	0.0264234	0.0194887	0.017558	0.0222572	0	0	0.024087	0.0224425	0.0242163	0.0331007	0	0.0173699	0.0208098	0.0226776	0.0200076	0.0295534	0	0.0232064	0	0	0.0164166	0.0131941	0.0268315	0	0.0132736	0.0173246	0.023297	0.0120256	0.0150869	0.0137213
PA 38:2;0	0.0219825	0.0609645	0.0523057	0.0382468	0.0306702	0.0453356	0.0470743	0.0269458	0.050094	0.0366582	0.0387575	0.0608855	0.030314	0.0331328	0.042592	0.0462609	0.0244718	0.0500148	0	0.0375948	0.0355237	0.0282034	0.0409555	0.0330996	0.0490476	0.0316641	0.029489	0.0572769	0.0376751	0.0360658	0.0468117	0.0432465
PA 38:3;0	0	0.0169901	0	0	0.0132372	0.0160865	0	0	0.0156982	0.014247	0.012853	0.0184465	0	0.0116488	0.0150917	0.0152871	0.00884679	0.0155815	0	0.013995	0	0	0.0128197	0.0109567	0.0208953	0	0.0119133	0.0206517	0.014587	0.0151166	0.0167469	0.0197384
PA 38:4;0	0.028683	0.115667	0.074472	0.0852341	0.0789997	0.102738	0.0702667	0.0738705	0.0934236	0.104353	0.0992665	0.110393	0.0465382	0.0769477	0.108616	0.0897507	0.0749711	0.13909	0	0.0880564	0.0169512	0.0653556	0.087402	0.0821174	0.122022	0.0784885	0.0774746	0.0908041	0.130477	0.0712441	0.0701908	0.0822387
PA 38:5;0	0.0153548	0.035289	0.0309847	0.0331949	0.0244734	0.0343222	0.0350724	0.0364504	0.0320787	0.0357574	0.0330887	0.0403641	0.0239969	0.030611	0.0355143	0.0279153	0.0230684	0.0442207	*0	0.0325116	0.0148824	0.0359471	0.0338653	0.0260216	0.0436007	0.0326328	0.0298279	0.0403734	0.0312373	0.0347721	0.032942	0.0393448
PA 38:6;0	0	0.0144581	0	0	0.0112757	0.0149238	0	0	0.0113423	0.0145202	0.0118099	0.0157053	0	0.0142883	0.0178719	0.0136888	0.00848428	0.0155451	0	0	0	0	0	0.0117984	0.0189483	0	0	0	0	0.00899335	0	0.0127472
PA 40:0;0	0	0	0	0	0	0	0	0	0	0	0	0	0	0	0	0	0	0	0	0	0	0	0	0	0	0	0	0	0	0	0	0
PA 40:1;0	0	0.0170507	0	0	0	0.0123185	0	0	0.0106872	0.00907833	0	0.017624	0	0	0.0117328	0.0100198	0.00771682	0.0101433	0	0	0	0	0	0.00603004	0.0133164	0	0.0106908	0	0	0	0	0.0125284
PA 40:2;0	0	0	0	0	0	0	0	0	0	*0,00807601151682959	0	0	0	0	0	0	*0,00692551663357328	*0,0118340946530406	0	0	0	0	0	0	*0,0120452761530279	0	0	0	0	0	0	0
PA 40:4;0	0	*0,0136115139888906	0	0	0	0	0	0	*0,012095927759918	*0,0113823259311092	*0,00961359486867859	0	0	0	0	*0,0083057354110073	*0,0128722547490194	*0,019481845908284	0	0	0	0	0	*0,00942958867319726	*0,0137977077860014	0	0	0	0	0	0	0
PA 40:5;0	0	0	0	0	0	0	0	0	0	0	0	0	0	0	0	0	0	0	0	0	0	0	0	0	0	0	0	0	0	0	0	0
PA 40:6;0	0.0235035	0.0565719	0.0490408	0.0409617	0.0334225	0.0424523	0.0455441	0.046838	0.0386231	0.0433652	0.0460056	0.044763	0.0321969	0.0400638	0.0440149	0.0381077	0.0336768	0.0415342	0.0441503	0.0330646	0.0401831	0.0461484	0.0399933	0.0347945	0.0479272	0.0521074	0.0404654	0.0491386	0.0411993	0.0398976	0.0358647	0.0523365
PA 40:7;0	0	0	0	0	0	0	0	0	0	0	0	0	0	0	0	0	0	0	0	0	0	0	0	0	0	0	0	0	0	0	0	0
PA 42:1;0	0	0	0	0	0	0	0	0	0	0	0	*0,0152237492014818	0	0	0	*0,00807673977984493	0	0	0	0	0	0	0	0	*0,01247055666336	0	0	0	0	0	0	0
PA 42:2;0	0	0	0	0	0	0	0	0	0	0	0	0	0	0	0	0	0	0	0	0	0	0	0	0	0	0	0	0	0	0	0	0
PA 42:7;0	0	0	0	0	0	0	0	0	0	0	0	0	0	0	0	0	0	0	0	0	0	0	0	0	0	0	0	0	0	0	0	0
PA 44:2;0	0	0	0	0	0	0	0	0	0	0	0	0	0	0	0	0	0	0	0	0	0	0	0	0	0	0	0	0	0	0	0	0
somme	0.492008	1.35058	1.28181	1.17971	0.884573	1.23734	0.879564	1.07506	1.18277	1.1734	1.17293	1.66674	0.608035	0.9461	1.26546	1.11004	0.862729	1.599	0.538625	1.10132	0.575365	0.9538	1.19926	0.879529	1.5083	0.978108	0.85022	1.35935	1.27689	0.913893	1.00689	1.24006
	Hippocampus
	Wt								KO								KO+PHPeB								KO+Rh10
Hippocampus	291WT0clCortexGr1	315WT0clCortexGr1	316WT0clCortexGr1	317WT0clCortexGr1	441WT0clCortexGr2	449WT0clCortexGr2	463WT0clCortexGr2	467WT0clCortexGr2	369KO0clCortexGr1	371KO0clCortexGr1	375KO0clCortexGr1	376KO0clCortexGr1	420KO0clCortexGr2	435KO0clCortexGr2	480KO0clCortexGr2	484KO0clCortexGr2	200KOPHPeBCortexGr4	203KOPHPeBCortexGr4	283KOPHPeBCortexGr1	285KOPHPeBCortexGr1	303KOPHPeBCortexGr1	304KOPHPeBCortexGr1	350KOPHPeBCortexGr4	352KOPHPeBCortexGr4	442KOAAVrh10CortexGr2	452KOAAVrh10CortexGr2	457KOAAVrh10CortexGr2	464KOAAVrh10CortexGr2	465KOAAVrh10CortexGr2	466KOAAVrh10CortexGr2	469KOAAVrh10CortexGr2	7KOAAVrh10CortexGr5
% Total PAs	0.492008	1.35058	1.28181	1.17971	0.884573	1.23734	0.879564	1.07506	1.18277	1.1734	1.17293	1.66674	0.608035	0.9461	1.26546	1.11004	0.862729	1.599	0.538625	1.10132	0.575365	0.9538	1.19926	0.879529	1.5083	0.978108	0.85022	1.35935	1.27689	0.913893	1.00689	1.24006
	Rest
	Wt								KO								KO+PHPeB								KO+Rh10
	291WT0clRestGr1	315WT0clRestGr1	316WT0clRestGr1	317WT0clRestGr1	441WT0clRestGr2	449WT0clRestGr2	463WT0clRestGr2	467WT0clRestGr2	369KO0clRestGr1	371KO0clRestGr1	375KO0clRestGr1	376KO0clRestGr1	420KO0clRestGr2	435KO0clRestGr2	480KO0clRestGr2	484KO0clRestGr2	200KOPHPeBRestGr4	203KOPHPeBRestGr4	283KOPHPeBRestGr1	285KOPHPeBRestGr1	303KOPHPeBRestGr1	304KOPHPeBRestGr1	350KOPHPeBRestGr4	352KOPHPeBRestGr4	442KOAAVrh10RestGr2	452KOAAVrh10RestGr2	457KOAAVrh10RestGr2	464KOAAVrh10RestGr2	465KOAAVrh10RestGr2	466KOAAVrh10RestGr2	469KOAAVrh10RestGr2	7KOAAVrh10RestGr5
PA 32:0;0	0.0364435	0.0459898	0.0365193	0.0421039	0.040451	0.0277838	0.0460629	0.041348	0.0361095	0.0421466	0.0408043	0.0361814	0.0362913	0.0419759	0.0424921	0.0437324	0.0435217	0.0430087	0.0454301	0.0347203	0.0383071	0.030459	0.0482533	0.0378136	0.0432162	0.0404907	0.0377152	0.0491639	0.037575	0.039557	0.0398985	0.0384537
PA 32:1;0	0.0164729	0.0220603	0.0195757	0.0149454	0.017818	0.0122739	0.0186046	0.0210975	0.0145738	0.0229539	0.0174331	0.0138815	0.0126285	0.0217606	0.0207337	0.0220632	0.0281416	0.017528	0.0203028	0.0201902	0.0203702	0.0163536	0.0242409	0.0203255	0.0164489	0.0182568	0.0180948	0.0289997	0.0203799	0.017593	0.022592	0.0181624
PA 34:0;0	0.0489725	0.0593792	0.0440645	0.0455425	0.0527014	0.0353222	0.0513999	0.0523966	0.0455796	0.0549776	0.0543069	0.0562628	0.046311	0.0539121	0.0532604	0.055754	0.0516739	0.0466088	0.0545048	0.0609423	0.0502221	0.0420472	0.0594592	0.0487228	0.0501705	0.0492383	0.0467935	0.0665873	0.0424528	0.0500497	0.0526912	0.0503334
PA 34:1;0	0.446265	0.591455	0.431659	0.401726	0.481113	0.318443	0.446549	0.604887	0.467741	0.581062	0.540123	0.444866	0.390595	0.535516	0.518539	0.597919	0.516128	0.449124	0.526717	0.62781	0.533353	0.391988	0.5997	0.550345	0.486496	0.56235	0.456467	0.645965	0.495559	0.502745	0.53416	0.471153
PA 34:2;0	0.0184536	0.0231888	0.0202174	0.0193524	0.0234112	0.0151356	0.0197001	0.0239215	0.0199102	0.02316	0.021982	0.0168345	0.0160028	0.0227028	0.0221737	0.0259811	0.0249432	0.0202459	0.0190001	0.0201707	0.0180271	0.018607	0.0243652	0.0243335	0.0208947	0.0232416	0.0205775	0.0268763	0.0204977	0.0212894	0.0252388	0.0209946
PA 35:1;0	0.0153218	0.0246171	0.0158663	0.0159338	0.0157264	0.0138521	0.0166067	0.0214687	0.0159977	0.0204091	0.0227657	0.0178817	0.0142234	0.0238986	0.0260055	0.0225604	0.0214467	0.0189973	0.0207024	0.023029	0.0163714	0.0144022	0.0176349	0.0214044	0.0152257	0.0191975	0.0158863	0.0223459	0.0170484	0.0233511	0.0193159	0.0165535
PA 36:0;0	0	*0,00894869514226103	0	0	0	0	0	0	*0,0080880832992672	0	0	0	0	0	*0,00976104132592143	0	0	0	0	0	*0,00964947474918439	0	0	*0,00886911651959735	0	0	0	0	*0,00773935445694912	0	0	0
PA 36:1;0	0.371573	0.444385	0.334947	0.349902	0.382954	0.234578	0.380092	0.459188	0.384446	0.433352	0.466137	0.379827	0.355276	0.428732	0.441692	0.429766	0.38049	0.380145	0.391776	0.544973	0.453402	0.27492	0.454402	0.45254	0.395351	0.454449	0.375451	0.448745	0.399909	0.425216	0.384543	0.358397
PA 36:2;0	0.211327	0.253125	0.188379	0.226123	0.247303	0.140172	0.233297	0.24437	0.225725	0.268636	0.291105	0.240089	0.203861	0.235613	0.236458	0.256786	0.231276	0.216119	0.21494	0.256036	0.244875	0.179278	0.248139	0.250612	0.254185	0.284658	0.220769	0.288858	0.226914	0.251632	0.231553	0.233059
PA 36:3;0	0.0122191	0.0133896	0.00950762	0.0132901	0.0141812	0.00716782	0	0.0161885	0.0151795	0.0138989	0.0181771	0.0115527	0.0116135	0.011848	0.0115422	0.0151881	0.0113082	0.0124274	0.0120662	0.0118604	0.0142948	0.00915488	0.0126769	0.0153978	0.0151353	0.0168547	0.0127202	0.0155764	0.0167352	0.0160034	0.0129073	0.0144739
PA 36:4;0	0.0458379	0.0710587	0.0547437	0.0424936	0.0484245	0.0379986	0.048301	0.0705462	0.0471299	0.0736962	0.0552457	0.0464167	0.0446825	0.0653767	0.0644093	0.0630074	0.0577333	0.0484393	0.0578066	0.0685563	0.0592616	0.0469792	0.0682384	0.0641834	0.0504559	0.0601362	0.0528915	0.0827082	0.0617842	0.054929	0.0677578	0.0475405
PA 36:5;0	0	0	0	0	0	0	0	0	0	0	0	0	0	0	0	0	0	0	0	0	0	0	0	0	0	0	0	0	0	0	0	0
PA 38:0;0	0	*0,0103347353325622	0	0	0	*0,00661245929855119	0	0	0	0	0	0	0	0	0	0	0	0	*0,010524089698022	0	0	*0,00699122373364161	0	0	0	0	0	*0,0110080241652644	0	0	0	0
PA 38:1;0	0.045199	0.070887	0.0441918	0.0366083	0.0480123	0.0324993	0.052035	0.0676004	0.0515919	0.0567453	0.0600278	0.0469711	0.0487114	0.0636892	0.070125	0.0628204	0.0402581	0.0405027	0.0631153	0.0857913	0.0688193	0.0381006	0.0584657	0.0632551	0.0509172	0.0653553	0.0474838	0.0555028	0.0480898	0.0552943	0.0498076	0.0440255
PA 38:2;0	0.0795779	0.0854955	0.059369	0.0809589	0.0864833	0.0427591	0.10227	0.0789713	0.0811587	0.077691	0.110622	0.0810371	0.0918335	0.0844066	0.0960062	0.0819624	0.0627149	0.0714224	0.0673718	0.0860785	0.101186	0.0524219	0.0767796	0.0930413	0.0987414	0.102979	0.079424	0.0856909	0.0791029	0.0968022	0.0643709	0.0867573
PA 38:3;0	0.0201948	0.0200482	0.0173543	0.0186963	0.0248375	0.0118297	0.0234951	0.0206149	0.0199513	0.0203295	0.0295116	0.023404	0.0195325	0.0202588	0.0182272	0.0207862	0.0187296	0.0182414	0.0175061	0.0218515	0.0233924	0.0138507	0.0203907	0.0230012	0.0236497	0.0279333	0.0196361	0.0261225	0.0200034	0.0211985	0.019619	0.019953
PA 38:4;0	0.117645	0.147675	0.125108	0.099077	0.131853	0.08563	0.13759	0.173201	0.120875	0.154637	0.132373	0.117812	0.125052	0.15869	0.167282	0.140886	0.120782	0.121969	0.120073	0.170836	0.149366	0.094192	0.15673	0.148635	0.121656	0.153083	0.138782	0.175905	0.155088	0.149384	0.150407	0.116486
PA 38:5;0	0.0370142	0.0442432	0.0364855	0.0435861	0.0464421	0.0258354	0.0479075	0.0503864	0.0374683	0.0489619	0.0502505	0.039543	0.040209	0.0461143	0.0453806	0.0443364	0.0424195	0.0368327	0.0323612	0.0413825	0.0457775	0.0297778	0.0478028	0.0513649	0.0433635	0.0568712	0.0436697	0.0567058	0.0460093	0.0491985	0.0428269	0.040956
PA 38:6;0	0.0155207	0.0186268	0.0165924	0.0174969	0.020792	0.0134731	0.0195388	0.0209129	0.0152037	0.0197769	0.0198657	0.0126133	0.0169211	0.0242401	0.0219755	0.0221941	0.0164237	0.0169349	0.0176544	0.0186403	0.0202142	0.0149704	0.0198793	0.0154986	0.017178	0.0218041	0.017331	0.0264245	0.0212796	0.018696	0.0185301	0.013662
PA 40:0;0	0	0.011363	0	0	0	0	0	0.0116587	0	0.0116645	0	0	0	0.0118599	0.0129177	0.0120116	0	0	0	0.0172915	0.0103645	0.00770752	0	0	0	0	0.00784362	0.0111719	0.00893155	0	0	0
PA 40:1;0	0.0256417	0.0357601	0.0254554	0.0173517	0.0226217	0.0180115	0.0219909	0.0365109	0.0245341	0.0333014	0.0298663	0.025791	0.0196048	0.034562	0.0284217	0.0373347	0.0238425	0.0193896	0.0283434	0.0487758	0.0331714	0.0255867	0.0329111	0.0256332	0.028201	0.0374483	0.024622	0.039172	0.0272819	0.0326171	0.0309576	0.0245104
PA 40:2;0	0.0149278	0.0205871	0.0132742	0.0117509	0.0125088	0.0096649	0.0144996	0.0218618	0.0152345	0.0192737	0.0185369	0.012706	0.0131911	0.0195196	0.0194401	0.02104	0.0162118	0.0150727	0.0143641	0.0294743	0.0198952	0.0134383	0.0220598	0.0197465	0.018637	0.0228969	0.0159498	0.020841	0.0197499	0.0220504	0.0186588	0.0159944
PA 40:4;0	0.0139089	0.0220602	0.0165425	0.0114707	0.0159557	0.0145047	0.0247668	0.0227095	0.0139543	0.0226736	0.0192927	0.0123475	0.0271591	0.0313431	0.0453695	0.0218822	0.0112148	0.0154157	0.0163903	0.0312441	0.0256196	0.0121225	0.0211094	0.0206516	0.011862	0.0161842	0.013733	0.0189115	0.0175711	0.0183166	0.0164726	0.0132569
PA 40:5;0	0	0	0	0	0	0	0	0	0	0	0	0	0	0	*0,0331932572249473	0	0	0	0	0	0	0	0	0	0	0	0	0	0	0	0	0
PA 40:6;0	0.0413975	0.0425285	0.0421428	0.0451276	0.0490647	0.0284389	0.0580401	0.0398679	0.03739	0.0429803	0.0432547	0.0463072	0.0478654	0.0542391	0.0573978	0.0436258	0.0393756	0.0435698	0.0385666	0.0523757	0.0500893	0.027909	0.0442728	0.0455002	0.0416328	0.0584559	0.0382361	0.0444244	0.044387	0.0398361	0.0415759	0.0413876
PA 40:7;0	0.013713	0	0.0112708	0.0169877	0	0.0107311	0	0.0111848	0.0120816	0	0	0	0	0	0	0	0	0.0133996	0	0	0	0	0	0.0135237	0	0	0.0133877	0	0	0.0148514	0.0116061	0
PA 42:1;0	0.0235354	0.0299684	0.0211662	0.0150126	0.0204619	0.0193738	0.0204584	0.0350033	0.0264199	0.0331641	0.0298839	0.0265827	0.0199969	0.033254	0.0307842	0.0378403	0.0163381	0.0170067	0.0318055	0.0528288	0.03211	0.0206386	0.0319655	0.0233595	0.0244846	0.0355517	0.0234801	0.0339169	0.0287753	0.0302553	0.0290674	0.0230997
PA 42:2;0	0.0143253	0.018316	0.0130119	0	0	0.00949593	0.011282	0.0223473	0.0147027	0.0211088	0.0181504	0.0133177	0.0123667	0.0180173	0.014476	0.0200145	0.0121855	0.0131221	0.0157274	0.0249855	0.0189227	0.0128468	0.0200555	0.0164409	0.0155228	0.0234251	0.014544	0.0222053	0.0148618	0.0210381	0.0174683	0.0131408
PA 42:7;0	0	0	0	0	0	0	0	0	0	0	0	0	0	0	*0,0158615094527139	0	0	0	0	0	0	0	0	0	0	0	0	0	0	0	0	0
PA 44:2;0	0	0	0	0	0	0	0	0	0	0	0	0	0	0	0	0	0	0	0	0	0	0	0	0	0	0	0	0	0	0	0	0
somme	1.68549	2.11621	1.59744	1.58554	1.80312	1.16497	1.79449	2.16824	1.74296	2.0966	2.08972	1.72223	1.61393	2.04153	2.06511	2.09949	1.78716	1.69552	1.82652	2.34985	2.04741	1.38775	2.10953	2.04533	1.84343	2.15086	1.75549	2.29282	1.86999	1.9719	1.90202	1.72235
	Rest
	Wt								KO								KO+PHPeB								KO+Rh10
Rest	291WT0clRestGr1	315WT0clRestGr1	316WT0clRestGr1	317WT0clRestGr1	441WT0clRestGr2	449WT0clRestGr2	463WT0clRestGr2	467WT0clRestGr2	369KO0clRestGr1	371KO0clRestGr1	375KO0clRestGr1	376KO0clRestGr1	420KO0clRestGr2	435KO0clRestGr2	480KO0clRestGr2	484KO0clRestGr2	200KOPHPeBRestGr4	203KOPHPeBRestGr4	283KOPHPeBRestGr1	285KOPHPeBRestGr1	303KOPHPeBRestGr1	304KOPHPeBRestGr1	350KOPHPeBRestGr4	352KOPHPeBRestGr4	442KOAAVrh10RestGr2	452KOAAVrh10RestGr2	457KOAAVrh10RestGr2	464KOAAVrh10RestGr2	465KOAAVrh10RestGr2	466KOAAVrh10RestGr2	469KOAAVrh10RestGr2	7KOAAVrh10RestGr5
% Total PAs	1.68549	2.13549	1.59744	1.58554	1.80312	1.17159	1.79449	2.16824	1.75105	2.0966	2.08972	1.72223	1.61393	2.04153	2.12393	2.09949	1.78716	1.69552	1.83705	2.34985	2.05706	1.39474	2.10953	2.0542	1.84343	2.15086	1.75549	2.30383	1.87773	1.9719	1.90202	1.72235
* outlyer ROUT 1%
[truncated: 47 more columns]

## Sheet: DAG molp
DAG Mol %
treatment	KO+PHPeB			KO+PHPeB			KO+PHPeB			KO+PHPeB			Wt (RO)			KO+PHPeB			KO+PHPeB			Wt (RO)			Wt (RO)			Wt (RO)			KO+PHPeB			KO+PHPeB			KO (RO)			KO (RO)			KO (RO)			KO (RO)			KO (HS)
Brain region	C	H	R	C	H	R	C	H	R	C	H	R	C	H	R	C	H	R	C	H	R	C	H	R	C	H	R	C	H	R	C	H	R	C	H	R	C	H	R	C	H	R	C	H	R	C	H	R	C
Mouse #	200KOPHPeBCortexGr4	200KOPHPeBHippocampusGr4	200KOPHPeBRestGr4	203KOPHPeBCortexGr4	203KOPHPeBHippocampusGr4	203KOPHPeBRestGr4	283KOPHPeBCortexGr1	283KOPHPeBHippocampusGr1	283KOPHPeBRestGr1	285KOPHPeBCortexGr1	285KOPHPeBHippocampusGr1	285KOPHPeBRestGr1	291WT0clCortexGr1	291WT0clHippocampusGr1	291WT0clRestGr1	303KOPHPeBCortexGr1	303KOPHPeBHippocampusGr1	303KOPHPeBRestGr1	304KOPHPeBCortexGr1	304KOPHPeBHippocampusGr1	304KOPHPeBRestGr1	315WT0clCortexGr1	315WT0clHippocampusGr1	315WT0clRestGr1	316WT0clCortexGr1	316WT0clHippocampusGr1	316WT0clRestGr1	317WT0clCortexGr1	317WT0clHippocampusGr1	317WT0clRestGr1	350KOPHPeBCortexGr4	350KOPHPeBHippocampusGr4	350KOPHPeBRestGr4	352KOPHPeBCortexGr4	352KOPHPeBHippocampusGr4	352KOPHPeBRestGr4	369KO0clCortexGr1	369KO0ClHippocampusGr1	369KO0clRestGr1	371KO0clCortexGr1	371KO0clHippocampusGr1	371KO0clRestGr1	375KO0clCortexGr1	375KO0ClHippocampusGr1	375KO0clRestGr1	376KO0clCortexGr1	376KO0clHippocampusGr1	376KO0clRestGr1	420KO0clCortexGr2
DAG 30:0;0	0	0	0	0	0	0	0	0	0	0	0	0	0	0	0	0	0	0	0	0	0	0	0	0	0	0	0	0	0	0	0	0	0	0	0	0	0	0	0	0	0	0	0	0	0	0	0	0	0
DAG 31:0;0	0	0	0	0	0	0	0	0	0	0	0	0	0	0	0	0	0	0	0	0	0.0246422	0	0	0	0	0	0	0.0452599	0	0	0	0	0	0	0	0	0	0	0	0	0	0	0	0	0	0	0	0	0
DAG 31:1;0	0	0	0	0	0	0	0	0	0	0	0	0	0	0	0	0	0	0	0	0	0.0338695	0	0	0	0	0	0	0.0325949	0	0	0	0	0	0	0	0	0	0	0	0	0	0	0	0	0	0	0	0	0
DAG 32:0;0	0.0416412	0.0419701	0.0538304	0	0.0667173	0	0	0	0.0771048	0.0451502	0	0.0450719	0.0635719	0	0	0.0589223	0	0.0605412	0.0453335	0.161028	0.128379	0	0.0799529	0.034877	0.054738	0	0.0555784	0.15141	0.125362	0.0592598	0.041686	0.0512498	0.0595261	0.0521298	0.0459663	0.0404411	0	0	0	0	0.0723131	0.0456831	0.0569454	0.0651961	0.0492687	0	0.0977783	0	0
DAG 32:1;0	0	0	0	0	0	0	0	0	0.0567345	0	0	0	0	0	0	0	0	0.017361	0	0	0.100737	0	0.0356092	0	0	0	0.0174093	0.0930734	0	0	0	0	0.0164611	0	0	0	0	0	0	0	0	0	0	0	0	0	0	0	0
DAG 32:2;0	0	0	0	0	0	0	0	0	0	0	0	0	0	0	0	0	0	0	0	0	0.0927886	0	0	0	0	0	0	0.0635772	0	0	0	0	0	0	0	0	0	0	0	0	0	0	0	0	0	0	0	0	0
DAG 32:3;0	0	0	0	0	0	0	0	0	0	0	0	0	0	0	0	0	0	0	0	0	0.0305488	0	0	0	0	0	0	0	0	0	0	0	0	0	0	0	0	0	0	0	0	0	0	0	0	0	0	0	0
DAG 33:0;0	0	0	0	0	0	0	0	0	0	0	0	0	0	0	0	0	0	0	0	0	0.0515736	0	0	0	0	0	0	0.200348	0	0	0	0	0	0	0	0	0	0	0	0	0	0	0	0	0	0	0	0	0
DAG 33:1;0	0	0	0	0	0	0	0	0	0	0	0	0	0	0	0	0	0	0	0	0	0.072745	0	0	0	0	0	0	0.139164	0	0	0	0	0	0	0	0	0	0	0	0	0	0	0	0	0	0	0	0	0
DAG 33:2;0	0	0	0	0	0	0	0	0	0	0	0	0	0	0	0	0	0	0	0	0	0.0642628	0	0	0	0	0	0	0.0895233	0	0	0	0	0	0	0	0	0	0	0	0	0	0	0	0	0	0	0	0	0
DAG 33:3;0	0	0	0	0	0	0	0	0	0	0	0	0	0	0	0	0	0	0	0	0	0.0242855	0	0	0	0	0	0	0.0692573	0	0	0	0	0	0	0	0	0	0	0	0	0	0	0	0	0	0	0	0	0
DAG 33:4;0	0	0	0	0	0	0	0	0	0	0	0	0	0	0	0	0	0	0	0	0	0	0	0	0	0	0	0	0.0618286	0	0	0	0	0	0	0	0	0	0	0	0	0	0	0	0	0	0	0	0	0
DAG 34:0;0	0.0781965	0.0715693	0.107057	0.0950949	0.103108	0.129961	0.0808346	0	0.121385	0.0879099	0.159068	0.0969241	0.0818483	0.146636	0.108194	0.0813553	0.176117	0.159307	0.0740176	0.155677	0.107423	0.0923889	0.121287	0.0970178	0.0883349	0.21677	0.0867313	0.120725	0.144227	0.115321	0.0808164	0.112863	0	0.0827885	0.104866	0.117516	0.0890248	0.11302	0.101797	0.0825626	0.101123	0.100058	0.0855299	0.0993105	0.0957054	0.0924591	0.136631	0.106096	0.0949103
DAG 34:1;0	0.12865	0.185767	0.331669	0.171616	0.204923	0.386592	0.186703	0	0.614063	0.177945	0.270997	0.448163	0.164759	0	0.382615	0.185604	0	0.505506	0.139927	0.271276	0.69702	0.190499	0.318009	0.320266	0.205305	0.456797	0.31564	0.830406	0.247812	0.36282	0.170449	0.206327	0.335175	0.156273	0.19366	0.410283	0.181	0.199034	0.339445	0.170082	0.178347	0.319332	0.172121	0.171424	0.351064	0.200779	0.301498	0.383475	0.138147
DAG 34:2;0	0	0.0137117	0.0169475	0	0	0.0289622	0	0	0.256484	0	0	0.0201746	0	0	0.0190448	0	0	0.0238892	0	0	0.852507	0.0390462	0.0948658	0.031882	0	0	0.0188287	1.19884	0	0.0209328	0	0	0.0142075	0	0	0.023821	0	0	0.0192075	0	0	0	0	0	0	0	0	0	0
DAG 34:3;0	0	0	0	0	0	0	0	0	0.0714078	0	0	0	0	0	0	0	0	0	0	0	0.247543	0	0.0275404	0	0	0	0	0.256055	0	0	0	0	0	0	0	0	0	0	0	0	0	0	0	0	0	0	0	0	0
DAG 35:0;0	0	0	0	0	0	0	0	0	0	0	0	0	0	0	0	0	0	0	0	0	0.0342074	0	0	0	0	0	0	0.0994902	0	0	0	0	0	0	0	0	0	0	0	0	0	0	0	0	0	0	0	0	0
DAG 35:1;0	0	0	0	0	0	0	0	0	0	0	0	0	0	0	0	0	0	0	0	0	0.0922861	0	0	0	0	0	0	0.509931	0	0	0	0	0	0	0	0	0	0	0	0	0	0	0	0	0	0	0	0	0
DAG 35:2;0	0	0	0	0	0	0	0	0	0	0	0	0	0	0	0	0	0	0	0	0	0.124071	0	0	0	0	0	0	0.802189	0	0	0	0	0	0	0	0	0	0	0	0	0	0	0	0	0	0	0	0	0
DAG 35:3;0	0	0	0	0	0	0	0	0	0	0	0	0	0	0	0	0	0	0	0	0	0.0527746	0	0	0	0	0	0	0.213177	0	0	0	0	0	0	0	0	0	0	0	0	0	0	0	0	0	0	0	0	0
DAG 35:4;0	0	0	0	0	0	0	0	0	0	0	0	0	0	0	0	0	0	0	0	0	0	0	0	0	0	0	0	0.0273896	0	0	0	0	0	0	0	0	0	0	0	0	0	0	0	0	0	0	0	0	0
DAG 36:0;0	0	0	0	0	0	0	0	0	0	0	0	0	0	0	0	0	0	0	0	0	0	0	0	0	0	0	0	0.0433043	0	0	0	0	0	0	0	0	0	0	0	0	0	0	0	0	0	0	0	0	0
DAG 36:1;0	0.159805	0.260906	0.387047	0.163088	0.267503	0.424714	0.15417	0	0.506018	0.188237	0.260483	0.479192	0.194858	0.181769	0.318734	0.188978	0.260686	0.408545	0.160733	0	0.550699	0.14135	0.308645	0.38203	0.236477	0.507775	0.347787	0.590948	0.326685	0.302519	0.165225	0.294992	0.390637	0.17947	0.210071	0.338742	0.150051	0.225712	0.29181	0.137062	0.239563	0.424731	0.245553	0.247472	0.24281	0.188879	0.424567	0.292926	0.143054
DAG 36:2;0	0.0427102	0.0817451	0.136988	0.0612179	0.0649944	0.173754	0.0728414	0	0.309191	0.0459358	0.137016	0.165844	0.0457958	0	0.147277	0.0586929	0	0.192148	0.044934	0.0689396	1.07802	0.0742846	0.144419	0.119248	0.0644798	0	0.112793	1.92996	0.0617387	0.14751	0.0575542	0.0745498	0.126315	0.0491913	0.0646039	0.167285	0.0643444	0.062444	0.133526	0.0543704	0.064175	0.13772	0.0557051	0.0636467	0.13172	0.0648646	0.0975164	0.155141	0.0379274
DAG 36:3;0	0	0.0168116	0	0	0	0	0	0	0.240891	0	0.0879204	0.0191217	0	0	0	0	0	0.0255478	0	0	2.04312	0.0242529	0.0655605	0.0262513	0	0	0	2.96358	0	0	0	0	0	0	0	0.0182784	0	0	0	0	0	0	0	0	0	0	0	0	0
DAG 36:4;0	0.0241282	0.0393643	0.0669071	0.082046	0.0305351	0.180558	0.0724118	0	0.136831	0.031446	0.309325	0.0907926	0.0316517	0.0573434	0.15032	0.0400859	0	0.279312	0.0271501	0.043259	2.03572	0.0845177	0.13448	0.0592229	0.0344667	0.156217	0.0624124	2.59178	0.0358638	0.138989	0.0668206	0.0353631	0.0649592	0.030258	0.0756868	0.194316	0.0810597	0.0982589	0.137142	0.0693388	0.039476	0.0649071	0.0231311	0.0333277	0.157783	0.0914392	0.0443996	0.152556	0.0748658
DAG 36:5;0	0	0	0	0	0	0	0	0	0	0	0	0	0	0	0	0	0	0	0	0	0.617602	0	0	0	0	0	0	0.819653	0	0	0	0	0	0	0	0	0	0	0	0	0	0	0	0	0	0	0	0	0
DAG 36:6;0	0	0	0	0	0	0	0	0	0	0	0	0	0	0	0	0	0	0	0	0	0.0375826	0	0	0	0	0	0	0.058326	0	0	0	0	0	0	0	0	0	0	0	0	0	0	0	0	0	0	0	0	0
DAG 37:1;0	0	0	0	0	0	0.0219374	0	0	0	0	0	0	0	0	0	0	0	0	0	0	0.0332843	0	0	0	0	0	0	0.175403	0	0	0	0	0	0	0	0	0	0	0	0	0	0	0	0	0	0	0	0	0
DAG 37:2;0	0	0	0	0	0	0	0	0	0	0	0	0	0	0	0	0	0	0	0	0	0.0532212	0	0	0	0	0	0	0.703881	0	0	0	0	0	0	0	0	0	0	0	0	0	0	0	0	0	0	0	0	0
DAG 37:3;0	0	0	0	0	0	0	0	0	0	0	0	0	0	0	0	0	0	0	0	0	0.115078	0	0	0	0	0	0	1.47728	0	0	0	0	0	0	0	0	0	0	0	0	0	0	0	0	0	0	0	0	0
DAG 37:5;0	0	0	0	0	0	0	0	0	0	0	0	0	0	0	0	0	0	0	0	0	0	0	0	0	0	0	0	0.321994	0	0	0	0	0	0	0	0	0	0	0	0	0	0	0	0	0	0	0	0	0
DAG 38:1;0	0	0.0252941	0.0460272	0	0.0392726	0.223792	0	0	0.0778797	0.0231839	0	0.068964	0.0549009	0	0	0.0236692	0	0.0840797	0.020612	0	0.109032	0	0	0.0557112	0.0226559	0	0.0769736	0.0528745	0.0939786	0	0	0.0315818	0.0531633	0.0286658	0	0.0858536	0	0	0	0	0.0267395	0.0614223	0.0783456	0.0474534	0	0	0.0752264	0	0
DAG 38:2;0	0	0.0244577	0.0476825	0	0.0248294	0.198999	0.0227201	0	0.078903	0	0	0.0710339	0.0257814	0	0.0584268	0	0	0.0750633	0.013885	0	0.0835412	0.021958	0.0547662	0.067019	0.0159048	0.0613229	0.0435612	0.0960631	0	0.0512771	0.0187512	0	0.0427476	0	0.0213414	0.0682936	0.0226496	0.0242024	0.0590622	0	0	0.0634216	0.0332314	0.022033	0.0562563	0	0.0341803	0.0511188	0.0193422
DAG 38:3;0	0	0.0141631	0.0236164	0	0	0	0	0	0	0	0	0.0252519	0	0	0.0301375	0	0	0.0512842	0	0	0	0	0	0	0	0	0.0229058	0.0721336	0	0	0	0	0.0321861	0	0	0.0291082	0	0	0	0	0	0	0	0	0	0	0	0	0
DAG 38:4;0	0.14322	0.173145	0.353578	0.208805	0.181145	0.413035	0.20642	0.214406	0.487884	0.179654	0.330843	0.499553	0.186994	0.141267	0.404234	0.212323	0.113986	0.774555	0.161352	0.191651	0.279192	0.203575	0.312977	0.317152	0.231033	0.375239	0.344519	0.10052	0.215274	0.377886	0.162695	0.212018	0.341001	0.176374	0.252924	0.451471	0.211214	0.291376	0.348761	0.18395	0.223231	0.429418	0.169919	0.198943	0.393955	0.262673	0.309023	0.408017	0.179797
DAG 38:5;0	0	0.0260269	0.0668457	0.0332392	0.0303161	0.0715334	0.0331717	0	0.0930166	0.0264499	0	0.0852442	0.0373625	0	0.0626074	0.0259143	0	0.121924	0.0259877	0	0.0567299	0.0311395	0.0456562	0.0567279	0.0356275	0	0.0606119	0.0760411	0	0.0607397	0.0201418	0.037685	0.0608342	0.0202577	0.0309019	0.0813979	0.0385442	0.0355005	0.0602645	0.0270726	0.0265241	0.0796404	0	0.0242212	0.0621783	0.0408085	0	0.0739497	0.0239714
DAG 38:6;0	0	0.0192433	0.0412633	0.0439709	0	0.0496276	0.0219269	0	0.073964	0.0306335	0	0.0426203	0.0347467	0	0.0516738	0.0321559	0	0.0694876	0.0266758	0	0.0342498	0.037703	0.0285046	0.0328363	0.0301136	0	0.0505252	0.0525398	0	0.0609087	0.0312596	0.0273895	0.0349439	0.0210944	0.0280477	0.0433177	0.0366812	0.0228762	0.0494306	0.037754	0.0228333	0.0479191	0.0240409	0	0.0421174	0.0443918	0	0.0538678	0.032097
DAG 39:3;0	0	0	0	0	0	0	0	0	0	0	0	0	0	0	0	0	0	0	0	0	0	0	0	0	0	0	0	0	0	0	0	0	0	0	0	0	0	0	0	0	0	0	0	0	0	0	0	0	0
DAG 40:1;0	0	0	0	0	0	0.0864205	0	0.0708747	0	0	0	0.0238738	0	0.0326236	0.0383802	0	0.206749	0.0391506	0	0	0.0790677	0	0.0416966	0.0223821	0	0.118779	0.060694	0	0	0.0222845	0	0	0.0454431	0	0	0.0375388	0	0	0.0248487	0	0	0.0269889	0.0338945	0	0.0215833	0	0	0.022528	0.0389303
DAG 40:2;0	0	0	0	0	0	0.100211	0	0	0.036103	0	0	0.0279383	0	0	0.0215194	0	0	0.0320716	0	0	0.0751818	0	0.0223052	0.0225663	0	0.0631936	0	0	0	0	0	0	0.017937	0	0	0.028797	0	0	0.0268276	0	0	0.0273256	0	0	0.0190451	0	0	0	0
DAG 40:4;0	0	0.0223711	0.0274465	0	0.0265264	0.0546802	0.0265499	0	0.0357355	0	0	0.0370618	0	0	0.035825	0	0	0.0573278	0	0	0.0359987	0	0.0271897	0.0345933	0	0	0.0344245	0	0	0.0329745	0	0	0.0307202	0	0.0278386	0.0397721	0	0.0287783	0.0315197	0	0.0218439	0.0316135	0	0	0.0295991	0	0	0.0292409	0
DAG 40:5;0	0	0	0	0	0	0	0.019237	0	0	0	0	0.0211443	0	0	0	0	0	0.0290464	0	0	0	0	0	0	0	0	0	0	0	0.020337	0	0	0	0	0	0.0229073	0	0	0	0	0	0	0	0	0	0	0	0	0
DAG 40:6;0	0.0244698	0.0302476	0.037694	0.0415115	0	0.0585253	0.0346488	0	0.0618711	0	0	0.045379	0.0296806	0.0488223	0.045615	0.028426	0.0400703	0.0705952	0.0243651	0	0	0.0385036	0.0288919	0.0353859	0.0312308	0	0.0451221	0	0	0.052849	0.0405293	0.0313754	0.0342549	0.0276325	0.0307018	0.0489175	0.0442811	0.0270935	0.0447627	0.0341611	0.0218028	0.0391209	0.0237587	0.0261432	0.0478236	0.0482898	0	0.0667573	0.0284796
DAG 40:7;0	0	0	0	0	0	0	0	0	0	0	0	0	0	0	0	0	0	0	0	0	0	0	0	0	0	0	0	0	0	0	0	0	0	0	0	0	0	0	0	0	0	0	0	0	0	0	0	0	0
DAG 42:1;0	0	0	0	0	0	0	0	0	0	0	0	0.0276008	0	0	0.022737	0	0	0.0394917	0	0	0.0326256	0	0	0	0	0	0.0202945	0	0	0	0	0	0.0298556	0	0	0.0211607	0	0	0.0236246	0	0	0.0224506	0	0	0.0182048	0	0	0.0231338	0
DAG 42:10;0	0	0	0	0	0	0	0	0	0.50705	0	0	0	0	0	0	0	0	0	0	0	0	0	0	0	0	0	0	0	0	0	0	0	0	0	0	0	0	0	0	0	0	0	0	0	0	0.611547	0	0	0
DAG 42:2;0	0	0	0	0	0	0	0	0	0	0	0	0	0	0	0	0	0	0.0184741	0	0	0.0399838	0	0	0	0	0	0	0	0	0	0	0	0	0	0	0	0	0	0	0	0	0	0	0	0.0193043	0	0	0	0
DAG 42:5;0	0	0	0	0	0	0	0.0326189	0	0	0	0	0	0	0	0	0	0	0	0	0	0	0	0	0	0	0	0	0	0	0	0	0	0	0	0	0	0	0	0	0	0	0	0	0	0	0	0	0	0
DAG 44:12;0	0	0.0207598	0.028285	0	0	0.0379961	0.0246886	0	0	0	0	0.0204145	0.0298476	0	0	0.0228937	0	0.0324738	0.0209481	0	0	0.029004	0	0	0.0251031	0	0.0223306	0	0	0.0351153	0.0196217	0	0.0249923	0.0181985	0	0.0351489	0.0277781	0	0.0316772	0	0.0261674	0	0	0	0.0218959	0	0	0.0348712	0.0248721
Cortex
	Cortex
	Wt								KO								KO+PHPeB								KO+Rh10
	291WT0clCortexGr1	315WT0clCortexGr1	316WT0clCortexGr1	317WT0clCortexGr1	441WT0clCortexGr2	449WT0clCortexGr2	463WT0clCortexGr2	467WT0clCortexGr2	369KO0clCortexGr1	371KO0clCortexGr1	375KO0clCortexGr1	376KO0clCortexGr1	420KO0clCortexGr2	435KO0clCortexGr2	480KO0clCortexGr2	484KO0clCortexGr2	200KOPHPeBCortexGr4	203KOPHPeBCortexGr4	283KOPHPeBCortexGr1	285KOPHPeBCortexGr1	303KOPHPeBCortexGr1	304KOPHPeBCortexGr1	350KOPHPeBCortexGr4	352KOPHPeBCortexGr4	442KOAAVrh10CortexGr2	452KOAAVrh10CortexGr2	457KOAAVrh10CortexGr2	464KOAAVrh10CortexGr2	465KOAAVrh10CortexGr2	466KOAAVrh10CortexGr2	469KOAAVrh10CortexGr2	7KOAAVrh10CortexGr5
DAG 30:0;0	0	0	0	0	0	0	0	0	0	0	0	0	0	0	0	0	0	0	0	0	0	0	0	0	0	0	0	0	0	0	0	0
DAG 31:0;0	0	0	0	*0,0452598560436176	0	0	0	0	0	0	0	0	0	0	0	0	0	0	0	0	0	0	0	0	0	0	0	0	0	0	0	0
DAG 31:1;0	0	0	0	*0,0325949345028734	0	0	0	0	0	0	0	0	0	0	0	0	0	0	0	0	0	0	0	0	0	0	0	0	0	0	0	0
DAG 32:0;0	0.0635719	0	0.054738	*0,151409758943736	0.0574784	0.0474948	0.0591723	0.0479014	0	0	0.0569454	0	0	0.062934	0	0.034255	0.0416412	0	0	0.0451502	0.0589223	0.0453335	0.041686	0.0521298	0.0484957	0.044902	0.049101	0.0884779	0	0.0447133	0	0.0526895
DAG 32:1;0	0	0	0	*0,0930734119674859	0	0	0	0	0	0	0	0	0	0	0	0	0	0	0	0	0	0	0	0	0	0	0	0	0	0	0	0
DAG 32:2;0	0	0	0	*0,0635771664169974	0	0	0	0	0	0	0	0	0	0	0	0	0	0	0	0	0	0	0	0	0	0	0	0	0	0	0	0
DAG 32:3;0	0	0	0	0	0	0	0	0	0	0	0	0	0	0	0	0	0	0	0	0	0	0	0	0	0	0	0	0	0	0	0	0
DAG 33:0;0	0	0	0	*0,200348008264804	0	0	0	0	0	0	0	0	0	0	0	0	0	0	0	0	0	0	0	0	0	0	0	0	0	0	0	0
DAG 33:1;0	0	0	0	*0,139164254510278	0	0	0	0	0	0	0	0	0	0	0	0	0	0	0	0	0	0	0	0	0	0	0	0	0	0	0	0
DAG 33:2;0	0	0	0	*0,0895232968982608	0	0	0	0	0	0	0	0	0	0	0	0	0	0	0	0	0	0	0	0	0	0	0	0	0	0	0	0
DAG 33:3;0	0	0	0	*0,0692573338188437	0	0	0	0	0	0	0	0	0	0	0	0	0	0	0	0	0	0	0	0	0	0	0	0	0	0	0	0
DAG 33:4;0	0	0	0	*0,0618286203589649	0	0	0	0	0	0	0	0	0	0	0	0	0	0	0	0	0	0	0	0	0	0	0	0	0	0	0	0
DAG 34:0;0	0.0818483	0.0923889	0.0883349	0.120725	0.0810964	0.0737664	0.0902157	0.0856882	0.0890248	0.0825626	0.0855299	0.0924591	0.0949103	0.0863671	0.0840625	0.0668482	0.0781965	0.0950949	0.0808346	0.0879099	0.0813553	0.0740176	0.0808164	0.0827885	0.0775752	0.0739647	0.0788555	0.109763	0.0856483	0.0729023	0.085222	0.0696828
DAG 34:1;0	0.164759	0.190499	0.205305	*0,830405834233897	0.168067	0.153754	0.15211	0.173714	0.181	0.170082	0.172121	0.200779	0.138147	0.190189	0.148908	0.133182	0.12865	0.171616	0.186703	0.177945	0.185604	0.139927	0.170449	0.156273	0.160991	0.113784	0.141446	0.17255	0.185872	0.151296	0.166487	0.154194
DAG 34:2;0	0	*0,0390462197087638	0	*1,19883535139628	0	0	0	0	0	0	0	0	0	*0,155577966268605	0	0	0	0	0	0	0	0	0	0	0	0	0	0	0	0	0	0
DAG 34:3;0	0	0	0	*0,256055025643132	0	0	0	0	0	0	0	0	0	*0,0256213268514092	0	0	0	0	0	0	0	0	0	0	0	0	0	0	0	0	0	0
DAG 35:0;0	0	0	0	*0,0994901709485461	0	0	0	0	0	0	0	0	0	0	0	0	0	0	0	0	0	0	0	0	0	0	0	0	0	0	0	0
DAG 35:1;0	0	0	0	*0,509930596265141	0	0	0	0	0	0	0	0	0	0	0	0	0	0	0	0	0	0	0	0	0	0	0	0	0	0	0	0
DAG 35:2;0	0	0	0	*0,802189159640757	0	0	0	0	0	0	0	0	0	0	0	0	0	0	0	0	0	0	0	0	0	0	0	0	0	0	0	0
DAG 35:3;0	0	0	0	*0,213177335074377	0	0	0	0	0	0	0	0	0	0	0	0	0	0	0	0	0	0	0	0	0	0	0	0	0	0	0	0
DAG 35:4;0	0	0	0	*0,0273896448746057	0	0	0	0	0	0	0	0	0	0	0	0	0	0	0	0	0	0	0	0	0	0	0	0	0	0	0	0
DAG 36:0;0	0	0	0	*0,0433042691383487	0	0	0	0	0	0	0	0	0	0	0	0	0	0	0	0	0	0	0	0	0	0	0	0	0	0	0	0
DAG 36:1;0	0.194858	0.14135	0.236477	*0,590947719552565	0.167054	0.17603	0.163494	0.145551	0.150051	0.137062	0.245553	0.188879	0.143054	0.145183	0.124035	0.114009	0.159805	0.163088	0.15417	0.188237	0.188978	0.160733	0.165225	0.17947	0.21766	0.139916	0.143835	0.218338	0.150883	0.117676	0.13385	0.145113
[truncated: 150 more rows]
[truncated: 47 more columns]
