# Supplementary material for: AAV‐delivered diacylglycerol kinase DGKk achieves long‐term rescue of fragile X syndrome mouse model
Source: EMBO Mol Med. 2022 Apr 4;14(5):e14649. doi: 10.15252/emmm.202114649 (PMC9081908; doi:10.15252/emmm.202114649)
Supplement: Supplementary file 6 — Source Data for Figure 3 [file EMMM-14-e14649-s001.zip › Source data Fig3/Source data graph Fig3C.xlsx]

## Sheet: Rh10+PHPeB
Source data for Fig 3C
data in yellow: plotted in Fig3C
Gel 1	condition	mouse	structure	HA	GAPDH	HA/GAPDH	*10000/0,11368981 (439R arbitrarily set to 10000)
	Rh10	439	C	881.577	8522.24	0.103444	9098.82
			R	1498.67	13182.1	0.11369	10000
			H	8439.02	9085.36	0.92886	81701.2
	Rh10	440	C	579.092	10990.4	0.0526908	4634.61
			R	170.364	9552.14	0.0178352	1568.76
			H	2687.64	7295.94	0.368374	32401.7
	Rh10	451	C	1086.31	9919.79	0.109509	9632.25
			R	2078.57	13560.2	0.153284	13482.7
			H	5441.66	14934.6	0.364365	32049
	Saline	404	C	0	14897.1	0	0
			R	0	15886.6	0	0
			H	0	17307.8	0	0
Gel 2							*10000	Normalisation factor with gel 2	*0,617476309446895
	PHPeB	119	C	0	174955	0	0		0
			R	6988.39	197354	0.0354104	354.104		218.651
			H	80.335	146039	0.000550095	5.50095		3.3967
	Saline	128	C	0	173781	0	0		0
			R	2515.16	155146	0.0162116	162.116		100.103
			H	1057.82	133790	0.00790655	79.0655		48.821
	PHPeB	283	C	38673.2	118470	0.326439	3264.39		2015.68
			R	22671	130912	0.173178	1731.78		1069.33
			H	23512.2	180107	0.130546	1305.46		806.09
	Rh10	451	C	252958	162159	1.55994	15599.4	0.617476	9632.25
			R	254660	180690	1.40937	14093.7		8702.54
			H	424953	200332	2.12124	21212.4		13098.2
							*10000/0,11368981 (R439 arbitrarily set to 10000)
Gel 3	PHPeB	285	C	245.192	15900.2	0.0154207	1356.38
			R	181.778	15778.7	0.0115205	115.205
			H	181.778	18490.4	0.00983094	98.3094
	PHPeB	303	C	181.778	18576	0.00978564	97.8564
			R	181.778	16774.7	0.0108364	108.364
			H	181.778	16774.7	0.0377757	377.757
	Rh10	456	C	633.678	25848.2	0.248796	2487.96
			R	6430.92	18476.5	0.34806	3480.6
			H	28608.9	17151.5	1.66802	16680.2
							*10000/0,11368981 (R439 arbitrarily set to 10000)	Normalisation factor with gel 2
Gel 4	Rh10	457	C	110.95	13799.3	0.00804026	707.21
			R	2728.22	17690	0.154224	13565.3
			H	14566.4	20109.9	0.724341	63712
	Rh10	464	C	593.92	18530	0.0320519	2819.24
			R	1497.55	16464.3	0.0909572	8000.47
			H	17768.8	20696.4	0.858546	75516.5
	Rh10	465	C	1144.65	15913.6	0.0719288	6326.76
			R	1986.45	16434.2	0.120873	10631.8
			H	19815.4	16083.8	1.23201	108366
	saline	356	R	300.92	9277.02	0.0324372	2853.13
							*10000/0,11368981 (R439 arbitrarily set to 10000)
Gel 5	Rh10	442	C	105.364	14569.1	0.00723202	636.119
			R	650.92	21487.6	0.0302928	2664.51
			H	1443.5	20457	0.0705624	6206.57
	Rh10	452	C	1711.2	19535.3	0.0875956	7704.79
			R	1569.84	17535.4	0.0895241	7874.42
			H	16943.5	19300.3	0.877891	77218.1
	PHPeB	356	R	0	11305.2	0	0
	PHPeB	141	R	0	21381.8	0	0
							*10000	ajustement gel 1	*4,6943994238217
Gel 6	Saline	411	C	0	11300.8	0	0		0
			R	0	18312	0	0		0
			H	0	15514.6	0	0		0
	Saline	413	C	0	16476.9	0	0		0
			R	0	9334.31	0	0		0
			H	0	17050.4	0	0		0
	Saline	454	C	0	17865.5	0	0		0
			R	0	19886	0	0		0
			H	0	17704.4	0	0		0
	Rh10	440	C	815.163	7005.87	0.116354	1163.54		5462.13
			R	428.778	15962.9	0.0268608	268.608		1260.96
			H	12894.7	18682	0.690221	6902.21	4.6944	32401.7
Gel 7							*10000	ajustement gel 1	4.56356
	Saline	404	C	0	19036.3	0	0		0
			R	0	20887.3	0	0		0
			H	0	25517.7	0	0		0
	Saline	412	C	0	22384	0	0		0
			R	0	20614.2	0	0		0
			H	0	24506.6	0	0		0
	Saline	418	C	0	23657.3	0	0		0
			R	0	19858.6	0	0		0
			H	0	16535.1	0	0		0
	Rh10	440	C	2774.35	9988.72	0.277748	2777.48		12675.2
			R	594.849	12686.2	0.0468896	468.896		2139.83
			H	16568.2	23335.1	0.71001	7100.1	4.56356	32401.7
							*10000	ajustement gel 2	*0,414486848560909
Gel 8	Saline	169	C	307.778	134687	0.00228513	22.8513		9.47156
			R	8661.83	210846	0.0410814	410.814		170.277
			H	183.778	172746	0.00106386	10.6386		4.40956
	PHPeB	149	C	114.192	180545	0.000632487	6.32487		2.62157
			R	1957.75	174076	0.0112465	112.465		46.6153
			H	1798.72	134181	0.0134052	134.052		55.5626
	PHPeB	356	C	34291.4	136033	0.252081	2520.81		1044.84
			R	21637.9	119096	0.181684	1816.84		753.055
			H	21182.7	145037	0.14605	1460.5		605.357
	Rh10	439	C	230253	110635	2.0812	20812		8626.31
			R	235817	97743.1	2.41262	24126.2	0.414487	10000
			H	298469	106351	2.80645	28064.5		11632.4
Gel 9							*10000	Normalisation factor with gel 2	*0,0480406283461745
	PHPeB	283	C	3167.3	13736.5	0.230575	19562.5		939.793
			R	3276.22	12487.7	0.262357	22258.9	0.0480406	1069.33
			H	2371.47	16887.3	0.140429	11914.2		572.368
	PHPeB	304	C	5759.39	14454	0.398464	33806.5		1624.08
			R	7075.1	14478.7	0.488656	41458.5		1991.69
			H	10326.3	18487.9	0.558546	47388.2		2276.56
	PHPeB	356	C	5045.54	17844.8	0.282746	23988.8		1152.43
			R	6263.22	9005.31	0.695503	59007.8		2834.77
			H	907.991	12577.9	0.0721893	6124.69		294.234
	Saline	291	C	0	9868.48	0	0		0
			R	0	11883.1	0	0		0
			H	0	12543.8	0	0		0
Gel 10							*10000	Normalisation factor with gel 9	*0,242863469981267
	Saline	349	C	0	12547.5	0	0		0
			R	661.648	13310.6	0.0497083	497.083		120.723
			H	89.364	8764.65	0.010196	101.96		24.7623
	Saline	350	C	209.435	9448.43	0.0221661	221.661		53.8334
			R	257.021	11757.8	0.0218595	218.595		53.0888
			H	53.95	19781.9	0.00272724	27.2724		6.62346
	Saline	357	C	0	13258.3	0	0		0
			R	684.062	16663	0.0410527	410.527		99.7019
			H	0	13738.8	0	0		0
	PHPeB	304	C	8137.77	12090.2	0.673089	6730.89		1634.69
			R	8112.6	9892.36	0.820088	8200.88	0.242863	1991.69
			H	8369.48	10884.3	0.768949	7689.49		1867.5
Gel 11							*10000	Normalisation factor with gel 9	*0,275975316408058
	Saline	338	C	0	24290.1	0	0		0
			R	0	22919	0	0		0
			H	0	22584.5	0	0		0
	Saline	369	C	0	23366.1	0	0		0
			R	148.95	23235.5	0.00641045	64.1045		17.6912
			H	0	27506.7	0	0		0
	Saline	291	C	0	23096.8	0	0		0
			R	394.192	19317.7	0.0204057	204.057		56.3147
			H	91.536	26306.9	0.00347954	34.7954		9.60266
	PHPeB	304	C	13630.9	23156.2	0.58865	5886.5		1624.53
			R	18054.8	25017.3	0.721693	7216.93	0.275975	1991.69
			H	18992.4	29297.7	0.648257	6482.57		1789.03
