# Supplementary material for: AAV‐delivered diacylglycerol kinase DGKk achieves long‐term rescue of fragile X syndrome mouse model
Source: EMBO Mol Med. 2022 Apr 4;14(5):e14649. doi: 10.15252/emmm.202114649 (PMC9081908; doi:10.15252/emmm.202114649)
Supplement: Supplementary file 6 — Source Data for Figure 3 [file EMMM-14-e14649-s001.zip › Source data Fig3/Source data Fig 3B qPCR ITR AAV.xlsx]

## Sheet: Feuil1
Source data Fig 3B
group	# mouse	structure	CT TBP Mean of 2 technical replicates	2DCT	CT ITR18-22 Mean of 2 technical replicates	2DCT	2DDCT ITR/TBP	GC/Cell
Vehicle	349	cortex	27.22	27.4741	40	0.00390625	0.000142179	7.10897e-05
		rest	25.38	98.36	40	0.00390625	3.97138e-05	1.98569e-05
		hippocampus	25.18	112.986	40	0.00390625	3.45729e-05	1.72864e-05
	291	cortex	26.33	50.9143	36.9	0.0334929	0.000657829	0.000328914
		rest	22.76	604.668	40	0.00390625	6.46015e-06	3.23008e-06
		hippocampus	26.47	46.2057	35.48	0.0896222	0.00193963	0.000969817
	313	cortex	26.13	58.4852	36.11	0.0579118	0.000990195	0.000495097
		rest	24.23	218.275	40	0.00390625	1.7896e-05	8.94802e-06
		hippocampus	26.99	32.2226	40	0.00390625	0.000121227	6.06136e-05
	118	cortex	26.74	38.3193	40	0.00390625	0.000101939	5.09697e-05
		rest	28.71	9.78112	40	0.00390625	0.000399366	0.000199683
		hippocampus	23.61	335.461	36.05	0.060371	0.000179965	8.99823e-05
	141	cortex	25.76	75.5835	37.99	0.0157337	0.000208163	0.000104081
		rest	29.13	7.31065	40	0.00390625	0.000534323	0.000267162
		hippocampus	23.1	477.713	40	0.00390625	8.17698e-06	4.08849e-06
	128	cortex	26.07	60.9688	40	0.00390625	6.40696e-05	3.20348e-05
		rest	29.89	4.31691	40	0.00390625	0.000904871	0.000452436
		hippocampus	25.27	106.153	34.6	0.164938	0.00155378	0.000776891
PHPeB	356	cortex	24.54	176.069	25.54	88.0347	0.5	0.25
		rest	21.88	1112.82	23.94	266.871	0.239816	0.119908
		hippocampus	22.49	729.114	21.91	1089.92	1.49485	0.747425
	304	cortex	21.81	1168.14	22.07	975.501	0.835088	0.417544
		rest	25.91	68.1197	24.88	139.102	2.04202	1.02101
		hippocampus	23.32	410.148	23.18	451.944	1.10191	0.550953
	283	cortex	22.11	948.826	22.94	533.742	0.562529	0.281265
		rest	20.64	2628.46	23.26	427.565	0.162668	0.0813339
		hippocampus	22.86	564.175	22.47	739.292	1.31039	0.655197
	302	cortex	22.39	781.445	21.72	1243.34	1.59107	0.795536
		rest	24.27	212.306	22.64	657.114	3.09513	1.54756
		hippocampus	21.81	1168.14	21.67	1287.18	1.10191	0.550953
	339	cortex	22.08	968.763	23.16	458.253	0.473029	0.236514
		rest	23.14	464.65	23.38	393.44	0.846745	0.423373
		hippocampus	25.45	93.7015	23.52	357.054	3.81055	1.90528
	355	cortex	22.2	891.444	22.99	515.561	0.578344	0.289172
		rest	23.2	445.722	23.66	324.034	0.726986	0.363493
		hippocampus	23.44	377.413	22.57	689.784	1.82766	0.913831
Rh10	456	cortex	22.53	709.176	16.63	42347.8	59.7141	29.8571
		rest	24.87	140.07	18.66	10369.1	74.028	37.014
		hippocampus	23.63	330.842	15.13	119778	362.039	181.019
	457	cortex	22.4	776.047	17.84	18305.6	23.5883	11.7942
		rest	23.39	390.722	17.91	17438.6	44.6318	22.3159
		hippocampus	23.18	451.944	15.66	82952.6	183.546	91.7731
	464	cortex	22.22	879.171	17.02	32316.9	36.7583	18.3792
		rest	24.04	249	19.29	6700.25	26.9087	13.4543
		hippocampus	22.96	526.394	15.49	93326.6	177.294	88.647
	465	cortex	22.21	885.286	16.96	33689.2	38.0546	19.0273
		rest	25.82	72.5046	19.69	5077.84	70.0348	35.0174
		hippocampus	22.89	552.565	15.24	110985	200.854	100.427
	439	cortex	21.74	1226.22	16.18	57848.8	47.1766	23.5883
		rest	25.49	91.1392	18.94	8539.88	93.7015	46.8507
		hippocampus	21.9	1097.5	14.34	207105	188.706	94.3532
	440	cortex	22.3	831.746	17.28	26987.4	32.4467	16.2234
		rest	25.21	110.661	20.44	3019.3	27.2843	13.6422
		hippocampus	20.87	2241.11	13.89	282913	126.238	63.1189
genotype	KO
	WT
