# Supplementary material for: AAV‐delivered diacylglycerol kinase DGKk achieves long‐term rescue of fragile X syndrome mouse model
Source: EMBO Mol Med. 2022 Apr 4;14(5):e14649. doi: 10.15252/emmm.202114649 (PMC9081908; doi:10.15252/emmm.202114649)
Supplement: Supplementary file 7 — Source Data for Figure 4 [file EMMM-14-e14649-s006.zip]

Archive with 137 entries (118 files):
- Source_data_Fig4/
- Source_data_Fig4/.DS_Store
- Source_data_Fig4/Fig_4A_Graph_stat_Plus_maze.pzfx
- Source_data_Fig4/Fig_4B_Graph_stat_-_NOR.pzfx
- Source_data_Fig4/Fig_4C_Graph_stat_-_social_recognition.pzfx
- Source_data_Fig4/Raw_data_behavior/
- Source_data_Fig4/Raw_data_behavior/.DS_Store
- Source_data_Fig4/Raw_data_behavior/Group_1_PHPeB_4W_(subgroup1)/
- Source_data_Fig4/Raw_data_behavior/Group_1_PHPeB_4W_(subgroup1)/IP6844c-Circadian_Activity.xls
- Source_data_Fig4/Raw_data_behavior/Group_1_PHPeB_4W_(subgroup1)/IP6844c-grooming.xls
- Source_data_Fig4/Raw_data_behavior/Group_1_PHPeB_4W_(subgroup1)/IP6844c-Marble.xls
- Source_data_Fig4/Raw_data_behavior/Group_1_PHPeB_4W_(subgroup1)/IP6844c-Nesting.xls
- Source_data_Fig4/Raw_data_behavior/Group_1_PHPeB_4W_(subgroup1)/IP6844c-Object_Recognition.xls
- Source_data_Fig4/Raw_data_behavior/Group_1_PHPeB_4W_(subgroup1)/IP6844c-Plus_Maze.xls
- Source_data_Fig4/Raw_data_behavior/Group_1_PHPeB_4W_(subgroup1)/Social_Recognition.xls
- Source_data_Fig4/Raw_data_behavior/Group_2_RH10_4W_(subgroup1)/
- Source_data_Fig4/Raw_data_behavior/Group_2_RH10_4W_(subgroup1)/IP6844b-gp1a+1b-CA.xls
- Source_data_Fig4/Raw_data_behavior/Group_2_RH10_4W_(subgroup1)/IP6844b-gr1a+b-grooming.xlsx
- Source_data_Fig4/Raw_data_behavior/Group_2_RH10_4W_(subgroup1)/ip6844b-gr1a+b-MB.xls
- Source_data_Fig4/Raw_data_behavior/Group_2_RH10_4W_(subgroup1)/IP6844b-gr1a+b-Nesting.xls
- Source_data_Fig4/Raw_data_behavior/Group_2_RH10_4W_(subgroup1)/ip6844b-gr1a+b-OR-24h.xls
- Source_data_Fig4/Raw_data_behavior/Group_2_RH10_4W_(subgroup1)/ip6844b-gr1a+b-PM.xls
- Source_data_Fig4/Raw_data_behavior/Group_2_RH10_4W_(subgroup1)/ip6844b-gr1a+b-SR.xls
- Source_data_Fig4/Raw_data_behavior/Group_3_PHPeB_8W/
- Source_data_Fig4/Raw_data_behavior/Group_3_PHPeB_8W/.DS_Store
- Source_data_Fig4/Raw_data_behavior/Group_3_PHPeB_8W/ip6844f-Circadian_activity.xls
- Source_data_Fig4/Raw_data_behavior/Group_3_PHPeB_8W/IP6844f-Grooming.xlsx
- Source_data_Fig4/Raw_data_behavior/Group_3_PHPeB_8W/IP6844f-Marble_Burying.xls
- Source_data_Fig4/Raw_data_behavior/Group_3_PHPeB_8W/IP6844f-Nesting.xlsx
- Source_data_Fig4/Raw_data_behavior/Group_3_PHPeB_8W/IP6844f-NOR.xls
- Source_data_Fig4/Raw_data_behavior/Group_3_PHPeB_8W/IP6844f-Plus_Maze.xls
- Source_data_Fig4/Raw_data_behavior/Group_3_PHPeB_8W/IP6844f-Social_Recognition.xls
- Source_data_Fig4/Raw_data_behavior/Group_4_PHPeB_4W_(subgroup2)/
- Source_data_Fig4/Raw_data_behavior/Group_4_PHPeB_4W_(subgroup2)/IP6844c-gp1+2-Circadian_Activity.xls
- Source_data_Fig4/Raw_data_behavior/Group_4_PHPeB_4W_(subgroup2)/IP6844c-gp1+2-Nesting.xlsx
- Source_data_Fig4/Raw_data_behavior/Group_4_PHPeB_4W_(subgroup2)/IP6844c-gp1+2-NOR_old_design.xls
- Source_data_Fig4/Raw_data_behavior/Group_4_PHPeB_4W_(subgroup2)/IP6844C-gp1+2-Plus_Maze.xls
- Source_data_Fig4/Raw_data_behavior/Group_4_PHPeB_4W_(subgroup2)/IP6844c-gp1+2-Social_Recognition.xls
- Source_data_Fig4/Raw_data_behavior/Group_4_PHPeB_4W_(subgroup2)/IP6844c-gp2-grooming.xlsx
- Source_data_Fig4/Raw_data_behavior/Group_4_PHPeB_4W_(subgroup2)/IP6844c-gp2-Loc_Act_3phases.xls
- Source_data_Fig4/Raw_data_behavior/Group_4_PHPeB_4W_(subgroup2)/IP6844c-gp2-Marble_Burying.xls
- Source_data_Fig4/Raw_data_behavior/Group_4_PHPeB_4W_(subgroup2)/IP6844c-gp2-NOR_new_design.xls
- Source_data_Fig4/Raw_data_behavior/Group_5_RH10_4W_(subgroup2)/
- Source_data_Fig4/Raw_data_behavior/Group_5_RH10_4W_(subgroup2)/IP6844b-group2-Circadian_Activity.xls
- Source_data_Fig4/Raw_data_behavior/Group_5_RH10_4W_(subgroup2)/IP6844b-group2-grooming.xlsx
- Source_data_Fig4/Raw_data_behavior/Group_5_RH10_4W_(subgroup2)/IP6844b-group2-LMA.xls
- Source_data_Fig4/Raw_data_behavior/Group_5_RH10_4W_(subgroup2)/IP6844b-group2-Marble_Burying.xls
- Source_data_Fig4/Raw_data_behavior/Group_5_RH10_4W_(subgroup2)/IP6844b-group2-Nesting.xlsx
- Source_data_Fig4/Raw_data_behavior/Group_5_RH10_4W_(subgroup2)/IP6844b-group2-NOR.xls
- Source_data_Fig4/Raw_data_behavior/Group_5_RH10_4W_(subgroup2)/IP6844b-group2-NOR_-new_design.xls
- Source_data_Fig4/Raw_data_behavior/Group_5_RH10_4W_(subgroup2)/IP6844b-group2-Plus_Maze.xls
- Source_data_Fig4/Raw_data_behavior/Group_5_RH10_4W_(subgroup2)/IP6844b-group2-Social_Recognition-HM.xls
- Source_data_Fig4/Raw_data_behavior/Group_5_RH10_4W_(subgroup2)/IP6844b-group2-Social_Recognition.xls
- Source_data_Fig4/Raw_data_behavior/Group_6_RH10_8W_/
- Source_data_Fig4/Raw_data_behavior/Group_6_RH10_8W_/.DS_Store
- Source_data_Fig4/Raw_data_behavior/Group_6_RH10_8W_/IP6844c-grp2-Social_Recognition_Repeat.xls
- Source_data_Fig4/Raw_data_behavior/Group_6_RH10_8W_/IP6844e-Circadian_Activity.xls
- Source_data_Fig4/Raw_data_behavior/Group_6_RH10_8W_/IP6844e-Grooming.xlsx
- Source_data_Fig4/Raw_data_behavior/Group_6_RH10_8W_/IP6844e-LMA.xls
- Source_data_Fig4/Raw_data_behavior/Group_6_RH10_8W_/IP6844e-Marble_Burying.xls
- Source_data_Fig4/Raw_data_behavior/Group_6_RH10_8W_/IP6844e-Nesting.xlsx
- Source_data_Fig4/Raw_data_behavior/Group_6_RH10_8W_/IP6844e-NOR-new_design.xls
- Source_data_Fig4/Raw_data_behavior/Group_6_RH10_8W_/IP6844e-NOR.xls
- Source_data_Fig4/Raw_data_behavior/Group_6_RH10_8W_/IP6844e-Plus_Maze.xls
- Source_data_Fig4/Raw_data_behavior/Group_6_RH10_8W_/IP6844e-Social_Recognition.xls
- Source_data_Fig4/Raw_data_behavior/Group_7_RH10_4W_(WT)/
- Source_data_Fig4/Raw_data_behavior/Group_7_RH10_4W_(WT)/Group_7_-_WT+Rh10_-_open_field.xlsx
- Source_data_Fig4/Raw_data_behavior/Group_7_RH10_4W_(WT)/WT+Rh10-tests_shirpa.xls
- __MACOSX/
- __MACOSX/Source_data_Fig4/
- __MACOSX/Source_data_Fig4/._.DS_Store
- __MACOSX/Source_data_Fig4/._Fig_4A_Graph_stat_Plus_maze.pzfx
- __MACOSX/Source_data_Fig4/._Fig_4B_Graph_stat_-_NOR.pzfx
- __MACOSX/Source_data_Fig4/._Fig_4C_Graph_stat_-_social_recognition.pzfx
- __MACOSX/Source_data_Fig4/Raw_data_behavior/
- __MACOSX/Source_data_Fig4/Raw_data_behavior/._.DS_Store
- __MACOSX/Source_data_Fig4/Raw_data_behavior/Group_1_PHPeB_4W_(subgroup1)/
- __MACOSX/Source_data_Fig4/Raw_data_behavior/Group_1_PHPeB_4W_(subgroup1)/._IP6844c-Circadian_Activity.xls
- __MACOSX/Source_data_Fig4/Raw_data_behavior/Group_1_PHPeB_4W_(subgroup1)/._IP6844c-grooming.xls
- __MACOSX/Source_data_Fig4/Raw_data_behavior/Group_1_PHPeB_4W_(subgroup1)/._IP6844c-Marble.xls
- __MACOSX/Source_data_Fig4/Raw_data_behavior/Group_1_PHPeB_4W_(subgroup1)/._IP6844c-Nesting.xls
- __MACOSX/Source_data_Fig4/Raw_data_behavior/Group_1_PHPeB_4W_(subgroup1)/._IP6844c-Object_Recognition.xls
- __MACOSX/Source_data_Fig4/Raw_data_behavior/Group_1_PHPeB_4W_(subgroup1)/._IP6844c-Plus_Maze.xls
- __MACOSX/Source_data_Fig4/Raw_data_behavior/Group_1_PHPeB_4W_(subgroup1)/._Social_Recognition.xls
- __MACOSX/Source_data_Fig4/Raw_data_behavior/Group_2_RH10_4W_(subgroup1)/
- __MACOSX/Source_data_Fig4/Raw_data_behavior/Group_2_RH10_4W_(subgroup1)/._IP6844b-gp1a+1b-CA.xls
- __MACOSX/Source_data_Fig4/Raw_data_behavior/Group_2_RH10_4W_(subgroup1)/._IP6844b-gr1a+b-grooming.xlsx
- __MACOSX/Source_data_Fig4/Raw_data_behavior/Group_2_RH10_4W_(subgroup1)/._ip6844b-gr1a+b-MB.xls
- __MACOSX/Source_data_Fig4/Raw_data_behavior/Group_2_RH10_4W_(subgroup1)/._IP6844b-gr1a+b-Nesting.xls
- __MACOSX/Source_data_Fig4/Raw_data_behavior/Group_2_RH10_4W_(subgroup1)/._ip6844b-gr1a+b-OR-24h.xls
- __MACOSX/Source_data_Fig4/Raw_data_behavior/Group_2_RH10_4W_(subgroup1)/._ip6844b-gr1a+b-PM.xls
- __MACOSX/Source_data_Fig4/Raw_data_behavior/Group_2_RH10_4W_(subgroup1)/._ip6844b-gr1a+b-SR.xls
- __MACOSX/Source_data_Fig4/Raw_data_behavior/Group_3_PHPeB_8W/
- __MACOSX/Source_data_Fig4/Raw_data_behavior/Group_3_PHPeB_8W/._.DS_Store
- __MACOSX/Source_data_Fig4/Raw_data_behavior/Group_3_PHPeB_8W/._ip6844f-Circadian_activity.xls
- __MACOSX/Source_data_Fig4/Raw_data_behavior/Group_3_PHPeB_8W/._IP6844f-Grooming.xlsx
- __MACOSX/Source_data_Fig4/Raw_data_behavior/Group_3_PHPeB_8W/._IP6844f-Marble_Burying.xls
- __MACOSX/Source_data_Fig4/Raw_data_behavior/Group_3_PHPeB_8W/._IP6844f-Nesting.xlsx
- __MACOSX/Source_data_Fig4/Raw_data_behavior/Group_3_PHPeB_8W/._IP6844f-NOR.xls
- __MACOSX/Source_data_Fig4/Raw_data_behavior/Group_3_PHPeB_8W/._IP6844f-Plus_Maze.xls
- __MACOSX/Source_data_Fig4/Raw_data_behavior/Group_3_PHPeB_8W/._IP6844f-Social_Recognition.xls
- __MACOSX/Source_data_Fig4/Raw_data_behavior/Group_4_PHPeB_4W_(subgroup2)/
- __MACOSX/Source_data_Fig4/Raw_data_behavior/Group_4_PHPeB_4W_(subgroup2)/._IP6844c-gp1+2-Circadian_Activity.xls
- __MACOSX/Source_data_Fig4/Raw_data_behavior/Group_4_PHPeB_4W_(subgroup2)/._IP6844c-gp1+2-Nesting.xlsx
- __MACOSX/Source_data_Fig4/Raw_data_behavior/Group_4_PHPeB_4W_(subgroup2)/._IP6844c-gp1+2-NOR_old_design.xls
- __MACOSX/Source_data_Fig4/Raw_data_behavior/Group_4_PHPeB_4W_(subgroup2)/._IP6844C-gp1+2-Plus_Maze.xls
- __MACOSX/Source_data_Fig4/Raw_data_behavior/Group_4_PHPeB_4W_(subgroup2)/._IP6844c-gp1+2-Social_Recognition.xls
- __MACOSX/Source_data_Fig4/Raw_data_behavior/Group_4_PHPeB_4W_(subgroup2)/._IP6844c-gp2-grooming.xlsx
- __MACOSX/Source_data_Fig4/Raw_data_behavior/Group_4_PHPeB_4W_(subgroup2)/._IP6844c-gp2-Loc_Act_3phases.xls
- __MACOSX/Source_data_Fig4/Raw_data_behavior/Group_4_PHPeB_4W_(subgroup2)/._IP6844c-gp2-Marble_Burying.xls
- __MACOSX/Source_data_Fig4/Raw_data_behavior/Group_4_PHPeB_4W_(subgroup2)/._IP6844c-gp2-NOR_new_design.xls
- __MACOSX/Source_data_Fig4/Raw_data_behavior/Group_5_RH10_4W_(subgroup2)/
- __MACOSX/Source_data_Fig4/Raw_data_behavior/Group_5_RH10_4W_(subgroup2)/._IP6844b-group2-Circadian_Activity.xls
- __MACOSX/Source_data_Fig4/Raw_data_behavior/Group_5_RH10_4W_(subgroup2)/._IP6844b-group2-grooming.xlsx
- __MACOSX/Source_data_Fig4/Raw_data_behavior/Group_5_RH10_4W_(subgroup2)/._IP6844b-group2-LMA.xls
- __MACOSX/Source_data_Fig4/Raw_data_behavior/Group_5_RH10_4W_(subgroup2)/._IP6844b-group2-Marble_Burying.xls
- __MACOSX/Source_data_Fig4/Raw_data_behavior/Group_5_RH10_4W_(subgroup2)/._IP6844b-group2-Nesting.xlsx
- __MACOSX/Source_data_Fig4/Raw_data_behavior/Group_5_RH10_4W_(subgroup2)/._IP6844b-group2-NOR.xls
- __MACOSX/Source_data_Fig4/Raw_data_behavior/Group_5_RH10_4W_(subgroup2)/._IP6844b-group2-NOR_-new_design.xls
- __MACOSX/Source_data_Fig4/Raw_data_behavior/Group_5_RH10_4W_(subgroup2)/._IP6844b-group2-Plus_Maze.xls
- __MACOSX/Source_data_Fig4/Raw_data_behavior/Group_5_RH10_4W_(subgroup2)/._IP6844b-group2-Social_Recognition-HM.xls
- __MACOSX/Source_data_Fig4/Raw_data_behavior/Group_5_RH10_4W_(subgroup2)/._IP6844b-group2-Social_Recognition.xls
- __MACOSX/Source_data_Fig4/Raw_data_behavior/Group_6_RH10_8W_/
- __MACOSX/Source_data_Fig4/Raw_data_behavior/Group_6_RH10_8W_/._.DS_Store
- __MACOSX/Source_data_Fig4/Raw_data_behavior/Group_6_RH10_8W_/._IP6844c-grp2-Social_Recognition_Repeat.xls
- __MACOSX/Source_data_Fig4/Raw_data_behavior/Group_6_RH10_8W_/._IP6844e-Circadian_Activity.xls
- __MACOSX/Source_data_Fig4/Raw_data_behavior/Group_6_RH10_8W_/._IP6844e-Grooming.xlsx
- __MACOSX/Source_data_Fig4/Raw_data_behavior/Group_6_RH10_8W_/._IP6844e-LMA.xls
- __MACOSX/Source_data_Fig4/Raw_data_behavior/Group_6_RH10_8W_/._IP6844e-Marble_Burying.xls
- __MACOSX/Source_data_Fig4/Raw_data_behavior/Group_6_RH10_8W_/._IP6844e-Nesting.xlsx
- __MACOSX/Source_data_Fig4/Raw_data_behavior/Group_6_RH10_8W_/._IP6844e-NOR-new_design.xls
- __MACOSX/Source_data_Fig4/Raw_data_behavior/Group_6_RH10_8W_/._IP6844e-NOR.xls
- __MACOSX/Source_data_Fig4/Raw_data_behavior/Group_6_RH10_8W_/._IP6844e-Plus_Maze.xls
- __MACOSX/Source_data_Fig4/Raw_data_behavior/Group_6_RH10_8W_/._IP6844e-Social_Recognition.xls
- __MACOSX/Source_data_Fig4/Raw_data_behavior/Group_7_RH10_4W_(WT)/
- __MACOSX/Source_data_Fig4/Raw_data_behavior/Group_7_RH10_4W_(WT)/._Group_7_-_WT+Rh10_-_open_field.xlsx
- __MACOSX/Source_data_Fig4/Raw_data_behavior/Group_7_RH10_4W_(WT)/._WT+Rh10-tests_shirpa.xls
