# Supplementary material for: AAV‐delivered diacylglycerol kinase DGKk achieves long‐term rescue of fragile X syndrome mouse model
Source: EMBO Mol Med. 2022 Apr 4;14(5):e14649. doi: 10.15252/emmm.202114649 (PMC9081908; doi:10.15252/emmm.202114649)
Supplement: Supplementary file 7 — Source Data for Figure 4 [file EMMM-14-e14649-s006.zip › Source_data_Fig4/Raw_data_behavior/Group_1_PHPeB_4W_(subgroup1)/IP6844c-Circadian_Activity.xls]

## Sheet: Raw data gr1a
Date version :	2002-03-28
Date :	2019-05-14
Heure :	1899-12-31 19:33:03
Nom var sortie :	Activité à l'arrière
Durée tranche (sec) :	600
Nom fichier	20190513ip6844cgr1a_1_1.dat	20190513ip6844cgr1a_1_2.dat	20190513ip6844cgr1a_1_3.dat	20190513ip6844cgr1a_1_4.dat	20190513ip6844cgr1a_1_5.dat	20190513ip6844cgr1a_1_6.dat	20190513ip6844cgr1a_1_7.dat	20190513ip6844cgr1a_1_8.dat	20190513ip6844cgr1a_2_1.dat	20190513ip6844cgr1a_2_2.dat	20190513ip6844cgr1a_2_3.dat	20190513ip6844cgr1a_2_4.dat	20190513ip6844cgr1a_2_5.dat	20190513ip6844cgr1a_2_6.dat	20190513ip6844cgr1a_2_7.dat	20190513ip6844cgr1a_2_8.dat	20190513ip6844cgr1a_3_1.dat	20190513ip6844cgr1a_3_2.dat	20190513ip6844cgr1a_3_3.dat	20190513ip6844cgr1a_3_4.dat	20190513ip6844cgr1a_3_5.dat	20190513ip6844cgr1a_3_6.dat	20190513ip6844cgr1a_3_7.dat	20190513ip6844cgr1a_3_8.dat
Date exp	14/05/2019	14/05/2019	14/05/2019	14/05/2019	14/05/2019	14/05/2019	14/05/2019	14/05/2019	14/05/2019	14/05/2019	14/05/2019	14/05/2019	14/05/2019	14/05/2019	14/05/2019	14/05/2019	13/05/2019	13/05/2019	13/05/2019	13/05/2019	13/05/2019	13/05/2019	13/05/2019	13/05/2019
Heure exp	1899-12-31 19:00:08	1899-12-31 19:00:12	1899-12-31 19:00:08	1899-12-31 19:00:08	1899-12-31 19:00:08	1899-12-31 19:00:09	1899-12-31 19:00:25	1899-12-31 19:00:08	1899-12-31 19:00:12	1899-12-31 19:00:08	1899-12-31 19:00:08	1899-12-31 19:00:13	1899-12-31 19:00:09	1899-12-31 19:00:08	1899-12-31 19:00:09	1899-12-31 19:00:08	1899-12-31 10:41:32	1899-12-31 10:41:32	1899-12-31 10:41:32	1899-12-31 10:41:32	1899-12-31 10:41:32	1899-12-31 10:41:32	1899-12-31 10:41:32	1899-12-31 10:41:32
Animal	291	292	293	302	303	304	317	318	313	314	315	316	279	283	285	294
Gène	wtv	kov	kov	kop	kop	kop	wtv	kov	wtv	kov	wtv	wtv	kov	kop	kop	wtv
Total	1439	1914	563	849	2633	1272	2481	1091	1882	1190	7302	743	4559	1200	1445	1891	0	0	0	0	0	0	0	0
1<->6	241	424	131	141	371	189	331	212	233	260	796	181	731	313	475	443	*	*	*	*	*	*	*	*
7<->12	84	172	65	93	73	64	444	20	89	137	341	71	475	119	195	258	*	*	*	*	*	*	*	*
13<->18	43	95	13	14	34	56	291	37	60	45	165	25	449	24	73	67	*	*	*	*	*	*	*	*
19<->24	22	56	9	5	26	6	41	25	7	38	84	2	239	27	29	28	*	*	*	*	*	*	*	*
25<->30	27	8	2	3	43	11	120	21	12	7	62	7	168	12	11	8	*	*	*	*	*	*	*	*
31<->36	12	13	0	0	28	3	55	0	14	61	172	0	110	5	1	2	*	*	*	*	*	*	*	*
37<->42	41	88	60	14	26	28	276	92	47	40	189	12	352	54	21	33	*	*	*	*	*	*	*	*
43<->48	0	16	4	1	0	7	12	2	5	2	91	3	133	24	0	0	*	*	*	*	*	*	*	*
49<->54	169	127	54	147	426	260	511	189	163	105	344	91	339	54	112	66	*	*	*	*	*	*	*	*
55<->60	152	89	8	20	244	145	57	29	221	64	397	41	185	31	8	158	*	*	*	*	*	*	*	*
61<->66	164	90	31	26	256	14	34	75	153	42	320	20	228	40	58	89	*	*	*	*	*	*	*	*
67<->72	87	22	8	19	35	80	20	32	55	31	343	77	225	23	84	89	*	*	*	*	*	*	*	*
73<->78	32	14	3	85	138	103	13	8	139	7	418	40	99	3	98	95	*	*	*	*	*	*	*	*
79<->84	61	122	46	17	242	25	26	26	71	120	131	22	59	50	0	42	*	*	*	*	*	*	*	*
85<->90	21	17	42	22	86	34	7	109	170	13	390	4	174	4	9	127	*	*	*	*	*	*	*	*
91<->96	28	17	4	33	8	42	34	6	7	20	49	0	167	0	80	46	*	*	*	*	*	*	*	*
97<->102	7	5	4	0	9	3	8	14	18	10	275	4	29	46	13	10	*	*	*	*	*	*	*	*
103<->108	7	20	3	24	37	13	0	0	1	17	140	4	20	0	0	14	*	*	*	*	*	*	*	*
109<->114	71	4	2	21	78	4	14	25	45	21	348	2	35	9	0	42	*	*	*	*	*	*	*	*
115<->120	9	131	13	54	119	40	45	18	113	58	417	36	81	77	88	78	*	*	*	*	*	*	*	*
121<->126	46	214	13	60	120	72	32	72	105	14	384	40	56	55	39	49	*	*	*	*	*	*	*	*
127<->132	15	26	3	11	41	7	2	2	37	5	285	10	5	18	3	20	*	*	*	*	*	*	*	*
133<->138	11	31	2	11	33	13	4	0	24	20	99	4	5	11	17	17	*	*	*	*	*	*	*	*
139<->144	21	24	11	5	7	0	21	22	40	3	135	9	39	30	4	21	*	*	*	*	*	*	*	*
145<->150	1	0	10	11	17	30	22	2	5	15	103	0	0	0	0	7	*	*	*	*	*	*	*	*
151<->156	0	38	2	1	23	2	0	5	6	8	169	0	0	75	3	29	*	*	*	*	*	*	*	*
157<->162	19	4	5	3	8	4	18	0	10	0	121	26	0	0	3	4	*	*	*	*	*	*	*	*
163<->168	3	3	0	0	12	0	8	10	0	2	140	0	76	0	17	14	*	*	*	*	*	*	*	*
169<->174	18	41	0	2	68	12	0	0	7	8	90	1	26	26	4	0	*	*	*	*	*	*	*	*
175<->180	1	0	3	2	0	0	7	10	21	5	79	4	30	3	0	19	*	*	*	*	*	*	*	*
181<->186	6	0	0	4	0	5	4	0	4	0	70	5	24	1	0	0	*	*	*	*	*	*	*	*
187<->192	20	3	12	0	25	0	24	28	0	12	155	2	0	66	0	16	*	*	*	*	*	*	*	*
Nom var sortie :	Activité de va-et-vient
Durée tranche (sec) :	600
Nom fichier	20190513ip6844cgr1a_1_1.dat	20190513ip6844cgr1a_1_2.dat	20190513ip6844cgr1a_1_3.dat	20190513ip6844cgr1a_1_4.dat	20190513ip6844cgr1a_1_5.dat	20190513ip6844cgr1a_1_6.dat	20190513ip6844cgr1a_1_7.dat	20190513ip6844cgr1a_1_8.dat	20190513ip6844cgr1a_2_1.dat	20190513ip6844cgr1a_2_2.dat	20190513ip6844cgr1a_2_3.dat	20190513ip6844cgr1a_2_4.dat	20190513ip6844cgr1a_2_5.dat	20190513ip6844cgr1a_2_6.dat	20190513ip6844cgr1a_2_7.dat	20190513ip6844cgr1a_2_8.dat	20190513ip6844cgr1a_3_1.dat	20190513ip6844cgr1a_3_2.dat	20190513ip6844cgr1a_3_3.dat	20190513ip6844cgr1a_3_4.dat	20190513ip6844cgr1a_3_5.dat	20190513ip6844cgr1a_3_6.dat	20190513ip6844cgr1a_3_7.dat	20190513ip6844cgr1a_3_8.dat
Date exp	14/05/2019	14/05/2019	14/05/2019	14/05/2019	14/05/2019	14/05/2019	14/05/2019	14/05/2019	14/05/2019	14/05/2019	14/05/2019	14/05/2019	14/05/2019	14/05/2019	14/05/2019	14/05/2019	13/05/2019	13/05/2019	13/05/2019	13/05/2019	13/05/2019	13/05/2019	13/05/2019	13/05/2019
Heure exp	1899-12-31 19:00:08	1899-12-31 19:00:12	1899-12-31 19:00:08	1899-12-31 19:00:08	1899-12-31 19:00:08	1899-12-31 19:00:09	1899-12-31 19:00:25	1899-12-31 19:00:08	1899-12-31 19:00:12	1899-12-31 19:00:08	1899-12-31 19:00:08	1899-12-31 19:00:13	1899-12-31 19:00:09	1899-12-31 19:00:08	1899-12-31 19:00:09	1899-12-31 19:00:08	1899-12-31 10:41:32	1899-12-31 10:41:32	1899-12-31 10:41:32	1899-12-31 10:41:32	1899-12-31 10:41:32	1899-12-31 10:41:32	1899-12-31 10:41:32	1899-12-31 10:41:32
Animal	291	292	293	302	303	304	317	318	313	314	315	316	279	283	285	294
Gène	wtv	kov	kov	kop	kop	kop	wtv	kov	wtv	kov	wtv	wtv	kov	kop	kop	wtv
Total	730	784	582	582	996	702	503	491	1054	642	661	518	875	651	510	699	0	0	0	0	0	0	0	0
1<->6	114	150	94	101	106	92	82	87	154	141	131	90	191	173	140	143	*	*	*	*	*	*	*	*
7<->12	58	76	66	61	32	38	64	10	60	71	40	52	108	76	78	92	*	*	*	*	*	*	*	*
13<->18	22	40	10	12	16	30	30	18	33	29	22	16	49	24	28	32	*	*	*	*	*	*	*	*
19<->24	14	34	12	8	14	6	3	8	11	23	8	2	28	16	12	16	*	*	*	*	*	*	*	*
25<->30	8	4	2	4	14	8	17	7	20	5	2	8	21	6	6	6	*	*	*	*	*	*	*	*
31<->36	4	12	0	0	8	4	2	0	12	35	25	0	11	4	2	2	*	*	*	*	*	*	*	*
37<->42	14	34	46	12	12	16	32	35	24	22	19	20	30	36	10	18	*	*	*	*	*	*	*	*
43<->48	0	8	8	2	0	6	0	2	6	4	4	2	10	12	0	0	*	*	*	*	*	*	*	*
49<->54	74	66	56	94	180	144	82	89	92	65	66	50	61	31	36	28	*	*	*	*	*	*	*	*
55<->60	56	46	16	13	106	84	23	15	122	39	45	38	20	19	6	56	*	*	*	*	*	*	*	*
61<->66	62	38	40	21	92	12	22	32	80	26	31	10	23	22	22	28	*	*	*	*	*	*	*	*
67<->72	74	12	14	12	16	42	14	20	32	10	22	47	45	14	26	28	*	*	*	*	*	*	*	*
73<->78	20	6	2	52	50	50	8	6	60	3	34	31	22	2	36	24	*	*	*	*	*	*	*	*
79<->84	30	60	50	14	82	13	10	12	22	55	10	16	10	24	0	18	*	*	*	*	*	*	*	*
85<->90	10	14	45	16	30	23	4	48	56	7	35	4	34	4	4	44	*	*	*	*	*	*	*	*
91<->96	10	6	3	22	6	18	16	6	6	11	1	0	54	0	24	20	*	*	*	*	*	*	*	*
97<->102	6	4	6	0	6	2	4	10	4	4	6	2	12	24	8	4	*	*	*	*	*	*	*	*
103<->108	4	10	4	14	12	6	0	0	2	8	2	4	12	0	0	8	*	*	*	*	*	*	*	*
109<->114	38	5	4	16	28	2	8	8	18	7	34	2	16	6	0	14	*	*	*	*	*	*	*	*
115<->120	10	35	16	30	49	16	19	4	46	19	26	25	18	34	28	25	*	*	*	*	*	*	*	*
121<->126	28	60	20	40	51	34	15	30	84	12	38	39	26	30	12	25	*	*	*	*	*	*	*	*
127<->132	10	12	6	6	16	6	2	4	20	4	8	8	4	8	4	12	*	*	*	*	*	*	*	*
133<->138	4	10	4	8	14	12	2	0	26	10	8	6	4	4	10	10	*	*	*	*	*	*	*	*
139<->144	12	8	18	2	4	0	8	8	22	2	5	12	12	14	2	6	*	*	*	*	*	*	*	*
145<->150	2	0	12	8	6	16	12	2	8	8	3	0	0	0	0	2	*	*	*	*	*	*	*	*
151<->156	0	14	2	2	6	2	0	6	4	2	6	0	0	26	2	10	*	*	*	*	*	*	*	*
157<->162	16	2	8	4	4	5	6	0	4	0	8	18	0	0	2	2	*	*	*	*	*	*	*	*
163<->168	4	2	0	0	4	1	4	6	0	2	12	0	26	0	8	8	*	*	*	*	*	*	*	*
169<->174	6	14	0	2	20	10	0	0	6	6	0	2	6	14	4	0	*	*	*	*	*	*	*	*
175<->180	2	0	4	2	0	0	6	4	16	4	6	4	14	2	0	10	*	*	*	*	*	*	*	*
181<->186	6	0	0	4	0	4	2	0	4	0	4	6	8	2	0	0	*	*	*	*	*	*	*	*
187<->192	12	2	14	0	12	0	6	14	0	8	0	4	0	24	0	8	*	*	*	*	*	*	*	*
Nom var sortie :	Activité à l'avant
Durée tranche (sec) :	600
Nom fichier	20190513ip6844cgr1a_1_1.dat	20190513ip6844cgr1a_1_2.dat	20190513ip6844cgr1a_1_3.dat	20190513ip6844cgr1a_1_4.dat	20190513ip6844cgr1a_1_5.dat	20190513ip6844cgr1a_1_6.dat	20190513ip6844cgr1a_1_7.dat	20190513ip6844cgr1a_1_8.dat	20190513ip6844cgr1a_2_1.dat	20190513ip6844cgr1a_2_2.dat	20190513ip6844cgr1a_2_3.dat	20190513ip6844cgr1a_2_4.dat	20190513ip6844cgr1a_2_5.dat	20190513ip6844cgr1a_2_6.dat	20190513ip6844cgr1a_2_7.dat	20190513ip6844cgr1a_2_8.dat	20190513ip6844cgr1a_3_1.dat	20190513ip6844cgr1a_3_2.dat	20190513ip6844cgr1a_3_3.dat	20190513ip6844cgr1a_3_4.dat	20190513ip6844cgr1a_3_5.dat	20190513ip6844cgr1a_3_6.dat	20190513ip6844cgr1a_3_7.dat	20190513ip6844cgr1a_3_8.dat
Date exp	14/05/2019	14/05/2019	14/05/2019	14/05/2019	14/05/2019	14/05/2019	14/05/2019	14/05/2019	14/05/2019	14/05/2019	14/05/2019	14/05/2019	14/05/2019	14/05/2019	14/05/2019	14/05/2019	13/05/2019	13/05/2019	13/05/2019	13/05/2019	13/05/2019	13/05/2019	13/05/2019	13/05/2019
Heure exp	1899-12-31 19:00:08	1899-12-31 19:00:12	1899-12-31 19:00:08	1899-12-31 19:00:08	1899-12-31 19:00:08	1899-12-31 19:00:09	1899-12-31 19:00:25	1899-12-31 19:00:08	1899-12-31 19:00:12	1899-12-31 19:00:08	1899-12-31 19:00:08	1899-12-31 19:00:13	1899-12-31 19:00:09	1899-12-31 19:00:08	1899-12-31 19:00:09	1899-12-31 19:00:08	1899-12-31 10:41:32	1899-12-31 10:41:32	1899-12-31 10:41:32	1899-12-31 10:41:32	1899-12-31 10:41:32	1899-12-31 10:41:32	1899-12-31 10:41:32	1899-12-31 10:41:32
Animal	291	292	293	302	303	304	317	318	313	314	315	316	279	283	285	294
Gène	wtv	kov	kov	kop	kop	kop	wtv	kov	wtv	kov	wtv	wtv	kov	kop	kop	wtv
Total	4353	5955	709	6308	6733	9104	3278	5689	8430	4340	1566	3735	1795	7525	4536	5258	0	0	0	0	0	0	0	0
1<->6	547	716	154	310	514	732	270	530	421	459	342	253	509	672	541	485	*	*	*	*	*	*	*	*
7<->12	245	490	107	176	218	454	144	230	324	155	86	137	222	330	356	497	*	*	*	*	*	*	*	*
13<->18	148	188	8	276	200	330	33	187	510	78	43	96	122	215	205	128	*	*	*	*	*	*	*	*
19<->24	94	165	8	187	166	267	4	32	100	51	15	9	59	222	106	93	*	*	*	*	*	*	*	*
25<->30	83	54	2	91	197	191	40	71	130	14	4	57	36	133	55	45	*	*	*	*	*	*	*	*
31<->36	26	56	0	82	119	172	4	0	144	136	42	9	28	87	14	29	*	*	*	*	*	*	*	*
37<->42	45	180	39	141	114	232	40	145	115	121	19	53	73	434	126	125	*	*	*	*	*	*	*	*
43<->48	21	98	5	42	39	179	0	56	103	33	5	21	16	203	0	12	*	*	*	*	*	*	*	*
49<->54	420	414	81	442	544	964	141	538	504	414	174	322	130	321	330	221	*	*	*	*	*	*	*	*
55<->60	290	275	12	176	408	559	298	136	616	191	145	194	18	206	68	331	*	*	*	*	*	*	*	*
61<->66	354	272	35	214	324	232	116	367	386	267	109	133	29	339	186	148	*	*	*	*	*	*	*	*
67<->72	447	151	14	179	114	528	59	289	264	104	46	279	43	301	229	255	*	*	*	*	*	*	*	*
73<->78	120	77	2	376	258	429	234	102	523	119	58	247	35	207	360	198	*	*	*	*	*	*	*	*
79<->84	156	456	53	383	476	108	116	254	204	344	27	210	11	446	87	137	*	*	*	*	*	*	*	*
85<->90	106	165	66	203	261	294	115	563	620	255	83	51	41	165	57	334	*	*	*	*	*	*	*	*
91<->96	87	168	2	369	199	252	230	108	141	128	3	26	72	180	240	183	*	*	*	*	*	*	*	*
97<->102	122	64	4	64	77	64	96	146	107	51	8	104	22	293	93	67	*	*	*	*	*	*	*	*
103<->108	52	117	3	231	173	179	35	71	149	126	2	86	26	125	18	85	*	*	*	*	*	*	*	*
109<->114	224	155	2	287	201	123	156	155	330	104	91	109	53	222	82	164	*	*	*	*	*	*	*	*
115<->120	62	329	18	228	246	379	190	164	475	211	49	216	58	360	332	273	*	*	*	*	*	*	*	*
121<->126	116	388	23	427	299	498	199	321	428	112	77	271	73	300	193	119	*	*	*	*	*	*	*	*
127<->132	64	116	6	108	156	231	38	114	245	32	15	116	20	213	36	138	*	*	*	*	*	*	*	*
133<->138	33	103	5	200	212	215	42	83	206	81	14	50	9	85	184	168	*	*	*	*	*	*	*	*
139<->144	69	104	13	140	157	115	70	209	120	30	15	82	22	225	95	239	*	*	*	*	*	*	*	*
145<->150	39	12	17	159	198	217	86	37	195	48	2	31	0	74	11	84	*	*	*	*	*	*	*	*
151<->156	9	112	2	78	171	239	28	141	128	166	20	105	1	453	116	165	*	*	*	*	*	*	*	*
157<->162	154	74	13	88	53	151	168	51	211	30	28	109	0	86	25	52	*	*	*	*	*	*	*	*
163<->168	30	48	0	148	96	124	108	119	72	13	21	68	41	53	138	67	*	*	*	*	*	*	*	*
169<->174	42	252	0	87	194	300	5	3	195	72	0	27	4	168	100	64	*	*	*	*	*	*	*	*
175<->180	34	29	3	95	93	105	65	183	153	213	10	53	11	122	67	131	*	*	*	*	*	*	*	*
181<->186	25	37	0	108	10	156	63	92	228	7	13	174	9	91	44	55	*	*	*	*	*	*	*	*
187<->192	89	90	12	213	246	85	85	192	83	175	0	37	2	194	42	166	*	*	*	*	*	*	*	*
Nom var sortie :	Activité en redressement
Durée tranche (sec) :	600
Nom fichier	20190513ip6844cgr1a_1_1.dat	20190513ip6844cgr1a_1_2.dat	20190513ip6844cgr1a_1_3.dat	20190513ip6844cgr1a_1_4.dat	20190513ip6844cgr1a_1_5.dat	20190513ip6844cgr1a_1_6.dat	20190513ip6844cgr1a_1_7.dat	20190513ip6844cgr1a_1_8.dat	20190513ip6844cgr1a_2_1.dat	20190513ip6844cgr1a_2_2.dat	20190513ip6844cgr1a_2_3.dat	20190513ip6844cgr1a_2_4.dat	20190513ip6844cgr1a_2_5.dat	20190513ip6844cgr1a_2_6.dat	20190513ip6844cgr1a_2_7.dat	20190513ip6844cgr1a_2_8.dat	20190513ip6844cgr1a_3_1.dat	20190513ip6844cgr1a_3_2.dat	20190513ip6844cgr1a_3_3.dat	20190513ip6844cgr1a_3_4.dat	20190513ip6844cgr1a_3_5.dat	20190513ip6844cgr1a_3_6.dat	20190513ip6844cgr1a_3_7.dat	20190513ip6844cgr1a_3_8.dat
Date exp	14/05/2019	14/05/2019	14/05/2019	14/05/2019	14/05/2019	14/05/2019	14/05/2019	14/05/2019	14/05/2019	14/05/2019	14/05/2019	14/05/2019	14/05/2019	14/05/2019	14/05/2019	14/05/2019	13/05/2019	13/05/2019	13/05/2019	13/05/2019	13/05/2019	13/05/2019	13/05/2019	13/05/2019
Heure exp	1899-12-31 19:00:08	1899-12-31 19:00:12	1899-12-31 19:00:08	1899-12-31 19:00:08	1899-12-31 19:00:08	1899-12-31 19:00:09	1899-12-31 19:00:25	1899-12-31 19:00:08	1899-12-31 19:00:12	1899-12-31 19:00:08	1899-12-31 19:00:08	1899-12-31 19:00:13	1899-12-31 19:00:09	1899-12-31 19:00:08	1899-12-31 19:00:09	1899-12-31 19:00:08	1899-12-31 10:41:32	1899-12-31 10:41:32	1899-12-31 10:41:32	1899-12-31 10:41:32	1899-12-31 10:41:32	1899-12-31 10:41:32	1899-12-31 10:41:32	1899-12-31 10:41:32
Animal	291	292	293	302	303	304	317	318	313	314	315	316	279	283	285	294
Gène	wtv	kov	kov	kop	kop	kop	wtv	kov	wtv	kov	wtv	wtv	kov	kop	kop	wtv
Total	1160	918	1216	1023	1685	1296	670	984	1421	859	982	847	1355	952	1232	1068	0	0	0	0	0	0	0	0
1<->6	102	205	271	129	214	193	152	176	145	172	251	104	278	140	294	244	*	*	*	*	*	*	*	*
7<->12	73	82	148	50	46	68	49	20	40	63	81	51	111	87	94	106	*	*	*	*	*	*	*	*
13<->18	17	18	18	11	33	33	24	37	18	23	23	28	53	31	51	30	*	*	*	*	*	*	*	*
19<->24	2	13	23	8	15	10	1	7	1	13	5	1	16	35	22	10	*	*	*	*	*	*	*	*
25<->30	2	0	3	7	23	12	13	18	3	1	0	8	23	13	14	6	*	*	*	*	*	*	*	*
31<->36	1	2	0	0	16	3	1	0	4	43	19	0	24	3	2	0	*	*	*	*	*	*	*	*
37<->42	15	31	63	19	28	21	23	51	14	37	9	12	39	39	20	14	*	*	*	*	*	*	*	*
43<->48	2	2	10	1	0	9	0	0	0	0	2	3	4	27	0	0	*	*	*	*	*	*	*	*
49<->54	169	129	158	232	393	340	100	217	262	109	124	75	136	81	103	30	*	*	*	*	*	*	*	*
55<->60	149	55	18	12	198	126	44	34	187	35	112	52	28	47	17	129	*	*	*	*	*	*	*	*
61<->66	162	37	58	42	140	14	31	52	135	17	83	20	56	64	96	40	*	*	*	*	*	*	*	*
67<->72	110	11	14	14	13	84	20	33	38	9	29	110	70	32	95	51	*	*	*	*	*	*	*	*
73<->78	52	0	2	109	80	74	11	16	122	1	26	82	54	6	105	59	*	*	*	*	*	*	*	*
79<->84	58	87	107	36	117	16	19	26	18	123	8	30	18	41	6	32	*	*	*	*	*	*	*	*
85<->90	11	11	117	29	34	47	5	131	70	17	33	6	107	1	8	110	*	*	*	*	*	*	*	*
91<->96	16	7	7	57	3	21	21	0	0	19	0	0	95	1	74	26	*	*	*	*	*	*	*	*
97<->102	7	1	4	0	6	2	6	8	6	3	0	5	10	51	9	11	*	*	*	*	*	*	*	*
103<->108	3	12	1	30	13	10	0	0	2	6	0	10	11	0	0	9	*	*	*	*	*	*	*	*
109<->114	75	2	4	23	48	3	17	17	24	32	48	9	16	5	0	21	*	*	*	*	*	*	*	*
115<->120	7	81	37	68	63	40	39	6	80	38	29	89	29	60	81	39	*	*	*	*	*	*	*	*
121<->126	40	76	45	90	76	92	18	67	147	23	42	83	62	39	43	29	*	*	*	*	*	*	*	*
127<->132	17	12	8	9	26	5	1	5	12	4	4	9	9	4	6	10	*	*	*	*	*	*	*	*
133<->138	3	4	0	9	17	17	7	2	22	13	9	2	7	3	26	8	*	*	*	*	*	*	*	*
139<->144	11	9	16	1	4	0	12	10	24	2	8	13	15	17	3	17	*	*	*	*	*	*	*	*
145<->150	1	0	30	18	8	27	10	0	2	13	4	0	0	0	2	1	*	*	*	*	*	*	*	*
151<->156	0	7	4	3	11	4	0	6	2	7	9	0	0	54	13	8	*	*	*	*	*	*	*	*
157<->162	21	2	15	3	4	5	13	6	10	0	5	25	1	0	2	1	*	*	*	*	*	*	*	*
163<->168	1	2	0	0	11	1	7	8	0	2	8	1	51	0	25	4	*	*	*	*	*	*	*	*
169<->174	11	14	0	3	26	9	0	0	7	9	0	0	11	27	17	0	*	*	*	*	*	*	*	*
175<->180	1	0	3	0	0	0	12	9	25	16	8	10	14	3	4	9	*	*	*	*	*	*	*	*
181<->186	7	1	0	10	0	10	2	0	1	0	3	7	5	1	0	0	*	*	*	*	*	*	*	*
187<->192	14	5	32	0	19	0	12	22	0	9	0	2	2	40	0	14	*	*	*	*	*	*	*	*
Nom var sortie :	Somme activité avant+arrière
Durée tranche (sec) :	600
Nom fichier	20190513ip6844cgr1a_1_1.dat	20190513ip6844cgr1a_1_2.dat	20190513ip6844cgr1a_1_3.dat	20190513ip6844cgr1a_1_4.dat	20190513ip6844cgr1a_1_5.dat	20190513ip6844cgr1a_1_6.dat	20190513ip6844cgr1a_1_7.dat	20190513ip6844cgr1a_1_8.dat	20190513ip6844cgr1a_2_1.dat	20190513ip6844cgr1a_2_2.dat	20190513ip6844cgr1a_2_3.dat	20190513ip6844cgr1a_2_4.dat	20190513ip6844cgr1a_2_5.dat	20190513ip6844cgr1a_2_6.dat	20190513ip6844cgr1a_2_7.dat	20190513ip6844cgr1a_2_8.dat	20190513ip6844cgr1a_3_1.dat	20190513ip6844cgr1a_3_2.dat	20190513ip6844cgr1a_3_3.dat	20190513ip6844cgr1a_3_4.dat	20190513ip6844cgr1a_3_5.dat	20190513ip6844cgr1a_3_6.dat	20190513ip6844cgr1a_3_7.dat	20190513ip6844cgr1a_3_8.dat
Date exp	14/05/2019	14/05/2019	14/05/2019	14/05/2019	14/05/2019	14/05/2019	14/05/2019	14/05/2019	14/05/2019	14/05/2019	14/05/2019	14/05/2019	14/05/2019	14/05/2019	14/05/2019	14/05/2019	13/05/2019	13/05/2019	13/05/2019	13/05/2019	13/05/2019	13/05/2019	13/05/2019	13/05/2019
Heure exp	1899-12-31 19:00:08	1899-12-31 19:00:12	1899-12-31 19:00:08	1899-12-31 19:00:08	1899-12-31 19:00:08	1899-12-31 19:00:09	1899-12-31 19:00:25	1899-12-31 19:00:08	1899-12-31 19:00:12	1899-12-31 19:00:08	1899-12-31 19:00:08	1899-12-31 19:00:13	1899-12-31 19:00:09	1899-12-31 19:00:08	1899-12-31 19:00:09	1899-12-31 19:00:08	1899-12-31 10:41:32	1899-12-31 10:41:32	1899-12-31 10:41:32	1899-12-31 10:41:32	1899-12-31 10:41:32	1899-12-31 10:41:32	1899-12-31 10:41:32	1899-12-31 10:41:32
Animal	291	292	293	302	303	304	317	318	313	314	315	316	279	283	285	294
Gène	wtv	kov	kov	kop	kop	kop	wtv	kov	wtv	kov	wtv	wtv	kov	kop	kop	wtv
Total	5792	7869	1272	7157	9366	10376	5759	6780	10312	5530	8868	4478	6354	8725	5981	7149	0	0	0	0	0	0	0	0
1<->6	788	1140	285	451	885	921	601	742	654	719	1138	434	1240	985	1016	928	*	*	*	*	*	*	*	*
7<->12	329	662	172	269	291	518	588	250	413	292	427	208	697	449	551	755	*	*	*	*	*	*	*	*
13<->18	191	283	21	290	234	386	324	224	570	123	208	121	571	239	278	195	*	*	*	*	*	*	*	*
19<->24	116	221	17	192	192	273	45	57	107	89	99	11	298	249	135	121	*	*	*	*	*	*	*	*
25<->30	110	62	4	94	240	202	160	92	142	21	66	64	204	145	66	53	*	*	*	*	*	*	*	*
31<->36	38	69	0	82	147	175	59	0	158	197	214	9	138	92	15	31	*	*	*	*	*	*	*	*
37<->42	86	268	99	155	140	260	316	237	162	161	208	65	425	488	147	158	*	*	*	*	*	*	*	*
43<->48	21	114	9	43	39	186	12	58	108	35	96	24	149	227	0	12	*	*	*	*	*	*	*	*
49<->54	589	541	135	589	970	1224	652	727	667	519	518	413	469	375	442	287	*	*	*	*	*	*	*	*
55<->60	442	364	20	196	652	704	355	165	837	255	542	235	203	237	76	489	*	*	*	*	*	*	*	*
61<->66	518	362	66	240	580	246	150	442	539	309	429	153	257	379	244	237	*	*	*	*	*	*	*	*
67<->72	534	173	22	198	149	608	79	321	319	135	389	356	268	324	313	344	*	*	*	*	*	*	*	*
73<->78	152	91	5	461	396	532	247	110	662	126	476	287	134	210	458	293	*	*	*	*	*	*	*	*
79<->84	217	578	99	400	718	133	142	280	275	464	158	232	70	496	87	179	*	*	*	*	*	*	*	*
85<->90	127	182	108	225	347	328	122	672	790	268	473	55	215	169	66	461	*	*	*	*	*	*	*	*
91<->96	115	185	6	402	207	294	264	114	148	148	52	26	239	180	320	229	*	*	*	*	*	*	*	*
97<->102	129	69	8	64	86	67	104	160	125	61	283	108	51	339	106	77	*	*	*	*	*	*	*	*
103<->108	59	137	6	255	210	192	35	71	150	143	142	90	46	125	18	99	*	*	*	*	*	*	*	*
109<->114	295	159	4	308	279	127	170	180	375	125	439	111	88	231	82	206	*	*	*	*	*	*	*	*
115<->120	71	460	31	282	365	419	235	182	588	269	466	252	139	437	420	351	*	*	*	*	*	*	*	*
121<->126	162	602	36	487	419	570	231	393	533	126	461	311	129	355	232	168	*	*	*	*	*	*	*	*
127<->132	79	142	9	119	197	238	40	116	282	37	300	126	25	231	39	158	*	*	*	*	*	*	*	*
133<->138	44	134	7	211	245	228	46	83	230	101	113	54	14	96	201	185	*	*	*	*	*	*	*	*
139<->144	90	128	24	145	164	115	91	231	160	33	150	91	61	255	99	260	*	*	*	*	*	*	*	*
145<->150	40	12	27	170	215	247	108	39	200	63	105	31	0	74	11	91	*	*	*	*	*	*	*	*
151<->156	9	150	4	79	194	241	28	146	134	174	189	105	1	528	119	194	*	*	*	*	*	*	*	*
157<->162	173	78	18	91	61	155	186	51	221	30	149	135	0	86	28	56	*	*	*	*	*	*	*	*
163<->168	33	51	0	148	108	124	116	129	72	15	161	68	117	53	155	81	*	*	*	*	*	*	*	*
169<->174	60	293	0	89	262	312	5	3	202	80	90	28	30	194	104	64	*	*	*	*	*	*	*	*
175<->180	35	29	6	97	93	105	72	193	174	218	89	57	41	125	67	150	*	*	*	*	*	*	*	*
181<->186	31	37	0	112	10	161	67	92	232	7	83	179	33	92	44	55	*	*	*	*	*	*	*	*
187<->192	109	93	24	213	271	85	109	220	83	187	155	39	2	260	42	182	*	*	*	*	*	*	*	*
Nom var sortie :	Somme activité avant+arrière+va-et-vient
Durée tranche (sec) :	600
Nom fichier	20190513ip6844cgr1a_1_1.dat	20190513ip6844cgr1a_1_2.dat	20190513ip6844cgr1a_1_3.dat	20190513ip6844cgr1a_1_4.dat	20190513ip6844cgr1a_1_5.dat	20190513ip6844cgr1a_1_6.dat	20190513ip6844cgr1a_1_7.dat	20190513ip6844cgr1a_1_8.dat	20190513ip6844cgr1a_2_1.dat	20190513ip6844cgr1a_2_2.dat	20190513ip6844cgr1a_2_3.dat	20190513ip6844cgr1a_2_4.dat	20190513ip6844cgr1a_2_5.dat	20190513ip6844cgr1a_2_6.dat	20190513ip6844cgr1a_2_7.dat	20190513ip6844cgr1a_2_8.dat	20190513ip6844cgr1a_3_1.dat	20190513ip6844cgr1a_3_2.dat	20190513ip6844cgr1a_3_3.dat	20190513ip6844cgr1a_3_4.dat	20190513ip6844cgr1a_3_5.dat	20190513ip6844cgr1a_3_6.dat	20190513ip6844cgr1a_3_7.dat	20190513ip6844cgr1a_3_8.dat
Date exp	14/05/2019	14/05/2019	14/05/2019	14/05/2019	14/05/2019	14/05/2019	14/05/2019	14/05/2019	14/05/2019	14/05/2019	14/05/2019	14/05/2019	14/05/2019	14/05/2019	14/05/2019	14/05/2019	13/05/2019	13/05/2019	13/05/2019	13/05/2019	13/05/2019	13/05/2019	13/05/2019	13/05/2019
Heure exp	1899-12-31 19:00:08	1899-12-31 19:00:12	1899-12-31 19:00:08	1899-12-31 19:00:08	1899-12-31 19:00:08	1899-12-31 19:00:09	1899-12-31 19:00:25	1899-12-31 19:00:08	1899-12-31 19:00:12	1899-12-31 19:00:08	1899-12-31 19:00:08	1899-12-31 19:00:13	1899-12-31 19:00:09	1899-12-31 19:00:08	1899-12-31 19:00:09	1899-12-31 19:00:08	1899-12-31 10:41:32	1899-12-31 10:41:32	1899-12-31 10:41:32	1899-12-31 10:41:32	1899-12-31 10:41:32	1899-12-31 10:41:32	1899-12-31 10:41:32	1899-12-31 10:41:32
Animal	291	292	293	302	303	304	317	318	313	314	315	316	279	283	285	294
Gène	wtv	kov	kov	kop	kop	kop	wtv	kov	wtv	kov	wtv	wtv	kov	kop	kop	wtv
Total	6522	8653	1854	7739	10362	11078	6262	7271	11366	6172	9529	4996	7229	9376	6491	7848	0	0	0	0	0	0	0	0
1<->6	902	1290	379	552	991	1013	683	829	808	860	1269	524	1431	1158	1156	1071	*	*	*	*	*	*	*	*
7<->12	387	738	238	330	323	556	652	260	473	363	467	260	805	525	629	847	*	*	*	*	*	*	*	*
13<->18	213	323	31	302	250	416	354	242	603	152	230	137	620	263	306	227	*	*	*	*	*	*	*	*
19<->24	130	255	29	200	206	279	48	65	118	112	107	13	326	265	147	137	*	*	*	*	*	*	*	*
25<->30	118	66	6	98	254	210	177	99	162	26	68	72	225	151	72	59	*	*	*	*	*	*	*	*
31<->36	42	81	0	82	155	179	61	0	170	232	239	9	149	96	17	33	*	*	*	*	*	*	*	*
37<->42	100	302	145	167	152	276	348	272	186	183	227	85	455	524	157	176	*	*	*	*	*	*	*	*
43<->48	21	122	17	45	39	192	12	60	114	39	100	26	159	239	0	12	*	*	*	*	*	*	*	*
49<->54	663	607	191	683	1150	1368	734	816	759	584	584	463	530	406	478	315	*	*	*	*	*	*	*	*
55<->60	498	410	36	209	758	788	378	180	959	294	587	273	223	256	82	545	*	*	*	*	*	*	*	*
61<->66	580	400	106	261	672	258	172	474	619	335	460	163	280	401	266	265	*	*	*	*	*	*	*	*
67<->72	608	185	36	210	165	650	93	341	351	145	411	403	313	338	339	372	*	*	*	*	*	*	*	*
73<->78	172	97	7	513	446	582	255	116	722	129	510	318	156	212	494	317	*	*	*	*	*	*	*	*
79<->84	247	638	149	414	800	146	152	292	297	519	168	248	80	520	87	197	*	*	*	*	*	*	*	*
85<->90	137	196	153	241	377	351	126	720	846	275	508	59	249	173	70	505	*	*	*	*	*	*	*	*
91<->96	125	191	9	424	213	312	280	120	154	159	53	26	293	180	344	249	*	*	*	*	*	*	*	*
97<->102	135	73	14	64	92	69	108	170	129	65	289	110	63	363	114	81	*	*	*	*	*	*	*	*
103<->108	63	147	10	269	222	198	35	71	152	151	144	94	58	125	18	107	*	*	*	*	*	*	*	*
109<->114	333	164	8	324	307	129	178	188	393	132	473	113	104	237	82	220	*	*	*	*	*	*	*	*
115<->120	81	495	47	312	414	435	254	186	634	288	492	277	157	471	448	376	*	*	*	*	*	*	*	*
121<->126	190	662	56	527	470	604	246	423	617	138	499	350	155	385	244	193	*	*	*	*	*	*	*	*
127<->132	89	154	15	125	213	244	42	120	302	41	308	134	29	239	43	170	*	*	*	*	*	*	*	*
133<->138	48	144	11	219	259	240	48	83	256	111	121	60	18	100	211	195	*	*	*	*	*	*	*	*
139<->144	102	136	42	147	168	115	99	239	182	35	155	103	73	269	101	266	*	*	*	*	*	*	*	*
145<->150	42	12	39	178	221	263	120	41	208	71	108	31	0	74	11	93	*	*	*	*	*	*	*	*
151<->156	9	164	6	81	200	243	28	152	138	176	195	105	1	554	121	204	*	*	*	*	*	*	*	*
157<->162	189	80	26	95	65	160	192	51	225	30	157	153	0	86	30	58	*	*	*	*	*	*	*	*
163<->168	37	53	0	148	112	125	120	135	72	17	173	68	143	53	163	89	*	*	*	*	*	*	*	*
169<->174	66	307	0	91	282	322	5	3	208	86	90	30	36	208	108	64	*	*	*	*	*	*	*	*
175<->180	37	29	10	99	93	105	78	197	190	222	95	61	55	127	67	160	*	*	*	*	*	*	*	*
181<->186	37	37	0	116	10	165	69	92	236	7	87	185	41	94	44	55	*	*	*	*	*	*	*	*
187<->192	121	95	38	213	283	85	115	234	83	195	155	43	2	284	42	190	*	*	*	*	*	*	*	*
Nom var sortie :	Licks à gauche
Durée tranche (sec) :	600
Nom fichier	20190513ip6844cgr1a_1_1.dat	20190513ip6844cgr1a_1_2.dat	20190513ip6844cgr1a_1_3.dat	20190513ip6844cgr1a_1_4.dat	20190513ip6844cgr1a_1_5.dat	20190513ip6844cgr1a_1_6.dat	20190513ip6844cgr1a_1_7.dat	20190513ip6844cgr1a_1_8.dat	20190513ip6844cgr1a_2_1.dat	20190513ip6844cgr1a_2_2.dat	20190513ip6844cgr1a_2_3.dat	20190513ip6844cgr1a_2_4.dat	20190513ip6844cgr1a_2_5.dat	20190513ip6844cgr1a_2_6.dat	20190513ip6844cgr1a_2_7.dat	20190513ip6844cgr1a_2_8.dat	20190513ip6844cgr1a_3_1.dat	20190513ip6844cgr1a_3_2.dat	20190513ip6844cgr1a_3_3.dat	20190513ip6844cgr1a_3_4.dat	20190513ip6844cgr1a_3_5.dat	20190513ip6844cgr1a_3_6.dat	20190513ip6844cgr1a_3_7.dat	20190513ip6844cgr1a_3_8.dat
Date exp	14/05/2019	14/05/2019	14/05/2019	14/05/2019	14/05/2019	14/05/2019	14/05/2019	14/05/2019	14/05/2019	14/05/2019	14/05/2019	14/05/2019	14/05/2019	14/05/2019	14/05/2019	14/05/2019	13/05/2019	13/05/2019	13/05/2019	13/05/2019	13/05/2019	13/05/2019	13/05/2019	13/05/2019
Heure exp	1899-12-31 19:00:08	1899-12-31 19:00:12	1899-12-31 19:00:08	1899-12-31 19:00:08	1899-12-31 19:00:08	1899-12-31 19:00:09	1899-12-31 19:00:25	1899-12-31 19:00:08	1899-12-31 19:00:12	1899-12-31 19:00:08	1899-12-31 19:00:08	1899-12-31 19:00:13	1899-12-31 19:00:09	1899-12-31 19:00:08	1899-12-31 19:00:09	1899-12-31 19:00:08	1899-12-31 10:41:32	1899-12-31 10:41:32	1899-12-31 10:41:32	1899-12-31 10:41:32	1899-12-31 10:41:32	1899-12-31 10:41:32	1899-12-31 10:41:32	1899-12-31 10:41:32
Animal	291	292	293	302	303	304	317	318	313	314	315	316	279	283	285	294
Gène	wtv	kov	kov	kop	kop	kop	wtv	kov	wtv	kov	wtv	wtv	kov	kop	kop	wtv
Total	0	0	0	0	0	0	0	0	0	0	0	7917	0	0	0	0	0	0	0	0	0	0	0	0
1<->6	0	0	0	0	0	0	0	0	0	0	0	0	0	0	0	0	*	*	*	*	*	*	*	*
7<->12	0	0	0	0	0	0	0	0	0	0	0	42	0	0	0	0	*	*	*	*	*	*	*	*
13<->18	0	0	0	0	0	0	0	0	0	0	0	0	0	0	0	0	*	*	*	*	*	*	*	*
19<->24	0	0	0	0	0	0	0	0	0	0	0	0	0	0	0	0	*	*	*	*	*	*	*	*
25<->30	0	0	0	0	0	0	0	0	0	0	0	299	0	0	0	0	*	*	*	*	*	*	*	*
31<->36	0	0	0	0	0	0	0	0	0	0	0	38	0	0	0	0	*	*	*	*	*	*	*	*
37<->42	0	0	0	0	0	0	0	0	0	0	0	43	0	0	0	0	*	*	*	*	*	*	*	*
43<->48	0	0	0	0	0	0	0	0	0	0	0	88	0	0	0	0	*	*	*	*	*	*	*	*
49<->54	0	0	0	0	0	0	0	0	0	0	0	144	0	0	0	0	*	*	*	*	*	*	*	*
55<->60	0	0	0	0	0	0	0	0	0	0	0	655	0	0	0	0	*	*	*	*	*	*	*	*
61<->66	0	0	0	0	0	0	0	0	0	0	0	44	0	0	0	0	*	*	*	*	*	*	*	*
67<->72	0	0	0	0	0	0	0	0	0	0	0	1092	0	0	0	0	*	*	*	*	*	*	*	*
73<->78	0	0	0	0	0	0	0	0	0	0	0	725	0	0	0	0	*	*	*	*	*	*	*	*
79<->84	0	0	0	0	0	0	0	0	0	0	0	860	0	0	0	0	*	*	*	*	*	*	*	*
85<->90	0	0	0	0	0	0	0	0	0	0	0	179	0	0	0	0	*	*	*	*	*	*	*	*
91<->96	0	0	0	0	0	0	0	0	0	0	0	6	0	0	0	0	*	*	*	*	*	*	*	*
97<->102	0	0	0	0	0	0	0	0	0	0	0	347	0	0	0	0	*	*	*	*	*	*	*	*
103<->108	0	0	0	0	0	0	0	0	0	0	0	547	0	0	0	0	*	*	*	*	*	*	*	*
109<->114	0	0	0	0	0	0	0	0	0	0	0	141	0	0	0	0	*	*	*	*	*	*	*	*
115<->120	0	0	0	0	0	0	0	0	0	0	0	1201	0	0	0	0	*	*	*	*	*	*	*	*
121<->126	0	0	0	0	0	0	0	0	0	0	0	107	0	0	0	0	*	*	*	*	*	*	*	*
127<->132	0	0	0	0	0	0	0	0	0	0	0	109	0	0	0	0	*	*	*	*	*	*	*	*
133<->138	0	0	0	0	0	0	0	0	0	0	0	115	0	0	0	0	*	*	*	*	*	*	*	*
139<->144	0	0	0	0	0	0	0	0	0	0	0	208	0	0	0	0	*	*	*	*	*	*	*	*
145<->150	0	0	0	0	0	0	0	0	0	0	0	114	0	0	0	0	*	*	*	*	*	*	*	*
151<->156	0	0	0	0	0	0	0	0	0	0	0	92	0	0	0	0	*	*	*	*	*	*	*	*
157<->162	0	0	0	0	0	0	0	0	0	0	0	240	0	0	0	0	*	*	*	*	*	*	*	*
163<->168	0	0	0	0	0	0	0	0	0	0	0	75	0	0	0	0	*	*	*	*	*	*	*	*
169<->174	0	0	0	0	0	0	0	0	0	0	0	161	0	0	0	0	*	*	*	*	*	*	*	*
175<->180	0	0	0	0	0	0	0	0	0	0	0	84	0	0	0	0	*	*	*	*	*	*	*	*
181<->186	0	0	0	0	0	0	0	0	0	0	0	161	0	0	0	0	*	*	*	*	*	*	*	*
187<->192	0	0	0	0	0	0	0	0	0	0	0	0	0	0	0	0	*	*	*	*	*	*	*	*
Nom var sortie :	Licks à droite
Durée tranche (sec) :	600
Nom fichier	20190513ip6844cgr1a_1_1.dat	20190513ip6844cgr1a_1_2.dat	20190513ip6844cgr1a_1_3.dat	20190513ip6844cgr1a_1_4.dat	20190513ip6844cgr1a_1_5.dat	20190513ip6844cgr1a_1_6.dat	20190513ip6844cgr1a_1_7.dat	20190513ip6844cgr1a_1_8.dat	20190513ip6844cgr1a_2_1.dat	20190513ip6844cgr1a_2_2.dat	20190513ip6844cgr1a_2_3.dat	20190513ip6844cgr1a_2_4.dat	20190513ip6844cgr1a_2_5.dat	20190513ip6844cgr1a_2_6.dat	20190513ip6844cgr1a_2_7.dat	20190513ip6844cgr1a_2_8.dat	20190513ip6844cgr1a_3_1.dat	20190513ip6844cgr1a_3_2.dat	20190513ip6844cgr1a_3_3.dat	20190513ip6844cgr1a_3_4.dat	20190513ip6844cgr1a_3_5.dat	20190513ip6844cgr1a_3_6.dat	20190513ip6844cgr1a_3_7.dat	20190513ip6844cgr1a_3_8.dat
Date exp	14/05/2019	14/05/2019	14/05/2019	14/05/2019	14/05/2019	14/05/2019	14/05/2019	14/05/2019	14/05/2019	14/05/2019	14/05/2019	14/05/2019	14/05/2019	14/05/2019	14/05/2019	14/05/2019	13/05/2019	13/05/2019	13/05/2019	13/05/2019	13/05/2019	13/05/2019	13/05/2019	13/05/2019
Heure exp	1899-12-31 19:00:08	1899-12-31 19:00:12	1899-12-31 19:00:08	1899-12-31 19:00:08	1899-12-31 19:00:08	1899-12-31 19:00:09	1899-12-31 19:00:25	1899-12-31 19:00:08	1899-12-31 19:00:12	1899-12-31 19:00:08	1899-12-31 19:00:08	1899-12-31 19:00:13	1899-12-31 19:00:09	1899-12-31 19:00:08	1899-12-31 19:00:09	1899-12-31 19:00:08	1899-12-31 10:41:32	1899-12-31 10:41:32	1899-12-31 10:41:32	1899-12-31 10:41:32	1899-12-31 10:41:32	1899-12-31 10:41:32	1899-12-31 10:41:32	1899-12-31 10:41:32
Animal	291	292	293	302	303	304	317	318	313	314	315	316	279	283	285	294
Gène	wtv	kov	kov	kop	kop	kop	wtv	kov	wtv	kov	wtv	wtv	kov	kop	kop	wtv
Total	6836	7588	7294	7078	10232	8609	7922	48424	5345	8071	9345	13504	11140	401	11380	7968	0	0	0	0	0	0	0	0
1<->6	68	36	228	9	318	47	145	22	107	112	776	5328	264	88	11	179	*	*	*	*	*	*	*	*
7<->12	139	75	737	344	2342	1082	55	6176	72	221	780	8176	1333	10	3490	142	*	*	*	*	*	*	*	*
13<->18	120	20	88	189	125	641	116	23377	93	133	53	0	315	24	410	35	*	*	*	*	*	*	*	*
19<->24	151	187	136	58	433	124	0	9815	64	193	34	0	325	19	432	30	*	*	*	*	*	*	*	*
25<->30	345	49	80	348	254	98	73	205	172	23	0	0	193	260	108	57	*	*	*	*	*	*	*	*
31<->36	102	87	0	135	146	79	0	0	41	321	16	0	53	0	192	7	*	*	*	*	*	*	*	*
37<->42	173	85	205	133	72	92	0	87	96	92	127	0	62	0	174	44	*	*	*	*	*	*	*	*
43<->48	63	111	44	14	0	196	0	0	15	6	0	0	0	0	0	19	*	*	*	*	*	*	*	*
49<->54	240	15	214	39	259	275	413	751	126	350	307	0	791	0	296	246	*	*	*	*	*	*	*	*
55<->60	332	943	373	490	464	493	351	51	244	687	780	0	398	0	265	564	*	*	*	*	*	*	*	*
61<->66	571	802	778	540	516	216	193	861	39	524	810	0	484	0	550	404	*	*	*	*	*	*	*	*
67<->72	504	682	319	469	185	581	630	881	535	442	983	0	966	0	361	542	*	*	*	*	*	*	*	*
73<->78	275	49	203	640	563	476	336	478	827	125	944	0	637	0	856	718	*	*	*	*	*	*	*	*
79<->84	592	1053	771	458	700	337	470	327	273	1004	333	0	416	0	363	453	*	*	*	*	*	*	*	*
85<->90	391	248	362	489	218	561	63	1042	536	199	591	0	717	0	136	396	*	*	*	*	*	*	*	*
91<->96	286	175	115	339	219	102	906	178	129	341	0	0	500	0	706	651	*	*	*	*	*	*	*	*
97<->102	164	37	131	17	91	256	332	89	108	62	6	0	237	0	288	160	*	*	*	*	*	*	*	*
103<->108	178	135	0	147	327	14	204	0	68	190	0	0	425	0	64	43	*	*	*	*	*	*	*	*
109<->114	416	435	66	174	429	365	631	487	191	167	762	0	402	0	101	544	*	*	*	*	*	*	*	*
115<->120	270	495	671	611	552	356	774	586	578	577	535	0	332	0	740	807	*	*	*	*	*	*	*	*
121<->126	204	609	315	64	254	468	202	469	133	143	320	0	243	0	174	75	*	*	*	*	*	*	*	*
127<->132	136	100	304	43	159	201	140	398	90	306	157	0	219	0	43	237	*	*	*	*	*	*	*	*
133<->138	85	308	172	110	276	288	133	170	115	184	104	0	103	0	99	160	*	*	*	*	*	*	*	*
139<->144	12	153	81	6	65	20	280	276	5	196	103	0	222	0	206	256	*	*	*	*	*	*	*	*
145<->150	114	36	203	185	222	128	150	128	51	193	162	0	0	0	234	163	*	*	*	*	*	*	*	*
151<->156	165	105	0	213	180	245	0	385	90	227	168	0	28	0	228	265	*	*	*	*	*	*	*	*
157<->162	200	57	156	247	110	244	57	133	8	36	80	0	0	0	85	148	*	*	*	*	*	*	*	*
163<->168	57	183	74	92	95	308	432	387	110	203	228	0	568	0	202	132	*	*	*	*	*	*	*	*
169<->174	188	184	48	236	428	240	278	9	167	343	0	0	0	0	189	127	*	*	*	*	*	*	*	*
175<->180	142	1	61	182	60	74	220	296	105	274	48	0	553	0	96	190	*	*	*	*	*	*	*	*
181<->186	9	85	86	8	83	2	244	31	141	0	138	0	281	0	0	134	*	*	*	*	*	*	*	*
187<->192	144	48	273	49	87	0	94	329	16	197	0	0	73	0	281	40	*	*	*	*	*	*	*	*
Nom var sortie :	Somme des licks
Durée tranche (sec) :	600
Nom fichier	20190513ip6844cgr1a_1_1.dat	20190513ip6844cgr1a_1_2.dat	20190513ip6844cgr1a_1_3.dat	20190513ip6844cgr1a_1_4.dat	20190513ip6844cgr1a_1_5.dat	20190513ip6844cgr1a_1_6.dat	20190513ip6844cgr1a_1_7.dat	20190513ip6844cgr1a_1_8.dat	20190513ip6844cgr1a_2_1.dat	20190513ip6844cgr1a_2_2.dat	20190513ip6844cgr1a_2_3.dat	20190513ip6844cgr1a_2_4.dat	20190513ip6844cgr1a_2_5.dat	20190513ip6844cgr1a_2_6.dat	20190513ip6844cgr1a_2_7.dat	20190513ip6844cgr1a_2_8.dat	20190513ip6844cgr1a_3_1.dat	20190513ip6844cgr1a_3_2.dat	20190513ip6844cgr1a_3_3.dat	20190513ip6844cgr1a_3_4.dat	20190513ip6844cgr1a_3_5.dat	20190513ip6844cgr1a_3_6.dat	20190513ip6844cgr1a_3_7.dat	20190513ip6844cgr1a_3_8.dat
Date exp	14/05/2019	14/05/2019	14/05/2019	14/05/2019	14/05/2019	14/05/2019	14/05/2019	14/05/2019	14/05/2019	14/05/2019	14/05/2019	14/05/2019	14/05/2019	14/05/2019	14/05/2019	14/05/2019	13/05/2019	13/05/2019	13/05/2019	13/05/2019	13/05/2019	13/05/2019	13/05/2019	13/05/2019
Heure exp	1899-12-31 19:00:08	1899-12-31 19:00:12	1899-12-31 19:00:08	1899-12-31 19:00:08	1899-12-31 19:00:08	1899-12-31 19:00:09	1899-12-31 19:00:25	1899-12-31 19:00:08	1899-12-31 19:00:12	1899-12-31 19:00:08	1899-12-31 19:00:08	1899-12-31 19:00:13	1899-12-31 19:00:09	1899-12-31 19:00:08	1899-12-31 19:00:09	1899-12-31 19:00:08	1899-12-31 10:41:32	1899-12-31 10:41:32	1899-12-31 10:41:32	1899-12-31 10:41:32	1899-12-31 10:41:32	1899-12-31 10:41:32	1899-12-31 10:41:32	1899-12-31 10:41:32
Animal	291	292	293	302	303	304	317	318	313	314	315	316	279	283	285	294
Gène	wtv	kov	kov	kop	kop	kop	wtv	kov	wtv	kov	wtv	wtv	kov	kop	kop	wtv
Total	6836	7588	7294	7078	10232	8609	7922	48424	5345	8071	9345	21421	11140	401	11380	7968	0	0	0	0	0	0	0	0
1<->6	68	36	228	9	318	47	145	22	107	112	776	5328	264	88	11	179	*	*	*	*	*	*	*	*
7<->12	139	75	737	344	2342	1082	55	6176	72	221	780	8218	1333	10	3490	142	*	*	*	*	*	*	*	*
13<->18	120	20	88	189	125	641	116	23377	93	133	53	0	315	24	410	35	*	*	*	*	*	*	*	*
19<->24	151	187	136	58	433	124	0	9815	64	193	34	0	325	19	432	30	*	*	*	*	*	*	*	*
25<->30	345	49	80	348	254	98	73	205	172	23	0	299	193	260	108	57	*	*	*	*	*	*	*	*
31<->36	102	87	0	135	146	79	0	0	41	321	16	38	53	0	192	7	*	*	*	*	*	*	*	*
37<->42	173	85	205	133	72	92	0	87	96	92	127	43	62	0	174	44	*	*	*	*	*	*	*	*
43<->48	63	111	44	14	0	196	0	0	15	6	0	88	0	0	0	19	*	*	*	*	*	*	*	*
49<->54	240	15	214	39	259	275	413	751	126	350	307	144	791	0	296	246	*	*	*	*	*	*	*	*
55<->60	332	943	373	490	464	493	351	51	244	687	780	655	398	0	265	564	*	*	*	*	*	*	*	*
61<->66	571	802	778	540	516	216	193	861	39	524	810	44	484	0	550	404	*	*	*	*	*	*	*	*
67<->72	504	682	319	469	185	581	630	881	535	442	983	1092	966	0	361	542	*	*	*	*	*	*	*	*
73<->78	275	49	203	640	563	476	336	478	827	125	944	725	637	0	856	718	*	*	*	*	*	*	*	*
79<->84	592	1053	771	458	700	337	470	327	273	1004	333	860	416	0	363	453	*	*	*	*	*	*	*	*
85<->90	391	248	362	489	218	561	63	1042	536	199	591	179	717	0	136	396	*	*	*	*	*	*	*	*
91<->96	286	175	115	339	219	102	906	178	129	341	0	6	500	0	706	651	*	*	*	*	*	*	*	*
97<->102	164	37	131	17	91	256	332	89	108	62	6	347	237	0	288	160	*	*	*	*	*	*	*	*
103<->108	178	135	0	147	327	14	204	0	68	190	0	547	425	0	64	43	*	*	*	*	*	*	*	*
109<->114	416	435	66	174	429	365	631	487	191	167	762	141	402	0	101	544	*	*	*	*	*	*	*	*
115<->120	270	495	671	611	552	356	774	586	578	577	535	1201	332	0	740	807	*	*	*	*	*	*	*	*
121<->126	204	609	315	64	254	468	202	469	133	143	320	107	243	0	174	75	*	*	*	*	*	*	*	*
127<->132	136	100	304	43	159	201	140	398	90	306	157	109	219	0	43	237	*	*	*	*	*	*	*	*
133<->138	85	308	172	110	276	288	133	170	115	184	104	115	103	0	99	160	*	*	*	*	*	*	*	*
139<->144	12	153	81	6	65	20	280	276	5	196	103	208	222	0	206	256	*	*	*	*	*	*	*	*
145<->150	114	36	203	185	222	128	150	128	51	193	162	114	0	0	234	163	*	*	*	*	*	*	*	*
151<->156	165	105	0	213	180	245	0	385	90	227	168	92	28	0	228	265	*	*	*	*	*	*	*	*
157<->162	200	57	156	247	110	244	57	133	8	36	80	240	0	0	85	148	*	*	*	*	*	*	*	*
163<->168	57	183	74	92	95	308	432	387	110	203	228	75	568	0	202	132	*	*	*	*	*	*	*	*
169<->174	188	184	48	236	428	240	278	9	167	343	0	161	0	0	189	127	*	*	*	*	*	*	*	*
175<->180	142	1	61	182	60	74	220	296	105	274	48	84	553	0	96	190	*	*	*	*	*	*	*	*
181<->186	9	85	86	8	83	2	244	31	141	0	138	161	281	0	0	134	*	*	*	*	*	*	*	*
187<->192	144	48	273	49	87	0	94	329	16	197	0	0	73	0	281	40	*	*	*	*	*	*	*	*
Nom var sortie :	Pellets distribuées
Durée tranche (sec) :	600
Nom fichier	20190513ip6844cgr1a_1_1.dat	20190513ip6844cgr1a_1_2.dat	20190513ip6844cgr1a_1_3.dat	20190513ip6844cgr1a_1_4.dat	20190513ip6844cgr1a_1_5.dat	20190513ip6844cgr1a_1_6.dat	20190513ip6844cgr1a_1_7.dat	20190513ip6844cgr1a_1_8.dat	20190513ip6844cgr1a_2_1.dat	20190513ip6844cgr1a_2_2.dat	20190513ip6844cgr1a_2_3.dat	20190513ip6844cgr1a_2_4.dat	20190513ip6844cgr1a_2_5.dat	20190513ip6844cgr1a_2_6.dat	20190513ip6844cgr1a_2_7.dat	20190513ip6844cgr1a_2_8.dat	20190513ip6844cgr1a_3_1.dat	20190513ip6844cgr1a_3_2.dat	20190513ip6844cgr1a_3_3.dat	20190513ip6844cgr1a_3_4.dat	20190513ip6844cgr1a_3_5.dat	20190513ip6844cgr1a_3_6.dat	20190513ip6844cgr1a_3_7.dat	20190513ip6844cgr1a_3_8.dat
Date exp	14/05/2019	14/05/2019	14/05/2019	14/05/2019	14/05/2019	14/05/2019	14/05/2019	14/05/2019	14/05/2019	14/05/2019	14/05/2019	14/05/2019	14/05/2019	14/05/2019	14/05/2019	14/05/2019	13/05/2019	13/05/2019	13/05/2019	13/05/2019	13/05/2019	13/05/2019	13/05/2019	13/05/2019
Heure exp	1899-12-31 19:00:08	1899-12-31 19:00:12	1899-12-31 19:00:08	1899-12-31 19:00:08	1899-12-31 19:00:08	1899-12-31 19:00:09	1899-12-31 19:00:25	1899-12-31 19:00:08	1899-12-31 19:00:12	1899-12-31 19:00:08	1899-12-31 19:00:08	1899-12-31 19:00:13	1899-12-31 19:00:09	1899-12-31 19:00:08	1899-12-31 19:00:09	1899-12-31 19:00:08	1899-12-31 10:41:32	1899-12-31 10:41:32	1899-12-31 10:41:32	1899-12-31 10:41:32	1899-12-31 10:41:32	1899-12-31 10:41:32	1899-12-31 10:41:32	1899-12-31 10:41:32
Animal	291	292	293	302	303	304	317	318	313	314	315	316	279	283	285	294
Gène	wtv	kov	kov	kop	kop	kop	wtv	kov	wtv	kov	wtv	wtv	kov	kop	kop	wtv
Total	305	359	435	443	314	374	408	431	134	334	265	267	438	335	134	404	0	0	0	0	0	0	0	0
1<->6	19	35	35	24	26	26	20	18	12	26	15	12	14	34	29	33	*	*	*	*	*	*	*	*
7<->12	7	16	32	19	8	13	17	11	8	12	6	4	21	21	13	11	*	*	*	*	*	*	*	*
13<->18	8	12	7	7	10	7	12	12	4	6	9	8	13	19	14	7	*	*	*	*	*	*	*	*
19<->24	12	5	13	9	5	10	5	8	6	14	6	2	13	14	10	9	*	*	*	*	*	*	*	*
25<->30	9	9	7	12	9	10	6	14	5	1	0	12	16	9	14	8	*	*	*	*	*	*	*	*
31<->36	10	8	7	7	5	8	0	0	6	16	17	1	3	0	6	9	*	*	*	*	*	*	*	*
37<->42	4	8	20	10	8	7	17	12	2	3	5	8	7	17	7	13	*	*	*	*	*	*	*	*
43<->48	5	10	6	1	3	12	0	2	5	2	4	0	12	11	5	5	*	*	*	*	*	*	*	*
49<->54	16	13	17	18	15	21	23	28	6	26	15	16	32	19	19	13	*	*	*	*	*	*	*	*
55<->60	13	25	19	22	22	22	18	10	11	13	15	17	9	30	3	17	*	*	*	*	*	*	*	*
61<->66	16	24	34	19	16	10	20	25	4	20	15	11	30	15	1	13	*	*	*	*	*	*	*	*
67<->72	20	17	16	27	8	32	23	32	0	12	11	22	38	6	0	21	*	*	*	*	*	*	*	*
73<->78	10	6	14	40	26	23	16	18	9	10	11	18	25	17	1	26	*	*	*	*	*	*	*	*
79<->84	19	32	25	18	20	14	19	21	1	32	14	15	25	23	0	13	*	*	*	*	*	*	*	*
85<->90	17	5	16	25	6	12	3	35	5	5	15	7	21	4	0	23	*	*	*	*	*	*	*	*
91<->96	9	3	3	14	1	12	40	11	0	6	4	6	14	0	1	17	*	*	*	*	*	*	*	*
97<->102	6	0	7	0	8	11	4	3	1	5	3	10	8	25	0	2	*	*	*	*	*	*	*	*
103<->108	13	15	9	12	13	6	7	9	3	10	2	14	19	0	0	14	*	*	*	*	*	*	*	*
109<->114	14	11	11	27	17	12	27	13	0	11	20	6	6	0	0	14	*	*	*	*	*	*	*	*
115<->120	11	20	21	27	19	21	32	25	3	15	13	25	15	44	0	34	*	*	*	*	*	*	*	*
121<->126	4	10	12	1	1	7	3	19	0	2	5	0	9	1	0	2	*	*	*	*	*	*	*	*
127<->132	10	8	15	5	2	13	0	16	0	11	6	3	5	2	0	12	*	*	*	*	*	*	*	*
133<->138	2	5	9	3	5	6	14	5	3	7	5	9	4	1	1	4	*	*	*	*	*	*	*	*
139<->144	4	8	9	7	8	0	7	7	2	9	9	1	3	3	0	16	*	*	*	*	*	*	*	*
145<->150	10	11	9	19	5	15	8	13	1	6	1	12	0	0	0	5	*	*	*	*	*	*	*	*
151<->156	4	0	9	13	9	6	0	11	5	6	5	1	0	8	0	10	*	*	*	*	*	*	*	*
157<->162	7	9	8	8	5	14	9	12	5	5	11	7	0	0	0	11	*	*	*	*	*	*	*	*
163<->168	2	6	4	9	4	7	18	8	2	6	6	7	17	0	0	9	*	*	*	*	*	*	*	*
169<->174	12	7	5	7	14	10	3	0	6	9	0	4	0	0	0	10	*	*	*	*	*	*	*	*
175<->180	7	3	8	13	5	3	9	9	8	14	4	9	31	0	6	5	*	*	*	*	*	*	*	*
181<->186	0	7	9	5	1	4	17	13	5	1	13	0	15	0	0	7	*	*	*	*	*	*	*	*
187<->192	5	11	19	15	10	0	11	11	6	13	0	0	13	12	4	11	*	*	*	*	*	*	*	*

## Sheet: Raw data gr1b
Date version :	2002-03-28
Date :	2019-05-22
Heure :	1899-12-31 16:53:13
Nom var sortie :	Activité à l'arrière
Durée tranche (sec) :	600
Nom fichier	20190520ip6844cgp1b_1_1.dat	20190520ip6844cgp1b_1_2.dat	20190520ip6844cgp1b_1_3.dat	20190520ip6844cgp1b_1_4.dat	20190520ip6844cgp1b_1_5.dat	20190520ip6844cgp1b_1_6.dat	20190520ip6844cgp1b_1_7.dat	20190520ip6844cgp1b_1_8.dat	20190520ip6844cgp1b_2_1.dat	20190520ip6844cgp1b_2_2.dat	20190520ip6844cgp1b_2_3.dat	20190520ip6844cgp1b_2_4.dat	20190520ip6844cgp1b_2_5.dat	20190520ip6844cgp1b_2_6.dat	20190520ip6844cgp1b_2_7.dat	20190520ip6844cgp1b_2_8.dat	20190520ip6844cgp1b_3_1.dat	20190520ip6844cgp1b_3_2.dat	20190520ip6844cgp1b_3_3.dat	20190520ip6844cgp1b_3_5.dat	20190520ip6844cgp1b_3_6.dat
Date exp	21/05/2019	21/05/2019	21/05/2019	21/05/2019	21/05/2019	21/05/2019	21/05/2019	21/05/2019	21/05/2019	21/05/2019	21/05/2019	21/05/2019	21/05/2019	21/05/2019	21/05/2019	21/05/2019	21/05/2019	21/05/2019	21/05/2019	21/05/2019	21/05/2019
Heure exp	1899-12-31 19:01:30	1899-12-31 19:01:33	1899-12-31 19:01:34	1899-12-31 19:01:35	1899-12-31 19:01:37	1899-12-31 19:01:43	1899-12-31 19:01:39	1899-12-31 19:01:40	1899-12-31 19:01:44	1899-12-31 19:01:47	1899-12-31 19:01:46	1899-12-31 19:01:47	1899-12-31 19:01:49	1899-12-31 19:01:50	1899-12-31 19:01:51	1899-12-31 19:02:00	1899-12-31 19:01:57	1899-12-31 19:01:59	1899-12-31 19:02:00	1899-12-31 19:02:02	1899-12-31 19:02:03
Animal	375	376	365	366	350	378	357	339	369	370	355	356	336	337	338	377	349	368	354	371	335
Gène	ko	ko	ko	ko	wt	ko	wt	ko	ko	wt	ko	ko	ko	wt	ko	wt	wt	ko	ko	ko	wt
Total	1327	3895	1581	650	2917	2268	4265	1658	1312	859	7118	2178	3136	4853	3081	1350	7003	3848	2476	2361	2713
1<->6	279	266	264	212	360	616	515	378	359	198	768	283	366	478	524	190	712	589	329	646	510
7<->12	21	133	64	58	146	371	130	155	96	0	297	160	452	279	248	65	369	298	156	160	341
13<->18	32	318	36	24	139	214	302	85	64	26	282	75	249	194	306	30	228	220	92	60	23
19<->24	21	122	14	4	115	24	40	30	7	14	118	44	146	75	458	17	143	147	101	25	158
25<->30	40	233	28	18	251	26	235	50	53	13	284	15	258	140	260	31	245	274	141	66	142
31<->36	25	108	21	4	149	17	539	14	15	18	154	18	227	23	147	3	123	245	172	31	110
37<->42	25	21	8	8	312	7	274	5	0	0	123	23	100	19	83	3	51	50	136	0	15
43<->48	9	184	3	2	127	28	71	0	20	10	24	4	294	0	234	0	14	222	172	6	117
49<->54	279	239	337	109	533	301	690	176	267	117	340	332	367	251	305	172	406	622	207	377	506
55<->60	77	475	217	44	245	98	488	95	25	123	264	234	130	148	33	55	513	145	140	177	212
61<->66	52	497	69	26	81	70	160	11	40	17	317	207	27	184	111	73	297	227	132	25	26
67<->72	29	449	56	8	27	19	166	3	74	15	143	148	19	221	49	127	81	145	87	63	70
73<->78	66	169	31	26	91	23	18	127	22	98	265	113	40	72	34	13	363	95	137	17	6
79<->84	41	397	6	25	3	94	5	213	74	28	218	120	39	231	98	174	168	71	119	119	24
85<->90	17	76	66	22	12	35	135	35	49	0	229	78	12	102	16	21	196	28	49	95	87
91<->96	21	37	17	0	4	0	115	24	29	9	388	35	64	120	0	19	440	10	25	25	6
97<->102	0	0	59	8	15	7	11	6	4	0	328	20	57	29	19	0	217	24	48	21	19
103<->108	21	0	0	1	4	22	6	21	11	0	96	11	3	166	20	43	251	58	14	47	10
109<->114	6	35	65	12	106	30	50	18	9	30	47	74	5	201	22	27	164	62	24	13	53
115<->120	80	16	57	4	3	42	116	85	34	28	310	64	73	455	21	84	307	111	22	87	94
121<->126	61	40	68	10	80	48	99	64	14	57	182	45	30	186	20	101	201	93	24	58	39
127<->132	11	21	6	5	15	33	17	4	15	12	229	12	27	68	6	17	132	6	16	19	31
133<->138	5	7	9	3	7	0	6	5	1	0	62	10	33	57	5	10	81	16	14	22	13
139<->144	4	11	2	0	12	49	0	17	0	19	178	12	14	10	17	0	97	6	20	13	4
145<->150	29	0	14	3	4	3	11	0	7	0	300	5	12	199	0	15	147	0	6	49	35
151<->156	15	4	2	0	5	14	31	16	3	0	201	2	15	265	26	0	93	9	47	44	2
157<->162	5	0	0	0	14	7	0	4	9	2	136	5	52	18	0	14	92	47	2	17	2
163<->168	0	7	51	6	9	18	8	2	1	0	195	6	6	115	1	1	220	0	2	13	18
169<->174	31	25	4	0	17	2	2	8	2	1	38	1	3	86	3	15	217	7	16	0	0
175<->180	14	5	0	0	15	7	3	7	0	0	108	16	5	126	11	7	102	17	0	32	34
181<->186	5	0	0	6	0	0	3	0	3	17	343	0	5	26	0	0	107	4	19	9	0
187<->192	6	0	7	2	16	43	19	0	5	7	151	6	6	309	4	23	226	0	7	25	6
Nom var sortie :	Activité de va-et-vient
Durée tranche (sec) :	600
Nom fichier	20190520ip6844cgp1b_1_1.dat	20190520ip6844cgp1b_1_2.dat	20190520ip6844cgp1b_1_3.dat	20190520ip6844cgp1b_1_4.dat	20190520ip6844cgp1b_1_5.dat	20190520ip6844cgp1b_1_6.dat	20190520ip6844cgp1b_1_7.dat	20190520ip6844cgp1b_1_8.dat	20190520ip6844cgp1b_2_1.dat	20190520ip6844cgp1b_2_2.dat	20190520ip6844cgp1b_2_3.dat	20190520ip6844cgp1b_2_4.dat	20190520ip6844cgp1b_2_5.dat	20190520ip6844cgp1b_2_6.dat	20190520ip6844cgp1b_2_7.dat	20190520ip6844cgp1b_2_8.dat	20190520ip6844cgp1b_3_1.dat	20190520ip6844cgp1b_3_2.dat	20190520ip6844cgp1b_3_3.dat	20190520ip6844cgp1b_3_5.dat	20190520ip6844cgp1b_3_6.dat
Date exp	21/05/2019	21/05/2019	21/05/2019	21/05/2019	21/05/2019	21/05/2019	21/05/2019	21/05/2019	21/05/2019	21/05/2019	21/05/2019	21/05/2019	21/05/2019	21/05/2019	21/05/2019	21/05/2019	21/05/2019	21/05/2019	21/05/2019	21/05/2019	21/05/2019
Heure exp	1899-12-31 19:01:30	1899-12-31 19:01:33	1899-12-31 19:01:34	1899-12-31 19:01:35	1899-12-31 19:01:37	1899-12-31 19:01:43	1899-12-31 19:01:39	1899-12-31 19:01:40	1899-12-31 19:01:44	1899-12-31 19:01:47	1899-12-31 19:01:46	1899-12-31 19:01:47	1899-12-31 19:01:49	1899-12-31 19:01:50	1899-12-31 19:01:51	1899-12-31 19:02:00	1899-12-31 19:01:57	1899-12-31 19:01:59	1899-12-31 19:02:00	1899-12-31 19:02:02	1899-12-31 19:02:03
Animal	375	376	365	366	350	378	357	339	369	370	355	356	336	337	338	377	349	368	354	371	335
Gène	ko	ko	ko	ko	wt	ko	wt	ko	ko	wt	ko	ko	ko	wt	ko	wt	wt	ko	ko	ko	wt
Total	669	651	658	457	635	742	648	646	720	488	761	1263	654	956	632	502	932	804	736	892	473
1<->6	81	72	94	103	119	113	85	124	116	67	153	120	137	146	105	60	170	119	147	194	77
7<->12	8	15	26	30	44	42	4	60	54	0	55	46	49	68	38	36	60	36	60	68	19
13<->18	16	35	22	26	27	77	12	28	38	18	33	25	18	35	28	14	32	24	32	30	0
19<->24	8	7	12	4	2	6	0	10	8	14	15	31	26	25	36	6	40	2	42	9	26
25<->30	22	25	16	16	26	18	16	22	24	16	26	10	18	31	18	16	36	6	38	23	14
31<->36	6	6	12	2	10	10	32	8	16	18	17	10	14	7	12	4	14	8	24	16	2
37<->42	12	0	4	4	12	4	4	4	0	0	16	14	10	14	5	2	4	0	6	0	0
43<->48	4	10	2	2	8	9	6	0	8	8	2	2	4	0	4	0	2	8	10	8	8
49<->54	122	82	157	72	71	119	134	73	112	72	74	119	81	158	99	56	82	135	64	143	84
55<->60	34	102	65	24	64	52	55	41	17	72	42	83	62	47	25	26	78	58	29	61	43
61<->66	28	33	40	12	44	32	35	6	21	16	20	95	14	49	42	30	38	75	20	22	16
67<->72	20	19	18	6	10	12	47	2	52	10	12	74	10	39	24	41	10	60	16	26	28
73<->78	32	47	14	18	44	8	8	36	12	37	15	78	18	19	26	7	66	41	54	10	4
79<->84	30	36	4	26	4	52	6	91	50	24	38	86	16	60	42	46	13	28	56	44	10
85<->90	18	36	22	28	6	14	42	9	44	0	15	86	4	24	8	8	23	14	22	42	26
91<->96	18	18	10	0	2	0	36	6	20	4	28	42	30	18	0	4	66	6	10	10	2
97<->102	0	0	26	10	6	6	4	4	4	0	30	24	24	0	8	0	18	6	11	6	6
103<->108	20	0	0	2	4	8	4	6	10	0	6	10	2	22	8	15	12	18	7	12	2
109<->114	4	12	20	12	46	18	10	6	12	20	2	70	4	33	20	12	2	24	12	8	20
115<->120	47	14	18	2	4	24	34	44	28	16	34	84	28	39	22	28	26	34	8	38	18
121<->126	37	26	26	18	34	22	36	26	14	34	20	66	16	42	16	45	32	46	12	28	14
127<->132	8	14	6	8	8	20	6	4	16	8	16	16	12	6	4	8	12	4	10	10	10
133<->138	4	6	4	6	6	0	2	6	2	0	6	14	8	6	4	4	4	10	4	10	6
139<->144	4	10	2	0	8	22	0	2	0	14	7	12	4	0	10	0	18	2	8	5	2
145<->150	18	0	8	6	2	4	6	0	8	0	27	8	4	6	0	10	26	0	4	13	11
151<->156	18	4	2	0	2	8	10	12	4	0	0	4	10	20	14	0	6	4	14	16	1
157<->162	6	0	0	0	4	6	0	2	10	4	16	6	18	0	0	6	2	22	2	6	2
163<->168	0	4	20	10	2	8	4	2	2	0	20	6	4	0	2	2	8	0	2	8	8
169<->174	21	14	2	0	4	2	2	4	4	2	0	2	2	2	2	4	22	4	6	0	0
175<->180	11	4	0	0	6	4	2	8	0	0	2	14	2	12	8	4	5	8	0	12	10
181<->186	4	0	0	6	0	0	2	0	4	8	10	0	2	0	0	0	3	2	4	4	0
187<->192	8	0	6	4	6	22	4	0	10	6	4	6	3	28	2	8	2	0	2	10	4
Nom var sortie :	Activité à l'avant
Durée tranche (sec) :	600
Nom fichier	20190520ip6844cgp1b_1_1.dat	20190520ip6844cgp1b_1_2.dat	20190520ip6844cgp1b_1_3.dat	20190520ip6844cgp1b_1_4.dat	20190520ip6844cgp1b_1_5.dat	20190520ip6844cgp1b_1_6.dat	20190520ip6844cgp1b_1_7.dat	20190520ip6844cgp1b_1_8.dat	20190520ip6844cgp1b_2_1.dat	20190520ip6844cgp1b_2_2.dat	20190520ip6844cgp1b_2_3.dat	20190520ip6844cgp1b_2_4.dat	20190520ip6844cgp1b_2_5.dat	20190520ip6844cgp1b_2_6.dat	20190520ip6844cgp1b_2_7.dat	20190520ip6844cgp1b_2_8.dat	20190520ip6844cgp1b_3_1.dat	20190520ip6844cgp1b_3_2.dat	20190520ip6844cgp1b_3_3.dat	20190520ip6844cgp1b_3_5.dat	20190520ip6844cgp1b_3_6.dat
Date exp	21/05/2019	21/05/2019	21/05/2019	21/05/2019	21/05/2019	21/05/2019	21/05/2019	21/05/2019	21/05/2019	21/05/2019	21/05/2019	21/05/2019	21/05/2019	21/05/2019	21/05/2019	21/05/2019	21/05/2019	21/05/2019	21/05/2019	21/05/2019	21/05/2019
Heure exp	1899-12-31 19:01:30	1899-12-31 19:01:33	1899-12-31 19:01:34	1899-12-31 19:01:35	1899-12-31 19:01:37	1899-12-31 19:01:43	1899-12-31 19:01:39	1899-12-31 19:01:40	1899-12-31 19:01:44	1899-12-31 19:01:47	1899-12-31 19:01:46	1899-12-31 19:01:47	1899-12-31 19:01:49	1899-12-31 19:01:50	1899-12-31 19:01:51	1899-12-31 19:02:00	1899-12-31 19:01:57	1899-12-31 19:01:59	1899-12-31 19:02:00	1899-12-31 19:02:02	1899-12-31 19:02:03
Animal	375	376	365	366	350	378	357	339	369	370	355	356	336	337	338	377	349	368	354	371	335
Gène	ko	ko	ko	ko	wt	ko	wt	ko	ko	wt	ko	ko	ko	wt	ko	wt	wt	ko	ko	ko	wt
Total	2662	5846	839	5123	5167	5585	3365	6344	6189	3415	1790	6923	1054	2220	3717	6681	1736	5765	1446	5643	3012
1<->6	243	183	96	424	199	345	173	729	318	149	309	499	165	308	302	385	327	190	384	435	161
7<->12	147	21	43	159	49	62	3	397	262	0	132	118	50	122	117	306	96	32	157	350	63
13<->18	190	68	23	222	47	199	16	181	275	32	57	78	11	78	64	282	73	22	73	161	0
19<->24	81	11	11	168	8	27	0	112	92	26	26	71	15	54	86	72	73	2	49	49	78
25<->30	125	71	24	222	25	88	21	211	163	22	48	40	31	43	31	195	47	4	44	278	16
31<->36	19	4	16	105	6	161	51	81	147	28	33	26	19	21	42	98	14	8	18	220	1
37<->42	59	0	4	150	14	39	6	59	13	0	32	28	8	24	18	146	7	0	4	80	0
43<->48	33	21	1	66	12	131	14	100	119	23	5	5	2	0	21	6	6	7	12	83	4
49<->54	429	219	202	309	117	503	406	665	373	200	183	356	121	410	398	482	182	322	88	400	110
55<->60	249	281	105	178	294	313	119	369	122	230	85	185	95	102	103	311	126	150	37	132	119
61<->66	158	51	49	141	372	90	155	162	194	36	48	270	17	132	309	335	77	240	26	70	73
67<->72	145	66	29	148	254	177	256	95	224	26	27	393	18	110	160	223	11	326	15	105	338
73<->78	205	211	11	140	293	194	202	321	95	201	37	418	37	46	124	219	117	409	67	173	37
79<->84	60	99	4	337	177	412	95	519	276	215	107	337	29	171	197	456	20	212	112	238	97
85<->90	38	541	31	174	90	170	324	155	390	117	65	343	16	50	55	157	51	416	47	263	259
91<->96	34	184	11	132	135	23	414	74	254	43	52	388	70	45	18	174	107	125	39	224	71
97<->102	5	112	21	166	236	58	61	52	123	104	88	233	52	0	98	85	45	210	26	76	110
103<->108	43	164	0	66	117	144	101	117	116	23	11	182	8	52	61	283	35	323	29	158	29
109<->114	16	273	41	180	415	195	162	104	157	328	5	240	14	107	308	301	4	322	31	207	143
115<->120	97	318	30	62	190	244	190	399	325	308	104	558	84	88	135	386	61	391	24	218	156
121<->126	74	512	25	399	279	293	174	301	127	232	19	471	27	65	80	383	56	362	24	247	144
127<->132	24	365	14	47	108	209	39	83	258	143	44	136	29	9	87	206	27	220	18	205	107
133<->138	15	308	5	74	104	58	38	141	82	66	21	272	22	14	109	240	6	178	17	97	83
139<->144	7	195	3	10	86	182	13	38	118	156	28	164	11	0	95	25	54	184	17	73	80
145<->150	41	129	7	147	25	103	42	91	290	18	57	174	13	23	21	116	35	61	21	178	128
151<->156	27	149	2	116	178	105	95	234	168	57	0	124	26	47	135	16	8	198	15	206	27
157<->162	17	113	0	115	277	193	6	83	295	56	56	232	28	0	26	208	5	218	3	93	17
163<->168	4	282	25	263	136	201	20	25	67	257	44	92	5	0	131	98	15	65	6	158	135
169<->174	26	458	1	137	161	107	82	127	195	51	0	62	10	4	162	136	39	136	21	20	120
175<->180	21	153	0	7	184	168	15	122	115	57	18	248	5	28	65	127	3	189	3	206	109
181<->186	6	125	0	97	252	85	12	77	176	125	34	102	8	0	58	86	4	123	12	53	108
187<->192	24	159	5	162	327	306	60	120	260	86	15	78	8	67	101	138	5	120	7	187	89
Nom var sortie :	Activité en redressement
Durée tranche (sec) :	600
Nom fichier	20190520ip6844cgp1b_1_1.dat	20190520ip6844cgp1b_1_2.dat	20190520ip6844cgp1b_1_3.dat	20190520ip6844cgp1b_1_4.dat	20190520ip6844cgp1b_1_5.dat	20190520ip6844cgp1b_1_6.dat	20190520ip6844cgp1b_1_7.dat	20190520ip6844cgp1b_1_8.dat	20190520ip6844cgp1b_2_1.dat	20190520ip6844cgp1b_2_2.dat	20190520ip6844cgp1b_2_3.dat	20190520ip6844cgp1b_2_4.dat	20190520ip6844cgp1b_2_5.dat	20190520ip6844cgp1b_2_6.dat	20190520ip6844cgp1b_2_7.dat	20190520ip6844cgp1b_2_8.dat	20190520ip6844cgp1b_3_1.dat	20190520ip6844cgp1b_3_2.dat	20190520ip6844cgp1b_3_3.dat	20190520ip6844cgp1b_3_5.dat	20190520ip6844cgp1b_3_6.dat
Date exp	21/05/2019	21/05/2019	21/05/2019	21/05/2019	21/05/2019	21/05/2019	21/05/2019	21/05/2019	21/05/2019	21/05/2019	21/05/2019	21/05/2019	21/05/2019	21/05/2019	21/05/2019	21/05/2019	21/05/2019	21/05/2019	21/05/2019	21/05/2019	21/05/2019
Heure exp	1899-12-31 19:01:30	1899-12-31 19:01:33	1899-12-31 19:01:34	1899-12-31 19:01:35	1899-12-31 19:01:37	1899-12-31 19:01:43	1899-12-31 19:01:39	1899-12-31 19:01:40	1899-12-31 19:01:44	1899-12-31 19:01:47	1899-12-31 19:01:46	1899-12-31 19:01:47	1899-12-31 19:01:49	1899-12-31 19:01:50	1899-12-31 19:01:51	1899-12-31 19:02:00	1899-12-31 19:01:57	1899-12-31 19:01:59	1899-12-31 19:02:00	1899-12-31 19:02:02	1899-12-31 19:02:03
Animal	375	376	365	366	350	378	357	339	369	370	355	356	336	337	338	377	349	368	354	371	335
Gène	ko	ko	ko	ko	wt	ko	wt	ko	ko	wt	ko	ko	ko	wt	ko	wt	wt	ko	ko	ko	wt
Total	1292	1007	1374	1011	822	1098	726	1609	1036	734	849	1900	966	1090	723	888	1161	1337	750	1352	547
1<->6	158	69	196	226	116	203	73	284	168	79	190	191	178	175	168	107	202	114	189	345	124
7<->12	7	6	60	79	25	36	2	153	63	1	52	30	43	58	44	37	61	7	50	93	34
13<->18	18	25	16	46	29	77	9	49	56	9	42	21	19	40	20	10	36	11	15	37	0
19<->24	21	5	16	3	4	4	0	21	7	2	17	13	24	11	31	4	21	1	29	1	23
25<->30	26	28	29	25	20	8	8	53	28	7	27	14	21	25	14	20	27	4	16	32	9
31<->36	3	0	9	1	1	11	22	24	10	14	9	8	25	7	4	0	5	1	2	3	0
37<->42	17	0	3	3	9	4	2	7	0	0	8	10	7	3	1	6	2	0	2	0	0
43<->48	7	6	2	4	2	17	0	0	11	2	1	0	0	0	0	0	0	4	12	9	0
49<->54	287	164	396	177	106	266	202	347	252	150	110	274	175	243	142	176	170	326	90	252	70
55<->60	111	195	170	59	136	55	65	109	31	100	59	163	95	50	17	60	101	128	24	85	30
61<->66	63	45	65	24	73	29	33	14	25	4	17	139	10	46	76	47	30	146	19	14	22
67<->72	35	22	53	15	17	23	48	0	81	0	3	148	10	43	10	84	5	102	7	33	38
73<->78	57	51	12	66	66	5	2	130	5	75	12	108	32	12	16	5	104	63	72	7	3
79<->84	47	51	5	62	1	97	2	137	73	52	41	137	27	88	57	51	14	60	72	117	14
85<->90	17	45	42	67	9	42	71	12	31	0	11	110	4	11	4	3	20	12	22	78	40
91<->96	24	24	9	0	6	2	44	1	25	2	48	67	58	20	0	6	103	4	11	7	0
97<->102	0	0	67	18	8	1	6	10	9	0	49	28	40	0	0	1	35	10	13	4	13
103<->108	39	2	0	0	4	16	0	12	13	0	3	5	1	32	5	31	17	29	11	12	1
109<->114	10	23	53	33	87	12	20	3	16	39	1	99	3	38	19	23	8	53	3	6	33
115<->120	115	40	47	4	8	31	30	98	35	43	31	103	71	29	12	68	51	77	6	62	28
121<->126	73	69	30	27	44	62	52	79	45	72	25	154	30	68	39	91	47	109	18	37	13
127<->132	12	50	25	18	3	12	4	8	13	5	13	24	20	1	4	6	7	4	12	10	11
133<->138	5	21	7	5	5	0	1	6	1	0	4	16	21	3	2	6	8	12	6	10	0
139<->144	4	24	7	0	6	29	0	3	1	24	6	6	7	0	7	0	12	3	6	9	0
145<->150	30	0	8	8	5	3	7	0	6	0	27	0	3	6	0	13	25	0	8	26	19
151<->156	20	7	2	2	4	10	13	22	4	0	0	1	8	26	16	0	2	9	9	22	0
157<->162	11	0	2	1	2	5	0	9	10	6	13	5	16	0	0	5	0	29	1	7	0
163<->168	0	3	31	15	3	6	5	0	2	2	19	1	4	0	0	0	13	0	1	14	13
169<->174	30	26	4	0	8	1	0	6	7	4	0	0	2	3	5	7	29	1	11	0	0
175<->180	18	6	0	0	8	3	3	9	0	0	0	20	2	18	9	5	2	12	0	5	5
181<->186	7	0	0	14	0	0	0	2	5	33	9	0	8	0	0	0	4	6	10	6	1
187<->192	20	0	8	9	7	28	2	1	3	9	2	5	2	34	1	16	0	0	3	9	3
Nom var sortie :	Somme activité avant+arrière
Durée tranche (sec) :	600
Nom fichier	20190520ip6844cgp1b_1_1.dat	20190520ip6844cgp1b_1_2.dat	20190520ip6844cgp1b_1_3.dat	20190520ip6844cgp1b_1_4.dat	20190520ip6844cgp1b_1_5.dat	20190520ip6844cgp1b_1_6.dat	20190520ip6844cgp1b_1_7.dat	20190520ip6844cgp1b_1_8.dat	20190520ip6844cgp1b_2_1.dat	20190520ip6844cgp1b_2_2.dat	20190520ip6844cgp1b_2_3.dat	20190520ip6844cgp1b_2_4.dat	20190520ip6844cgp1b_2_5.dat	20190520ip6844cgp1b_2_6.dat	20190520ip6844cgp1b_2_7.dat	20190520ip6844cgp1b_2_8.dat	20190520ip6844cgp1b_3_1.dat	20190520ip6844cgp1b_3_2.dat	20190520ip6844cgp1b_3_3.dat	20190520ip6844cgp1b_3_5.dat	20190520ip6844cgp1b_3_6.dat
Date exp	21/05/2019	21/05/2019	21/05/2019	21/05/2019	21/05/2019	21/05/2019	21/05/2019	21/05/2019	21/05/2019	21/05/2019	21/05/2019	21/05/2019	21/05/2019	21/05/2019	21/05/2019	21/05/2019	21/05/2019	21/05/2019	21/05/2019	21/05/2019	21/05/2019
Heure exp	1899-12-31 19:01:30	1899-12-31 19:01:33	1899-12-31 19:01:34	1899-12-31 19:01:35	1899-12-31 19:01:37	1899-12-31 19:01:43	1899-12-31 19:01:39	1899-12-31 19:01:40	1899-12-31 19:01:44	1899-12-31 19:01:47	1899-12-31 19:01:46	1899-12-31 19:01:47	1899-12-31 19:01:49	1899-12-31 19:01:50	1899-12-31 19:01:51	1899-12-31 19:02:00	1899-12-31 19:01:57	1899-12-31 19:01:59	1899-12-31 19:02:00	1899-12-31 19:02:02	1899-12-31 19:02:03
Animal	375	376	365	366	350	378	357	339	369	370	355	356	336	337	338	377	349	368	354	371	335
Gène	ko	ko	ko	ko	wt	ko	wt	ko	ko	wt	ko	ko	ko	wt	ko	wt	wt	ko	ko	ko	wt
Total	3989	9741	2420	5773	8084	7853	7630	8002	7501	4274	8908	9101	4190	7073	6798	8031	8739	9613	3922	8004	5725
1<->6	522	449	360	636	559	961	688	1107	677	347	1077	782	531	786	826	575	1039	779	713	1081	671
7<->12	168	154	107	217	195	433	133	552	358	0	429	278	502	401	365	371	465	330	313	510	404
13<->18	222	386	59	246	186	413	318	266	339	58	339	153	260	272	370	312	301	242	165	221	23
19<->24	102	133	25	172	123	51	40	142	99	40	144	115	161	129	544	89	216	149	150	74	236
25<->30	165	304	52	240	276	114	256	261	216	35	332	55	289	183	291	226	292	278	185	344	158
31<->36	44	112	37	109	155	178	590	95	162	46	187	44	246	44	189	101	137	253	190	251	111
37<->42	84	21	12	158	326	46	280	64	13	0	155	51	108	43	101	149	58	50	140	80	15
43<->48	42	205	4	68	139	159	85	100	139	33	29	9	296	0	255	6	20	229	184	89	121
49<->54	708	458	539	418	650	804	1096	841	640	317	523	688	488	661	703	654	588	944	295	777	616
55<->60	326	756	322	222	539	411	607	464	147	353	349	419	225	250	136	366	639	295	177	309	331
61<->66	210	548	118	167	453	160	315	173	234	53	365	477	44	316	420	408	374	467	158	95	99
67<->72	174	515	85	156	281	196	422	98	298	41	170	541	37	331	209	350	92	471	102	168	408
73<->78	271	380	42	166	384	217	220	448	117	299	302	531	77	118	158	232	480	504	204	190	43
79<->84	101	496	10	362	180	506	100	732	350	243	325	457	68	402	295	630	188	283	231	357	121
85<->90	55	617	97	196	102	205	459	190	439	117	294	421	28	152	71	178	247	444	96	358	346
91<->96	55	221	28	132	139	23	529	98	283	52	440	423	134	165	18	193	547	135	64	249	77
97<->102	5	112	80	174	251	65	72	58	127	104	416	253	109	29	117	85	262	234	74	97	129
103<->108	64	164	0	67	121	166	107	138	127	23	107	193	11	218	81	326	286	381	43	205	39
109<->114	22	308	106	192	521	225	212	122	166	358	52	314	19	308	330	328	168	384	55	220	196
115<->120	177	334	87	66	193	286	306	484	359	336	414	622	157	543	156	470	368	502	46	305	250
121<->126	135	552	93	409	359	341	273	365	141	289	201	516	57	251	100	484	257	455	48	305	183
127<->132	35	386	20	52	123	242	56	87	273	155	273	148	56	77	93	223	159	226	34	224	138
133<->138	20	315	14	77	111	58	44	146	83	66	83	282	55	71	114	250	87	194	31	119	96
139<->144	11	206	5	10	98	231	13	55	118	175	206	176	25	10	112	25	151	190	37	86	84
145<->150	70	129	21	150	29	106	53	91	297	18	357	179	25	222	21	131	182	61	27	227	163
151<->156	42	153	4	116	183	119	126	250	171	57	201	126	41	312	161	16	101	207	62	250	29
157<->162	22	113	0	115	291	200	6	87	304	58	192	237	80	18	26	222	97	265	5	110	19
163<->168	4	289	76	269	145	219	28	27	68	257	239	98	11	115	132	99	235	65	8	171	153
169<->174	57	483	5	137	178	109	84	135	197	52	38	63	13	90	165	151	256	143	37	20	120
175<->180	35	158	0	7	199	175	18	129	115	57	126	264	10	154	76	134	105	206	3	238	143
181<->186	11	125	0	103	252	85	15	77	179	142	377	102	13	26	58	86	111	127	31	62	108
187<->192	30	159	12	164	343	349	79	120	265	93	166	84	14	376	105	161	231	120	14	212	95
Nom var sortie :	Somme activité avant+arrière+va-et-vient
Durée tranche (sec) :	600
Nom fichier	20190520ip6844cgp1b_1_1.dat	20190520ip6844cgp1b_1_2.dat	20190520ip6844cgp1b_1_3.dat	20190520ip6844cgp1b_1_4.dat	20190520ip6844cgp1b_1_5.dat	20190520ip6844cgp1b_1_6.dat	20190520ip6844cgp1b_1_7.dat	20190520ip6844cgp1b_1_8.dat	20190520ip6844cgp1b_2_1.dat	20190520ip6844cgp1b_2_2.dat	20190520ip6844cgp1b_2_3.dat	20190520ip6844cgp1b_2_4.dat	20190520ip6844cgp1b_2_5.dat	20190520ip6844cgp1b_2_6.dat	20190520ip6844cgp1b_2_7.dat	20190520ip6844cgp1b_2_8.dat	20190520ip6844cgp1b_3_1.dat	20190520ip6844cgp1b_3_2.dat	20190520ip6844cgp1b_3_3.dat	20190520ip6844cgp1b_3_5.dat	20190520ip6844cgp1b_3_6.dat
Date exp	21/05/2019	21/05/2019	21/05/2019	21/05/2019	21/05/2019	21/05/2019	21/05/2019	21/05/2019	21/05/2019	21/05/2019	21/05/2019	21/05/2019	21/05/2019	21/05/2019	21/05/2019	21/05/2019	21/05/2019	21/05/2019	21/05/2019	21/05/2019	21/05/2019
Heure exp	1899-12-31 19:01:30	1899-12-31 19:01:33	1899-12-31 19:01:34	1899-12-31 19:01:35	1899-12-31 19:01:37	1899-12-31 19:01:43	1899-12-31 19:01:39	1899-12-31 19:01:40	1899-12-31 19:01:44	1899-12-31 19:01:47	1899-12-31 19:01:46	1899-12-31 19:01:47	1899-12-31 19:01:49	1899-12-31 19:01:50	1899-12-31 19:01:51	1899-12-31 19:02:00	1899-12-31 19:01:57	1899-12-31 19:01:59	1899-12-31 19:02:00	1899-12-31 19:02:02	1899-12-31 19:02:03
Animal	375	376	365	366	350	378	357	339	369	370	355	356	336	337	338	377	349	368	354	371	335
Gène	ko	ko	ko	ko	wt	ko	wt	ko	ko	wt	ko	ko	ko	wt	ko	wt	wt	ko	ko	ko	wt
Total	4658	10392	3078	6230	8719	8595	8278	8648	8221	4762	9669	10364	4844	8029	7430	8533	9671	10417	4658	8896	6198
1<->6	603	521	454	739	678	1074	773	1231	793	414	1230	902	668	932	931	635	1209	898	860	1275	748
7<->12	176	169	133	247	239	475	137	612	412	0	484	324	551	469	403	407	525	366	373	578	423
13<->18	238	421	81	272	213	490	330	294	377	76	372	178	278	307	398	326	333	266	197	251	23
19<->24	110	140	37	176	125	57	40	152	107	54	159	146	187	154	580	95	256	151	192	83	262
25<->30	187	329	68	256	302	132	272	283	240	51	358	65	307	214	309	242	328	284	223	367	172
31<->36	50	118	49	111	165	188	622	103	178	64	204	54	260	51	201	105	151	261	214	267	113
37<->42	96	21	16	162	338	50	284	68	13	0	171	65	118	57	106	151	62	50	146	80	15
43<->48	46	215	6	70	147	168	91	100	147	41	31	11	300	0	259	6	22	237	194	97	129
49<->54	830	540	696	490	721	923	1230	914	752	389	597	807	569	819	802	710	670	1079	359	920	700
55<->60	360	858	387	246	603	463	662	505	164	425	391	502	287	297	161	392	717	353	206	370	374
61<->66	238	581	158	179	497	192	350	179	255	69	385	572	58	365	462	438	412	542	178	117	115
67<->72	194	534	103	162	291	208	469	100	350	51	182	615	47	370	233	391	102	531	118	194	436
73<->78	303	427	56	184	428	225	228	484	129	336	317	609	95	137	184	239	546	545	258	200	47
79<->84	131	532	14	388	184	558	106	823	400	267	363	543	84	462	337	676	201	311	287	401	131
85<->90	73	653	119	224	108	219	501	199	483	117	309	507	32	176	79	186	270	458	118	400	372
91<->96	73	239	38	132	141	23	565	104	303	56	468	465	164	183	18	197	613	141	74	259	79
97<->102	5	112	106	184	257	71	76	62	131	104	446	277	133	29	125	85	280	240	85	103	135
103<->108	84	164	0	69	125	174	111	144	137	23	113	203	13	240	89	341	298	399	50	217	41
109<->114	26	320	126	204	567	243	222	128	178	378	54	384	23	341	350	340	170	408	67	228	216
115<->120	224	348	105	68	197	310	340	528	387	352	448	706	185	582	178	498	394	536	54	343	268
121<->126	172	578	119	427	393	363	309	391	155	323	221	582	73	293	116	529	289	501	60	333	197
127<->132	43	400	26	60	131	262	62	91	289	163	289	164	68	83	97	231	171	230	44	234	148
133<->138	24	321	18	83	117	58	46	152	85	66	89	296	63	77	118	254	91	204	35	129	102
139<->144	15	216	7	10	106	253	13	57	118	189	213	188	29	10	122	25	169	192	45	91	86
145<->150	88	129	29	156	31	110	59	91	305	18	384	187	29	228	21	141	208	61	31	240	174
151<->156	60	157	6	116	185	127	136	262	175	57	201	130	51	332	175	16	107	211	76	266	30
157<->162	28	113	0	115	295	206	6	89	314	62	208	243	98	18	26	228	99	287	7	116	21
163<->168	4	293	96	279	147	227	32	29	70	257	259	104	15	115	134	101	243	65	10	179	161
169<->174	78	497	7	137	182	111	86	139	201	54	38	65	15	92	167	155	278	147	43	20	120
175<->180	46	162	0	7	205	179	20	137	115	57	128	278	12	166	84	138	110	214	3	250	153
181<->186	15	125	0	109	252	85	17	77	183	150	387	102	15	26	58	86	114	129	35	66	108
187<->192	38	159	18	168	349	371	83	120	275	99	170	90	17	404	107	169	233	120	16	222	99
Nom var sortie :	Licks à gauche
Durée tranche (sec) :	600
Nom fichier	20190520ip6844cgp1b_1_1.dat	20190520ip6844cgp1b_1_2.dat	20190520ip6844cgp1b_1_3.dat	20190520ip6844cgp1b_1_4.dat	20190520ip6844cgp1b_1_5.dat	20190520ip6844cgp1b_1_6.dat	20190520ip6844cgp1b_1_7.dat	20190520ip6844cgp1b_1_8.dat	20190520ip6844cgp1b_2_1.dat	20190520ip6844cgp1b_2_2.dat	20190520ip6844cgp1b_2_3.dat	20190520ip6844cgp1b_2_4.dat	20190520ip6844cgp1b_2_5.dat	20190520ip6844cgp1b_2_6.dat	20190520ip6844cgp1b_2_7.dat	20190520ip6844cgp1b_2_8.dat	20190520ip6844cgp1b_3_1.dat	20190520ip6844cgp1b_3_2.dat	20190520ip6844cgp1b_3_3.dat	20190520ip6844cgp1b_3_5.dat	20190520ip6844cgp1b_3_6.dat
Date exp	21/05/2019	21/05/2019	21/05/2019	21/05/2019	21/05/2019	21/05/2019	21/05/2019	21/05/2019	21/05/2019	21/05/2019	21/05/2019	21/05/2019	21/05/2019	21/05/2019	21/05/2019	21/05/2019	21/05/2019	21/05/2019	21/05/2019	21/05/2019	21/05/2019
Heure exp	1899-12-31 19:01:30	1899-12-31 19:01:33	1899-12-31 19:01:34	1899-12-31 19:01:35	1899-12-31 19:01:37	1899-12-31 19:01:43	1899-12-31 19:01:39	1899-12-31 19:01:40	1899-12-31 19:01:44	1899-12-31 19:01:47	1899-12-31 19:01:46	1899-12-31 19:01:47	1899-12-31 19:01:49	1899-12-31 19:01:50	1899-12-31 19:01:51	1899-12-31 19:02:00	1899-12-31 19:01:57	1899-12-31 19:01:59	1899-12-31 19:02:00	1899-12-31 19:02:02	1899-12-31 19:02:03
Animal	375	376	365	366	350	378	357	339	369	370	355	356	336	337	338	377	349	368	354	371	335
Gène	ko	ko	ko	ko	wt	ko	wt	ko	ko	wt	ko	ko	ko	wt	ko	wt	wt	ko	ko	ko	wt
Total	0	0	0	0	0	0	0	0	0	54161	135997	0	0	0	0	0	0	0	0	0	9294
1<->6	0	0	0	0	0	0	0	0	0	3251	15745	0	0	0	0	0	0	0	0	0	1
7<->12	0	0	0	0	0	0	0	0	0	0	23040	0	0	0	0	0	0	0	0	0	40
13<->18	0	0	0	0	0	0	0	0	0	0	23039	0	0	0	0	0	0	0	0	0	0
19<->24	0	0	0	0	0	0	0	0	0	0	23040	0	0	0	0	0	0	0	0	0	339
25<->30	0	0	0	0	0	0	0	0	0	16308	14306	0	0	0	0	0	0	0	0	0	0
31<->36	0	0	0	0	0	0	0	0	0	23753	26443	0	0	0	0	0	0	0	0	0	0
37<->42	0	0	0	0	0	0	0	0	0	10849	3535	0	0	0	0	0	0	0	0	0	0
43<->48	0	0	0	0	0	0	0	0	0	0	0	0	0	0	0	0	0	0	0	0	0
49<->54	0	0	0	0	0	0	0	0	0	0	435	0	0	0	0	0	0	0	0	0	470
55<->60	0	0	0	0	0	0	0	0	0	0	276	0	0	0	0	0	0	0	0	0	797
61<->66	0	0	0	0	0	0	0	0	0	0	450	0	0	0	0	0	0	0	0	0	216
67<->72	0	0	0	0	0	0	0	0	0	0	575	0	0	0	0	0	0	0	0	0	2558
73<->78	0	0	0	0	0	0	0	0	0	0	220	0	0	0	0	0	0	0	0	0	216
79<->84	0	0	0	0	0	0	0	0	0	0	826	0	0	0	0	0	0	0	0	0	433
85<->90	0	0	0	0	0	0	0	0	0	0	527	0	0	0	0	0	0	0	0	0	762
91<->96	0	0	0	0	0	0	0	0	0	0	373	0	0	0	0	0	0	0	0	0	264
97<->102	0	0	0	0	0	0	0	0	0	0	266	0	0	0	0	0	0	0	0	0	190
103<->108	0	0	0	0	0	0	0	0	0	0	0	0	0	0	0	0	0	0	0	0	47
109<->114	0	0	0	0	0	0	0	0	0	0	0	0	0	0	0	0	0	0	0	0	721
115<->120	0	0	0	0	0	0	0	0	0	0	825	0	0	0	0	0	0	0	0	0	290
121<->126	0	0	0	0	0	0	0	0	0	0	130	0	0	0	0	0	0	0	0	0	152
127<->132	0	0	0	0	0	0	0	0	0	0	197	0	0	0	0	0	0	0	0	0	441
133<->138	0	0	0	0	0	0	0	0	0	0	96	0	0	0	0	0	0	0	0	0	99
139<->144	0	0	0	0	0	0	0	0	0	0	389	0	0	0	0	0	0	0	0	0	26
145<->150	0	0	0	0	0	0	0	0	0	0	335	0	0	0	0	0	0	0	0	0	156
151<->156	0	0	0	0	0	0	0	0	0	0	0	0	0	0	0	0	0	0	0	0	0
157<->162	0	0	0	0	0	0	0	0	0	0	284	0	0	0	0	0	0	0	0	0	96
163<->168	0	0	0	0	0	0	0	0	0	0	371	0	0	0	0	0	0	0	0	0	230
169<->174	0	0	0	0	0	0	0	0	0	0	0	0	0	0	0	0	0	0	0	0	5
175<->180	0	0	0	0	0	0	0	0	0	0	56	0	0	0	0	0	0	0	0	0	379
181<->186	0	0	0	0	0	0	0	0	0	0	191	0	0	0	0	0	0	0	0	0	235
187<->192	0	0	0	0	0	0	0	0	0	0	27	0	0	0	0	0	0	0	0	0	131
Nom var sortie :	Licks à droite
Durée tranche (sec) :	600
Nom fichier	20190520ip6844cgp1b_1_1.dat	20190520ip6844cgp1b_1_2.dat	20190520ip6844cgp1b_1_3.dat	20190520ip6844cgp1b_1_4.dat	20190520ip6844cgp1b_1_5.dat	20190520ip6844cgp1b_1_6.dat	20190520ip6844cgp1b_1_7.dat	20190520ip6844cgp1b_1_8.dat	20190520ip6844cgp1b_2_1.dat	20190520ip6844cgp1b_2_2.dat	20190520ip6844cgp1b_2_3.dat	20190520ip6844cgp1b_2_4.dat	20190520ip6844cgp1b_2_5.dat	20190520ip6844cgp1b_2_6.dat	20190520ip6844cgp1b_2_7.dat	20190520ip6844cgp1b_2_8.dat	20190520ip6844cgp1b_3_1.dat	20190520ip6844cgp1b_3_2.dat	20190520ip6844cgp1b_3_3.dat	20190520ip6844cgp1b_3_5.dat	20190520ip6844cgp1b_3_6.dat
Date exp	21/05/2019	21/05/2019	21/05/2019	21/05/2019	21/05/2019	21/05/2019	21/05/2019	21/05/2019	21/05/2019	21/05/2019	21/05/2019	21/05/2019	21/05/2019	21/05/2019	21/05/2019	21/05/2019	21/05/2019	21/05/2019	21/05/2019	21/05/2019	21/05/2019
Heure exp	1899-12-31 19:01:30	1899-12-31 19:01:33	1899-12-31 19:01:34	1899-12-31 19:01:35	1899-12-31 19:01:37	1899-12-31 19:01:43	1899-12-31 19:01:39	1899-12-31 19:01:40	1899-12-31 19:01:44	1899-12-31 19:01:47	1899-12-31 19:01:46	1899-12-31 19:01:47	1899-12-31 19:01:49	1899-12-31 19:01:50	1899-12-31 19:01:51	1899-12-31 19:02:00	1899-12-31 19:01:57	1899-12-31 19:01:59	1899-12-31 19:02:00	1899-12-31 19:02:02	1899-12-31 19:02:03
Animal	375	376	365	366	350	378	357	339	369	370	355	356	336	337	338	377	349	368	354	371	335
Gène	ko	ko	ko	ko	wt	ko	wt	ko	ko	wt	ko	ko	ko	wt	ko	wt	wt	ko	ko	ko	wt
Total	12008	16981	7672	134540	283285	10098	6291	10660	10925	10937	609	5122	18530	41076	16006	40867	4925	35944	23761	8087	1061
1<->6	111	11171	9	18955	15238	187	68	24	2544	3505	609	20	1279	9011	18	1710	163	4269	11336	1014	1061
7<->12	182	3	2	5192	23040	340	0	166	345	0	0	92	631	14293	6	23040	8	11491	3473	1035	0
13<->18	7	2	0	1257	24575	1923	1	342	418	0	0	2	7868	11299	9919	10785	41	0	927	195	0
19<->24	1	1	314	282	8988	147	0	322	331	0	0	142	403	176	1907	88	119	0	637	51	0
25<->30	107	1	30	622	37	97	5	216	203	0	0	0	181	1	0	62	67	2145	241	126	0
31<->36	0	1	256	0	44	77	19	168	233	0	0	0	162	91	79	5	37	9525	89	288	0
37<->42	177	0	46	24	14	24	0	507	104	0	0	217	13	52	4	13	3	0	121	0	0
43<->48	4	0	342	112	3	241	0	103	41	56	0	0	141	0	52	0	3	0	0	175	0
49<->54	780	285	15	1036	412	388	710	417	402	553	0	409	467	484	287	347	152	3	385	38	0
55<->60	481	712	242	2313	12270	452	161	813	226	857	0	245	773	533	172	451	196	0	520	420	0
61<->66	1999	337	820	320	41523	273	339	372	308	583	0	233	497	755	302	402	409	423	404	432	0
67<->72	894	209	293	733	17480	452	742	275	337	209	0	246	493	475	204	430	130	1523	571	436	0
73<->78	1551	981	884	1653	1093	352	173	1046	339	997	0	521	642	451	431	444	820	877	654	307	0
79<->84	1017	297	106	3124	74	997	274	723	645	611	0	165	591	553	546	670	62	958	865	748	0
85<->90	629	625	690	12608	232	175	550	406	648	200	0	221	393	357	78	63	367	522	122	461	0
91<->96	303	161	21	0	135	0	628	343	242	48	0	258	559	311	0	236	439	48	309	115	0
97<->102	69	34	514	222	236	0	154	209	148	63	0	168	294	0	118	27	39	397	236	5	0
103<->108	381	5	205	145	12	400	98	463	287	61	0	243	102	275	145	385	2	690	261	376	0
109<->114	76	187	564	10258	7371	435	571	277	259	363	0	216	319	634	537	127	8	504	447	276	0
115<->120	735	549	321	3388	8042	76	306	625	600	809	0	385	354	493	370	514	362	458	338	407	0
121<->126	557	545	454	19101	23237	177	149	259	264	549	0	124	1	213	31	203	402	158	197	147	0
127<->132	178	171	67	12519	27675	119	193	369	141	169	0	105	236	0	140	74	143	127	190	112	0
133<->138	24	116	136	27297	23004	4	56	347	171	193	0	192	170	231	45	54	0	131	223	0	0
139<->144	5	95	313	10976	31025	244	114	199	140	47	0	191	158	0	69	0	257	198	176	0	0
145<->150	256	0	154	1297	16746	245	189	155	285	0	0	90	73	3	105	213	83	274	79	141	0
151<->156	332	63	0	163	174	260	162	95	349	41	0	0	225	53	55	0	79	109	362	353	0
157<->162	246	0	3	172	197	231	0	177	243	44	0	160	445	0	0	124	0	265	144	50	0
163<->168	56	32	254	187	0	578	82	52	67	140	0	69	238	0	105	37	155	214	194	190	0
169<->174	377	339	205	73	13	215	305	363	160	369	0	75	162	0	104	99	195	76	140	0	0
175<->180	159	0	141	0	199	453	175	306	259	65	0	223	41	147	113	165	0	188	29	107	0
181<->186	186	0	0	211	95	285	28	307	81	352	0	110	14	0	64	0	184	264	86	0	0
187<->192	128	59	271	300	101	251	39	214	105	53	0	0	605	185	0	99	0	107	5	82	0
Nom var sortie :	Somme des licks
Durée tranche (sec) :	600
Nom fichier	20190520ip6844cgp1b_1_1.dat	20190520ip6844cgp1b_1_2.dat	20190520ip6844cgp1b_1_3.dat	20190520ip6844cgp1b_1_4.dat	20190520ip6844cgp1b_1_5.dat	20190520ip6844cgp1b_1_6.dat	20190520ip6844cgp1b_1_7.dat	20190520ip6844cgp1b_1_8.dat	20190520ip6844cgp1b_2_1.dat	20190520ip6844cgp1b_2_2.dat	20190520ip6844cgp1b_2_3.dat	20190520ip6844cgp1b_2_4.dat	20190520ip6844cgp1b_2_5.dat	20190520ip6844cgp1b_2_6.dat	20190520ip6844cgp1b_2_7.dat	20190520ip6844cgp1b_2_8.dat	20190520ip6844cgp1b_3_1.dat	20190520ip6844cgp1b_3_2.dat	20190520ip6844cgp1b_3_3.dat	20190520ip6844cgp1b_3_5.dat	20190520ip6844cgp1b_3_6.dat
Date exp	21/05/2019	21/05/2019	21/05/2019	21/05/2019	21/05/2019	21/05/2019	21/05/2019	21/05/2019	21/05/2019	21/05/2019	21/05/2019	21/05/2019	21/05/2019	21/05/2019	21/05/2019	21/05/2019	21/05/2019	21/05/2019	21/05/2019	21/05/2019	21/05/2019
Heure exp	1899-12-31 19:01:30	1899-12-31 19:01:33	1899-12-31 19:01:34	1899-12-31 19:01:35	1899-12-31 19:01:37	1899-12-31 19:01:43	1899-12-31 19:01:39	1899-12-31 19:01:40	1899-12-31 19:01:44	1899-12-31 19:01:47	1899-12-31 19:01:46	1899-12-31 19:01:47	1899-12-31 19:01:49	1899-12-31 19:01:50	1899-12-31 19:01:51	1899-12-31 19:02:00	1899-12-31 19:01:57	1899-12-31 19:01:59	1899-12-31 19:02:00	1899-12-31 19:02:02	1899-12-31 19:02:03
Animal	375	376	365	366	350	378	357	339	369	370	355	356	336	337	338	377	349	368	354	371	335
Gène	ko	ko	ko	ko	wt	ko	wt	ko	ko	wt	ko	ko	ko	wt	ko	wt	wt	ko	ko	ko	wt
Total	12008	16981	7672	134540	283285	10098	6291	10660	10925	65098	136606	5122	18530	41076	16006	40867	4925	35944	23761	8087	10355
1<->6	111	11171	9	18955	15238	187	68	24	2544	6756	16354	20	1279	9011	18	1710	163	4269	11336	1014	1062
7<->12	182	3	2	5192	23040	340	0	166	345	0	23040	92	631	14293	6	23040	8	11491	3473	1035	40
13<->18	7	2	0	1257	24575	1923	1	342	418	0	23039	2	7868	11299	9919	10785	41	0	927	195	0
19<->24	1	1	314	282	8988	147	0	322	331	0	23040	142	403	176	1907	88	119	0	637	51	339
25<->30	107	1	30	622	37	97	5	216	203	16308	14306	0	181	1	0	62	67	2145	241	126	0
31<->36	0	1	256	0	44	77	19	168	233	23753	26443	0	162	91	79	5	37	9525	89	288	0
37<->42	177	0	46	24	14	24	0	507	104	10849	3535	217	13	52	4	13	3	0	121	0	0
43<->48	4	0	342	112	3	241	0	103	41	56	0	0	141	0	52	0	3	0	0	175	0
49<->54	780	285	15	1036	412	388	710	417	402	553	435	409	467	484	287	347	152	3	385	38	470
55<->60	481	712	242	2313	12270	452	161	813	226	857	276	245	773	533	172	451	196	0	520	420	797
61<->66	1999	337	820	320	41523	273	339	372	308	583	450	233	497	755	302	402	409	423	404	432	216
67<->72	894	209	293	733	17480	452	742	275	337	209	575	246	493	475	204	430	130	1523	571	436	2558
73<->78	1551	981	884	1653	1093	352	173	1046	339	997	220	521	642	451	431	444	820	877	654	307	216
79<->84	1017	297	106	3124	74	997	274	723	645	611	826	165	591	553	546	670	62	958	865	748	433
85<->90	629	625	690	12608	232	175	550	406	648	200	527	221	393	357	78	63	367	522	122	461	762
91<->96	303	161	21	0	135	0	628	343	242	48	373	258	559	311	0	236	439	48	309	115	264
97<->102	69	34	514	222	236	0	154	209	148	63	266	168	294	0	118	27	39	397	236	5	190
103<->108	381	5	205	145	12	400	98	463	287	61	0	243	102	275	145	385	2	690	261	376	47
109<->114	76	187	564	10258	7371	435	571	277	259	363	0	216	319	634	537	127	8	504	447	276	721
115<->120	735	549	321	3388	8042	76	306	625	600	809	825	385	354	493	370	514	362	458	338	407	290
121<->126	557	545	454	19101	23237	177	149	259	264	549	130	124	1	213	31	203	402	158	197	147	152
127<->132	178	171	67	12519	27675	119	193	369	141	169	197	105	236	0	140	74	143	127	190	112	441
133<->138	24	116	136	27297	23004	4	56	347	171	193	96	192	170	231	45	54	0	131	223	0	99
139<->144	5	95	313	10976	31025	244	114	199	140	47	389	191	158	0	69	0	257	198	176	0	26
145<->150	256	0	154	1297	16746	245	189	155	285	0	335	90	73	3	105	213	83	274	79	141	156
151<->156	332	63	0	163	174	260	162	95	349	41	0	0	225	53	55	0	79	109	362	353	0
157<->162	246	0	3	172	197	231	0	177	243	44	284	160	445	0	0	124	0	265	144	50	96
163<->168	56	32	254	187	0	578	82	52	67	140	371	69	238	0	105	37	155	214	194	190	230
169<->174	377	339	205	73	13	215	305	363	160	369	0	75	162	0	104	99	195	76	140	0	5
175<->180	159	0	141	0	199	453	175	306	259	65	56	223	41	147	113	165	0	188	29	107	379
181<->186	186	0	0	211	95	285	28	307	81	352	191	110	14	0	64	0	184	264	86	0	235
187<->192	128	59	271	300	101	251	39	214	105	53	27	0	605	185	0	99	0	107	5	82	131
Nom var sortie :	Pellets distribuées
Durée tranche (sec) :	600
Nom fichier	20190520ip6844cgp1b_1_1.dat	20190520ip6844cgp1b_1_2.dat	20190520ip6844cgp1b_1_3.dat	20190520ip6844cgp1b_1_4.dat	20190520ip6844cgp1b_1_5.dat	20190520ip6844cgp1b_1_6.dat	20190520ip6844cgp1b_1_7.dat	20190520ip6844cgp1b_1_8.dat	20190520ip6844cgp1b_2_1.dat	20190520ip6844cgp1b_2_2.dat	20190520ip6844cgp1b_2_3.dat	20190520ip6844cgp1b_2_4.dat	20190520ip6844cgp1b_2_5.dat	20190520ip6844cgp1b_2_6.dat	20190520ip6844cgp1b_2_7.dat	20190520ip6844cgp1b_2_8.dat	20190520ip6844cgp1b_3_1.dat	20190520ip6844cgp1b_3_2.dat	20190520ip6844cgp1b_3_3.dat	20190520ip6844cgp1b_3_5.dat	20190520ip6844cgp1b_3_6.dat
Date exp	21/05/2019	21/05/2019	21/05/2019	21/05/2019	21/05/2019	21/05/2019	21/05/2019	21/05/2019	21/05/2019	21/05/2019	21/05/2019	21/05/2019	21/05/2019	21/05/2019	21/05/2019	21/05/2019	21/05/2019	21/05/2019	21/05/2019	21/05/2019	21/05/2019
Heure exp	1899-12-31 19:01:30	1899-12-31 19:01:33	1899-12-31 19:01:34	1899-12-31 19:01:35	1899-12-31 19:01:37	1899-12-31 19:01:43	1899-12-31 19:01:39	1899-12-31 19:01:40	1899-12-31 19:01:44	1899-12-31 19:01:47	1899-12-31 19:01:46	1899-12-31 19:01:47	1899-12-31 19:01:49	1899-12-31 19:01:50	1899-12-31 19:01:51	1899-12-31 19:02:00	1899-12-31 19:01:57	1899-12-31 19:01:59	1899-12-31 19:02:00	1899-12-31 19:02:02	1899-12-31 19:02:03
Animal	375	376	365	366	350	378	357	339	369	370	355	356	336	337	338	377	349	368	354	371	335
Gène	ko	ko	ko	ko	wt	ko	wt	ko	ko	wt	ko	ko	ko	wt	ko	wt	wt	ko	ko	ko	wt
Total	311	202	351	407	259	413	300	463	401	278	449	292	319	255	364	342	249	257	396	382	301
1<->6	2	3	7	22	2	9	1	27	16	3	3	5	6	3	3	13	4	2	11	24	26
7<->12	5	1	8	31	6	8	0	33	20	0	20	12	11	8	2	12	4	0	15	19	0
13<->18	14	4	16	27	5	18	0	21	16	7	14	8	9	6	5	8	11	0	12	12	0
19<->24	8	3	12	16	0	17	0	14	13	11	4	4	8	10	16	11	12	0	18	6	3
25<->30	7	9	4	6	9	5	3	12	8	12	16	3	5	7	6	4	4	3	11	8	2
31<->36	6	0	13	7	2	9	10	15	12	7	16	3	6	7	9	6	3	0	10	12	1
37<->42	8	0	7	10	6	14	3	18	9	0	12	14	14	8	8	11	6	0	10	5	0
43<->48	6	10	15	9	11	12	8	5	2	10	0	0	11	0	14	5	4	0	4	12	1
49<->54	18	9	17	23	13	30	16	17	21	14	20	18	18	13	21	19	10	0	16	10	21
55<->60	8	13	25	33	12	23	11	29	16	23	23	13	25	20	17	21	21	0	21	19	24
61<->66	16	9	19	23	16	18	20	17	15	8	20	17	10	19	26	19	12	23	19	13	3
67<->72	17	1	14	10	10	18	24	10	26	15	22	20	16	14	14	24	8	36	19	20	35
73<->78	37	26	31	15	29	21	10	31	14	30	20	26	34	17	20	19	27	18	34	20	3
79<->84	20	3	6	26	7	37	11	19	19	15	41	10	15	17	29	28	7	21	30	34	28
85<->90	3	14	26	3	6	6	25	5	19	4	27	18	8	14	0	6	16	14	3	13	27
91<->96	12	4	8	0	6	0	13	12	7	0	0	9	16	8	6	5	12	2	18	4	0
97<->102	0	1	12	19	14	1	13	6	6	8	17	10	6	0	6	2	1	18	4	6	15
103<->108	24	5	5	11	5	24	11	18	17	4	0	11	8	10	15	24	7	18	16	17	16
109<->114	15	10	28	12	19	23	28	10	14	21	0	11	8	32	32	5	1	21	22	18	17
115<->120	16	7	9	24	5	0	16	21	24	17	48	12	8	10	20	24	14	16	11	20	4
121<->126	0	17	0	1	9	0	0	12	4	13	0	4	0	3	2	2	8	2	11	1	1
127<->132	3	4	1	3	3	0	8	9	6	12	15	2	4	3	15	8	7	6	9	3	14
133<->138	7	8	12	7	8	1	6	8	6	4	13	8	5	6	8	6	1	4	15	4	2
139<->144	0	3	7	6	7	21	5	12	10	3	13	8	4	0	7	6	7	9	0	2	2
145<->150	6	1	2	7	0	1	8	2	5	0	11	6	1	2	6	7	10	2	12	10	4
151<->156	0	5	0	9	6	11	6	7	16	1	0	2	10	3	8	3	0	6	18	7	2
157<->162	8	0	0	0	10	9	8	7	8	5	22	8	9	0	12	8	5	12	0	9	3
163<->168	6	3	19	14	1	15	3	7	9	7	11	5	3	0	9	6	6	0	10	14	10
169<->174	7	11	3	0	10	7	11	14	12	3	0	2	8	4	7	7	8	4	16	1	1
175<->180	12	6	2	0	1	23	7	19	13	3	15	10	4	5	7	9	7	7	0	6	12
181<->186	11	2	0	21	12	2	11	13	12	10	14	6	11	0	8	4	0	9	1	10	8
187<->192	9	10	23	12	9	30	4	13	6	8	12	7	18	6	6	10	6	4	0	23	16

## Sheet: activities & food-water distrib
					Circadian activity and food/water intake
Study : Getex-IP6844c-group1
BACK ACTIVITY
Animal	Group	Nb/cage	Tot Hab	Tot Night	Tot Light	Tot 32H	12H	13H	14H	15H	16H	17H	18H	19H	20H	21H	22H	23H	24H	1H	2H	3H	4H	5H	6H	7H	8H	9H	10H	11H	12H	13H	14H	15H	16H	17H	18H	19H
291	WT-S	3	470	808	161	1439	241	84	43	22	27	12	41	0	169	152	164	87	32	61	21	28	7	7	71	9	46	15	11	21	1	0	19	3	18	1	6	20
313		4	462	1156	259	1882	233	89	60	7	12	14	47	5	163	221	153	55	139	71	170	7	18	1	45	113	105	37	24	40	5	6	10	0	7	21	4	0
315		4	1809	3572	1830	7302	796	341	165	84	62	172	189	91	344	397	320	343	418	131	390	49	275	140	348	417	384	285	99	135	103	169	121	140	90	79	70	155
316		4	298	341	101	743	181	71	25	2	7	0	12	3	91	41	20	77	40	22	4	0	4	4	2	36	40	10	4	9	0	0	26	0	1	4	5	2
317		2	1558	769	142	2481	331	444	291	41	120	55	276	12	511	57	34	20	13	26	7	34	8	0	14	45	32	2	4	21	22	0	18	8	0	7	4	24
335		4	1299	1113	184	2713	510	341	23	158	142	110	15	117	506	212	26	70	6	24	87	6	19	10	53	94	39	31	13	4	35	2	2	18	0	34	0	6
337		4	1208	2180	1465	4853	478	279	194	75	140	23	19	0	251	148	184	221	72	231	102	120	29	166	201	455	186	68	57	10	199	265	18	115	86	126	26	309
349		3	1871	3403	1715	7003	712	369	228	143	245	123	51	14	406	513	297	81	363	168	196	440	217	251	164	307	201	132	81	97	147	93	92	220	217	102	107	226
350		3	1472	1124	194	2917	360	146	139	115	251	149	312	127	533	245	81	27	91	3	12	4	15	4	106	3	80	15	7	12	4	5	14	9	17	15	0	16
357		3	2035	1960	199	4265	515	130	302	40	235	539	274	71	690	488	160	166	18	5	135	115	11	6	50	116	99	17	6	0	11	31	0	8	2	3	3	19
370		3	269	465	115	859	198	0	26	14	13	18	0	10	117	123	17	15	98	28	0	9	0	0	30	28	57	12	0	19	0	0	2	0	1	0	17	7
377		3	339	808	203	1350	190	65	30	17	31	3	3	0	172	55	73	127	13	174	21	19	0	43	27	84	101	17	10	0	15	0	14	1	15	7	0	23
279	Fmr1-S	1	2524	1641	261	4559	731	475	449	239	168	110	352	133	339	185	228	225	99	59	174	167	29	20	35	81	56	5	5	39	0	0	0	76	26	30	24	0
292		3	856	658	384	1914	424	172	95	56	8	13	88	16	127	89	90	22	14	122	17	17	5	20	4	131	214	26	31	24	0	38	4	3	41	0	0	3
293		3	280	218	61	563	131	65	13	9	2	0	60	4	54	8	31	8	3	46	42	4	4	3	2	13	13	3	2	11	10	2	5	0	0	3	0	12
314		4	588	508	92	1190	260	137	45	38	7	61	40	2	105	64	42	31	7	120	13	20	10	17	21	58	14	5	20	3	15	8	0	2	8	5	0	12
318		2	407	531	151	1091	212	20	37	25	21	0	92	2	189	29	75	32	8	26	109	6	14	0	25	18	72	2	0	22	2	5	0	10	0	10	0	28
336		4	1798	836	208	3136	366	452	249	146	258	227	100	294	367	130	27	19	40	39	12	64	57	3	5	73	30	27	33	14	12	15	52	6	3	5	5	6
338		4	2026	728	93	3081	524	248	306	458	260	147	83	234	305	33	111	49	34	98	16	0	19	20	22	21	20	6	5	17	0	26	0	1	3	11	0	4
369		3	594	638	60	1312	359	96	64	7	53	15	0	20	267	25	40	74	22	74	49	29	4	11	9	34	14	15	1	0	7	3	9	1	2	0	3	5
371		3	988	1066	301	2361	646	160	60	25	66	31	0	6	377	177	25	63	17	119	95	25	21	47	13	87	58	19	22	13	49	44	17	13	0	32	9	25
375		3	443	689	186	1327	279	21	32	21	40	25	25	9	279	77	52	29	66	41	17	21	0	21	6	80	61	11	5	4	29	15	5	0	31	14	5	6
376		3	1201	2390	120	3895	266	133	318	122	233	108	21	184	239	475	497	449	169	397	76	37	0	0	35	16	40	21	7	11	0	4	0	7	25	5	0	0
378		3	1275	741	224	2268	616	371	214	24	26	17	7	28	301	98	70	19	23	94	35	0	7	22	30	42	48	33	0	49	3	14	7	18	2	7	0	43
283	Fmr1-AAV	2	554	337	285	1200	313	119	24	27	12	5	54	24	54	31	40	23	3	50	4	0	46	0	9	77	55	18	11	30	0	75	0	0	26	3	1	66
285		2	805	550	90	1445	475	195	73	29	11	1	21	0	112	8	58	84	98	0	9	80	13	0	0	88	39	3	17	4	0	3	3	17	4	0	0	0
302		3	270	468	110	849	141	93	14	5	3	0	14	1	147	20	26	19	85	17	22	33	0	24	21	54	60	11	11	5	11	1	3	0	2	2	4	0
303		3	601	1678	354	2633	371	73	34	26	43	28	26	0	426	244	256	35	138	242	86	8	9	37	78	119	120	41	33	7	17	23	8	12	68	0	0	25
304		3	357	763	145	1272	189	64	56	6	11	3	28	7	260	145	14	80	103	25	34	42	3	13	4	40	72	7	13	0	30	2	4	0	12	0	5	0
339		1	717	814	127	1658	378	155	85	30	50	14	5	0	176	95	11	3	127	213	35	24	6	21	18	85	64	4	5	17	0	16	4	2	8	7	0	0
354		4	1127	1004	173	2476	329	156	92	101	141	172	136	172	207	140	132	87	137	119	49	25	48	14	24	22	24	16	14	20	6	47	2	2	16	0	19	7
355		4	2026	2945	2123	7118	768	297	282	118	284	154	123	24	340	264	317	143	265	218	229	388	328	96	47	310	182	229	62	178	300	201	136	195	38	108	343	151
356		4	618	1436	120	2178	283	160	75	44	15	18	23	4	332	234	207	148	113	120	78	35	20	11	74	64	45	12	10	12	5	2	5	6	1	16	0	6
365		4	435	980	163	1581	264	64	36	14	28	21	8	3	337	217	69	56	31	6	66	17	59	0	65	57	68	6	9	2	14	2	0	51	4	0	0	7
366		4	328	285	35	650	212	58	24	4	18	4	8	2	109	44	26	8	26	25	22	0	8	1	12	4	10	5	3	0	3	0	0	6	0	0	6	2
368		4	1823	1598	205	3848	589	298	220	147	274	245	50	222	622	145	227	145	95	71	28	10	24	58	62	111	93	6	16	6	0	9	47	0	7	17	4	0
Mean	WT-S		1090.83	1474.92	547.333	3150.58	395.417	196.583	127.167	59.8333	107.083	101.5	103.25	37.5	329.417	221	127.417	107.417	108.583	78.6667	95.4167	69.25	50.25	52.6667	92.5833	142.25	114.167	53.4167	26.3333	30.6667	45.1667	47.5833	28	43.5	37.8333	33.25	20.1667	67.25
sem			196.303	312.579	197.146	649.817	60.1584	42.8545	30.917	15.7301	27.6215	43.5312	35.2072	14.2326	56.9435	47.2527	30.1462	27.6686	39.9546	22.3737	33.4226	35.735	26.7443	24.4545	28.9959	45.9458	29.2561	23.4584	9.68155	12.1645	19.3523	24.8161	10.969	21.1526	18.7289	12.6731	9.74511	29.9649
Mean	Fmr1-S		1081.67	887	178.417	2224.75	401.167	195.833	156.833	97.5	95.1667	62.8333	72.3333	77.6667	245.75	115.833	107.333	85	41.8333	102.917	54.5833	32.5	14.1667	15.3333	17.25	54.5	53.3333	14.4167	10.9167	17.25	10.5833	14.5	8.25	11.4167	11.75	10.1667	3.83333	12
sem			205.673	169.231	29.3695	355.429	54.7313	45.6261	41.7701	38.5325	29.8983	20.5079	27.597	30.393	30.4872	36.6432	38.9324	37.0777	14.0598	28.5167	14.4974	13.2936	4.67559	3.83432	3.5465	10.607	15.7712	3.07349	3.51718	4.2034	4.28963	4.17151	4.23929	6.09577	4.24286	3.05712	2.02198	3.83366
Mean	Fmr1-AAV		805.083	1071.5	327.5	2242.33	359.333	144.333	84.5833	45.9167	74.1667	55.4167	41.3333	38.25	260.167	132.25	115.25	69.25	101.75	92.1667	55.1667	55.1667	47	22.9167	34.5	85.9167	69.3333	29.8333	17	23.4167	32.1667	31.75	17.6667	24.25	15.5	12.75	31.8333	22
sem			165.821	217.711	165.101	511.097	51.4922	24.4188	23.9398	13.9775	29.6037	24.3505	12.7085	21.7671	46.5383	26.8599	31.3618	15.6138	19.6191	25.7019	17.4919	30.9148	26.1569	8.32617	8.31984	22.5733	13.2684	18.3521	4.63191	14.2932	24.4887	16.7482	11.3827	16.0686	5.78072	8.84216	28.3303	12.9428
LOCOMOTOR ACTIVITY				(activité va et vient)
Animal	Group	Nb/cage	Tot Hab	Tot Night	Tot Light	Tot 32H	12H	13H	14H	15H	16H	17H	18H	19H	20H	21H	22H	23H	24H	1H	2H	3H	4H	5H	6H	7H	8H	9H	10H	11H	12H	13H	14H	15H	16H	17H	18H	19H
291	WT-S	3	234	394	102	730	114	58	22	14	8	4	14	0	74	56	62	74	20	30	10	10	6	4	38	10	28	10	4	12	2	0	16	4	6	2	6	12
313		4	314	540	194	1054	154	60	33	11	20	12	24	6	92	122	80	32	60	22	56	6	4	2	18	46	84	20	26	22	8	4	4	0	6	16	4	0
315		4	247	312	98	661	131	40	22	8	2	25	19	4	66	45	31	22	34	10	35	1	6	2	34	26	38	8	8	5	3	6	8	12	0	6	4	0
316		4	188	229	99	518	90	52	16	2	8	0	20	2	50	38	10	47	31	16	4	0	2	4	2	25	39	8	6	12	0	0	18	0	2	4	6	4
317		2	230	210	63	503	82	64	30	3	17	2	32	0	82	23	22	14	8	10	4	16	4	0	8	19	15	2	2	8	12	0	6	4	0	6	2	6
335		4	138	259	68	473	77	19	0	26	14	2	0	8	84	43	16	28	4	10	26	2	6	2	20	18	14	10	6	2	11	1	2	8	0	10	0	4
337		4	326	508	122	956	146	68	35	25	31	7	14	0	158	47	49	39	19	60	24	18	0	22	33	39	42	6	6	0	6	20	0	0	2	12	0	28
349		3	356	434	140	932	170	60	32	40	36	14	4	2	82	78	38	10	66	13	23	66	18	12	2	26	32	12	4	18	26	6	2	8	22	5	3	2
350		3	240	305	82	635	119	44	27	2	26	10	12	8	71	64	44	10	44	4	6	2	6	4	46	4	34	8	6	8	2	2	4	2	4	6	0	6
357		3	153	415	74	648	85	4	12	0	16	32	4	6	134	55	35	47	8	6	42	36	4	4	10	34	36	6	2	0	6	10	0	4	2	2	2	4
370		3	133	271	76	488	67	0	18	14	16	18	0	8	72	72	16	10	37	24	0	4	0	0	20	16	34	8	0	14	0	0	4	0	2	0	8	6
377		3	138	273	91	502	60	36	14	6	16	4	2	0	56	26	30	41	7	46	8	4	0	15	12	28	45	8	4	0	10	0	6	2	4	4	0	8
279	Fmr1-S	1	438	327	100	875	191	108	49	28	21	11	30	10	61	20	23	45	22	10	34	54	12	12	16	18	26	4	4	12	0	0	0	26	6	14	8	0
292		3	350	302	124	784	150	76	40	34	4	12	34	8	66	46	38	12	6	60	14	6	4	10	5	35	60	12	10	8	0	14	2	2	14	0	0	2
293		3	230	256	88	582	94	66	10	12	2	0	46	8	56	16	40	14	2	50	45	3	6	4	4	16	20	6	4	18	12	2	8	0	0	4	0	14
314		4	326	254	58	642	141	71	29	23	5	35	22	4	65	39	26	10	3	55	7	11	4	8	7	19	12	4	10	2	8	2	0	2	6	4	0	8
318		2	165	250	74	491	87	10	18	8	7	0	35	2	89	15	32	20	6	12	48	6	10	0	8	4	30	4	0	8	2	6	0	6	0	4	0	14
336		4	272	293	85	654	137	49	18	26	18	14	10	4	81	62	14	10	18	16	4	30	24	2	4	28	16	12	8	4	4	10	18	4	2	2	2	3
338		4	242	324	62	632	105	38	28	36	18	12	5	4	99	25	42	24	26	42	8	0	8	8	20	22	16	4	4	10	0	14	0	2	2	8	0	2
369		3	256	382	74	720	116	54	38	8	24	16	0	8	112	17	21	52	12	50	44	20	4	10	12	28	14	16	2	0	8	4	10	2	4	0	4	10
371		3	340	422	122	892	194	68	30	9	23	16	0	8	143	61	22	26	10	44	42	10	6	12	8	38	28	10	10	5	13	16	6	8	0	12	4	10
375		3	153	373	139	669	81	8	16	8	22	6	12	4	122	34	28	20	32	30	18	18	0	20	4	47	37	8	4	4	18	18	6	0	21	11	4	8
376		3	160	399	82	651	72	15	35	7	25	6	0	10	82	102	33	19	47	36	36	18	0	0	12	14	26	14	6	10	0	4	0	4	14	4	0	0
378		3	270	345	118	742	113	42	77	6	18	10	4	9	119	52	32	12	8	52	14	0	6	8	18	24	22	20	0	22	4	8	6	8	2	4	0	22
283	Fmr1-AAV	2	335	180	124	651	173	76	24	16	6	4	36	12	31	19	22	14	2	24	4	0	24	0	6	34	30	8	4	14	0	26	0	0	14	2	2	24
285		2	276	190	44	510	140	78	28	12	6	2	10	0	36	6	22	26	36	0	4	24	8	0	0	28	12	4	10	2	0	2	2	8	4	0	0	0
302		3	198	304	78	582	101	61	12	8	4	0	12	2	94	13	21	12	52	14	16	22	0	14	16	30	40	6	8	2	8	2	4	0	2	2	4	0
303		3	202	657	137	996	106	32	16	14	14	8	12	0	180	106	92	16	50	82	30	6	6	12	28	49	51	16	14	4	6	6	4	4	20	0	0	12
304		3	194	412	90	702	92	38	30	6	8	4	16	6	144	84	12	42	50	13	23	18	2	6	2	16	34	6	12	0	16	2	5	1	10	0	4	0
339		1	256	324	66	646	124	60	28	10	22	8	4	0	73	41	6	2	36	91	9	6	4	6	6	44	26	4	6	2	0	12	2	2	4	8	0	0
354		4	349	309	68	736	147	60	32	42	38	24	6	10	64	29	20	16	54	56	22	10	11	7	12	8	12	10	4	8	4	14	2	2	6	0	4	2
355		4	315	316	128	761	153	55	33	15	26	17	16	2	74	42	20	12	15	38	15	28	30	6	2	34	20	16	6	7	27	0	16	20	0	2	10	4
356		4	256	851	154	1263	120	46	25	31	10	10	14	2	119	83	95	74	78	86	86	42	24	10	70	84	66	16	14	12	8	4	6	6	2	14	0	6
365		4	186	394	76	658	94	26	22	12	16	12	4	2	157	65	40	18	14	4	22	10	26	0	20	18	26	6	4	2	8	2	0	20	2	0	0	6
366		4	185	212	58	457	103	30	26	4	16	2	4	2	72	24	12	6	18	26	28	0	10	2	12	2	18	8	6	0	6	0	0	10	0	0	6	4
368		4	195	499	102	804	119	36	24	2	6	8	0	8	135	58	75	60	41	28	14	6	6	18	24	34	46	4	10	2	0	4	22	0	4	8	2	0
Mean	WT-S		224.75	345.833	100.75	675	107.917	42.0833	21.75	12.5833	17.5	10.8333	12.0833	3.66667	85.0833	55.75	36.0833	31.1667	28.1667	20.9167	19.8333	13.75	4.66667	5.91667	20.25	24.25	36.75	8.83333	6.16667	8.41667	7.16667	4.08333	5.83333	3.66667	4.16667	6.08333	2.91667	6.66667
sem			22.4034	31.6508	10.6502	58.6551	10.5043	6.71098	2.98766	3.51503	2.81096	2.87843	2.99104	0.97959	9.00796	7.70883	5.89229	5.65931	6.03755	4.9259	5.08836	5.60049	1.39986	1.96352	4.19618	3.43142	5.10514	1.24215	1.91419	2.13008	2.09195	1.72529	1.65983	1.12367	1.73132	1.3169	0.792563	2.16492
Mean	Fmr1-S		266.833	327.25	93.8333	694.5	123.417	50.4167	32.3333	17.0833	15.5833	11.5	16.5	6.58333	91.25	40.75	29.25	22	16	38.0833	26.1667	14.6667	7	7.83333	9.83333	24.4167	25.5833	9.5	5.16667	8.58333	5.75	8.16667	4.66667	5.33333	5.91667	5.58333	1.83333	7.75
sem			24.9147	16.9138	7.63845	33.4185	11.6407	8.6484	5.20974	3.30394	2.47245	2.65004	4.68638	0.802065	8.05485	7.45403	2.44368	3.90997	3.9293	5.01582	4.85367	4.42502	1.85047	1.65983	1.64609	3.37652	3.78085	1.55943	1.05768	1.86051	1.75	1.76598	1.60177	2.03505	1.97123	1.33404	0.757121	1.94673
Mean	Fmr1-AAV		245.583	387.333	93.75	730.5	122.667	49.8333	25	14.3333	14.3333	8.25	11.1667	3.83333	98.25	47.5	36.4167	24.8333	37.1667	38.5	22.75	14.3333	12.5833	6.75	16.5	31.75	31.75	8.66667	8.16667	4.58333	6.91667	6.16667	5.25	6.08333	5.66667	3	2.66667	4.83333
sem			17.6787	57.4508	10.0831	63.0904	7.41858	5.12101	1.77951	3.30824	2.93189	1.99289	2.72428	1.19236	13.9023	9.17961	9.26582	6.44068	6.24601	9.37881	6.25	3.66667	3.02128	1.69279	5.5165	6.21353	4.76433	1.37804	1.08595	1.33971	2.28784	2.20823	1.97379	2.09783	1.75522	1.31426	0.898933	2.03691
FRONT ACTIVITY
Animal	Group	Nb/cage	Tot Hab	Tot Night	Tot Light	Tot 32H	12H	13H	14H	15H	16H	17H	18H	19H	20H	21H	22H	23H	24H	1H	2H	3H	4H	5H	6H	7H	8H	9H	10H	11H	12H	13H	14H	15H	16H	17H	18H	19H
291	WT-S	3	1188	2440	704	4353	547	245	148	94	83	26	45	21	420	290	354	447	120	156	106	87	122	52	224	62	116	64	33	69	39	9	154	30	42	34	25	89
313		4	1744	4319	2264	8430	421	324	510	100	130	144	115	103	504	616	386	264	523	204	620	141	107	149	330	475	428	245	206	120	195	128	211	72	195	153	228	83
315		4	551	795	215	1566	342	86	43	15	4	42	19	5	174	145	109	46	58	27	83	3	8	2	91	49	77	15	14	15	2	20	28	21	0	10	13	0
316		4	614	1977	1123	3735	253	137	96	9	57	9	53	21	322	194	133	279	247	210	51	26	104	86	109	216	271	116	50	82	31	105	109	68	27	53	174	37
317		2	535	1786	957	3278	270	144	33	4	40	4	40	0	141	298	116	59	234	116	115	230	96	35	156	190	199	38	42	70	86	28	168	108	5	65	63	85
335		4	319	1542	1147	3012	161	63	0	78	16	1	0	4	110	119	73	338	37	97	259	71	110	29	143	156	144	107	83	80	128	27	17	135	120	109	108	89
337		4	650	1313	257	2220	308	122	78	54	43	21	24	0	410	102	132	110	46	171	50	45	0	52	107	88	65	9	14	0	23	47	0	0	4	28	0	67
349		3	637	836	257	1736	327	96	73	73	47	14	7	6	182	126	77	11	117	20	51	107	45	35	4	61	56	27	6	54	35	8	5	15	39	3	4	5
350		3	348	2690	2117	5167	199	49	47	8	25	6	14	12	117	294	372	254	293	177	90	135	236	117	415	190	279	108	104	86	25	178	277	136	161	184	252	327
357		3	270	2485	596	3365	173	3	16	0	21	51	6	14	406	119	155	256	202	95	324	414	61	101	162	190	174	39	38	13	42	95	6	20	82	15	12	60
370		3	257	1831	1304	3415	149	0	32	26	22	28	0	23	200	230	36	26	201	215	117	43	104	23	328	308	232	143	66	156	18	57	56	257	51	57	125	86
377		3	1484	3412	1779	6681	385	306	282	72	195	98	146	6	482	311	335	223	219	456	157	174	85	283	301	386	383	206	240	25	116	16	208	98	136	127	86	138
279	Fmr1-S	1	1049	538	192	1795	509	222	122	59	36	28	73	16	130	18	29	43	35	11	41	72	22	26	53	58	73	20	9	22	0	1	0	41	4	11	9	2
292		3	1849	2643	1365	5955	716	490	188	165	54	56	180	98	414	275	272	151	77	456	165	168	64	117	155	329	388	116	103	104	12	112	74	48	252	29	37	90
293		3	318	292	94	709	154	107	8	8	2	0	39	5	81	12	35	14	2	53	66	2	4	3	2	18	23	6	5	13	17	2	13	0	0	3	0	12
314		4	1014	2314	979	4340	459	155	78	51	14	136	121	33	414	191	267	104	119	344	255	128	51	126	104	211	112	32	81	30	48	166	30	13	72	213	7	175
318		2	1195	2893	1545	5689	530	230	187	32	71	0	145	56	538	136	367	289	102	254	563	108	146	71	155	164	321	114	83	209	37	141	51	119	3	183	92	192
336		4	299	561	192	1054	165	50	11	15	31	19	8	2	121	95	17	18	37	29	16	70	52	8	14	84	27	29	22	11	13	26	28	5	10	5	8	8
338		4	660	1966	1070	3717	302	117	64	86	31	42	18	21	398	103	309	160	124	197	55	18	98	61	308	135	80	87	109	95	21	135	26	131	162	65	58	101
369		3	1270	2649	2151	6189	318	262	275	92	163	147	13	119	373	122	194	224	95	276	390	254	123	116	157	325	127	258	82	118	290	168	295	67	195	115	176	260
371		3	1573	2264	1723	5643	435	350	161	49	278	220	80	83	400	132	70	105	173	238	263	224	76	158	207	218	247	205	97	73	178	206	93	158	20	206	53	187
375		3	864	1479	286	2662	243	147	190	81	125	19	59	33	429	249	158	145	205	60	38	34	5	43	16	97	74	24	15	7	41	27	17	4	26	21	6	24
376		3	358	2519	2948	5846	183	21	68	11	71	4	0	21	219	281	51	66	211	99	541	184	112	164	273	318	512	365	308	195	129	149	113	282	458	153	125	159
378		3	921	2523	2010	5585	345	62	199	27	88	161	39	131	503	313	90	177	194	412	170	23	58	144	195	244	293	209	58	182	103	105	193	201	107	168	85	306
283	Fmr1-AAV	2	2093	3165	2064	7525	672	330	215	222	133	87	434	203	321	206	339	301	207	446	165	180	293	125	222	360	300	213	85	225	74	453	86	53	168	122	91	194
285		2	1403	2082	1051	4536	541	356	205	106	55	14	126	0	330	68	186	229	360	87	57	240	93	18	82	332	193	36	184	95	11	116	25	138	100	67	44	42
302		3	1263	3152	1851	6308	310	176	276	187	91	82	141	42	442	176	214	179	376	383	203	369	64	231	287	228	427	108	200	140	159	78	88	148	87	95	108	213
303		3	1528	3281	1885	6733	514	218	200	166	197	119	114	39	544	408	324	114	258	476	261	199	77	173	201	246	299	156	212	157	198	171	53	96	194	93	10	246
304		3	2378	4111	2436	9104	732	454	330	267	191	172	232	179	964	559	232	528	429	108	294	252	64	179	123	379	498	231	215	115	217	239	151	124	300	105	156	85
339		1	1770	3032	1442	6344	729	397	181	112	211	81	59	100	665	369	162	95	321	519	155	74	52	117	104	399	301	83	141	38	91	234	83	25	127	122	77	120
354		4	729	541	164	1446	384	157	73	49	44	18	4	12	88	37	26	15	67	112	47	39	26	29	31	24	24	18	17	17	21	15	3	6	21	3	12	7
355		4	637	812	336	1790	309	132	57	26	48	33	32	5	183	85	48	27	37	107	65	52	88	11	5	104	19	44	21	28	57	0	56	44	0	18	34	15
356		4	860	3903	2155	6923	499	118	78	71	40	26	28	5	356	185	270	393	418	337	343	388	233	182	240	558	471	136	272	164	174	124	232	92	62	248	102	78
365		4	217	534	87	839	96	43	23	11	24	16	4	1	202	105	49	29	11	4	31	11	21	0	41	30	25	14	5	3	7	2	0	25	1	0	0	5
366		4	1450	2033	1574	5123	424	159	222	168	222	105	150	66	309	178	141	148	140	337	174	132	166	66	180	62	399	47	74	10	147	116	115	263	137	7	97	162
368		4	258	3446	2054	5765	190	32	22	2	4	8	0	7	322	150	240	326	409	212	416	125	210	323	322	391	362	220	178	184	61	198	218	65	136	189	123	120
Mean	WT-S		716.417	2118.83	1060	3913.17	294.583	131.25	113.167	44.4167	56.9167	37	39.0833	17.9167	289	237	189.833	192.75	191.417	162	168.583	123	89.8333	80.3333	197.5	197.583	202	93.0833	74.6667	64.1667	61.6667	59.8333	103.25	80	71.8333	69.8333	90.8333	88.8333
sem			141.769	297.343	204.332	582.187	34.4481	31.2975	42.185	10.9187	15.9708	12.4645	13.4454	8.08146	43.1855	41.5287	37.8904	40.2675	38.8824	32.8995	47.7448	32.5376	17.6609	22.2531	35.2552	38.7315	35.107	21.9505	21.7459	13.3268	16.6471	15.7945	28.1606	21.1438	19.1291	17.2573	25.5787	24.326
Mean	Fmr1-S		947.5	1886.75	1212.92	4098.67	363.25	184.417	129.25	56.3333	80.3333	69.3333	64.5833	51.5	335	160.583	154.917	124.667	114.5	202.417	213.583	107.083	67.5833	86.4167	136.583	183.417	189.75	122.083	81	88.25	74.0833	103.167	77.75	89.0833	109.083	97.6667	54.6667	126.333
sem			141.384	269.503	263.862	592.418	49.5409	39.2033	24.147	12.9716	22.394	21.8748	16.7021	13.0468	44.9058	29.1936	35.6763	24.0764	20.2786	44.1814	56.099	24.5127	13.1567	16.8242	29.2827	31.1576	45.8639	32.9762	23.4172	21.7057	25.1617	20.557	25.2332	26.063	40.1306	24.2069	16.0965	29.7136
Mean	Fmr1-AAV		1215.5	2507.67	1424.92	5203	450	214.333	156.833	115.583	105	63.4167	110.333	54.9167	393.833	210.5	185.917	198.667	252.75	260.667	184.25	171.75	115.583	121.167	153.167	259.417	276.5	108.833	133.667	98	101.417	145.5	92.5	89.9167	111.083	89.0833	71.1667	107.25
sem			199.06	370.945	238.059	748.771	58.9592	39.957	29.6297	25.0803	23.3909	15.0678	36.168	20.4022	68.6142	45.1804	30.3189	46.6036	45.0979	50.8638	36.0202	35.75	25.4973	29.072	30.095	49.847	50.2874	23.41	26.0577	22.2339	21.5626	36.9366	21.8997	20.6722	25.0809	22.2474	14.4892	23.9801
REARS ACTIVITY
Animal	Group	Nb/cage	Tot Hab	Tot Night	Tot Light	Tot 32H	12H	13H	14H	15H	16H	17H	18H	19H	20H	21H	22H	23H	24H	1H	2H	3H	4H	5H	6H	7H	8H	9H	10H	11H	12H	13H	14H	15H	16H	17H	18H	19H
291	WT-S	3	212	819	127	1160	102	73	17	2	2	1	15	2	169	149	162	110	52	58	11	16	7	3	75	7	40	17	3	11	1	0	21	1	11	1	7	14
313		4	225	944	252	1421	145	40	18	1	3	4	14	0	262	187	135	38	122	18	70	0	6	2	24	80	147	12	22	24	2	2	10	0	7	25	1	0
315		4	388	492	100	982	251	81	23	5	0	19	9	2	124	112	83	29	26	8	33	0	0	0	48	29	42	4	9	8	4	9	5	8	0	8	3	0
316		4	204	488	152	847	104	51	28	1	8	0	12	3	75	52	20	110	82	30	6	0	5	10	9	89	83	9	2	13	0	0	25	1	0	10	7	2
317		2	263	313	94	670	152	49	24	1	13	1	23	0	100	44	31	20	11	19	5	21	6	0	17	39	18	1	7	12	10	0	13	7	0	12	2	12
335		4	190	292	65	547	124	34	0	23	9	0	0	0	70	30	22	38	3	14	40	0	13	1	33	28	13	11	0	0	19	0	0	13	0	5	1	3
337		4	319	612	159	1090	175	58	40	11	25	7	3	0	243	50	46	43	12	88	11	20	0	32	38	29	68	1	3	0	6	26	0	0	3	18	0	34
349		3	354	658	149	1161	202	61	36	21	27	5	2	0	170	101	30	5	104	14	20	103	35	17	8	51	47	7	8	12	25	2	0	13	29	2	4	0
350		3	204	521	95	822	116	25	29	4	20	1	9	2	106	136	73	17	66	1	9	6	8	4	87	8	44	3	5	6	5	4	2	3	8	8	0	7
357		3	116	523	87	726	73	2	9	0	8	22	2	0	202	65	33	48	2	2	71	44	6	0	20	30	52	4	1	0	7	13	0	5	0	3	0	2
370		3	112	465	155	734	79	1	9	2	7	14	0	2	150	100	4	0	75	52	0	2	0	0	39	43	72	5	0	24	0	0	6	2	4	0	33	9
377		3	184	555	149	888	107	37	10	4	20	0	6	0	176	60	47	84	5	51	3	6	1	31	23	68	91	6	6	0	13	0	5	0	7	5	0	16
279	Fmr1-S	1	544	630	177	1355	278	111	53	16	23	24	39	4	136	28	56	70	54	18	107	95	10	11	16	29	62	9	7	15	0	0	1	51	11	14	5	2
292		3	351	433	132	918	205	82	18	13	0	2	31	2	129	55	37	11	0	87	11	7	1	12	2	81	76	12	4	9	0	7	2	2	14	0	1	5
293		3	526	527	153	1216	271	148	18	23	3	0	63	10	158	18	58	14	2	107	117	7	4	1	4	37	45	8	0	16	30	4	15	0	0	3	0	32
314		4	352	409	98	859	172	63	23	13	1	43	37	0	109	35	17	9	1	123	17	19	3	6	32	38	23	4	13	2	13	7	0	2	9	16	0	9
318		2	309	540	135	984	176	20	37	7	18	0	51	0	217	34	52	33	16	26	131	0	8	0	17	6	67	5	2	10	0	6	6	8	0	9	0	22
336		4	317	526	123	966	178	43	19	24	21	25	7	0	175	95	10	10	32	27	4	58	40	1	3	71	30	20	21	7	3	8	16	4	2	2	8	2
338		4	282	358	83	723	168	44	20	31	14	4	1	0	142	17	76	10	16	57	4	0	0	5	19	12	39	4	2	7	0	16	0	0	5	9	0	1
369		3	332	596	97	1036	168	63	56	7	28	10	0	11	252	31	25	81	5	73	31	25	9	13	16	35	45	13	1	1	6	4	10	2	7	0	5	3
371		3	511	677	155	1352	345	93	37	1	32	3	0	9	252	85	14	33	7	117	78	7	4	12	6	62	37	10	10	9	26	22	7	14	0	5	6	9
375		3	250	805	230	1292	158	7	18	21	26	3	17	7	287	111	63	35	57	47	17	24	0	39	10	115	73	12	5	4	30	20	11	0	30	18	7	20
376		3	133	662	206	1007	69	6	25	5	28	0	0	6	164	195	45	22	51	51	45	24	0	2	23	40	69	50	21	24	0	7	0	3	26	6	0	0
378		3	343	579	159	1098	203	36	77	4	8	11	4	17	266	55	29	23	5	97	42	2	1	16	12	31	62	12	0	29	3	10	5	6	1	3	0	28
283	Fmr1-AAV	2	348	389	188	952	140	87	31	35	13	3	39	27	81	47	64	32	6	41	1	1	51	0	5	60	39	4	3	17	0	54	0	0	27	3	1	40
285		2	497	594	141	1232	294	94	51	22	14	2	20	0	103	17	96	95	105	6	8	74	9	0	0	81	43	6	26	3	2	13	2	25	17	4	0	0
302		3	224	652	146	1023	129	50	11	8	7	0	19	1	232	12	42	14	109	36	29	57	0	30	23	68	90	9	9	1	18	3	3	0	3	0	10	0
303		3	375	1108	202	1685	214	46	33	15	23	16	28	0	393	198	140	13	80	117	34	3	6	13	48	63	76	26	17	4	8	11	4	11	26	0	0	19
304		3	340	777	170	1296	193	68	33	10	12	3	21	9	340	126	14	84	74	16	47	21	2	10	3	40	92	5	17	0	27	4	5	1	9	0	10	0
339		1	591	873	145	1609	284	153	49	21	53	24	7	0	347	109	14	0	130	137	12	1	10	12	3	98	79	8	6	3	0	22	9	0	6	9	2	1
354		4	303	350	85	750	189	50	15	29	16	2	2	12	90	24	19	7	72	72	22	11	13	11	3	6	18	12	6	6	8	9	1	1	11	0	10	3
355		4	345	385	118	849	190	52	42	17	27	9	8	1	110	59	17	3	12	41	11	48	49	3	1	31	25	13	4	6	27	0	13	19	0	0	9	2
356		4	287	1381	232	1900	191	30	21	13	14	8	10	0	274	163	139	148	108	137	110	67	28	5	99	103	154	24	16	6	0	1	5	1	0	20	0	5
365		4	329	919	124	1374	196	60	16	16	29	9	3	2	396	170	65	53	12	5	42	9	67	0	53	47	30	25	7	7	8	2	2	31	4	0	0	8
366		4	383	525	99	1011	226	79	46	3	25	1	3	4	177	59	24	15	66	62	67	0	18	0	33	4	27	18	5	0	8	2	1	15	0	0	14	9
368		4	138	1010	185	1337	114	7	11	1	4	1	0	4	326	128	146	102	63	60	12	4	10	29	53	77	109	4	12	3	0	9	29	0	1	12	6	0
Mean	WT-S		230.917	556.833	132	920.667	135.833	42.6667	20.25	6.25	11.8333	6.16667	7.91667	0.916667	153.917	90.5	57.1667	45.1667	46.6667	29.5833	23.25	18.1667	7.25	8.33333	35.0833	41.75	59.75	6.66667	5.5	9.16667	7.66667	4.66667	7.25	4.41667	5.75	8.08333	4.83333	8.25
sem			24.875	53.7464	14.3051	72.26	15.1312	7.223	3.46	2.28674	2.63092	2.2658	2.05404	0.336162	17.8985	14.0327	13.9386	10.7913	12.2952	7.764	7.24895	8.59777	2.76648	3.44949	7.13555	7.52685	10.4636	1.38899	1.7386	2.49494	2.27081	2.28411	2.45297	1.39511	2.38723	2.13364	2.66525	2.86337
Mean	Fmr1-S		354.167	561.833	145.667	1067.17	199.25	59.6667	33.4167	13.75	16.8333	10.4167	20.8333	5.5	190.583	63.25	40.1667	29.25	20.5	69.1667	50.3333	22.3333	6.66667	9.83333	13.3333	46.4167	52.3333	13.25	7.16667	11.0833	9.25	9.25	6.08333	7.66667	8.75	7.08333	2.66667	11.0833
sem			34.7268	36.2037	12.743	57.9582	20.4113	12.4257	5.57247	2.71395	3.29332	3.89922	6.49456	1.58831	17.6294	14.9185	6.17526	6.858	6.37407	10.6436	13.3322	8.11502	3.20353	3.09161	2.59759	8.89199	5.1835	3.58474	2.19101	2.46938	3.55929	1.93111	1.68081	4.10899	2.93135	1.78146	0.932034	3.28324
Mean	Fmr1-AAV		346.667	746.917	152.917	1251.5	196.667	64.6667	29.9167	15.8333	19.75	6.5	13.3333	5	239.083	92.6667	65	47.1667	69.75	60.8333	32.9167	24.6667	21.9167	9.41667	27	56.5	65.1667	12.8333	10.6667	4.66667	8.83333	10.8333	6.16667	8.66667	8.66667	4	5.16667	7.25
sem			33.5792	93.1901	12.626	102.033	15.8197	10.6126	4.30373	2.88106	3.77216	2.09436	3.49097	2.28963	35.3788	18.6573	15.1897	14.0814	11.9336	13.6019	8.92516	8.20507	6.3514	3.07102	8.98062	9.29769	12.0497	2.4241	2.02385	1.31618	2.89418	4.33246	2.33496	3.25049	2.82932	1.86271	1.50168	3.38697
LICKS
Animal	Group	Nb/cage	Tot Hab	Tot Night	Tot Light	Tot 32H	12H	13H	14H	15H	16H	17H	18H	19H	20H	21H	22H	23H	24H	1H	2H	3H	4H	5H	6H	7H	8H	9H	10H	11H	12H	13H	14H	15H	16H	17H	18H	19H
291	WT-S	3	1098	4219	1456	6836	68	139	120	151	345	102	173	63	240	332	571	504	275	592	391	286	164	178	416	270	204	136	85	12	114	165	200	57	188	142	9	144
313		4	645	3654	1031	5345	107	72	93	64	172	41	96	15	126	244	39	535	827	273	536	129	108	68	191	578	133	90	115	5	51	90	8	110	167	105	141	16
315		4	1786	6051	1508	9345	776	780	53	34	0	16	127	0	307	780	810	983	944	333	591	0	6	0	762	535	320	157	104	103	162	168	80	228	0	48	138	0
316		4	380	5941	1466	7875	5328*	8218*	0	0	299	38	43	88	144	655	44	1092	725	860	179	6	347	547	141	1201	107	109	115	208	114	92	240	75	161	84	161	0
317		2	389	5303	2230	7922	145	55	116	0	73	0	0	0	413	351	193	630	336	470	63	906	332	204	631	774	202	140	133	280	150	0	57	432	278	220	244	94
335		4	379	4406	1950	6735	1062*	40	0	339	0	0	0	0	470	797	216	2558*	216	433	762	264	190	47	721	290	152	441	99	26	156	0	96	230	5	379	235	131
337		4	320	5321	832	6473	9011*	14293*	11299*	176	1	91	52	0	484	533	755	475	451	553	357	311	0	275	634	493	213	0	231	0	3	53	0	0	0	147	0	185
349		3	438	2986	1498	4925	163	8	41	119	67	37	3	3	152	196	409	130	820	62	367	439	39	2	8	362	402	143	0	257	83	79	0	155	195	0	184	0
350		3	95	2194	779	3071	15238*	23040*	24575*	8988*	37	44	14	3	412	12270*	41523*	17480*	1093	74	232	135	236	12	7371*	8042*	23237*	27675*	23004*	31025*	16746*	174	197	0	13	199	95	101
357		3	93	4706	1492	6291	68	0	1	0	5	19	0	0	710	161	339	742	173	274	550	628	154	98	571	306	149	193	56	114	189	162	0	82	305	175	28	39
370		3	0	5354	2022	7432	*	0	0	0	16308*	23753*	*10849	56	553	857	583	209	997	611	200	48	63	61	363	809	549	169	193	47	0	41	44	140	369	65	352	53
377		3	168	4096	1068	5332	1710*	23040*	10785*	88	62	5	13	0	347	451	402	430	444	670	63	236	27	385	127	514	203	74	54	0	213	0	124	37	99	165	0	99
279	Fmr1-S	1	1212	6305	2290	9807	264	1333*	315	325	193	53	62	0	791	398	484	966	637	416	717	500	237	425	402	332	243	219	103	222	0	28	0	568	0	553	281	73
292		3	539	5069	1869	7588	36	75	20	187	49	87	85	111	15	943	802	682	49	1053	248	175	37	135	435	495	609	100	308	153	36	105	57	183	184	1	85	48
293		3	1474	4003	1773	7294	228	737	88	136	80	0	205	44	214	373	778	319	203	771	362	115	131	0	66	671	315	304	172	81	203	0	156	74	48	61	86	273
314		4	1095	4668	2302	8071	112	221	133	193	23	321	92	6	350	687	524	442	125	1004	199	341	62	190	167	577	143	306	184	196	193	227	36	203	343	274	0	197
318		2	314	5731	3011	9056	22	6176*	23377*	9815*	205	0	87	0	751	51	861	881	478	327	1042	178	89	0	487	586	469	398	170	276	128	385	133	387	9	296	31	329
336		4	1390	5484	2368	9383	1279*	631	7868*	403	181	162	13	141	467	773	497	493	642	591	393	559	294	102	319	354	1	236	170	158	73	225	445	238	162	41	14	605
338		4	107	3190	831	4180	18	6	9919*	1907*	0	79	4	52	287	172	302	204	431	546	78	0	118	145	537	370	31	140	45	69	105	55	0	105	104	113	64	0
369		3	1634	4441	2265	8381	2544*	345	418	331	203	233	104	41	402	226	308	337	339	645	648	242	148	287	259	600	264	141	171	140	285	349	243	67	160	259	81	105
371		3	660	4021	1182	6038	1014*	1035*	195	51	126	288	0	175	38	420	432	436	307	748	461	115	5	376	276	407	147	112	0	0	141	353	50	190	0	107	0	82
375		3	585	8915	2504	12008	111	182	7	1	107	0	177	4	780	481	1999	894	1551	1017	629	303	69	381	76	735	557	178	24	5	256	332	246	56	377	159	186	128
376		3	8	4382	1420	5810	11171*	3	2	1	1	1	0	0	285	712	337	209	981	297	625	161	34	5	187	549	545	171	116	95	0	63	0	32	339	0	0	59
378		3	872	4000	3062	10098	187	340	1923*	147	97	77	24	241	388	452	273	452	352	997	175	0	0	400	435	76	177	119	4	244	245	260	231	578	215	453	285	251
283	Fmr1-AAV	2	401	0	0	401	88	10	24	19	260	0	0	0	0	0	0	0	0	0	0	0	0	0	0	0	0	0	0	0	0	0	0	0	0	0	0	0
285		2	1327	4726	1837	7890	11	3490*	410	432	108	192	174	0	296	265	550	361	856	363	136	706	288	64	101	740	174	43	99	206	234	228	85	202	189	96	0	281
302		3	1216	4413	1435	7078	9	344	189	58	348	135	133	14	39	490	540	469	640	458	489	339	17	147	174	611	64	43	110	6	185	213	247	92	236	182	8	49
303		3	1348	4523	2019	7890	318	2342*	125	433	254	146	72	0	259	464	516	185	563	700	218	219	91	327	429	552	254	159	276	65	222	180	110	95	428	60	83	87
304		3	2163	4032	2218	8609	47	1082	641	124	98	79	92	196	275	493	216	581	476	337	561	102	256	14	365	356	468	201	288	20	128	245	244	308	240	74	2	0
339		1	1745	5969	2843	10660	24	166	342	322	216	168	507	103	417	813	372	275	1046	723	406	343	209	463	277	625	259	369	347	199	155	95	177	52	363	306	307	214
354		4	2015	5112	1825	8952	11336*	3473*	927	637	241	89	121	0	385	520	404	571	654	865	122	309	236	261	447	338	197	190	223	176	79	362	144	194	140	29	86	5
355		4	0	4773	2076	6849	16354*	23040*	23039*	23040*	14306*	26443*	3535*	0	435	276	450	575	220	826	527	373	266	0	0	825	130	197	96	389	335	0	284	371	0	56	191	27
356		4	473	3310	1339	5122	20	92	2	142	0	0	217	0	409	245	233	246	521	165	221	258	168	243	216	385	124	105	192	191	90	0	160	69	75	223	110	0
365		4	657	4675	1998	7672	9	2	0	314	30	256	46	342	15	242	820	293	884	106	690	21	514	205	564	321	454	67	136	313	154	0	3	254	205	141	0	271
366		4	2185	3073	2403	7773	18955*	5192*	1257	282	622	0	24	112	1036*	2313*	320	733	1653	3124*	12608*	0	222	145	10258*	3388*	19101*	12519*	27297*	10976*	1297	163	172	187	73	0	211	300
368		4	0	6403	2111	8514	4269*	11491*	0	0	2145*	9525*	0	0	3	0	423	1523	877	958	522	48	397	690	504	458	158	127	131	198	274	109	265	214	76	188	264	107
Mean	WT-S		482.583	4519.25	1444.33	6465.17	221.167	136.75	47.1111	88.2727	96.4545	35.7273	47.3636	19	363.167	487	396.455	573	608.417	433.75	357.583	282.333	138.833	156.417	415	557.455	239.455	150.182	107.727	95.6364	112.273	85.3333	87.1667	128.833	148.333	144.083	132.25	71.8333
sem			145.547	338.723	133.331	476.813	112.098	93.3493	17.0867	31.6432	37.017	10.3204	17.9708	9.02857	51.8354	76.4563	79.4461	96.2793	94.7621	69.5564	63.613	77.4846	34.7789	49.4723	80.3146	84.5781	40.2405	33.1445	19.3029	32.1591	21.5331	19.8255	24.844	35.3579	36.8875	28.4385	32.2603	18.1796
Mean	Fmr1-S		824.167	5017.42	2073.08	8142.83	122.25	282.222	147.25	177.5	105.417	108.417	71.0833	67.9167	397.333	474	633.083	526.25	507.917	701	464.75	224.083	102	203.833	303.833	479.333	291.75	202	122.25	136.583	138.75	198.5	133.083	223.417	161.75	193.083	92.75	179.167
sem	0		156.441	433.74	197.745	618.957	33.8214	87.1418	54.1821	44.4045	22.3534	33.4864	19.7329	23.3434	76.2468	76.0003	137.425	77.06	119.87	79.4809	80.243	50.8455	26.0858	47.4129	45.7119	52.2202	60.2406	26.9084	26.4985	25.8048	28.6224	40.8794	39.6468	55.0543	39.4919	51.3691	29.8971	48.5115
Mean	Fmr1-AAV		1127.5	4250.75	1842	7284.17	65.75	282.667	356.091	251.182	217.7	106.5	126	63.9167	230.273	346.182	403.667	484.333	699.167	500.091	353.818	226.5	222	213.25	279.727	473.727	207.455	136.455	172.545	160.273	262.75	132.917	157.583	169.833	168.75	112.917	105.167	111.75
sem			233.157	472.695	203.247	732.647	37.2615	167.907	127.652	60.8228	57.0649	28.0683	43.5314	31.3467	54.5574	72.3969	59.2739	111.552	121.373	100.162	67.2631	60.1553	42.2015	59.5318	59.7212	69.4323	44.0812	31.2286	30.9552	38.149	97.6151	34.4101	27.5267	31.9872	38.9839	27.6588	32.413	34.8714
PELLETS DISTRIBUTION
Animal	Group	Nb/cage	Tot Hab	Tot Night	Tot Light	Tot 32H	12H	13H	14H	15H	16H	17H	18H	19H	20H	21H	22H	23H	24H	1H	2H	3H	4H	5H	6H	7H	8H	9H	10H	11H	12H	13H	14H	15H	16H	17H	18H	19H
291	WT-S	3	69	164	67	305	19	7	8	12	9	10	4	5	16	13	16	20	10	19	17	9	6	13	14	11	4	10	2	4	10	4	7	2	12	7	0	5
313		4				134	12*	8*	4*	6*	5*	6*	2*	5*	6*	11*	4*	0*	9*	1*	5*	0*	1*	3*	0*	3*	0*	0*	3*	2*	1*	5*	5*	2*	6*	8*	5*	6*
315		4	58	138	65	265	15	6	9	6	0	17	5	4	15	15	15	11	11	14	15	4	3	2	20	13	5	6	5	9	1	5	11	6	0	4	13	0
316		4	47	167	53	267	12	4	8	2	12	1	8	0	16	17	11	22	18	15	7	6	10	14	6	25	0	3	9	1	12	1	7	7	4	9	0	0
317		2	77	232	99	408	20	17	12	5	6	0	17	0	23	18	20	23	16	19	3	40	4	7	27	32	3	0	14	7	8	0	9	18	3	9	17	11
335		4	32	193	75	301	26	0	0	3	2	1	0	1	21	24	3	35	3	28	27	0	15	16	17	4	1	14	2	2	4	2	3	10	1	12	8	16
337		4	49	174	32	255	3	8	6	10	7	7	8	0	13	20	19	14	17	17	14	8	0	10	32	10	3	3	6	0	2	3	0	0	4	5	0	6
349		3	44	136	65	249	4	4	11	12	4	3	6	4	10	21	12	8	27	7	16	12	1	7	1	14	8	7	1	7	10	0	5	6	8	7	0	6
350		3	30	142	76	259	2	6	5	0	9	2	6	11	13	12	16	10	29	7	6	6	14	5	19	5	9	3	8	7	0	6	10	1	10	1	12	9
357		3	17	198	77	300	1	0	0	0	3	10	3	8	16	11	20	24	10	11	25	13	13	11	28	16	0	8	6	5	8	6	8	3	11	7	11	4
370		3	40	159	69	278	3	0	7	11	12	7	0	10	14	23	8	15	30	15	4	0	8	4	21	17	13	12	4	3	0	1	5	7	3	3	10	8
377		3	65	196	76	342	13	12	8	11	4	6	11	5	19	21	19	24	19	28	6	5	2	24	5	24	2	8	6	6	7	3	8	6	7	9	4	10
279	Fmr1-S	1	87	242	97	438	14	21	13	13	16	3	7	12	32	9	30	38	25	25	21	14	8	19	6	15	9	5	4	3	0	0	0	17	0	31	15	13
292		3	93	171	85	359	35	16	12	5	9	8	8	10	13	25	24	17	6	32	5	3	0	15	11	20	10	8	5	8	11	0	9	6	7	3	7	11
293		3	121	192	116	435	35	32	7	13	7	7	20	6	17	19	34	16	14	25	16	3	7	9	11	21	12	15	9	9	9	9	8	4	5	8	9	19
314		4	78	165	89	334	26	12	6	14	1	16	3	2	26	13	20	12	10	32	5	6	5	10	11	15	2	11	7	9	6	6	5	6	9	14	1	13
318		2	75	230	124	431	18	11	12	8	14	0	12	2	28	10	25	32	18	21	35	11	3	9	13	25	19	16	5	7	13	11	12	8	0	9	13	11
336		4	59	172	77	319	6	11	9	8	5	6	14	11	18	25	10	16	34	15	8	16	6	8	8	8	0	4	5	4	1	10	9	3	8	4	11	18
338		4	49	206	95	364	3	2	5	16	6	9	8	14	21	17	26	14	20	29	0	6	6	15	32	20	2	15	8	7	6	8	12	9	7	7	8	6
369		3	94	198	107	401	16	20	16	13	8	12	9	2	21	16	15	26	14	19	19	7	6	17	14	24	4	6	6	10	5	16	8	9	12	13	12	6
371		3	86	194	90	382	24	19	12	6	8	12	5	12	10	19	13	20	20	34	13	4	6	17	18	20	1	3	4	2	10	7	9	14	1	6	10	23
375		3	50	186	69	311	2	5	14	8	7	6	8	6	18	8	16	17	37	20	3	12	0	24	15	16	0	3	7	0	6	0	8	6	7	12	11	9
376		3	20	102	70	202	3	1	4	3	9	0	0	10	9	13	9	1	26	3	14	4	1	5	10	7	17	4	8	3	1	5	0	3	11	6	2	10
378		3	80	201	120	413	9	8	18	17	5	9	14	12	30	23	18	18	21	37	6	0	1	24	23	0	0	0	1	21	1	11	9	15	7	23	2	30
283	Fmr1-AAV	2	114	183	27	335	34	21	19	14	9	0	17	11	19	30	15	6	17	23	4	0	25	0	0	44	1	2	1	3	0	8	0	0	0	0	0	12
285		2	93	25	11	134	29	13	14	10	14	6	7	5	19	3	1	0	1	0	0	1	0	0	0	0	0	0	1	0	0	0	0	0	0	6	0	4
302		3	88	249	105	443	24	19	7	9	12	7	10	1	18	22	19	27	40	18	25	14	0	12	27	27	1	5	3	7	19	13	8	9	7	13	5	15
303		3	71	171	69	314	26	8	10	5	9	5	8	3	15	22	16	8	26	20	6	1	8	13	17	19	1	2	5	8	5	9	5	4	14	5	1	10
304		3	81	196	85	374	26	13	7	10	10	8	7	12	21	22	10	32	23	14	12	12	11	6	12	21	7	13	6	0	15	6	14	7	10	3	4	0
339		1	140	195	123	463	27	33	21	14	12	15	18	5	17	29	17	10	31	19	5	12	6	18	10	21	12	9	8	12	2	7	7	7	14	19	13	13
354		4	87	213	92	396	11	15	12	18	11	10	10	4	16	21	19	19	34	30	3	18	4	16	22	11	11	9	15	0	12	18	0	10	16	0	1	0
355		4	85	238	126	449	3	20	14	4	16	16	12	0	20	23	20	22	20	41	27	0	17	0	0	48	0	15	13	13	11	0	22	11	0	15	14	12
356		4	49	175	68	292	5	12	8	4	3	3	14	0	18	13	17	20	26	10	18	9	10	11	11	12	4	2	8	8	6	2	8	5	2	10	6	7
365		4	67	200	69	351	7	8	16	12	4	13	7	15	17	25	19	14	31	6	26	8	12	5	28	9	0	1	12	7	2	0	0	19	3	2	0	23
366		4	119	199	80	407	22	31	27	16	6	7	10	9	23	33	23	10	15	26	3	0	19	11	12	24	1	3	7	6	7	9	0	14	0	0	21	12
368		4	5	187	65	257	2	0	0	0	3	0	0	0	0	0	23	36	18	21	14	2	18	18	21	16	2	6	4	9	2	6	12	0	4	7	9	4
Mean	WT-S		48	172.636	68.5455	280.25	10.7273	5.81818	6.72727	6.54545	6.18182	5.81818	6.18182	4.36364	16	17.7273	14.4545	18.7273	17.2727	16.3636	12.7273	9.36364	6.90909	10.2727	17.2727	15.5455	4.36364	6.72727	5.72727	4.63636	5.63636	2.81818	6.63636	6	5.72727	6.63636	6.81818	6.81818
sem			5.47224	8.99623	5.00611	18.5526	2.608	1.5887	1.16846	1.45455	1.20467	1.55399	1.47598	1.20055	1.13618	1.35573	1.64794	2.40866	2.608	2.1289	2.49396	3.31189	1.63737	1.90736	3.02141	2.59147	1.23783	1.28693	1.1208	0.866264	1.32303	0.671744	0.965521	1.50151	1.2365	0.956059	1.88688	1.42585
Mean	Fmr1-S		74.3333	188.25	94.9167	365.75	15.9167	13.1667	10.6667	10.3333	7.91667	7.33333	9	8.25	20.25	16.4167	20	18.9167	20.4167	24.3333	12.0833	7.16667	4.08333	14.3333	14.3333	15.9167	6.33333	7.5	5.75	6.91667	5.75	6.91667	7.41667	8.33333	6.16667	11.3333	8.41667	14.0833
sem			7.62605	10.2241	5.39424	19.6689	3.45635	2.58443	1.28708	1.31618	1.15114	1.38899	1.557	1.27994	2.18855	1.72968	2.28301	2.75917	2.63559	2.74506	2.82698	1.4346	0.838996	1.79787	2.06828	2.16885	1.98224	1.57394	0.641081	1.57854	1.26206	1.45362	1.13123	1.36145	1.15361	2.38154	1.32835	2.0724
Mean	Fmr1-AAV		83.25	185.917	76.6667	351.25	18	16.0833	12.9167	9.66667	9.08333	7.5	10	5.41667	16.9167	20.25	16.5833	17	23.5	19	11.9167	6.41667	10.8333	9.16667	13.3333	21	3.33333	5.58333	6.91667	6.08333	6.75	6.5	6.33333	7.16667	5.83333	6.66667	6.16667	9.33333
sem			10.0356	16.1022	9.84988	27.1545	3.32347	2.7288	2.10144	1.58751	1.23986	1.52504	1.41421	1.49473	1.66268	2.93135	1.74277	3.16467	2.97846	3.15268	2.86689	1.87672	2.25574	1.96882	2.89025	3.98672	1.24519	1.41667	1.3169	1.29368	1.79699	1.59782	2.03132	1.70042	1.7788	1.8354	1.96497	1.928
							12	13	14	15	16	17	18	19	20	21	22	23	24	1	2	3	4	5	6	7	8	9	10	11	12	13	14	15	16	17	18	19

## Sheet: food consumption
					Circadian activity and food/water intake
Study : Getex-IP6844c-group1
PELLETS CONSUMPTION [NB : 1 pellet = 20mg]
Animal	Group	Nb/cage	Weight (g)	Pellets loss (nb)	Pellets loss (g)	Pellets distri (nb)	Pellets consum (nb)	Pellets consum (g)
291	WT-S	3	23.3	37	0.74	305	268	5.36
313		4	22.6	139*
315		4	24.4	43	0.86	265	222	4.44
316		4	24.3	46	0.92	267	221	4.42
317		2	26.1	54	1.08	408	354	7.08
335		4	25.5	40	0.8	249	209	4.18
337		4	22.9	69	1.38	259	190	3.8
349		3	20.6	39	0.78	300	261	5.22
350		3	24.5	35	0.7	278	243	4.86
357		3	22.2	68	1.36	342	274	5.48
370		3	26.6	30	0.6	438	408	8.16
377		3	24.6	73	1.46	359	286	5.72
279	Fmr1-S	1	25.2	88	1.76	438	350	7
292		3	23.8	60	1.2	359	299	5.98
293		3	24.2	115	2.3	435	320	6.4
314		4	23	56	1.12	334	278	5.56
318		2	26.4	100	2	431	331	6.62
336		4	26.6	60	1.2	319	259	5.18
338		4	25.8	110	2.2	364	254	5.08
369		3	27	109	2.18	401	292	5.84
371		3	25	95	1.9	382	287	5.74
375		3	27	67	1.34	311	244	4.88
376		3	26.6	85	1.7	202	117	2.34
378		3	25.4	110	2.2	413	303	6.06
283	Fmr1-AAV	2	28	110	2.2	335	225	4.5
285		2	27.1	105	2.1	134	29	0.58
302		3	27	114	2.28	443	329	6.58
303		3	21.6	30	0.6	314	284	5.68
304		3	25	98	1.96	374	276	5.52
339		1	23.5	115	2.3	463	348	6.96
354		4	24.6	95	1.9	396	301	6.02
355		4	24	145	2.9	449	304	6.08
356		4	25.1	70	1.4	292	222	4.44
365		4	24.8	73	1.46	351	278	5.56
366		4	25.6	130	2.6	407	277	5.54
368		4	26.6	51	1.02	257	206	4.12
Mean	WT-S		23.9667	48.5455	0.970909	315.455	266.909	5.33818
sem			0.497925	4.55943	0.0911887	19.1716	19.5185	0.39037
Mean	Fmr1-S		25.5	87.9167	1.75833	365.75	277.833	5.55667
sem			0.379393	6.37996	0.127599	19.6689	17.2138	0.344276
Mean	Fmr1-AAV		25.2417	94.6667	1.89333	351.25	256.583	5.13167
sem			0.512341	9.56979	0.191396	27.1545	24.0537	0.481075
WEIGHT
