# Supplementary material for: AAV‐delivered diacylglycerol kinase DGKk achieves long‐term rescue of fragile X syndrome mouse model
Source: EMBO Mol Med. 2022 Apr 4;14(5):e14649. doi: 10.15252/emmm.202114649 (PMC9081908; doi:10.15252/emmm.202114649)
Supplement: Supplementary file 7 — Source Data for Figure 4 [file EMMM-14-e14649-s006.zip › Source_data_Fig4/Raw_data_behavior/Group_1_PHPeB_4W_(subgroup1)/IP6844c-grooming.xls]

## Sheet: Data
				Grooming
Study : 6844c gr1
			Grooming		Rearing	Head shakes
Mouse label	Group	Latency (s)	Duration (s)	Number	Number	Number	Comment
313	WT-S	141.22	6.56	4	20	1
315		85.44	11.37	8	61	0
316		100.21	18.26	8	34	2
317		69.59	5.48	2	45	0
291		350.8	13.7	4	14	0
370		192.81	1.15	1	9	0
357		553.47	7.25	2	18	0
349		169	12.99	2	37	0
350		213.5	8.28	3	24	2
335		156.62	4.32	2	57	0
337		161.47	10.16	3	37	0
377		278.03	2.81	1	40	0
314	Fmr1-S	197.03	5.3	5	60	1
318		65.04	20.65	4	27	3
292		68.03	12.75	4	32	1
293		140.32	10.18	2	24	0
279		54.16	22.74	11	22	2
369		269.47	4.97	2	32	0
371		46.37	11.72	3	30	0
378		176.07	6.01	5	30	0
336		307.44	0.56	1	75	0
338		104.16	10.07	3	24	0
375		99.88	9.25	3	43	0
376		341.38	5.74	2	19	0
302	Fmr1-AAV	106.81	12.06	8	39	2
303		117.52	14.03	2	28	1
304		115.78	17.63	10	26	1
283		220.09	9.75	3	11	6
285		233.29	2.62	1	6	3
365		124.4	14.93	7	19	1
366		65.94	9.84	5	15	0
368		100.5	20.45	6	24	1
339		294.44	6.45	2	64	2
354		203.54	6.41	2	44	0
355		45.28	15.73	9	30	0
356		224.19	9.47	2	11	0
Mean	WT-S	206.013	8.5275	3.33333	33	0.416667
sem		39.065	1.43497	0.689019	4.76572	0.228908
Mean	Fmr1-S	155.779	9.995	3.75	34.8333	0.583333
sem		29.7396	1.86154	0.75	4.83647	0.28758
Mean	Fmr1-AAV	154.315	11.6142	4.75	26.4167	1.41667
sem		22.3758	1.49266	0.913908	4.75053	0.499368
