# Supplementary material for: AAV‐delivered diacylglycerol kinase DGKk achieves long‐term rescue of fragile X syndrome mouse model
Source: EMBO Mol Med. 2022 Apr 4;14(5):e14649. doi: 10.15252/emmm.202114649 (PMC9081908; doi:10.15252/emmm.202114649)
Supplement: Supplementary file 7 — Source Data for Figure 4 [file EMMM-14-e14649-s006.zip › Source_data_Fig4/Raw_data_behavior/Group_1_PHPeB_4W_(subgroup1)/IP6844c-Marble.xls]

## Sheet: Data
			Marble burying
Study : IP6844c-Gr1
Mouse label	Group	Nb/cage	< 50% covered marbles	>50% covered marbles	Totally covered marbles	% totally covered marbles	% >50% covered marbles
291	WT-S	3	3	17	2	10	85
313		4	2	18	6	30	90
315		4	3	17	1	5	85
316		4	0	20	3	15	100
317		2	10	10	4	20	50
335		4	3	17	7	35	85
337		4	3	17	8	40	85
349		3	6	14	6	30	70
350		3	1	19	8	40	95
357		3	3	17	6	30	85
370		3	6	14	4	20	70
377		3	4	16	4	20	80
279	Fmr1-S	1	4	16	9	45	80
292		3	6	14	2	10	70
293		3	3	17	6	30	85
314		4	1	19	2	10	95
318		2	0	20	1	5	100
336		4	3	17	6	30	85
338		4	0	20	2	10	100
369		3	6	14	5	25	70
371		3	3	17	3	15	85
375		3	3	17	6	30	85
376		3	3	17	5	25	85
378		3	0	20	3	15	100
283	Fmr1-AAV	2	5	15	1	5	75
285		2	3	17	5	25	85
302		3	2	18	2	10	90
303		3	3	17	2	10	85
304		3	4	16	3	15	80
339		1	9	11	8	40	55
354		4	3	17	6	30	85
355		4	3	17	9	45	85
356		4	5	15	7	35	75
365		4	3	17	0	0	85
366		4	3	17	4	20	85
368		4	2	18	6	30	90
Mean	WT-S		3.66667	16.3333	4.91667	24.5833	81.6667
sem			0.762108	0.762108	0.656648	3.28324	3.81054
Mean	Fmr1-S		2.66667	17.3333	4.16667	20.8333	86.6667
sem			0.607196	0.607196	0.6835	3.4175	3.03598
Mean	Fmr1-AAV		3.75	16.25	4.41667	22.0833	81.25
sem			0.552199	0.552199	0.829917	4.14959	2.761
t test		wt/KO	0.315925	0.315925	0.437222	0.437222	0.315925
		KO/KO-AAV	0.200422	0.200422	0.818278	0.818278	0.200422
		Wt/KO-AAV	0.930244	0.930244	0.641247	0.641247	0.930244
