# Supplementary material for: AAV‐delivered diacylglycerol kinase DGKk achieves long‐term rescue of fragile X syndrome mouse model
Source: EMBO Mol Med. 2022 Apr 4;14(5):e14649. doi: 10.15252/emmm.202114649 (PMC9081908; doi:10.15252/emmm.202114649)
Supplement: Supplementary file 7 — Source Data for Figure 4 [file EMMM-14-e14649-s006.zip › Source_data_Fig4/Raw_data_behavior/Group_1_PHPeB_4W_(subgroup1)/IP6844c-Nesting.xls]

## Sheet: Data
				Nesting
Study : 6844c gr1
		Nest scoring
Mouse label	Group	T0	T2	T5	T24	Comment
313	WT-S	0	1	3	3
315		0	3	3	4
316		0	1	2	4
317		0	1	5	5
291		0	2	3	5
370		0	1	4	4
357		0	3	5	5
349		0	2	2	3
350		0	1	4	5
335		0	1	5	5
337		0	0	4	4
377		0	1	4	5
314	Fmr1-S	0	1	3	3
318		0	1	4	4
292		0	1	3	3
293		0	1	3	3
279		0	1	1	3
369		0	2	3	3
371		0	1	5	5
378		0	1	2	3
336		0	0	3	3
338		0	1	3	3
375		0	0	2	3
376		0	0	3	3
302	Fmr1-AAV	0	2	2	2
303		0	3	3	3
304		0	1	3	3
283		0	2	3	4
285		0	1	3	3
365		0	0	2	3
366		0	0	3	3
368		0	1	3	3
339		0	3	3	3
354		0	0	4	4
355		0	0	4	5
356		0	0	4	4
Mean	WT-S	0	1.41667	3.66667	4.33333
sem		0	0.259905	0.309773	0.224733
Mean	Fmr1-S	0	0.833333	2.91667	3.25
sem		0	0.166667	0.28758	0.179435
Mean	Fmr1-AAV	0	1.08333	3.08333	3.33333
sem		0	0.336162	0.192996	0.224733
t test	Wt/KO	#DIV/0!	0.0721007	0.0898425	0.00106265	#DIV/0!
	KO/KO-AAV	#DIV/0!	0.441133	0.124245	0.00468676
	Wt/KO-AAV		0.441133	0.124245	0.00468676
