# Supplementary material for: AAV‐delivered diacylglycerol kinase DGKk achieves long‐term rescue of fragile X syndrome mouse model
Source: EMBO Mol Med. 2022 Apr 4;14(5):e14649. doi: 10.15252/emmm.202114649 (PMC9081908; doi:10.15252/emmm.202114649)
Supplement: Supplementary file 7 — Source Data for Figure 4 [file EMMM-14-e14649-s006.zip › Source_data_Fig4/Raw_data_behavior/Group_1_PHPeB_4W_(subgroup1)/IP6844c-Object_Recognition.xls]

## Sheet: Habituation
			Object Recognition
Study : ip6844c Gr1
				Distance Traveled (cm)			% Time Spent in the Center
Mouse label	Group	Nb/cage	1	2	3	Total	1	2	3	Total
291	WT-S	3	3005.75	1916.38	1754.84	6618.7	33.44	30.04	38.4267	33.9689
313		4	2117.36	1814.16	1638.63	5528.82	27.4267	45.36	54.5867	42.4578
315		4	3271.43	1995.66	1504.27	6707.64	32.12	50.7733	47.7467	43.5467
316		4	1096.71	1583.25	1334.21	4027.7	15.7867	32.56	37.9067	28.7511
317		2	3227.53	2144.25	1959.03	7216.32	29.2	45.0267	35	36.4089
335		4	1154.62	1410.07	888.657	3467.04	20.3067	61.1067	48.72	43.3778
337		4	2038.31	2121.35	1738.92	5863.97	28.7067	42.7067	21.52	30.9778
349		3	2867.31	1717.39	1173.75	5751.38	40.8267	39.1467	37.5067	39.16
350		3	2654.28	1158.6	981.373	4773.87	32.5333	48.32	46.7333	42.5289
357		3	1739.42	1303.74	1267.38	4307.05	33.44	34.8667	27.1067	31.8044
370		3	2383.62	1272.88	882.67	4631.74	37.7867	40.9333	33.6933	37.4711
377		3	2056.81	1123.46	1056.23	4229.82	39.2	40.2	30.6267	36.6756
279	Fmr1-S	1	3298.62	2686.24	2133.11	7956.79	32.2267	33.7467	47.1467	37.7067
292		3	3030.11	1732.77	1279.97	5956.16	33.9333	54.2133	52.6667	46.9378
293		3	3339.39	2112.96	2551.54	7861.93	35.2133	24.28	53.1333	37.5422
314		4	1994.88	1276.68	933.984	4216.29	45.5467	66.1867	67.2933	59.6756
318		2	3472.29	3312.73	2243.36	8853.99	35.72	55.2	39.9067	43.6089
336		4	3117.33	2281.18	1976.47	7413.53	40.6267	47.2267	37.64	41.8311
338		4	3138.55	2190.84	1739.93	7120.09	24.5333	48.3067	33.32	35.3867
369		3	1989.31	1466.26	1084.08	4575.52	55.3467	50.4667	44.28	50.0311
371		3	3063.73	1892.85	1164.27	6136.23	46.28	49.6133	42.96	46.2844
375		3	3263.72	2947.53	1973.62	8166.27	28.0667	32.2933	41.7067	34.0222
376		3	2348.39	1353.49	983.317	4776	29.84	51.56	36.3733	39.2578
378		3	2679.77	1965.84	1140.34	5845.09	52.36	55.7867	45.0667	51.0711
283	Fmr1-AAV	2	1868.52	2113.59	1385.84	5256.31	21.3067	38.9733	56.8667	39.0489
285		2	3514.81	2496.15	2008.8	7829	31.76	38.44	36.5867	35.5956
302		3	2796.14	2295.01	1588.21	6559.39	34.96	37.1733	46.1467	39.4267
303		3	2122.58	2423.54	1581.31	6021	31.04	38.32	58.8133	42.7244
304		3	2868.25	1785.81	1695.35	6252.59	35.7467	52.3467	55.0133	47.7022
339		1	3828.66	2558.03	1497.63	7839.38	25.2533	42.0133	36.8133	34.6933
354		4	3060.67	1906.1	1395.68	6419.09	26.4	46.9467	57.8933	43.7467
355		4	2872.34	2117.95	1263.58	6225.84	28.84	59.1067	61.68	49.8756
356		4	1670.17	1818.33	1024.34	4515.4	24.72	33.7733	37.6667	32.0533
365		4	2210.95	1648.77	1418.21	5239.57	36.96	44.28	44.4933	41.9111
366		4	2285.98	1457.33	1338.57	5042.32	33.88	49.8	35.9867	39.8889
368		4	2454.7	1694.07	643.718	4819.58	37.9067	46.7467	18.1333	34.2622
Mean	WT-S		2301.1	1630.1	1348.33	5260.34	30.8978	42.5867	38.2978	37.2607
sem			213.049	107.537	106.056	345.765	2.1183	2.45313	2.79724	1.47943
Mean	Fmr1-S		2894.67	2101.61	1600.33	6573.16	38.3078	47.4067	45.1244	43.613
sem			149.764	182.708	162.79	445.497	2.81747	3.38463	2.65836	2.17867
Mean	Fmr1-AAV		2629.48	2026.22	1403.44	6001.62	30.7311	43.9933	45.5078	40.0774
sem			187.316	104.508	98.1485	313.56	1.56111	2.11668	3.76333	1.57338
	t test	Wt/KO	0.0327065	0.036721	0.208053	0.0295068	0.0472102	0.261256	0.0907487	0.0246465
		KO/KO-AAV	0.280771	0.723625	0.311541	0.305518	0.028021	0.401743	0.934447	0.201853
		Wr/KO-AAV	0.259453	0.0149015	0.706599	0.126529	0.95007	0.668411	0.1384	0.205645

## Sheet: Acquisition- retention activity
		Object Recognition
Study : ip6844c Gr1
				Acquisition		Retention
Mouse label	Genotype	Nb/cage	Delay	Distance	Rears	Distance	Rears
291	WT-S	3	24h	2188.4		1305.37
313		4		2680.78		1980.47
315		4		2180.48		1288.88
316		4		2469.81		1386.11
317		2		3967.23		2075.69
335		4		1650.69		955.42
337		4		1391.79		1039.5
349		3		2824.14		1879.84
350		3		2034.39		1902.39
357		3		1490.18		698.948
370		3		2847.56		2130.93
377		3		2889.32		1885.87
279	Fmr1-S	1	24h	4200.72		3180.29
292		3		2663.36		2106.47
293		3		5088.57		3099.57
314		4		3259.98		1905.06
318		2		3927.95		2421.87
336		4		4659.72		4609.78
338		4		3393.27		1963.82
369		3		2457.64		1719.04
371		3		4993.78		2486.13
375		3		3568.84		2694.27
376		3		2544.36		2273.02
378		3		3789.93		2736.27
283	Fmr1-AAV	2	24h	2382.94		1512.58
285		2		3355.33		1993.88
302		3		3222.07		1991.07
303		3		2970.26		2272.1
304		3		2733.77		1440.39
339		1		4718.28		3070.89
354		4		2845.75		1741.95
355		4		2857.39		1542.29
356		4		2184.35		1323.26
365		4		3496.82		1324.79
366		4		1954.41		939.806
368		4		2108.09		1293.68
Mean	WT-S			2384.56		1544.12
sem				209.419		141.363
Mean	Fmr1-S			3712.34		2599.63
sem				262.426		225.495
Mean	Fmr1-AAV			2902.45		1703.89
sem				218.664		163.587
	t test		Wt/KO	0.000673461	#DIV/0!	0.00065526
			KO/KO-AAV	0.0269218	#DIV/0!	0.00398524
			Wt/KO-AAV	0.10124	#DIV/0!	0.467725

## Sheet: Object-exploration
				Object Recognition
Study : ip6844c Gr1
					Exploration duration (sec)			Recog. index
Mouse label	Genotype	Nb/cage	Delay	Acq. tA	Ret. tA	Ret. tB	Ret. t(A+B)	RI = tB/(tA+tB)
291	WT-S	3	24h	7.28	2.28	1.68	3.96	42.4242
313		4	24h	5.88	2.12	2.56	4.68	54.7009
315		4	24h	10.16	3.6	3.8	7.4	51.3514
316		4	24h	7.4	4.88	3.48	8.36	41.6268
317		2	24h	14.8	1,04*	1,52*	*	*
335		4	24h	8.92	1.36	4.64	6	77.3333
337		4	24h	2.24	0*	0,56*	*	*
349		3	24h	9.84	3.12	6.48	9.6	67.5
350		3	24h	5.56	1.92	2.84	4.76	59.6639
357		3	24h	9	0.64	2.64	3.28	80.4878
370		3	24h	7.96	2.96	3.16	6.12	51.634
377		3	24h	8.52	1.88	3.52	5.4	65.1852
279	Fmr1-S	1	24h	17.04	4.68	6.72	11.4	58.9474
292		3	24h	10.76	4.04	6.32	10.36	61.0039
293		3	24h	10.96	5.24	4.84	10.08	48.0159
314		4	24h	17.16	4.8	6.32	11.12	56.8345
318		2	24h	9.48	1.6	2.54	4.14	61.3527
336		4	24h	8.32	3.76	5.28	9.04	58.4071
338		4	24h	10.88	1.68	2.2	3.88	56.701
369		3	24h	13.68	1.64	4	5.64	70.922
371		3	24h	6.24	1.96	3.32	5.28	62.8788
375		3	24h	7.04	4.16	4.32	8.48	50.9434
376		3	24h	3.4	0,56*	1,72*	*	*
378		3	24h	10.96	3.48	2.4	5.88	40.8163
283	Fmr1-AAV	2	24h	6	3.6	1.92	5.52	34.7826
285		2	24h	7.44	1.2	2.52	3.72	67.7419
302		3	24h	13.88	2.48	4.4	6.88	63.9535
303		3	24h	5.96	4.84	4.6	9.44	48.7288
304		3	24h	7.68	3.84	0.4	4.24	9.43396
339		1	24h	18.4	2.96	5.08	8.04	63.1841
354		4	24h	5.32	1.68	2.6	4.28	60.7477
355		4	24h	8.88	0,92*	1,56*	*	*
356		4	24h	6.4	1.44	1.84	3.28	56.0976
365		4	24h	7.96	1.32	1.76	3.08	57.1429
366		4	24h	5.96	0,96*	1*	*	*
368		4	24h	6.6	4.48	2.72	7.2	37.7778
Mean	WT-S			8.13	2.476	3.48	5.956	59.1907
sem				0.873476	0.382062	0.418378	0.629679	4.23772
Mean	Fmr1-S			10.4933	3.36727	4.38727	7.75455	56.9839
sem				1.18128	0.42066	0.498669	0.859048	2.42815
Mean	Fmr1-AAV			8.37333	2.784	2.784	5.568	49.9591
sem				1.12236	0.430574	0.467359	0.69724	5.69128
		t test	wt/KO	0.121951	0.13592	0.184047	0.113374	0.648894
			KO/KO-AAV	0.206704	0.345311	0.030809	0.0658859	0.254923
			Wt/KO-AAV	0.865712	0.599161	0.281787	0.684492	0.20966
