# Supplementary material for: AAV‐delivered diacylglycerol kinase DGKk achieves long‐term rescue of fragile X syndrome mouse model
Source: EMBO Mol Med. 2022 Apr 4;14(5):e14649. doi: 10.15252/emmm.202114649 (PMC9081908; doi:10.15252/emmm.202114649)
Supplement: Supplementary file 7 — Source Data for Figure 4 [file EMMM-14-e14649-s006.zip › Source_data_Fig4/Raw_data_behavior/Group_1_PHPeB_4W_(subgroup1)/IP6844c-Plus_Maze.xls]

## Sheet: results
							Elevated plus-maze
Study : ip6844c Gr1
Mouse label	Group	Nb/cage	OAE	CAE	TAE	%OE	Att	HD	Total Entries	SA	OAEL	OT	CloT	CenT	%OT	%OT/(O+C)	OAT (prox)	OAT (dist)
291	WT-S	3	7	17	24	29	24	6	24	11	33.4	57	159	85	19	26	30	27
313		4	3	18	21	14	24	3	21	10	66.2	33	181	88	11	15	19	14
315		4	6	18	24	25	43	8	24	14	57	36	123	141	12	23	20	17
316		4	5	13	18	28	28	9	18	8	10	29	137	135	10	18	27	2
317		2	5	15	20	25	25	6	20	9	71.5	44	166	90	14	21	25	19
335		4	4	12	16	25	28	6	16	9	27.2	18	131	151	6	12	18	0
337		4	6	13	19	32	18	5	19	9	21.5	33	161	106	11	17	27	5
349		3	5	15	20	25	19	4	20	5	97.8	32	201	68	11	14	21	11
350		3	6	15	21	29	23	11	21	12	10.3	37	137	126	12	21	24	13
357		3	5	13	18	28	27	15	18	7	23.9	59	134	108	20	31	35	24
370		3	3	18	21	14	22	8	21	7	38.4	9	206	86	3	4	9	0
377		3	6	13	19	32	33	7	19	12	10.9	25	149	126	8	14	24	1
Mean	WT-S		5.08333	15	20.0833	25.5	26.1667	7.33333	20.0833	9.41667	39.0083	34.3333	157.083	109.167	11.4167	18	23.25	11.0833
sem			0.35799	0.651339	0.67933	1.71226	1.93388	0.940127	0.67933	0.732972	8.13571	4.13656	7.90038	7.60765	1.38421	2.04124	1.90742	2.74816
279	Fmr1-S	1	2	16	18	11	13	10	18	7	135.9	16	222	64	5	7	16	0
292		3	6	19	25	24	18	10	25	9	62.4	43	166	91	14	21	20	24
293		3	8	17	25	32	20	11	25	7	53.4	88	120	93	29	42	33	54
314		4	8	13	21	38	38	3	21	7	27	83	81	136	28	50	26	57
318		2	5	18	23	22	19	8	23	8	72	26	175	99	9	13	25	1
336		4	14	19	33	42	11	13	33	4	11.7	112	120	69	37	48	40	72
338		4	10	17	27	37	21	18	27	9	11.6	81	125	95	27	39	38	43
369		3	9	16	25	36	17	9	25	10	18.1	63	149	91	21	30	31	32
371		3	10	18	28	36	12	15	28	8	0.4	86	142	72	29	38	35	51
375		3	5	25	30	17	34	12	30	14	42	20	158	122	7	11	20	0
376		3	6	15	21	29	25	10	21	9	27.3	29	203	68	10	13	28	1
378		3	12	18	30	40	13	15	30	12	16.4	95	120	86	32	44	46	49
Mean	Fmr1-S		7.91667	17.5833	25.5	30.3333	20.0833	11.1667	25.5	8.66667	39.85	61.8333	148.417	90.5	20.6667	29.6667	29.8333	32
sem			0.96498	0.838996	1.25831	2.83734	2.46631	1.12029	1.25831	0.74196	10.8182	9.64116	11.3681	6.27344	3.20353	4.56988	2.60487	7.54482
283	Fmr1-AAV	2	6	15	21	29	32	14	21	8	45.5	61	131	109	20	32	28	33
285		2	6	13	19	32	21	8	19	12	87.4	51	155	97	17	25	17	33
302		3	6	11	17	35	13	7	17	10	17.9	52	177	71	17	23	30	22
303		3	8	20	28	29	25	4	28	8	22	44	152	105	15	22	18	26
304		3	5	17	22	23	20	8	22	13	85.8	41	179	81	14	19	26	14
339		1	7	23	30	23	17	24	30	8	39.4	41	182	77	14	19	23	18
354		4	9	13	22	41	12	12	22	4	5.8	100	129	72	33	44	30	70
355		4	9	16	25	36	18	24	25	14	9.7	61	130	110	20	32	54	7
356		4	7	12	19	37	21	12	19	11	8.1	66	146	90	22	31	27	39
365		4	9	19	28	32	9	23	28	9	17.6	95	136	70	32	41	36	60
366		4	5	12	17	29	16	10	17	10	50.6	49	175	77	16	22	23	25
368		4	9	17	26	35	15	14	26	11	24.9	52	152	97	17	25	31	21
Moyenne	Fmr1-AAV		7.16667	15.6667	22.8333	31.75	18.25	13.3333	22.8333	9.83333	34.5583	59.4167	153.667	88	19.75	27.9167	28.5833	30.6667
sem			0.457817	1.06837	1.29588	1.57694	1.78854	1.98606	1.29588	0.776875	8.15547	5.6185	5.84177	4.38662	1.85915	2.37237	2.79192	5.30056
		t-test Wt/KO	0.011612	0.0236006	0.00101019	0.158839	0.0651758	0.0155983	0.00101019	0.479642	0.950981	0.0155922	0.537735	0.0715809	0.0146073	0.0293185	0.053633	0.016169
		t-test KO/KO+AAV	0.489919	0.172246	0.154025	0.666785	0.553479	0.352337	0.154025	0.289229	0.699856	0.830539	0.685223	0.747068	0.806828	0.737176	0.746489	0.886341
		t-test Wt/KO+AAV	0.00165102	0.599516	0.0734845	0.0135271	0.00651268	0.0122096	0.0734845	0.700207	0.702987	0.00161022	0.731347	0.0247411	0.00160972	0.00444896	0.128996	0.00342089
OAE : Open Arm Entries								SA : Stretched Attention						OAEL : Open Arm Entry Latency
CAE : Closed Arm Entries								OT : Open Time						%OE : % open entries
TAE : Total Arm Entries								CloT : Closed Time						% OT/(O+C) : % open entries / (open + closed)
Att : Attempts								CenT : Centre Time						% OT : % open time
HD : Head-Dips								OAT(prox) : Open Arm Time (proximal)
RF : Rear frequency								OAT (dist) : Open Arm Time (distal)

## Sheet: Feuil1
	Mouse label	Group	Nb/cage			OAE	Wt	KO	KO+AAV
	291	WT-S	3				7	2	6
	313		4				3	6	6
	315		4				6	8	6
	316		4				5	8	8
	317		2				5	5	5
	335		4				4	14	7
	337		4				6	10	9
	349		3				5	9	9
	350		3				6	10	7
	357		3				5	5	9
	370		3				3	6	5
	377		3				6	12	9
						CAE	Wt	KO	KO+AAV
							17	16	15
							18	19	13
	Mean	316		#DIV/0!	#DIV/0!		18	17	11
	sem			#DIV/0!	#DIV/0!		13	13	20
	279	Fmr1-S	1				15	18	17
	292		3				12	19	23
	293		3				13	17	13
	314		4				15	16	16
	318		2				15	18	12
	336		4				13	25	19
	338		4				18	15	12
	369		3				13	18	17
	371		3			TAE	Wt	KO	KO+AAV
	375		3				24	18	21
	376		3				21	25	19
	378		3				24	25	17
							18	21	28
							20	23	22
							16	33	30
	Mean	314		#DIV/0!	#DIV/0!		19	27	22
	sem			#DIV/0!	#DIV/0!		20	25	25
	283	Fmr1-AAV	2				21	28	19
	285		2				18	30	28
	302		3				21	21	17
	303		3				19	30	26
	304		3
	339		1
	354		4
	355		4
	356		4
	365		4
	366		4
	368		4
	Moyenne	303		#DIV/0!
	sem			#DIV/0!
