# Supplementary material for: AAV‐delivered diacylglycerol kinase DGKk achieves long‐term rescue of fragile X syndrome mouse model
Source: EMBO Mol Med. 2022 Apr 4;14(5):e14649. doi: 10.15252/emmm.202114649 (PMC9081908; doi:10.15252/emmm.202114649)
Supplement: Supplementary file 7 — Source Data for Figure 4 [file EMMM-14-e14649-s006.zip › Source_data_Fig4/Raw_data_behavior/Group_1_PHPeB_4W_(subgroup1)/Social_Recognition.xls]

## Sheet: Results time
				SOCIAL RECOGNITION
Study : IP6844c grp1
						1st session						2nd session
				Sniffing duartion (s)			Time in the target arm (s)			Sniffing duration (s)			Time in the target arm (s)
Mouse label	Group	Nb/cage	Object grid	Congener grid	Social preference Sniffing duration (%)	Object arm	Congener arm	Social preference Permanence time (%)	Familiar congener grid	New congener grid	Social memory Sniffing duration (%)	Familiar congener arm	New congener arm	Social memory Permanence Time (%)
291	WT-S	3	4.21	33.56	88.8536	417.36	131.76	23.9948	14.65	40.61	73.489	298.88	182.92	37.966
313		4	13.82	54.09	79.6495	225.52	262.52	53.7907	4.4	31.96	87.8988	139.48	327.16	70.1097
315		4	3.26	33.39	91.105	150	359.44	70.5559	3.47	27.38	88.752	110.56	321.84	74.4311
316		4	7.28	28.65	79.7384	383.24	133.16	25.7862	18.84	72.05	79.2716	240.92	227.12	48.5258
317		2	3.86	18.95	83.0776	479.6	87.56	15.4383	13.45	20.71	60.6265	219.56	247.72	53.0132
335		4	4.37	12.6	74.2487	199	316.44	61.3922	1.67	37.12	95.6948	211.96	263.44	55.4144
337		4	2.87	29.7	91.1882	84.64	244.76	74.3048	8.26	17.97	68.5093	158.44	241.96	60.4296
349		3	8.78	15.79	64.2654	359.92	121.88	25.2968	4.72	13.97	74.7459	164.08	310.4	65.419
350		3	4.76	21.12	81.6074	148.24	347.8	70.1153	10.04	23.66	70.2077	131.28	157.08	54.4736
357		3	4.43	22.52	83.5622	159.2	298.56	65.222	15.74	21.72	57.9818	213.36	248.4	53.7942
370		3	4.33	26.83	86.104	378.64	172.16	31.2564	5.82	9.46	61.911	272.08	156.8	36.5603
377		3	8.04	27.18	77.1721	188.2	270.36	58.9585	9.12	22.81	71.4375	135.84	253.4	65.1012
279	Fmr1-S	1	13.82	104.9	88.3592	158.32	357.48	69.3059	16.59	27.29	62.1923	215	285.32	57.0275
292		3	7.3	26.16	78.1829	195.04	249.68	56.1432	5.75	14.03	70.9302	117.96	193.2	62.0902
293		3	1.96	27.42	93.3288	31.2	475.72	93.8452	4.04	17.35	81.1127	265.88	244.52	47.9075
314		4	10.68	77.8	87.9295	144.6	360.44	71.3686	32.36	48.03	59.7462	333.64	186.52	35.8582
318		2	4.96	25.17	83.538	172.96	341.04	66.3502	14.02	31.41	69.1393	190	229.08	54.6626
336		4	6.72	29.7	81.5486	161.56	322.4	66.6171	8.09	28.39	77.8235	265.08	216.84	44.995
338		4	7.45	24.6	76.7551	258.04	233.92	47.5486	8.55	26.84	75.8406	103.72	313.72	75.1533
369		3	7.5	30.66	80.3459	180.08	315.8	63.6848	7.24	17.2	70.3764	304.24	183.04	37.5636
371		3	6.58	31.13	82.551	203.64	263.6	56.4164	3.51	19.39	84.6725	219.4	234.32	51.6442
375		3	14.58	15.95	52.2437	328.76	154.28	31.9394	5.06	31.33	86.0951	235.24	302.36	56.2426
376		3	6.81	18.22	72.7926	250.28	238.76	48.8222	6.44	17.26	72.827	264.28	228.6	46.3805
378		3	6.8	15.27	69.1889	212.52	181.56	46.0719	8.62	17.89	67.484	232.64	166.56	41.7234
283	Fmr1-AAV	2	11.88	54.98	82.2315	209.96	263.2	55.626	10.19	22.61	68.9329	216.12	292.72	57.5269
285		2	3.24	30.81	90.4846	330.56	191.6	36.6937	9.6	33.04	77.4859	159.04	358.2	69.2522
302		3	21.79	72.01	76.7697	117.32	369.08	75.8799	10.05	48.05	82.7022	157.96	281.56	64.0608
303		3	14.07	70.42	83.3471	168.32	310.12	64.819	70.35	71.19	50.2967	206.2	231	52.8362
304		3	6.42	32.11	83.3377	130.92	371.96	73.966	5.25	14.62	73.5783	211.76	222.48	51.2343
339		1	5.8	31.35	84.3876	303.68	204.84	40.2816	14.9	23.9	61.5979	202.52	251.64	55.4078
354		4	8.1	25.58	75.9501	209.8	254.24	54.7884	8.05	19.16	70.4153	217.6	197.52	47.5814
355		4	4.36	25.3	85.3001	304.36	210.92	40.9331	21.57	19.72	47.7597	324.8	199.88	38.0956
356		4	8.98	19.38	68.3357	212.6	311.24	59.4151	6.23	52	89.301	296.88	231.48	43.811
365		4	8.52	41.98	83.1287	228.44	282.48	55.2885	10.25	29.72	74.3558	331.88	163.88	33.0563
366		4	4.28	11.86	73.482	282.68	103.48	26.7972	2.88	16.62	85.2308	310.2	133.16	30.0343
368		4	6.29	18.84	74.9702	230.72	279.44	54.775	7.3	15.86	68.4801	225.96	249.24	52.4495
Mean	WT-S		5.83417	27.0317	81.7143	264.463	228.867	48.0093	9.18167	28.285	74.2105	191.37	244.853	56.2698
sem			0.908242	3.11432	2.20616	37.6951	27.5305	6.30363	1.57904	4.74917	3.4181	17.4026	16.7543	3.37609
Mean	Fmr1-S		7.93	35.5817	78.897	191.417	291.223	59.8428	10.0225	24.7008	73.1867	228.923	232.007	50.9374
sem			1.02088	7.85755	3.10232	20.906	25.611	4.56255	2.31531	2.76918	2.38914	19.5408	13.7997	3.19422
Mean	Fmr1-AAV		8.64417	36.2183	80.1438	227.447	262.717	53.272	14.7183	30.5408	70.8447	238.41	234.397	49.6122
sem			1.50336	5.71884	1.79395	19.6948	22.1971	4.28294	5.24525	5.10699	3.69497	17.7664	17.278	3.41521
	t test	Wt/KO	0.139331	0.322742	0.467078	0.104253	0.111435	0.142577	0.766971	0.521182	0.80834	0.165307	0.55998	0.263569
		KO/KO-AAV	0.698101	0.948358	0.731228	0.222845	0.409333	0.305108	0.421563	0.325702	0.599891	0.722864	0.914909	0.779527
		Wt/KO-AAV	0.123895	0.172299	0.586281	0.3935	0.348878	0.497072	0.323124	0.749397	0.510661	0.0718004	0.668174	0.179529
