# Supplementary material for: AAV‐delivered diacylglycerol kinase DGKk achieves long‐term rescue of fragile X syndrome mouse model
Source: EMBO Mol Med. 2022 Apr 4;14(5):e14649. doi: 10.15252/emmm.202114649 (PMC9081908; doi:10.15252/emmm.202114649)
Supplement: Supplementary file 7 — Source Data for Figure 4 [file EMMM-14-e14649-s006.zip › Source_data_Fig4/Raw_data_behavior/Group_2_RH10_4W_(subgroup1)/IP6844b-gp1a+1b-CA.xls]

## Sheet: activities & food-water distrib
					Circadian activity and food/water intake
Study : Getex-IP6844B-Group 1
BACK ACTIVITY
Animal	Group	Nb/cage	Tot Hab	Tot Night	Tot Light	Tot 32H	12H	13H	14H	15H	16H	17H	18H	19H	20H	21H	22H	23H	24H	1H	2H	3H	4H	5H	6H	7H	8H	9H	10H	11H	12H	13H	14H	15H	16H	17H	18H	19H
411	WT-S	3	311	435	303	1049	218	36	7	12	7	0	31	0	90	25	25	37	11	18	16	45	58	19	42	49	84	30	25	0	14	63	12	18	1	21	1	34
413		3	349	820	179	1372	190	96	6	0	29	25	3	24	142	92	76	107	45	91	58	88	36	8	17	60	70	11	18	7	12	3	0	37	2	9	1	9
441		3	388	1959	191	2554	282	48	28	0	0	18	12	16	168	86	96	133	197	59	112	40	75	668	161	164	52	16	3	18	0	45	3	0	27	0	12	15
449		3	325	1283	287	1910	193	59	12	25	22	6	8	15	146	164	57	132	188	170	75	105	3	80	96	67	133	15	0	49	4	1	0	53	5	0	0	27
450		3	1903	978	175	3153	600	360	354	243	80	124	142	97	273	54	20	59	26	16	180	73	15	33	53	176	35	21	19	0	34	4	0	46	0	16	0	0
453		3	1314	2025	1722	5215	487	330	197	48	55	8	189	154	268	335	133	49	37	137	170	57	273	266	118	182	250	101	6	263	149	113	201	42	113	115	164	205
454		3	370	1126	144	1643	267	52	11	13	1	23	3	3	181	161	209	147	42	5	157	28	37	67	34	58	33	0	8	6	18	0	14	0	11	0	1	53
455		3	1924	2168	214	4388	303	513	163	250	251	122	322	82	468	650	483	271	94	21	20	3	34	16	23	85	62	24	0	9	0	66	0	28	0	7	14	4
463		3	1011	1925	290	3231	433	226	257	77	4	0	14	5	231	522	400	255	59	99	144	25	71	20	4	95	146	8	21	0	10	33	0	7	0	19	0	46
467		3	688	1047	125	1864	434	99	83	43	13	13	3	4	276	246	145	60	53	112	42	0	5	16	50	42	70	6	1	2	7	1	0	4	12	12	0	10
468		3	751	2228	547	3535	292	139	120	68	104	19	9	9	200	310	116	52	248	213	196	45	45	61	382	360	161	131	4	79	13	79	4	5	14	0	37	20
481		3	431	1714	304	2453	298	49	9	15	30	19	11	4	187	156	208	176	102	4	204	174	83	6	175	239	105	0	22	18	3	25	3	0	46	59	9	14
404	Fmr1-S	3	1405	959	280	2776	397	290	259	106	237	51	65	132	363	237	95	66	31	28	10	8	13	5	41	62	75	26	9	37	33	22	13	14	12	7	10	22
412		3	1153	2612	1654	5547	218	175	72	277	111	167	133	128	429	206	278	270	178	120	171	223	131	72	249	285	383	192	119	255	108	132	184	24	88	73	22	74
418		3	799	783	294	1886	476	154	63	29	14	28	35	10	196	64	83	77	25	10	6	71	10	113	18	110	144	8	21	7	26	62	0	20	4	0	2	0
419		3	2004	1098	230	3699	460	463	255	179	118	340	189	367	359	342	139	78	13	29	26	0	20	29	31	32	67	0	16	20	11	12	0	6	0	35	35	28
420		3	678	403	61	1169	448	100	29	10	62	26	3	27	113	74	3	46	17	1	72	10	19	5	12	31	19	4	0	13	0	0	4	0	4	12	1	4
435		3	793	525	126	1560	341	42	71	176	31	66	66	116	201	109	29	40	12	21	1	8	5	21	21	57	37	10	23	0	2	6	4	0	11	0	20	13
480		3	553	795	227	1600	380	69	53	1	35	5	10	25	197	30	78	51	122	103	16	28	9	21	10	130	54	15	9	18	4	12	4	6	51	11	0	43
483		3	443	784	212	1580	209	0	68	33	5	123	5	141	198	159	88	74	50	56	23	33	25	12	28	38	68	7	12	28	8	3	28	7	0	19	25	7
484		3	291	211	97	657	179	25	20	8	40	4	15	58	76	21	30	11	6	9	11	4	6	1	3	33	23	7	8	1	1	17	0	17	11	4	6	2
439	Fmr1-AAV	3	1173	1149	320	2654	491	92	118	62	112	168	130	12	204	185	126	172	88	52	6	20	54	59	8	175	97	42	14	42	0	42	23	1	0	49	3	7
440		3	510	1330	243	2089	355	36	36	11	0	2	70	6	196	135	231	56	168	173	53	57	106	10	43	102	41	19	11	13	12	36	7	0	85	0	0	19
442		3	390	692	191	1273	236	37	50	9	42	0	16	0	135	118	48	88	110	27	0	55	37	6	40	28	92	12	12	0	28	10	5	9	0	12	0	11
451		3	971	460	162	1606	467	207	120	25	78	38	36	13	143	121	46	16	24	31	30	8	8	10	2	21	42	0	0	8	4	0	34	7	0	5	0	62
452		3	518	1049	177	1753	341	84	35	35	16	7	0	9	290	204	131	95	49	79	14	53	17	61	55	1	36	7	26	0	8	10	5	60	0	0	13	12
456		3	615	1160	276	2062	344	42	96	20	71	0	42	11	186	181	165	124	37	139	28	33	78	25	145	19	71	0	13	98	20	20	1	30	6	10	0	7
457		3	954	1680	294	3057	562	139	91	50	33	51	28	129	369	362	238	226	105	79	2	66	101	20	62	50	66	41	18	8	15	12	26	33	0	18	7	50
464		3	1004	623	212	1854	551	292	79	14	39	5	24	15	97	127	10	3	6	154	67	2	45	0	101	11	112	35	0	14	15	0	0	24	0	0	6	6
465		3	600	442	228	1278	387	78	68	22	1	0	44	8	117	64	32	71	10	48	3	2	40	18	8	29	58	52	0	28	0	26	26	0	0	6	14	18
466		3	733	1090	295	2125	419	121	49	27	30	1	86	7	299	197	101	35	133	69	22	51	45	25	49	64	88	10	5	34	6	29	6	0	19	86	7	5
469		3	840	2897	1766	5515	482	80	99	96	17	50	16	12	286	69	438	292	101	178	295	282	353	144	298	161	210	149	29	199	100	158	169	188	144	30	134	256
Mean	WT-S		813.75	1475.67	373.417	2697.25	333.083	167.25	103.917	66.1667	49.6667	31.4167	62.25	34.4167	219.167	233.417	164	123.167	91.8333	78.75	114.5	56.9167	61.25	105	96.25	131.417	100.083	30.25	10.5833	37.5833	22	36.0833	19.75	20	19.25	21.5	19.9167	36.4167
sem			173.212	172.835	126.826	362.763	36.8497	45.0251	33.6721	25.3583	20.6157	12.5785	29.4729	14.2592	28.0745	55.499	41.6441	22.8844	22.3508	20.1863	20.1033	13.9851	20.6952	55.1686	30.5882	27.8444	18.251	11.9976	2.77559	21.6163	11.8565	10.8282	16.5361	5.81013	9.39788	9.72773	13.464	16.0347
Mean	Fmr1-S		902.111	907.778	353.444	2274.89	345.333	146.444	98.8889	91	72.5556	90	57.8889	111.556	236.889	138	91.4444	79.2222	50.4444	41.8889	37.3333	42.7778	26.4444	31	45.8889	86.4444	96.6667	29.8889	24.1111	42.1111	21.4444	29.5556	26.3333	10.4444	20.1111	17.8889	13.4444	21.4444
sem			179.075	231.949	164.765	505.897	38.5717	49.574	30.4966	33.0294	24.4058	36.1663	21.5429	36.2572	39.9685	35.7942	27.0899	24.9158	19.8572	14.2404	18.1046	23.6929	13.2624	12.4844	25.6831	27.5334	37.8664	20.4134	12.0905	26.9157	11.4844	14.1971	19.936	2.88729	9.94631	7.78611	4.1637	8.07278
Mean	Fmr1-AAV		755.273	1142.91	378.545	2296.91	421.364	109.818	76.4545	33.7273	39.9091	29.2727	44.7273	20.1818	211.091	160.273	142.364	107.091	75.5455	93.5455	47.2727	57.1818	80.3636	34.3636	73.7273	60.0909	83	33.3636	11.6364	40.3636	18.9091	31.1818	27.4545	32	23.0909	19.6364	16.7273	41.1818
sem			75.3015	209.838	139.628	359.864	30.0887	23.7118	9.34721	7.92475	10.4311	15.2023	11.3049	10.9518	26.5783	24.8029	37.5275	27.2335	16.1489	17.1445	25.6115	23.5792	28.8218	12.4895	25.7767	18.1846	14.7661	12.7866	3.02496	17.9597	8.50717	13.3449	14.5985	16.6176	14.2997	8.02527	11.8268	22.2248
LOCOMOTOR ACTIVITY				(activité va et vient)
Animal	Group	Nb/cage	Tot Hab	Tot Night	Tot Light	Tot 32H	12H	13H	14H	15H	16H	17H	18H	19H	20H	21H	22H	23H	24H	1H	2H	3H	4H	5H	6H	7H	8H	9H	10H	11H	12H	13H	14H	15H	16H	17H	18H	19H
411	WT-S	3	135	240	110	485	84	17	4	6	6	0	18	0	46	18	16	26	10	13	15	28	28	14	10	16	20	18	14	0	8	12	4	5	3	8	2	16
413		3	185	445	116	758	93	47	6	0	20	16	3	12	93	52	42	50	30	36	22	46	32	4	12	26	40	12	8	4	8	4	0	16	4	10	2	8
441		3	133	344	62	545	97	12	12	0	0	6	6	6	58	26	36	51	61	15	14	7	9	48	4	15	18	4	2	4	0	16	4	0	8	0	2	4
449		3	198	761	155	1122	108	42	10	14	14	2	8	8	101	101	38	66	100	118	44	60	2	42	52	37	73	6	0	26	4	2	0	32	2	0	0	10
450		3	238	305	68	615	76	66	50	18	9	13	6	4	89	24	10	24	12	8	51	33	4	6	12	32	16	10	4	0	14	2	0	14	0	8	0	0
453		3	355	378	118	853	188	97	28	4	4	2	32	2	84	44	46	32	20	56	10	8	14	28	20	16	34	6	0	15	15	6	18	0	8	4	10	2
454		3	234	562	90	892	152	40	12	14	2	10	4	6	111	88	85	84	27	7	70	15	6	28	14	27	22	0	6	4	8	0	10	0	8	0	2	30
455		3	229	361	74	670	94	26	18	17	20	10	44	6	65	88	61	45	24	7	7	2	16	12	10	24	18	10	0	6	0	22	0	10	0	2	4	2
463		3	408	454	126	992	173	106	94	25	4	0	6	4	83	76	71	48	22	34	41	11	22	12	2	32	56	4	12	0	4	10	0	4	0	10	0	26
467		3	280	381	93	758	170	32	38	24	8	6	2	4	84	84	49	39	12	30	38	0	2	6	24	13	45	6	2	4	10	2	0	2	8	10	0	4
468		3	300	617	105	1026	128	52	52	26	30	6	6	4	102	116	48	22	70	48	58	14	9	4	58	68	36	4	0	0	0	23	4	2	12	0	12	12
481		3	188	756	148	1094	122	16	4	9	17	10	10	2	98	69	92	83	38	2	88	70	34	4	82	96	58	0	14	8	2	10	4	0	20	22	4	6
404	Fmr1-S	3	225	429	172	834	108	33	18	8	38	5	15	8	153	69	35	38	22	26	6	8	12	4	26	30	40	12	6	18	10	16	12	12	10	6	10	20
412		3	209	369	139	721	97	30	17	14	8	23	20	4	82	56	35	70	21	5	15	24	4	6	22	29	42	12	7	4	14	8	4	2	18	13	11	4
418		3	318	299	134	756	169	81	34	10	6	12	6	5	87	27	25	34	14	2	2	26	6	32	10	34	66	6	14	6	8	20	0	10	2	0	2	0
419		3	328	404	86	858	167	36	22	28	11	29	35	40	126	81	55	50	8	16	14	0	4	18	18	14	26	0	6	10	4	12	0	4	0	8	4	12
420		3	274	263	65	620	156	46	16	8	30	14	4	18	66	50	4	25	17	2	38	10	12	6	8	25	17	4	0	14	0	0	4	0	6	12	2	6
435		3	147	201	64	428	81	10	0	26	0	20	10	16	49	33	17	20	10	14	2	8	2	8	14	24	18	6	12	0	2	6	2	0	8	0	4	6
480		3	238	340	84	670	156	34	26	2	12	4	4	8	108	24	40	22	34	40	6	6	4	8	6	42	20	6	4	10	4	6	2	2	16	4	0	10
483		3	250	451	128	872	112	0	42	20	4	66	6	43	127	73	45	38	34	32	18	14	16	12	14	28	46	4	6	20	6	2	14	6	0	10	12	2
484		3	134	135	72	365	95	17	10	3	5	0	4	24	33	14	20	12	6	8	8	2	6	2	4	20	20	4	4	2	2	12	0	12	6	4	4	2
439	Fmr1-AAV	3	378	418	106	912	144	41	49	38	31	19	56	10	82	76	39	67	32	20	2	8	18	16	8	50	28	14	6	6	0	16	6	2	0	18	4	6
440		3	159	484	94	743	97	14	14	8	0	2	24	6	92	72	47	17	54	65	23	14	41	5	8	46	19	7	6	6	6	10	4	0	28	0	0	8
442		3	152	240	90	482	86	16	24	4	18	0	4	0	48	48	18	26	29	11	0	20	12	4	16	8	42	6	6	0	12	8	2	4	0	6	0	4
451		3	406	286	95	801	212	79	41	14	20	18	22	14	90	74	24	16	14	18	18	6	4	6	2	14	24	0	0	4	6	0	20	4	0	2	0	35
452		3	167	306	66	541	95	32	16	14	8	2	0	2	80	65	41	26	18	22	4	8	6	19	15	2	18	4	12	0	2	4	2	16	0	0	2	6
456		3	253	411	132	806	144	35	24	22	14	0	14	10	64	66	70	55	18	43	14	8	31	7	23	12	35	0	6	44	5	9	3	19	1	6	0	4
457		3	298	503	96	910	148	56	38	20	14	12	10	13	146	80	54	56	35	28	2	20	42	6	20	14	24	14	4	2	4	4	8	12	0	4	2	18
464		3	388	246	80	718	190	118	40	8	20	4	8	4	44	42	6	2	4	52	38	2	22	0	24	10	30	16	0	8	8	0	0	14	0	0	2	2
465		3	253	210	66	532	162	40	26	12	2	0	11	3	60	38	10	32	6	18	2	2	20	6	4	12	16	12	0	8	0	4	12	0	0	4	4	6
466		3	286	448	120	860	147	47	22	14	14	2	40	6	154	84	52	16	44	24	8	14	12	10	16	14	45	3	2	16	2	6	4	0	8	28	4	2
469		3	320	637	126	1089	169	55	38	32	4	16	6	6	106	39	114	63	23	19	68	49	62	17	49	28	41	13	4	6	2	12	8	16	2	4	6	12
Mean	WT-S		240.25	467	105.417	817.5	123.75	46.0833	27.3333	13.0833	11.1667	6.75	12.0833	4.83333	84.5	65.5	49.5	47.5	35.5	31.1667	38.1667	24.5	14.8333	17.3333	25	33.5	36.3333	6.66667	5.16667	5.91667	6.08333	9.08333	3.66667	7.08333	6.08333	6.16667	3.16667	10
sem			24.1172	49.3588	8.55061	61.8258	11.0667	8.78313	7.82511	2.69809	2.61937	1.49304	3.76277	0.903137	5.58881	9.3221	7.13984	6.11568	7.98626	9.38231	7.40785	6.71103	3.35034	4.46762	7.26761	7.1122	5.40249	1.48392	1.60413	2.21037	1.51986	2.28121	1.57313	2.78377	1.70764	1.8983	1.1404	2.77434
Mean	Fmr1-S		235.889	321.222	104.889	680.444	126.778	31.8889	20.5556	13.2222	12.6667	19.2222	11.5556	18.4444	92.3333	47.4444	30.6667	34.3333	18.4444	16.1111	12.1111	10.8889	7.33333	10.6667	13.5556	27.3333	32.7778	6	6.55556	9.33333	5.55556	9.11111	4.22222	5.33333	7.33333	6.33333	5.44444	6.88889
sem			22.3628	35.5437	13.0101	60.7989	11.59	7.77718	4.16037	3.17008	4.25898	6.64743	3.47256	4.87656	13.1698	8.00887	5.22547	5.8784	3.45652	4.58392	3.75072	3.00206	1.59861	3.09121	2.46707	2.68225	5.59707	1.29099	1.40546	2.33333	1.48241	2.1631	1.74625	1.63299	2.16025	1.59861	1.46355	2.08463
Mean	Fmr1-AAV		278.182	380.818	97.3636	763.091	144.909	48.4545	30.1818	16.9091	13.1818	6.81818	17.7273	6.72727	87.8182	62.1818	43.1818	34.1818	25.1818	29.0909	16.2727	13.7273	24.5455	8.72727	16.8182	19.0909	29.2727	8.09091	4.18182	9.09091	4.27273	6.63636	6.27273	7.90909	3.54545	6.54545	2.18182	9.36364
sem			27.6865	40.4277	6.70722	56.1507	11.9388	8.88857	3.45574	3.13762	2.77265	2.33868	5.10987	1.36242	10.8961	5.19933	9.26952	6.7066	4.66285	5.08376	6.2495	3.99566	5.36887	1.82453	3.90761	4.70484	3.08395	1.78608	1.09394	3.74033	1.0962	1.49102	1.71671	2.25813	2.54902	2.62977	0.629837	2.92411
FRONT ACTIVITY
Animal	Group	Nb/cage	Tot Hab	Tot Night	Tot Light	Tot 32H	12H	13H	14H	15H	16H	17H	18H	19H	20H	21H	22H	23H	24H	1H	2H	3H	4H	5H	6H	7H	8H	9H	10H	11H	12H	13H	14H	15H	16H	17H	18H	19H
411	WT-S	3	1045	3468	2260	6814	271	319	47	186	57	34	131	41	449	237	174	258	146	259	242	542	354	300	131	376	320	297	241	26	276	200	173	105	145	226	26	225
413		3	605	3671	1838	6128	274	82	29	10	156	50	4	14	317	537	311	338	289	333	347	343	364	104	183	205	304	186	169	72	178	110	31	318	102	228	43	97
441		3	417	1400	1253	3116	138	21	121	13	14	38	72	46	208	123	98	218	282	78	60	19	86	112	6	110	185	122	80	62	58	146	159	81	190	25	59	86
449		3	1938	5401	1622	9260	629	357	229	238	294	19	172	299	684	745	452	508	655	685	350	436	143	299	243	201	214	77	195	147	31	26	165	241	81	191	97	157
450		3	536	1427	306	2275	262	73	100	44	20	27	10	6	368	166	45	133	74	43	226	129	25	23	62	133	75	23	19	8	51	24	7	54	5	23	5	12
453		3	981	1204	378	2571	530	252	64	13	19	2	101	8	277	112	156	174	47	200	25	7	51	55	62	38	84	21	0	57	47	25	63	0	35	23	21	2
454		3	1825	2262	1851	6086	607	422	208	256	89	172	71	148	531	263	262	266	61	20	269	22	17	107	84	360	234	37	184	248	248	54	227	50	119	87	107	256
455		3	716	2022	1622	4369	432	65	34	27	28	7	123	9	146	183	112	121	167	74	120	60	346	150	221	322	209	132	122	183	29	389	49	219	43	158	44	45
463		3	1981	2357	818	5195	698	674	342	137	64	37	29	39	380	286	335	222	131	147	226	111	161	96	71	191	246	62	89	17	38	100	7	49	2	79	7	122
467		3	1343	2790	760	4934	737	197	199	100	39	45	26	41	397	337	410	196	136	263	329	56	112	71	291	192	147	61	79	45	56	41	41	40	47	82	10	111
468		3	1023	2800	79	3908	158	752	53	24	23	5	8	6	507	1766	131	44	88	67	55	12	13	2	55	60	21	3	0	0	0	17	5	4	10	0	8	11
481		3	2480	5458	1951	10001	739	431	135	452	404	238	81	112	658	516	580	495	481	138	547	596	463	194	433	357	259	71	117	111	131	246	134	28	351	181	200	122
404	Fmr1-S	3	478	1739	685	2912	238	60	52	12	74	10	32	10	324	171	129	174	134	158	77	82	99	50	155	186	131	89	85	62	42	59	36	37	27	33	49	35
412		3	692	1098	517	2316	433	59	46	29	24	49	52	9	280	228	93	185	43	17	23	57	8	14	67	83	112	42	10	21	58	16	7	2	65	41	104	39
418		3	1640	1906	861	4428	576	519	240	122	51	77	55	21	476	170	167	182	128	33	29	151	72	206	93	199	369	67	69	35	29	94	9	44	59	8	49	29
419		3	939	2999	1125	5123	664	41	40	34	12	66	82	60	527	304	267	408	179	226	240	44	114	250	224	216	229	18	123	76	72	101	71	70	17	80	144	124
420		3	1169	2682	1574	5615	334	184	70	78	186	219	98	190	283	380	167	213	198	40	329	182	181	192	221	296	285	114	19	178	132	29	196	79	96	221	39	186
435		3	453	12284	4280	17040	62	23	0	300	0	60	8	23	1504	24	18	27	11	169	154	234	2096	1563	5182	1302	24	7	13	4183	5	12	8	1	13	1	10	3
480		3	1277	1628	894	3847	486	303	209	52	132	53	42	48	316	133	219	130	144	172	68	61	46	115	74	150	161	29	42	128	22	112	21	68	137	43	2	129
483		3	1974	2260	1478	5843	708	9	431	168	111	256	291	131	354	205	126	264	192	136	212	113	107	123	277	151	272	50	181	114	55	20	164	105	138	80	89	210
484		3	432	1337	1654	3466	330	73	11	2	5	0	11	43	122	90	108	42	37	18	143	69	127	42	103	436	386	89	205	135	70	199	101	128	91	92	88	70
439	Fmr1-AAV	3	1420	1575	1359	4456	406	234	274	146	82	39	239	102	205	158	167	203	86	26	16	21	169	73	93	358	226	79	17	74	5	114	146	171	38	264	127	98
440		3	1421	3030	2019	6547	550	182	231	75	107	78	198	77	632	240	120	115	204	296	271	198	274	24	240	416	216	97	165	132	209	164	280	125	235	136	63	197
442		3	1550	2944	1449	5985	449	305	232	75	192	166	131	42	462	317	190	352	328	208	79	224	196	139	291	158	311	55	65	21	124	85	184	152	26	119	104	203
451		3	1813	2700	1669	6437	792	325	149	78	78	186	205	255	573	388	264	264	205	222	220	150	96	89	74	155	298	14	34	275	122	44	261	145	16	171	66	223
452		3	1673	4293	1892	7975	672	403	230	176	124	41	27	117	684	666	554	305	332	360	121	331	76	253	483	128	345	92	160	48	185	137	55	264	39	73	211	283
456		3	1038	2740	1205	5001	643	112	85	85	64	0	49	18	300	418	374	464	318	394	45	16	125	27	116	143	159	0	19	232	22	65	26	258	68	158	15	183
457		3	1459	2231	337	4064	580	351	198	102	102	66	60	37	422	234	179	132	229	177	95	135	221	67	189	151	94	34	27	18	21	22	23	29	2	16	12	39
464		3	2216	2733	1621	6705	741	527	416	268	130	49	85	135	446	294	61	130	74	296	518	41	279	31	269	294	255	187	119	309	109	60	49	175	90	127	73	68
465		3	1841	2888	1539	6449	659	510	257	173	106	26	110	181	424	394	187	310	170	292	159	200	287	167	127	171	281	123	45	224	74	82	118	52	18	120	77	325
466		3	2146	2890	1446	6618	600	389	328	276	223	94	236	136	576	503	301	110	230	141	129	168	188	148	232	164	287	118	51	209	89	73	68	68	122	161	92	108
469		3	2583	3199	547	6434	794	774	456	273	101	118	67	105	726	375	584	286	138	117	213	215	178	61	140	166	110	44	45	31	13	28	21	91	21	13	23	107
Mean	WT-S		1240.83	2855	1228.17	5388.08	456.25	303.75	130.083	125	100.583	56.1667	69	64.0833	410.167	439.25	255.5	247.75	213.083	192.25	233	194.417	177.917	126.083	153.5	212.083	191.5	91	107.917	81.3333	95.25	114.833	88.4167	99.0833	94.1667	108.583	52.25	103.833
sem			193.251	412.698	212.114	704.965	65.7882	68.7936	27.9592	39.5072	36.0598	20.9678	15.9131	24.9212	47.8177	132.646	47.5918	40.6256	53.8368	53.0719	43.8332	63.9535	46.224	27.7157	35.9723	34.0411	26.9026	24.0933	22.7415	22.1689	26.4303	33.0032	22.5706	29.7921	28.9272	24.3085	16.6784	23.4556
Mean	Fmr1-S		1006	3103.67	1452	5621.11	425.667	141.222	122.111	88.5556	66.1111	87.7778	74.5556	59.4444	465.111	189.444	143.778	180.556	118.444	107.667	141.667	110.333	316.667	283.889	710.667	335.444	218.778	56.1111	83	548	53.8889	71.3333	68.1111	59.3333	71.4444	66.5556	63.7778	91.6667
sem			184.697	1165.46	377.934	1482.15	69.5058	56.5481	47.7672	31.9423	21.6753	29.6619	28.7914	20.5353	135.549	35.8097	24.1907	38.2143	23.6474	26.7846	34.6105	21.82	223.023	162.115	559.473	125.458	40.5236	12.0582	24.2367	454.687	12.2898	20.5845	23.7852	14.3372	15.927	22.0234	15.382	24.6035
Mean	Fmr1-AAV		1741.82	2838.45	1371.18	6061	626	373.818	259.636	157	119	78.4545	127.909	109.545	495.455	362.455	271	242.818	210.364	229.909	169.636	154.455	189.909	98.0909	204.909	209.455	234.727	76.6364	67.9091	143	88.4545	79.4545	111.909	139.091	61.3636	123.455	78.4545	166.727
sem			132.599	197.805	155.459	340.441	38.2333	55.249	32.5987	24.968	14.5515	17.5615	23.6994	20.6725	48.2869	42.3012	51.2936	34.6551	27.2944	33.3051	41.8984	29.2442	21.7483	21.5341	35.5375	29.7549	25.0069	16.4716	16.4231	33.1358	20.9971	13.3228	28.5327	23.2615	20.4669	21.5556	17.2428	27.3087
REARS ACTIVITY
Animal	Group	Nb/cage	Tot Hab	Tot Night	Tot Light	Tot 32H	12H	13H	14H	15H	16H	17H	18H	19H	20H	21H	22H	23H	24H	1H	2H	3H	4H	5H	6H	7H	8H	9H	10H	11H	12H	13H	14H	15H	16H	17H	18H	19H
411	WT-S	3	132	329	83	544	86	16	3	5	4	0	18	0	92	18	13	17	14	6	24	46	43	16	23	17	16	17	8	0	8	9	0	7	1	3	1	13
413	0	3	124	618	145	892	96	12	1	0	12	3	0	5	111	76	67	62	30	52	31	85	54	3	11	36	64	5	8	2	9	1	0	37	2	7	2	8
441	0	3	164	690	96	957	115	11	12	0	0	9	17	7	170	55	83	68	176	15	10	0	10	72	0	31	41	5	1	3	0	20	3	0	13	0	2	8
449	0	3	340	1468	204	2016	207	69	5	32	15	2	10	4	323	240	109	164	195	137	48	79	4	70	66	33	96	8	1	34	9	0	0	35	4	0	0	17
450	0	3	301	524	97	923	140	89	52	11	1	5	3	1	158	51	8	35	19	4	112	40	4	8	26	59	33	2	7	0	22	1	0	20	0	11	0	1
453	0	3	486	601	120	1211	250	119	44	5	6	0	62	4	190	74	76	43	21	94	10	0	17	27	36	13	44	5	0	19	25	4	12	0	5	0	6	0
454	0	3	219	672	100	993	156	39	6	10	3	5	0	2	192	98	102	109	17	0	82	1	2	28	15	26	35	0	1	4	8	0	14	0	12	0	0	26
455	0	3	207	588	82	882	121	20	12	12	8	5	29	5	86	130	76	80	50	10	10	0	43	21	39	43	31	11	0	4	0	19	0	12	0	0	4	1
463	0	3	399	875	196	1473	221	112	47	10	3	0	6	3	174	92	155	84	29	76	104	9	50	19	0	83	99	9	16	0	3	22	0	4	0	16	0	27
467	0	3	208	483	84	775	139	21	36	11	0	1	0	0	154	119	55	18	6	46	20	0	0	7	42	16	55	1	1	0	2	0	0	0	5	14	0	6
468	0	3	548	1400	199	2154	224	115	127	26	50	3	3	7	220	240	88	52	152	131	112	13	32	2	194	164	75	8	0	0	0	55	7	6	16	0	15	17
481	0	3	299	1515	177	1993	213	35	9	9	15	15	3	2	268	140	209	187	95	4	149	130	54	1	154	124	85	0	7	2	3	14	2	0	31	30	1	2
404	Fmr1-S	3	217	652	178	1048	126	26	18	2	32	2	11	1	303	101	31	52	21	29	2	7	11	1	68	26	64	11	2	13	7	19	18	9	10	6	4	15
412	0	3	136	378	116	631	67	17	12	14	3	10	13	1	117	54	46	70	18	3	6	16	4	1	19	24	63	3	9	6	9	6	4	0	7	4	5	0
418	0	3	200	453	152	806	148	35	7	3	0	3	4	1	147	34	39	65	22	2	0	32	4	63	4	41	102	6	8	2	7	15	0	7	4	0	1	0
419	0	3	235	645	178	1075	175	12	5	13	0	4	26	17	241	115	38	90	8	36	12	0	8	43	22	32	79	0	13	14	5	13	0	4	0	19	9	22
420	0	3	404	449	103	971	213	50	21	13	75	32	0	15	164	84	0	41	8	0	80	8	12	7	10	35	31	2	0	26	5	0	7	0	5	23	0	4
435	0	3	200	289	101	614	128	3	0	27	0	26	16	24	109	36	17	19	11	11	2	4	2	12	17	49	42	3	9	0	2	7	3	0	2	0	27	6
480	0	3	358	594	148	1109	231	48	33	0	32	6	8	9	200	26	85	31	76	56	4	3	1	8	13	91	61	3	6	10	2	7	5	3	24	5	0	22
483	0	3	387	545	144	1120	167	0	46	23	3	138	10	44	207	80	55	42	36	18	8	9	17	6	16	51	62	2	8	13	4	2	20	6	0	8	15	4
484	0	3	238	381	172	860	193	17	8	1	9	0	10	69	118	46	61	35	7	6	17	3	6	2	14	66	62	10	9	6	8	25	0	15	15	4	12	6
439	Fmr1-AAV	3	433	526	93	1053	238	55	53	18	7	17	45	1	150	68	72	62	36	8	2	1	26	11	0	90	30	14	0	3	0	19	6	0	0	15	2	4
440	0	3	260	768	127	1160	165	17	18	11	0	0	49	5	260	114	41	9	95	79	28	23	52	0	4	63	35	6	4	3	11	14	2	0	38	0	0	14
442	0	3	255	533	128	919	160	17	31	4	31	3	9	3	150	85	41	67	68	20	2	34	17	1	31	17	60	6	8	0	19	12	3	3	0	11	0	6
451	0	3	390	333	122	859	248	42	17	21	12	35	15	14	130	93	15	12	19	22	15	3	1	6	0	17	33	0	0	7	6	0	32	3	0	1	0	40
452	0	3	277	698	153	1132	193	44	16	14	8	2	0	4	228	151	67	41	33	51	6	22	2	53	39	5	53	15	10	0	10	7	4	43	0	0	1	10
456	0	3	268	826	217	1312	189	17	11	13	22	0	16	1	150	149	104	136	27	148	9	11	28	3	52	9	112	0	21	53	3	3	0	12	0	11	0	2
457	0	3	395	471	197	1066	270	60	42	6	11	3	3	3	138	58	52	29	34	35	0	30	43	10	17	25	76	32	8	0	8	10	13	15	0	7	6	22
464	0	3	875	711	246	1833	491	238	103	14	19	3	7	1	116	157	6	2	4	136	139	3	58	0	72	18	142	26	0	30	9	5	0	28	0	0	4	2
465	0	3	320	324	75	722	214	57	22	14	1	0	12	3	131	55	28	23	0	34	4	0	16	9	6	18	40	9	0	10	0	2	8	0	0	3	1	2
466	0	3	530	757	223	1512	309	87	35	13	14	0	72	2	308	212	65	4	61	23	18	19	14	8	12	13	124	8	0	31	3	1	4	0	8	41	2	1
469	0	3	446	1055	157	1661	290	70	38	28	5	13	2	3	268	91	276	92	19	6	77	65	76	14	53	18	83	10	2	5	0	11	7	13	1	2	10	13
Mean	WT-S		285.583	813.583	131.917	1234.42	164	54.8333	29.5	10.9167	9.75	4	12.5833	3.33333	178.167	111.083	86.75	76.5833	67	47.9167	59.3333	33.5833	26.0833	22.8333	50.5	53.75	56.1667	5.91667	4.16667	5.66667	7.41667	12.0833	3.16667	10.0833	7.41667	6.75	2.58333	10.5
sem			39.5408	118.881	14.264	156.932	16.2177	12.5044	10.3978	2.73434	3.97745	1.2673	5.1939	0.699928	19.9685	20.0486	15.9583	15.4922	20.0049	14.6171	14.3349	12.5526	6.34543	7.03114	17.6749	13.6399	7.9199	1.45362	1.45036	2.99073	2.40094	4.61627	1.46077	3.91086	2.66986	2.73065	1.25202	2.75103
Mean	Fmr1-S		263.889	487.333	143.556	914.889	160.889	23.1111	16.6667	10.6667	17.1111	24.5556	10.8889	20.1111	178.444	64	41.3333	49.4444	23	17.8889	14.5556	9.11111	7.22222	15.8889	20.3333	46.1111	62.8889	4.44444	7.11111	10	5.44444	10.4444	6.33333	4.88889	7.44444	7.66667	8.11111	8.77778
sem			31.5935	42.8048	10.1982	65.8543	16.741	6.04254	4.93288	3.29562	8.44664	14.6639	2.45767	7.66566	21.7805	10.6575	8.27144	7.37697	7.32006	6.33211	8.37508	3.25083	1.75418	7.30761	6.20707	7.15395	6.7174	1.25953	1.31703	2.59808	0.835183	2.72902	2.53311	1.67037	2.62526	2.68225	2.95543	2.89529
Mean	Fmr1-AAV		404.455	636.545	158	1202.64	251.545	64	35.0909	14.1818	11.8182	6.90909	20.9091	3.63636	184.455	112.091	69.7273	43.3636	36	51.0909	27.2727	19.1818	30.2727	10.4545	26	26.6364	71.6364	11.4545	4.81818	12.9091	6.27273	7.63636	7.18182	10.6364	4.27273	8.27273	2.36364	10.5455
sem			54.3737	66.8974	16.8599	104.121	28.1675	18.7078	7.82822	1.99006	2.81172	3.28759	7.11523	1.10596	20.4661	14.9395	22.2629	12.7581	8.59281	14.9006	12.9833	5.8369	7.27273	4.48708	7.52451	7.81289	11.8791	3.00715	1.98548	5.24743	1.77913	1.83041	2.7297	4.20448	3.44856	3.64091	0.956059	3.5557
LICKS
Animal	Group	Nb/cage	Tot Hab	Tot Night	Tot Light	Tot 32H	12H	13H	14H	15H	16H	17H	18H	19H	20H	21H	22H	23H	24H	1H	2H	3H	4H	5H	6H	7H	8H	9H	10H	11H	12H	13H	14H	15H	16H	17H	18H	19H
411	WT-S	3	35032	3723	2990	41874	2578	23482	8070	95	314	115	378	129	359	297	321	460	383	391	466	254	281	177	214	120	187	348	244	114	312	365	332	40	259	480	162	147
413		3	71	4458	1665	6205	65	1	0	0	5	0	0	11	111	418	519	301	335	616	320	593	571	179	191	304	291	43	355	44	180	0	153	271	45	235	26	22
441		3	101062	3005	1632	105707	9699	23040	23040	23040	21728	514	1	8	85	12	65	681	399	674	320	0	118	208	9	434	247	372	22	121	109	174	131	165	140	88	11	52
449		3	20898	4722	1251	26874	906	759	328	18634	140	0	131	3	303	478	177	498	196	838	150	793	37	60	756	436	250	20	1	105	2	2	0	295	458	30	0	88
450		3	123209	4394	1485	129088	17077	23040	23040	23040	23040	13864	108	0	665	352	264	501	272	386	301	348	47	319	485	454	134	104	162	92	73	237	0	313	7	173	0	190
453		3	4485	8738	1332	14555	885	2833	430	110	84	0	143	0	439	385	497	1101	954	1910	531	413	841	1080	315	272	304	83	0	253	57	63	182	0	82	125	130	53
454		3	25138	4232	1075	30730	8359	3115	13153	251	110	97	53	285	182	548	645	504	274	80	619	403	112	390	0	475	54	202	17	1	100	156	45	60	186	50	5	199
455		3	113496	249413	304089	666999	14955	23040	23040	23040	28136	1124	161	1	335	324	5667	32046	23040	30493	28107	32341	24024	23040	23044	26952	23040	23041	23040	28081	40151	28079	23075	23133	23040	23069	23250	23090
463		3	1520	5639	2490	9656	56	92	308	299	267	370	128	7	7	361	281	1218	778	369	501	317	400	801	130	476	345	44	212	88	143	485	62	270	21	495	54	271
467		3	641	3857	1637	6255	29	10	21	50	251	207	73	120	175	398	454	430	362	583	243	295	102	273	340	202	12	86	109	268	133	102	198	142	178	193	102	114
468		3	559	3701	1109	5664	5	14	41	69	237	145	48	295	81	192	250	374	304	856	462	2	212	0	447	521	175	0	0	0	0	204	168	93	271	0	198	0
481		3	578	3983	1871	6593	66	35	5	2	72	211	187	161	209	556	380	590	499	49	72	502	151	0	24	951	395	0	240	188	188	140	88	29	205	161	210	27
404	Fmr1-S	3	35921	5113	1524	42694	6549	26475	2282	125	343	0	147	136	487	703	366	533	368	688	212	345	319	336	327	429	58	318	83	159	74	204	79	51	93	298	106	1
412		3	113153	3696	2784	119633	19562	23040	23040	23040	22437	1803	231	0	355	338	349	653	316	182	211	359	118	130	284	401	457	157	159	105	221	204	40	120	433	771	116	1
418		3	1389	4306	1384	7098	209	148	276	255	223	130	148	19	448	360	565	451	605	175	33	484	28	510	239	408	286	20	95	94	4	37	1	274	105	133	26	309
419		3	126	4862	949	6045	113	5	8	0	0	0	0	108	782	511	664	791	115	458	339	7	113	286	312	484	233	15	82	50	30	109	139	0	0	2	211	78
420		3	790	3776	981	5661	67	171	112	64	216	160	0	114	293	533	164	489	569	316	427	170	101	305	98	311	245	24	0	161	8	2	20	6	0	416	60	39
435		3	892	4513	1256	6661	102	140	0	352	0	268	30	0	284	433	482	667	402	454	394	190	163	119	405	520	359	95	102	119	19	92	177	102	72	19	97	3
480		3	1324	4450	2515	8435	25	43	193	205	230	278	350	146	214	147	500	443	585	1031	297	248	59	374	204	348	684	153	313	275	102	174	55	69	289	160	0	241
483		3	63817	6965	3023	74215	18085	23040	22338	90	10	37	217	410	684	775	639	873	777	798	511	366	516	152	352	522	470	31	128	578	139	279	268	179	231	312	150	258
484		3	49896	53023	99995	225343	10181	0	0	0	0	16675	23040	22429	22358	8604	4203	966	1266	5026	4667	559	2176	330	498	2370	20006	11779	26948	24094	10642	5719	4	84	306	184	190	39
439	Fmr1-AAV	3	98526	3557	279920	382020	13510	23040	23040	23039	15528	133	236	17	56	278	275	650	247	434	319	94	303	240	337	324	128	173	105	14	32	191	21235	39402	52420	57279	58183	50758
440		3	91378	3320	305	95092	13626	23040	23040	23040	8223	259	150	89	208	152	240	443	386	587	38	10	509	0	0	747	142	29	0	3	4	3	0	0	104	20	0	0
442		3	1678	3828	2272	7857	348	63	303	164	428	16	356	79	31	21	256	503	709	650	67	125	720	254	195	297	702	73	85	95	48	85	220	355	0	314	183	112
451		3	5976	4010	603	10589	427	5332	0	42	98	25	52	0	75	414	382	545	417	850	522	256	0	215	65	269	95	0	0	47	12	1	180	232	3	19	0	14
452		3	1134	4103	1294	6586	92	25	271	186	320	221	19	55	162	231	373	463	548	439	345	185	151	482	427	297	257	43	50	60	91	157	149	257	15	0	141	74
456		3	56658	1324	3777	61760	15573	23040	6533	11152	250	0	110	1	91	82	65	485	178	20	130	1	34	35	99	104	110	0	10	1243	117	578	142	822	213	341	18	183
457		3	389	8990	1051	10452	125	35	18	49	28	103	31	22	65	577	2499	1844	603	518	48	356	1573	81	572	254	138	0	172	32	68	25	122	106	98	0	20	270
464		3	1596	5119	2344	9278	89	71	197	360	410	243	226	219	526	382	184	290	315	908	526	511	328	0	659	490	537	272	46	114	273	262	203	90	141	123	115	168
465		3	448	4503	916	5868	52	1	58	147	135	0	55	1	380	430	599	449	223	667	293	69	547	58	418	370	88	146	0	68	34	59	70	71	0	155	48	177
466		3	56181	3485	1883	61623	16700	23040	15500	429	238	176	98	74	17	383	441	534	424	242	266	219	273	142	272	272	161	184	15	131	77	153	87	203	406	237	71	158
469		3	758	4151	1290	6251	48	3	9	116	105	348	129	52	196	342	39	947	476	234	529	263	173	88	349	515	309	66	101	107	52	26	80	149	81	92	41	186
Mean	WT-S		35557.4	24988.8	26885.5	87516.7	4556.67	8288.42	7623	7385.83	6198.67	1387.25	117.583	85	245.917	360.083	793.333	3225.33	2316.33	3103.75	2674.33	3021.75	2241.33	2210.58	2162.92	2633.08	2119.5	2028.58	2033.5	2446.25	3454	2500.58	2036.17	2067.58	2074.33	2091.58	2012.33	2021.08
sem			13877.9	20406.6	25200.8	53984.7	1822.26	3183.61	2930.66	3120.47	3178.8	1137.89	29.3832	32.4219	53.3532	43.3253	445.474	2621.3	1885.05	2493.82	2312.53	2666.16	1981.45	1895.86	1899.38	2211.62	1902.14	1910.57	1910	2330.56	3336.18	2325.66	1912.81	1915.31	1906.32	1907.59	1930.83	1915.5
Mean	Fmr1-S		29700.9	10078.2	12712.3	55087.2	6099.22	8118	5361	2681.22	2606.56	2150.11	2684.78	2595.78	2878.33	1378.22	881.333	651.778	555.889	1014.22	787.889	303.111	399.222	282.444	302.111	643.667	2533.11	1399.11	3101.11	2848.33	1248.78	757.778	87	98.3333	169.889	255	106.222	107.667
sem	0		13292.6	5377.71	10913.5	25095.7	2691.42	4030.38	3284.01	2545.15	2479.19	1825.33	2544.7	2479.5	2435.77	905.434	418.461	63.6609	109.766	510.385	487.145	56.3058	227.801	42.9444	38.6873	217.128	2184.91	1297.9	2980.99	2656.23	1174.39	620.842	30.1929	28.7107	50.4294	78.6986	23.5554	41.6557
Mean	Fmr1-AAV		28611.1	4217.27	26877.7	59761.5	5508.18	8880.91	6269.91	5338.55	2342.09	138.545	132.909	55.3636	164.273	299.273	486.636	650.273	411.455	504.455	280.273	189.909	419.182	145	308.455	358.091	242.455	89.6364	53.0909	174	73.4545	140	2044.36	3789.73	4861.91	5325.45	5347.27	4736.36
sem			11856.1	556.237	25305.9	33547	2248.63	3416.85	2880.01	2817.02	1504.57	36.3176	31.2018	19.1612	48.1169	49.9555	207.073	129.157	50.0213	81.0625	57.7965	46.4514	133.006	43.5314	62.7648	51.5915	60.7872	27.482	17.0483	107.632	22.3706	50.7833	1919.16	3561.85	4755.95	5195.49	5283.6	4602.23
PELLETS DISTRIBUTION
Animal	Group	Nb/cage	Tot Hab	Tot Night	Tot Light	Tot 32H	12H	13H	14H	15H	16H	17H	18H	19H	20H	21H	22H	23H	24H	1H	2H	3H	4H	5H	6H	7H	8H	9H	10H	11H	12H	13H	14H	15H	16H	17H	18H	19H
411	WT-S	3	57	129	79	272	5	9	8	8	7	6	14	7	16	10	15	17	16	13	17	5	3	6	9	2	1	8	5	1	9	4	10	10	4	12	6	9
413		3	12	154	45	212	7	1	0	0	1	2	1	1	12	13	13	13	11	26	2	27	13	1	9	14	8	1	5	6	0	1	4	5	1	11	3	0
441		3	7	145	72	227	1	2	0	0	0	2	2	3	10	9	7	19	24	14	15	5	5	14	4	19	20	5	6	4	1	6	3	6	11	1	1	8
449		3	52	138	39	235	7	11	6	11	7	4	6	6	10	17	8	19	1	31	0	17	0	13	8	14	1	0	0	0	0	0	0	13	11	2	3	9
450		3	62	148	76	289	6	14	15	5	8	4	10	3	20	12	11	15	13	10	15	7	9	11	14	11	2	9	6	1	6	11	2	10	6	5	7	11
453		3	57	153	61	273	14	17	7	2	2	2	13	2	14	12	22	14	8	25	8	6	8	19	7	10	7	6	0	7	6	3	6	0	7	6	13	0
454		3	39	152	53	254	6	7	4	6	5	6	5	10	17	12	22	17	14	3	23	0	9	13	8	14	5	5	0	4	6	5	2	4	5	5	0	12
455		3	37	166	60	266	2	1	3	3	7	3	18	3	11	15	18	19	22	13	12	5	21	6	13	11	3	8	0	3	4	5	7	6	0	8	8	8
463		3	64	162	80	306	10	13	8	8	8	10	7	0	8	9	16	32	18	12	10	4	8	14	6	25	0	10	0	6	4	9	4	8	0	9	8	22
467		3	58	165	83	315	7	9	11	11	5	11	4	9	12	25	19	14	14	25	4	12	4	16	14	6	0	7	15	3	3	10	10	5	8	6	11	5
468		3	48	135	50	241	4	7	11	3	7	9	7	8	9	7	16	10	22	22	12	1	3	0	23	10	2	0	0	0	0	10	0	7	8	6	11	6
481		3	32	154	77	272	1	0	1	7	8	8	7	9	13	20	12	27	13	0	11	21	0	0	14	23	11	0	7	11	5	6	7	1	4	8	8	9
404	Fmr1-S	3	77	199	61	340	13	17	11	2	16	2	16	3	27	21	14	24	18	20	11	15	12	6	16	15	0	7	1	3	3	5	0	2	9	14	3	14
412		3	75	260	141	480	5	15	15	3	14	15	8	4	19	36	27	48	18	7	22	21	2	7	25	28	9	8	4	8	23	8	9	0	42	15	4	11
418		3	68	164	52	290	7	20	13	8	8	7	5	6	19	13	19	17	21	7	2	19	0	18	11	18	2	3	3	0	0	0	0	13	1	11	7	12
419		3	21	188	57	272	3	0	0	3	0	4	11	6	26	18	25	27	4	23	12	0	4	17	15	17	2	0	4	1	5	10	2	2	1	10	3	17
420		3	79	302	0	403	19	28	12	6	9	5	0	22	10	15	4	9	8	2	78	176	0	0	0	0	0	0	0	0	0	0	0	0	0	0	0	0
435		3	21	163	50	244	2	0	0	2	0	12	5	10	19	23	13	21	12	15	8	6	2	9	20	15	3	2	2	0	5	5	7	5	4	3	6	8
480		3	93	134	85	319	28	18	11	7	12	8	9	7	10	13	16	18	17	14	10	4	4	8	8	12	8	7	7	0	7	3	6	3	12	9	2	21
483		3	24	204	94	351	2	0	6	0	0	0	16	29	14	24	19	41	24	17	16	17	5	0	12	15	8	0	2	20	0	8	13	4	8	14	11	6
484		3	30	151	67	259	6	9	11	0	3	0	1	11	16	16	19	9	14	11	11	9	14	12	11	9	4	8	7	3	4	0	0	11	6	5	9	10
439	Fmr1-AAV	3	73	154	79	314	8	7	9	12	15	10	12	8	9	15	16	21	8	14	12	13	15	4	10	17	4	13	1	1	0	8	14	3	0	17	12	6
440		3	78	156	11	249	11	11	13	14	11	12	6	4	16	12	17	19	24	6	0	0	23	0	0	39	1	0	0	0	0	0	0	1	9	0	0	0
442		3	95	179	61	335	11	6	25	12	11	2	28	0	8	12	16	15	30	21	0	19	22	13	3	20	1	0	4	0	0	15	5	8	0	16	8	4
451		3	64	121	31	220	18	11	2	15	9	6	3	4	13	12	16	13	12	12	11	14	4	5	0	9	0	0	0	0	0	0	13	0	0	0	0	18
452		3	72	148	67	292	16	9	12	6	14	8	7	5	9	15	13	20	18	10	11	7	7	17	7	14	0	5	5	4	8	3	10	9	1	8	5	9
456		3	48	33	147	228	8	5	11	6	14	0	4	0	14	0	9	10	0	0	0	0	0	0	0	0	0	0	0	59	2	20	8	23	11	14	1	9
457		3	62	177	44	286	5	23	7	6	11	7	3	3	19	12	24	27	15	17	7	12	24	3	12	5	1	1	7	0	2	2	6	6	0	3	4	12
464		3	80	117	88	295	8	34	10	5	8	5	10	10	15	16	9	9	10	22	9	9	6	0	8	4	11	8	2	7	10	11	5	9	4	5	6	10
465		3	67	192	64	326	14	14	14	7	6	0	12	3	25	21	14	25	14	19	8	4	25	14	8	15	5	5	0	6	6	1	7	2	7	6	9	10
466		3	92	142	80	318	11	23	19	9	14	7	9	4	9	24	15	20	17	12	2	8	9	4	10	12	0	7	3	5	6	3	12	4	11	9	1	19
469		3	73	219	78	377	13	20	11	12	9	8	0	7	24	12	20	29	21	15	16	21	7	0	16	38	0	6	12	2	5	2	0	20	11	3	0	17
Mean	WT-S		43.75	150.083	64.5833	263.5	5.83333	7.58333	6.16667	5.33333	5.41667	5.58333	7.83333	5.08333	12.6667	13.4167	14.9167	18	14.6667	16.1667	10.75	9.16667	6.91667	9.41667	10.75	13.25	5	4.91667	3.66667	3.83333	3.66667	5.83333	4.58333	6.25	5.41667	6.58333	6.58333	8.25
sem			5.46909	3.381	4.38914	9.02144	1.07895	1.63048	1.37529	1.10326	0.829917	0.941134	1.46077	1.00347	1.02494	1.48456	1.422	1.7667	1.86407	2.78207	1.89547	2.41784	1.70764	1.90079	1.48286	1.90345	1.69223	1.08333	1.33333	0.944147	0.84686	1.03597	0.995888	1.07397	1.10411	0.941134	1.18997	1.66117
Mean	Fmr1-S		54.2222	196.111	67.4444	328.667	9.44444	11.8889	8.77778	3.44444	6.88889	5.88889	7.88889	10.8889	17.7778	19.8889	17.3333	23.7778	15.1111	12.8889	18.8889	29.6667	4.77778	8.55556	13.1111	14.3333	4	3.88889	3.33333	3.88889	5.22222	4.33333	4.11111	4.44444	9.22222	9	5	11
sem			9.83584	18.0473	12.7291	25.2422	2.97728	3.39708	1.83922	0.973412	2.11768	1.72759	1.9325	2.94602	2.02606	2.42925	2.26691	4.43715	2.10452	2.25736	7.60746	18.4481	1.66481	2.1351	2.38307	2.49444	1.16667	1.19541	0.816497	2.19497	2.37918	1.28019	1.61111	1.53759	4.31656	1.76383	1.17851	2.04803
Mean	Fmr1-AAV		73.0909	148.909	68.1818	294.545	11.1818	14.8182	12.0909	9.45455	11.0909	5.90909	8.54545	4.36364	14.6364	13.7273	15.3636	18.9091	15.3636	13.4545	6.90909	9.72727	12.9091	5.45455	6.72727	15.7273	2.09091	4.09091	3.09091	7.63636	3.54545	5.90909	7.27273	7.72727	4.90909	7.36364	4.18182	10.3636
sem			4.02595	14.7158	10.5596	14.2996	1.16633	2.74299	1.81636	1.09846	0.878579	1.17128	2.27382	0.927094	1.80541	1.83447	1.30922	1.99752	2.45421	1.97421	1.69198	2.08933	2.75831	1.88951	1.61859	3.83783	1.03093	1.29653	1.13981	5.19663	1.09015	2.02913	1.43395	2.26471	1.49213	1.83041	1.2636	1.78515
							12	13	14	15	16	17	18	19	20	21	22	23	24	1	2	3	4	5	6	7	8	9	10	11	12	13	14	15	16	17	18	19
Animal	Group	Nb/cage	Water before	Water after	Water conso
411	WT-S	3	198.4	191.8	6.6
413		3	193.8	189.2	4.6
441		3	195.6	191.8	3.8
449		3	195.2	191.1	4.1
450		3	200.3	194.7	5.6
453		3	204.3	200.9	3.4
454		3	207.3	200.8	6.5
455		3	200.4	194.5	5.9
463		3	207.8	201.4	6.4
467		3	207.1	200.6	6.5
468		3	202.1	196.4	5.7
481		3	200	193.7	6.3
404	Fmr1-S	3	196.8	190.7	6.1
412		3	194.1	188.6	5.5
418		3	197.8	191.7	6.1
419		3	198.6	192.9	5.7
420		3	199.8	194.6	5.2
435		3	200.4	196.7	3.7
480		3	208.4	202.4	6
483		3	202.1	193.2	8.9
484		3	203.5	198.2	5.3
439	Fmr1-AAV	3	199	195.1	3.9
440		3	193.4	190	3.4
442		3	196.3	192.6	3.7
451		3	205.1	201.3	3.8
452		3	207.9	204	3.9
456		3	197.1	191.3	5.8
457		3	212.1	208	4.1
464		3	200	193.9	6.1
465		3	204.1	198.9	5.2
466		3	191.8	185	6.8
469		3	208.3	202.6	5.7
Mean	WT-S		201.025	195.575	5.45
sem			1.39936	1.26168	0.336087
Mean	Fmr1-S		200.167	194.333	5.83333
sem			1.38954	1.40456	0.455522
Mean	Fmr1-AAV		201.373	196.609	4.76364
sem			1.98563	2.0886	0.355802

## Sheet: food consumption
					Circadian activity and food/water intake
Study : Getex-IP6844B-Group 1
PELLETS CONSUMPTION [NB : 1 pellet = 20mg]
Animal	Group	Nb/cage	Weight (g)	Pellets loss (nb)	Pellets loss (g)	Pellets distri (nb)	Pellets consum (nb)	Pellets consum (g)
411	WT-S	3	25.5	37	0.74	272	235	4.7
413		3	24.6	25	0.5	212	187	3.74
441		3	27.3	35	0.7	227	192	3.84
449		3	23.1	37	0.74	235	198	3.96
450		3	22.2	28	0.56	289	261	5.22
453		3	23.7	56	1.12	266	210	4.2
454		3	25	38	0.76	306	268	5.36
455		3	25	49	0.98	315	266	5.32
463		3	25.2	68	1.36	241	173	3.46
467		3	25.3	60	1.2	272	212	4.24
468		3	23	45	0.9	340	295	5.9
481		3	24.8	49	0.98	240	191	3.82
404	Fmr1-S	3	24.3	97	1.94	340	243	4.86
412		3	27.3	42	0.84	240	198	3.96
418		3	22.1	61	1.22	290	229	4.58
419		3	22.9	47	0.94	272	225	4.5
420		3	23.2	280	5.6	403	123	2.46
435		3	24.7	64	1.28	244	180	3.6
480		3	25.5	85	1.7	319	234	4.68
483		3	26.6	74	1.48	351	277	5.54
484		3	27.8	38	0.76	259	221	4.42
439	Fmr1-AAV	3	23.1	53	1.06	314	261	5.22
440		3	24.3	57	1.14	249	192	3.84
442		3	23.4	36	0.72	335	299	5.98
451		3	20.3	41	0.82	220	179	3.58
452		3	22.6	60	1.2	292	232	4.64
456		3	25.8	42	0.84	228	186	3.72
457		3	24	100	2	286	186	3.72
464		3	26.6	75	1.5	295	220	4.4
465		3	25.2	112	2.24	326	214	4.28
466		3	25	80	1.6	318	238	4.76
469		3	25.7	160	3.2	377	217	4.34
Mean	WT-S		24.5583	43.9167	0.878333	267.917	224	4.48
sem			0.395708	3.75269	0.0750539	11.259	11.4581	0.229162
Mean	Fmr1-S		24.9333	87.5556	1.75111	302	214.444	4.28889
sem			0.672268	24.9305	0.49861	18.4225	14.5756	0.291512
Mean	Fmr1-AAV		24.1818	74.1818	1.48364	294.545	220.364	4.40727
sem			0.538317	11.2959	0.225917	14.2996	10.9588	0.219177
DISTRI PELLETS / 2
