# Supplementary material for: AAV‐delivered diacylglycerol kinase DGKk achieves long‐term rescue of fragile X syndrome mouse model
Source: EMBO Mol Med. 2022 Apr 4;14(5):e14649. doi: 10.15252/emmm.202114649 (PMC9081908; doi:10.15252/emmm.202114649)
Supplement: Supplementary file 7 — Source Data for Figure 4 [file EMMM-14-e14649-s006.zip › Source_data_Fig4/Raw_data_behavior/Group_2_RH10_4W_(subgroup1)/IP6844b-gr1a+b-grooming.xlsx]

## Sheet: Feuil1
				Grooming
Study : ip6844b - group 1a+1b
		Grooming			Rearing	Head shakes
Mouse label	Genotype	Latency (s)	Duration (s)	Number	Number	Number	digging	Comment
411	WT-S	54	30.31	11	75	0	23
413		61	36.66	8	79	0	34
441		96	18.27	9	99	0	12
449		89	38.36	12	60	0	18
450		32	50.33	11	80	0	29
453		65	57.03	9	72	0	37
454		29	36.37	11	59	1	34
455		80	31.86	11	58	0	20
463		69	41.01	17	85	0	40
467		89	19.22	7	60	0	32
468		70	30.07	14	63	0	36
481		55	16.39	12	30	0	51
404	Fmr1-S	71	12.35	3	40	0	46
412		67	19.79	6	65	0	75
418		55	44.12	11	57	0	85
419		106	17.55	4	21	0	23
420		36	47.08	13	34	0	145
435		52	21.79	9	70	0	100
480		66	18.95	11	33	0	61
483		58	20.16	7	39	0	72
484		45	40.94	13	55	0	57
439	Fmr1-AAV	28	48.15	18	60	0	40
440		24	39.81	16	69	0	47
442		32	33.46	12	54	0	92
452		78	36.33	13	72	0	108
451		101	18.34	11	52	0	73
456		119	11.23	11	39	0	67
457		88	15.68	5	47	0	61
464		43	41.07	17	64	0	89
465		54	22.1	10	42	0	45
466		50	36.12	15	45	0	52
469		36	20.76	9	63	0	54
Mean	WT-S	65.75	33.8233	11	68.3333	0.0833333	30.5
sem		6.15103	3.57512	0.778499	5.04275	0.0833333	3.11034
Mean	Fmr1-S	61.7778	26.97	8.55556	46	0	73.7778
sem		6.65369	4.38631	1.24846	5.47976	0	11.5983
Mean	Fmr1-AAV	59.3636	29.3682	12.4545	55.1818	0	66.1818
sem		9.70967	3.66113	1.16278	3.3759	0	6.64806
