# Supplementary material for: AAV‐delivered diacylglycerol kinase DGKk achieves long‐term rescue of fragile X syndrome mouse model
Source: EMBO Mol Med. 2022 Apr 4;14(5):e14649. doi: 10.15252/emmm.202114649 (PMC9081908; doi:10.15252/emmm.202114649)
Supplement: Supplementary file 7 — Source Data for Figure 4 [file EMMM-14-e14649-s006.zip › Source_data_Fig4/Raw_data_behavior/Group_2_RH10_4W_(subgroup1)/ip6844b-gr1a+b-MB.xls]

## Sheet: Data
			Marble burying
Study : IP6844b-Gr1a+1b
Mouse label	Genotype	Nb/cage	< 50% covered marbles	>50% covered marbles	Totally covered marbles	% totally covered marbles	% >50% covered marbles
411	WT-S	3	2	18	10	50	90
413		3	9	11	2	10	55
441		3	8	12	1	5	60
449		3	1	19	14	70	95
450		3	7	13	5	25	65
453		3	6	14	10	50	70
454		3	11	9	0	0	45
455		3	4	16	8	40	80
463		3	14	6	3	15	30
467		3	8	12	5	25	60
468		3	13	7	0	0	35
481		3	10	10	3	15	50
404	Fmr1-S	3	4	16	11	55	80
412		3	3	17	11	55	85
418		3	10	10	4	20	50
419		3	11	9	2	10	45
420		3	11	9	3	15	45
435		3	2	18	7	35	90
480		3	1	19	12	60	95
483		3	2	18	11	55	90
484		3	0	20	14	70	100
439	Fmr1-AAV	3	2	18	9	45	90
440		3	10	10	3	15	50
442		3	1	19	16	80	95
451		3	13	7	2	10	35
452		3	6	14	6	30	70
456		3	5	15	12	60	75
457		3	10	10	7	35	50
464		3	11	9	4	20	45
465		3	4	16	7	35	80
466		3	14	6	1	5	30
469		3	16	4	0	0	20
Mean	WT-S		7.75	12.25	5.08333	25.4167	61.25
sem			1.16856	1.16856	1.29952	6.49762	5.8428
Mean	Fmr1-S		4.88889	15.1111	8.33333	41.6667	75.5556
sem			1.49485	1.49485	1.47196	7.3598	7.47424
Mean	Fmr1-AAV		8.36364	11.6364	6.09091	30.4545	58.1818
sem			1.5212	1.5212	1.46756	7.33778	7.606
					wt/KO	0.115294	0.142187
					KO/KO-AAV	0.299701	0.12497
					Wt/KO-AAV	0.611356	0.749835
