# Supplementary material for: AAV‐delivered diacylglycerol kinase DGKk achieves long‐term rescue of fragile X syndrome mouse model
Source: EMBO Mol Med. 2022 Apr 4;14(5):e14649. doi: 10.15252/emmm.202114649 (PMC9081908; doi:10.15252/emmm.202114649)
Supplement: Supplementary file 7 — Source Data for Figure 4 [file EMMM-14-e14649-s006.zip › Source_data_Fig4/Raw_data_behavior/Group_2_RH10_4W_(subgroup1)/IP6844b-gr1a+b-Nesting.xls]

## Sheet: Data
				Nesting
Study : 6844c gr1a-gr1b
		Nest scoring
Mouse label	Group	T0	T2	T5	T24	Comment
411	WT-S		1	4	5
413			3	4	5
441			2	3	5
449			1	4	5
450			1	4	5
453			1	4	4
454			4	3	3
455			2	4	5
463			3	5	5
467			3	4	4
468			4	4	4
481			1	3	3
404	Fmr1-S		1	4	4
412			1	5	5
418			1	3	3
419			1	3	3
420			1	3	3
435			1	2	3
480			2	2	3
483			1	3	3
484			1	2	4
439	Fmr1-AAV		1	4	5
440			1	5	5
442			3	5	5
451			1	2	2
452			1	3	5
456			1	4	4
457			1	3	3
464			1	3	3
465			1	4	4
466			1	3	4
469			1	2	3
Mean	WT-S		2.16667	3.83333	4.41667
sem			0.34451	0.166667	0.228908
Mean	Fmr1-S		1.11111	3	3.44444
sem			0.111111	0.333333	0.242161
Mean	Fmr1-AAV		1.18182	3.45455	3.90909
sem			0.181818	0.312283	0.314918
