# Supplementary material for: AAV‐delivered diacylglycerol kinase DGKk achieves long‐term rescue of fragile X syndrome mouse model
Source: EMBO Mol Med. 2022 Apr 4;14(5):e14649. doi: 10.15252/emmm.202114649 (PMC9081908; doi:10.15252/emmm.202114649)
Supplement: Supplementary file 7 — Source Data for Figure 4 [file EMMM-14-e14649-s006.zip › Source_data_Fig4/Raw_data_behavior/Group_2_RH10_4W_(subgroup1)/ip6844b-gr1a+b-OR-24h.xls]

## Sheet: Habituation
					Object Recognition
Study : IP6844b-Gr1a+1b																						Operator : RB
			Distance Traveled (cm)				% Time Spent in the Center
Mouse label	Group	Nb/cage	5	10	15	Total	5	10	15	Total
411	WT-S	3	2007.46	1596.4	1279.81	4884.31	31.3467	35.4933	49.76	38.8667
413		3	2630.55	2028.42	1325.24	5984.6	38.6	34.8267	55.3867	42.9378
441		3	2149.78	1378.76	958.748	4487.7	45.6667	55.68	52.2667	51.2044
449		3	3360.82	2176.55	1736.52	7273.89	38.7467	60.3467	52.4	50.4978
450		3	1876.62	1711.76	2129.21	5717.81	31.6	68.4533	44.44	48.1644
453		3	3256.85	1977.29	1460.42	6695.63	50.08	55.24	52.4933	52.6044
454		3	1184.46	1283.78	1295.58	3764.25	12.24	47.7333	54.5733	38.1822
455		3	1659.95	926.148	516.496	3102.82	34.5067	53.5467	11.6933	33.2489
463		3	2697.96	1392.21	1259.67	5350.05	42.2133	50.56	43.9067	45.56
467		3	2471.06	1662.21	1436.97	5570.24	28.5467	45.2933	47.0267	40.2889
468		3	2150.43	1256.76	1119.24	4526.69	21.2133	38.64	27.6533	29.1689
481		3	1624.73	1656.99	1533.31	4816.34	10.4667	31.1067	25.6267	22.4
404	Fmr1-S	3	2262.33	2532.04	1851.4	6645.77	37.9867	53.0133	52.44	47.8133
412		3	2595.56	1887.72	1066.09	5549.38	44.3733	39.9333	37.8667	40.7244
418		3	2744.77	1725.86	1263.19	5733.82	48.76	54.4	56.2	53.12
419		3	2192.28	2199.75	1897.16	6289.41	36.3733	42.88	44.1067	41.12
420		3	2710.19	1997.05	1543.57	6250.81	26.48	36.5867	43.1867	35.4178
435		3	2000.82	1809.4	1635.45	5445.67	36.7733	46.48	47.68	43.6444
480		3	2532.44	1933.86	1150.47	5616.97	35.7333	35.6	55.48	42.2711
483		3	2501.78	1917.67	1460.7	5880.42	38.3067	54.6667	69.12	54.0311
484		3	1944.68	1620.21	1412.81	4977.69	24.8267	53.7467	50.1733	42.9156
439	Fmr1-AAV	3	2516.81	1497.45	1537.8	5552.3	48.64	54.3867	64.0533	55.6933
440		3	2391.25	2402.62	1605.12	6398.99	25.5867	38.8667	45.68	36.7111
442		3	1899.79	1974.46	1220.54	5094.79	37.8	56.7733	68.8267	54.4667
451		3	2239.44	2365.67	2110.43	6715.86	20.88	17.5333	26.0667	21.4933
452		3	2498.21	1997.99	1738.72	6234.92	47.6933	48.72	51.88	49.4311
456		3	1710.14	1560.86	1265.2	4536.2	17.0933	46.8533	48.5467	37.4978
457		3	2279.16	1257.76	1243.38	4780.3	29.1467	37.4133	45.4933	37.3511
464		3	1269.05	1542.92	932.395	3744.37	33.1067	49.64	72.9467	51.8978
465		3	2130.88	1418.23	1005.51	4554.84	29.9067	48.3733	37.1867	38.4889
466		3	2114.79	1550.62	1385.55	5050.96	48.2267	62.24	58.8667	56.4444
469		3	2700.44	1988.37	995.893	5684.7	50.7067	60.16	42.3467	51.0711
Mean	WT-S		2255.89	1587.27	1337.6	5181.19	32.1022	48.0767	43.1022	41.0937
sem			189.383	104.446	114.343	339.832	3.58471	3.29114	4.02066	2.70211
Mean	Fmr1-S		2387.21	1958.17	1475.65	5821.1	36.6237	46.3674	50.6948	44.562
sem			99.1993	90.2705	96.5949	169.27	2.51379	2.62783	3.04922	2.01545
Mean	Fmr1-AAV		2159.09	1777.9	1367.32	5304.38	35.3442	47.36	51.0812	44.5952
sem			123.381	116.762	107.933	273.543	3.62789	3.80463	4.24738	3.32438
					Wt/KO	0.144853
					Wt/KO+AAV	0.782875																						dist	time center
					KO/KO-AAV	0.145827

## Sheet: Acquisition- retention activity
						Object Recognition
Study : IP6844b-Gr1a+1b
				Acquisition		Retention
Mouse label	Group	Nb/cage	Delay	Distance	Rears	Distance	Rears
411	WT-S	3	24h	3252.54		1343.94
413		3		2662.05		2118.31
441		3		2430.2		1259.97
449		3		4353.28		3080.15
450		3		4504.58		2229.18
453		3		3036.36		1527.44
454		3		1250.72		1038.37
455		3		1054.08		560.666
463		3		3360.89		2184.02
467		3		1907.7		1281.98
468		3		2145.14		1462.95
481		3		2122.07		1655.87
404	Fmr1-S	3	24h	5654.67		4172.64
412		3		4920.51		2891.92
435		3		3118.07		1723.45
484		3		2034.6		1686.2
418		3		2899.22		1599.93
419		3		3560.31		2383.99
420		3		3335.45		2035.16
480		3		1985.22		1016.01
483		3		2756.78		2544.27
439	Fmr1-AAV	3	24h	3957.56		1849.55
440		3		4491.85		2130.36
442		3		2105.04		1449.92
452		3		3250.88		2728.78
451		3		2068.85		1932.82
456		3		2464		1436.4
457		3		2490.75		1113.36
464		3		3350.54		1715.82
465		3		1856.27		1718.47
466		3		1567.99		1911.42
469		3		2276.38		1802.35
Mean	WT-S			2673.3	#DIV/0!	1645.24	#DIV/0!
sem				313.7	#DIV/0!	192.216	#DIV/0!
Mean	Fmr1-S			3362.76	#DIV/0!	2228.17	#DIV/0!
sem				408.636	#DIV/0!	307.216	#DIV/0!
Mean	Fmr1-AAV			2716.37	#DIV/0!	1799.02	#DIV/0!
sem				278.641	#DIV/0!	125.924	#DIV/0!
			Wt/KO	0.188905
			Wt/KO+AAV	0.919796
			KO/KO-AAV	0.195169

## Sheet: Object-exploration
				Object Recognition
Study : IP6844b-Gr1a+1b
					Exploration duration (sec)			Recog. index
Mouse label	Group	Nb/cage	Delay	Acq. tA	Ret. tA	Ret. tB	Ret. t(A+B)	RI = tB/(tA+tB)
411	WT-S	3	24h	8.83	0.74	0.96	1.7	56,47*
413		3		14.03	3.97	4.57	8.54	53.5129
441		3		4.96	0.53	0.5	1.03	48,54*
449		3		18.42	2.65	4.48	7.13	62.8331
450		3		26.24	2.8	3.78	6.58	57.4468
453		3		10.29	0.94	2.31	3.25	71.0769
454				2.2	1.04	2.12	3.16	67,09*
455				5.52	1.96	0.88	2.84	30,99*
463				17.36	4.72	7	11.72	59.727
467				5.36	0.6	1.64	2.24	73,21*
468				5.28	2.64	0.68	3.32	20.4819
481				8.28	1.56	4.44	6	74
404	Fmr1-S	3	24h	22.99	3.9	4.46	8.36	53.3493
412		3		18.66	2.05	2.48	4.53	54.7461
435		3		20.76	4.4	3.74	8.14	45.9459
484		3		4.32	0.39	1.1	1.49	73,83*
418				9.28	3.24	2.76	6	46
419				13.68	8.76	7.32	16.08	45.5224
420				7.52	1.48	2.52	4	63
480				8	1.72	4.28	6	71.3333
483				12.2	4.68	7.68	12.36	62.1359
439	Fmr1-AAV	3	24h	20.24	2.49	4.75	7.24	65.6077
440		3		7.29	1.29	3.56	4.85	73.4021
442		3		3.65	1.39	2.35	3.74	62.8342
452		3		13.96	3.34	4.72	8.06	58.5608
451				5.32	2.64	2.2	4.84	45.4545
456				9.6	3.08	4.58	7.66	59.7911
457				5.64	1.64	1.6	3.24	49.3827
464				11.4	2.32	6.08	8.4	72.381
465				11.2	3.6	5.04	8.64	58.3333
466				9.48	3.48	4.28	7.76	55.1546
469				10.2	2.4	5.68	8.08	70.297
Mean	WT-S			10.5642	2.0125	2.78	4.7925	57.0112
sem				2.0519	0.395988	0.591256	0.926917	6.68073
Mean	Fmr1-S			13.0456	3.40222	4.03778	7.44	55.2541
sem				2.16458	0.825252	0.73935	1.49092	3.37208
Mean	Fmr1-AAV			9.81636	2.51545	4.07636	6.59182	61.0181
sem				1.39028	0.246939	0.442904	0.604761	2.72976
							Wt/KO	0.810836
							Wt/KO+AAV	0.532092
							KO/KO-AAV	0.197825
