# Supplementary material for: AAV‐delivered diacylglycerol kinase DGKk achieves long‐term rescue of fragile X syndrome mouse model
Source: EMBO Mol Med. 2022 Apr 4;14(5):e14649. doi: 10.15252/emmm.202114649 (PMC9081908; doi:10.15252/emmm.202114649)
Supplement: Supplementary file 7 — Source Data for Figure 4 [file EMMM-14-e14649-s006.zip › Source_data_Fig4/Raw_data_behavior/Group_2_RH10_4W_(subgroup1)/ip6844b-gr1a+b-PM.xls]

## Sheet: results
							Elevated plus-maze
Study : 6844b GR1a-1b
Mouse label	Group	Nb/cage	OAE	CAE	TAE	%OE	Att	HD	RF	SA	OAEL	OT	CloT	CenT	%OT	%OT/(O+C)	OAT (prox)	OAT (dist)
411	WT-S	3	3	12	15	20	16	2	16	4	206.3	25	222	53	8	10	12	13
413	WT-S	3	4	14	18	22	20	8	16	3	30.7	59	159	83	20	27	16	43
441	WT-S	3	5	10	15	33	19	8	23	12	20.3	65	128	107	22	34	44	22
449	WT-S	3	2	8	10	20	15	7	6	8	186.5	12	211	77	4	5	10	2
450	WT-S	3	4	11	15	27	28	9	25	3	85.6	34	147	120	11	19	22	12
453	WT-S	3	11	17	28	39	22	13	20	16	5.6	62	148	90	21	29	36	26
454	WT-S	3	0	5	5	0	9	5	5	0	300	0	248	55	0	0	0	0
455	WT-S	3	2	7	9	22	20	10	8	3	82	14	211	76	5	6	13	1
463	WT-S	3	5	11	16	31	53	8	12	5	10.4	23	88	189	8	21	20	3
467	WT-S	3	2	11	13	15	46	4	29	5	47	6	170	125	2	4	6	0
468	WT-S	3	7	10	17	41	37	9	18	12	10.1	61	116	124	20	34	31	30
481	WT-S	3	4	10	14	29	33	12	15	7	29.7	27	114	160	9	19	21	6
Mean	WT-S	3	4.08333	10.5	14.5833	24.9167	26.5	7.91667	16.0833	6.5	84.5167	32.3333	163.5	104.917	10.8333	17.3333	19.25	13.1667
sem			0.820738	0.900337	1.62116	3.21563	3.84057	0.908365	2.16885	1.3568	27.5741	6.82057	14.3857	11.8734	2.28908	3.49964	3.6683	4.07474
404	Fmr-S	3	6	18	24	25	17	18	13	6	9.2	59	141	100	20	29	22	38
412	Fmr-S	3	3	18	21	14	28	9	21	7	25.8	15	194	92	5	7	15	0
418	Fmr-S	3	7	12	19	37	14	13	17	4	48.5	30	187	84	10	14	29	1
419	Fmr-S	3	4	11	15	27	34	20	14	5	30.5	18	125	160	6	12	15	3
420	Fmr-S	3	4	16	20	20	26	7	19	7	46.8	22	190	88	8	11	19	4
435	Fmr-S	3	6	16	22	27	21	12	19	8	21.9	62	148	90	21	30	29	33
480	Fmr-S	3	9	14	23	39	21	12	20	11	9.1	72	127	102	24	36	36	36
483	Fmr-S	3	7	16	23	30	12	15	20	11	76.1	44	196	60	15	19	17	28
484	Fmr-S	3	7	14	21	33	15	16	23	10	37.2	78	151	72	26	34	30	48
Mean	Fmr-S	3	5.88889	15	20.8889	28	20.8889	13.5556	18.4444	7.66667	33.9	44.4444	162.111	94.2222	15	21.3333	23.5556	21.2222
sem			0.633431	0.816497	0.904379	2.6405	2.42925	1.38555	1.08155	0.849837	7.08833	8.06589	9.81841	9.31811	2.68225	3.66667	2.55011	6.33504
439	Fmr-AAV	3	6	12	18	33	17	16	19	3	22.1	51	165	84	17	24	31	20
440	Fmr-AAV	3	9	19	28	32	24	19	27	9	21.6	83	129	89	28	39	29	55
442	Fmr-AAV	3	5	10	15	33	33	30	15	4	14.5	71	130	100	24	35	28	43
451	Fmr-AAV	3	7	12	19	37	30	24	12	4	2.5	38	126	136	13	23	37	1
452	Fmr-AAV	3	7	19	26	27	25	14	29	8	33.3	56	148	97	19	27	21	35
456	Fmr-AAV	3	6	11	17	35	26	16	16	6	9.7	63	156	83	21	29	35	28
457	Fmr-AAV	3	9	16	25	36	31	13	14	13	18.3	104	107	89	35	49	44	60
464	Fmr-AAV	3	2	12	14	14	25	5	18	2	36.7	14	217	71	4	6	14	0
465	Fmr-AAV	3	6	14	20	30	27	31	16	5	10.1	50	121	130	17	30	24	27
466	Fmr-AAV	3	7	16	23	30	28	22	23	2	13.7	46	145	109	15	24	37	10
469	Fmr-AAV	3	9	10	19	47	39	16	21	9	16.6	94	94	112	31	50	42	52
Moyenne	Fmr-AAV	3	6.63636	13.7273	20.3636	32.1818	27.7273	18.7273	19.0909	5.90909	18.1	60.9091	139.818	100	20.3636	30.5455	31.0909	30.0909
sem			0.621914	1.00083	1.37691	2.40007	1.70075	2.30056	1.63181	1.04841	3.0418	7.82473	9.94605	6.07379	2.65355	3.7788	2.74509	6.36532
OAE : Open Arm Entries								SA : Stretched Attention						OAEL : Open Arm Entry Latency
CAE : Closed Arm Entries								OT : Open Time						%OE : % open entries
TAE : Total Arm Entries								CloT : Closed Time						% OT/(O+C) : % open entries / (open + closed)
Att : Attempts								CenT : Centre Time						% OT : % open time
HD : Head-Dips								OAT(prox) : Open Arm Time (proximal)
RF : Rear frequency								OAT (dist) : Open Arm Time (distal)
