# Supplementary material for: AAV‐delivered diacylglycerol kinase DGKk achieves long‐term rescue of fragile X syndrome mouse model
Source: EMBO Mol Med. 2022 Apr 4;14(5):e14649. doi: 10.15252/emmm.202114649 (PMC9081908; doi:10.15252/emmm.202114649)
Supplement: Supplementary file 7 — Source Data for Figure 4 [file EMMM-14-e14649-s006.zip › Source_data_Fig4/Raw_data_behavior/Group_2_RH10_4W_(subgroup1)/ip6844b-gr1a+b-SR.xls]

## Sheet: Results time
				SOCIAL RECOGNITION
Study : IP6844b-gr1a+b
						1st session						2nd session
				Sniffing duartion (s)			Time in the target arm (s)			Sniffing duration (s)			Time in the target arm (s)
Mouse label	Group	Nb/cage	Object grid	Congener grid	Social preference Sniffing duration (%)	Object arm	Congener arm	Social preference Permanence time (%)	Familiar congener grid	New congener grid	Social memory Sniffing duration (%)	Familiar congener arm	New congener arm	Social memory Permanence Time (%)
411	WT-S	3	9.28	24.3	72.3645	121.92	385.48	75.9716	9.71	12.51	56.3006	173.44	250.4	59.0789
413		3	3	22.34	88.161	216	280	56.4516	1.13	23	95.317	135.88	327.6	70.6827
441		3	7.01	24.38	77.668	122.92	370.36	75.0811	4.18	17.14	80.394	133.36	322.6	70.7518
449		3	7.3	19.5	72.7612	121.56	360.04	74.7591	8.36	24.55	74.5974	257.8	184.52	41.7164
450		3	2.22	19.49	89.7743	123.96	348.68	73.7729	6.44	15.92	71.1986	216.2	196.64	47.631
453		3	5.21	34.34	86.8268	245.28	265.92	52.0188	22.56	26.17	53.7041	343.96	194.84	36.1618
454		3	3.69	15.5	80.7712	191.08	379.28	66.4984	5.5	14.71	72.7857	255.08	252.12	49.7082
455		3	4.6	20.63	81.7677	168.84	380.76	69.2795	5.09	12.25	70.6459	271.16	202.56	42.7594
463		3	5.03	30.03	85.6532	227.4	280.68	55.2433	7.61	13.38	63.7446	199.6	288.32	59.0917
467		3	2.1	33.64	94.1242	not recorded	not recorded	*	1.27	11.56	90.1013	41.44	272.92	86.8177
468		3	7.15	30.69	81.1047	195.08	247.56	55.9281	15.91	26.43	62.4232	230.76	235.84	50.5444
481		3	0	19.1	100	0	542.88	100	14.37	11.67	44.8157	228.24	269.68	54.1613
404	Fmr1-S	3	1.4	24.02	94.4925	126.52	346	73.2244	17.72	10.39	36.9619	250.72	206.6	45.1762
412		3	3.97	38.58	90.6698	78.24	230.8	74.6829	24.44	10.78	30.6076	374.8	119.36	24.1541
418		3	3.78	25.75	87.1995	309.24	188.96	37.9285	22.67	13.35	37.0627	215.64	249.12	53.6019
419		3	3.53	22.25	86.3072	162.4	316.6	66.096	32.93	13.21	28.6303	242.88	213.52	46.7835
420		3	3.84	21.34	84.7498	139.64	366.32	72.401	2.47	9.86	79.9676	186.8	335.8	64.2556
435		3	7.61	59.2	88.6095	180.28	312.56	63.4202	24.78	45.44	64.7109	295.92	210.88	41.6101
480		3	5.92	20.45	77.5502	118	388.6	76.7075	11.07	11.81	51.6171	287.28	214.96	42.8003
483		3	4.35	18.56	81.0127	176.6	269.8	60.4391	13.13	19.74	60.0548	301.96	200.56	39.9108
484		3	10.06	44.9	81.6958	170.36	253.84	59.8397	12.57	20.88	62.4215	260.88	229.24	46.7722
439	Fmr1-AAV	3	2.53	21.92	89.6524	170.16	317.04	65.0739	16.24	6.22	27.6937	309.12	148.76	32.4889
440		3	3.97	23.03	85.2963	105.12	367.72	77.7684	9.69	19.81	67.1525	234	250.04	51.6569
442		3	7.27	33.53	82.1814	343.44	189.12	35.5115	6.83	19.99	74.5339	147.2	404.4	73.314
451		3	3.37	18.92	84.8811	207.2	301.56	59.2735	4.35	8.47	66.0686	228.92	266.72	53.8133
452		3	8.64	33.24	79.3696	179.96	347.64	65.8908	16.38	10.43	38.9034	285.48	206.08	41.9237
456		3	1.63	33.97	95.4213	210.64	208.04	49.6895	4.77	15.23	76.15	196.6	253.68	56.3383
457		3	2.85	25.15	89.8214	103.92	293.88	73.8763	6.96	26.09	78.941	141.52	338.8	70.5363
464		3	5.36	25.01	82.351	239.2	214.76	47.3081	16.09	22.21	57.9896	201.16	316.92	61.172
465		3	4.63	27.79	85.7187	158.2	335.64	67.9653	2.63	1.94	42.4508	151.04	327.24	68.4202
466		3	6.58	18.36	73.6167	140.56	406.76	74.3185	13.27	9.81	42.5043	362.76	142	28.1322
469		3	2.47	23.95	90.651	207.08	236.36	53.3015	10.71	8.47	44.1606	296.68	142.84	32.4991
Mean	WT-S		4.71583	24.495	84.2481	157.64	349.24	68.6368	8.51083	17.4408	69.669	207.243	249.837	55.7588
sem			0.770485	1.80324	2.37525	20.9689	24.8714	4.17064	1.82459	1.70548	4.23415	22.6867	14.1171	4.18956
Mean	Fmr1-S		4.94	30.5611	85.8097	162.364	297.053	64.971	17.9756	17.2733	50.226	268.542	220.004	45.0072
sem			0.855278	4.64936	1.74128	21.4108	22.0103	3.97426	3.06104	3.76148	5.94197	18.2663	18.7007	3.58993
Mean	Fmr1-AAV		4.48182	25.8973	85.3601	187.771	292.593	60.907	9.81091	13.5155	56.0499	232.225	254.316	51.845
sem			0.676964	1.69383	1.81124	20.3353	21.5991	3.9779	1.53893	2.2954	5.31288	22.2054	26.5575	4.86711

## Sheet: Results count
				SOCIAL RECOGNITION
Study : IP6844b-gr1a+b
						1st session						2nd session
				Nb of sniffings			Nb of entries			Nb of sniffings			Nb of entries		Activity - 1st session		Activity - 2nd session
Mouse label	Group	Nb/cage	Object grid	Congener grid	Social preference Nb of sniffing (%)	Object arm	Congener arm	Social preference Nb of entries (%)	Familiar congener grid	New congener grid	Social memory Nb of sniffing (%)	Familiar congener arm	New congener arm	Social memory Nb of entries (%)	Nb of entries	Distance moved	Nb of entries	Distance moved
411	WT-S	3				10	26	72.2222				19	13	72.2222	36	1864.98	32	1690.08
413		3				20	20	50				15	31	50	40	1985.35	46	1865.38
441		3				11	13	54.1667				11	24	54.1667	24	1312.91	35	1592.85
449		3				24	27	52.9412				33	36	52.9412	51	2714.24	69	2561.88
450		3				16	19	54.2857				20	20	54.2857	35	2008.69	40	2325.33
453		3				20	28	58.3333				18	17	58.3333	48	2606.57	35	2213.16
454		3				8	8	50				22	11	50	16	717.948	33	1757.33
455		3				14	15	51.7241				26	27	51.7241	29	1232.57	53	2087.78
463		3				17	13	43.3333				19	12	43.3333	30	1803.11	31	1500.22
467		3				not recorded	not recorded	*				4	14	22.2222	*	*	18	1070.24
468		3				16	35	68.6275				39	28	58.209	51	2300.22	67	2448.47
481		3				0	50	100				15	21	100	50	1316.3	36	1634.11
404	Fmr1-S	3				19	48	71.6418				50	39	71.6418	67	2503.75	89	3780.62
412		3				17	38	69.0909				23	23	69.0909	55	2911.38	46	2058.87
418		3				30	33	52.381				28	24	52.381	63	2756.32	52	2135.04
419		3				23	31	57.4074				34	21	61.8182	54	2472.56	55	2327.47
420		3				16	18	52.9412				9	17	34.6154	34	1922.03	26	1691.07
435		3				23	24	51.0638				17	20	51.0638	47	2151.81	37	1595.79
480		3				18	38	67.8571				15	21	67.8571	56	2729.22	36	1862.14
483		3				18	10	35.7143				16	14	35.7143	28	2080.83	30	2012.28
484		3				14	18	56.25				8	14	56.25	32	1927.22	22	1575.83
439	Fmr1-AAV	3				29	48	62.3377				44	32	62.3377	77	3208.16	76	2969.6
440		3				25	50	66.6667				29	39	66.6667	75	2934.71	68	2955.26
442		3				9	9	50				12	12	50	18	1031.58	24	1076.41
451		3				20	15	42.8571				12	20	37.5	35	1422.45	32	1563.61
452		3				19	33	63.4615				26	27	63.4615	52	2198.56	53	2246.12
456		3				12	10	45.4545				10	17	45.4545	22	973.23	27	1471.05
457		3				13	12	48				12	41	48	25	1665.19	53	2277.84
464		3				18	17	48.5714				13	19	48.5714	35	1917.31	32	1714.78
465		3				20	18	47.3684				6	5	47.3684	38	2299.06	11	1234.15
466		3				24	23	48.9362				17	19	48.9362	47	1849.3	36	1878.9
469		3				14	15	51.7241				34	23	51.7241	29	1566.88	57	2273.28
Mean	WT-S		#DIV/0!	#DIV/0!	#DIV/0!	14.1818	23.0909	59.6031	#DIV/0!	#DIV/0!	#DIV/0!	20.0833	21.1667	55.6198	37.2727	1805.72	41.25	1895.57
sem			#DIV/0!	#DIV/0!	#DIV/0!	2.01277	3.61425	4.75551	#DIV/0!	#DIV/0!	#DIV/0!	2.70089	2.35112	5.23325	3.59062	185.434	4.35216	127.085
Mean	Fmr1-S		#DIV/0!	#DIV/0!	#DIV/0!	19.7778	28.6667	57.1497	#DIV/0!	#DIV/0!	#DIV/0!	22.2222	21.4444	55.6036	48.4444	2383.9	43.6667	2115.46
sem			#DIV/0!	#DIV/0!	#DIV/0!	1.61398	4.03113	3.73628	#DIV/0!	#DIV/0!	#DIV/0!	4.47145	2.50062	4.55736	4.6937	125.056	6.80074	224.768
Mean	Fmr1-AAV		#DIV/0!	#DIV/0!	#DIV/0!	18.4545	22.7273	52.3071	#DIV/0!	#DIV/0!	#DIV/0!	19.5455	23.0909	51.8201	41.1818	1915.13	42.6364	1969.18
sem			#DIV/0!	#DIV/0!	#DIV/0!	1.83582	4.39853	2.41475	#DIV/0!	#DIV/0!	#DIV/0!	3.60899	3.30139	2.64361	6.01486	214.006	6.06071	192.128
