# Supplementary material for: AAV‐delivered diacylglycerol kinase DGKk achieves long‐term rescue of fragile X syndrome mouse model
Source: EMBO Mol Med. 2022 Apr 4;14(5):e14649. doi: 10.15252/emmm.202114649 (PMC9081908; doi:10.15252/emmm.202114649)
Supplement: Supplementary file 7 — Source Data for Figure 4 [file EMMM-14-e14649-s006.zip › Source_data_Fig4/Raw_data_behavior/Group_3_PHPeB_8W/ip6844f-Circadian_activity.xls]

## Sheet: activities & food-water distrib
					Circadian activity and food/water intake
Study : ip6844F-GR1a+B
BACK ACTIVITY
Animal	Group	Nb/cage	Tot Hab	Tot Night	Tot Light	Tot 32H	12H	13H	14H	15H	16H	17H	18H	19H	20H	21H	22H	23H	24H	1H	2H	3H	4H	5H	6H	7H	8H	9H	10H	11H	12H	13H	14H	15H	16H	17H	18H	19H
29	WT-S	3	401	437	175	1021	252	97	13	4	1	34	0	8	79	71	72	74	9	2	0	16	0	16	22	76	50	9	11	16	0	31	1	24	2	0	17	14
30		3	721	2109	1503	4340	476	177	24	0	16	13	15	7	224	175	79	189	322	199	83	149	70	125	118	376	70	222	27	87	55	167	288	45	117	162	141	122
77		3	424	1335	248	2008	187	116	49	17	1	18	36	1	239	317	276	77	88	8	101	2	50	51	29	97	22	40	22	0	54	12	30	8	0	21	7	32
80		3	910	857	267	2047	536	232	65	41	36	0	0	13	177	120	155	144	71	24	29	5	13	21	26	72	42	8	33	15	28	7	12	39	19	2	57	5
81		3	1129	1476	1737	4342	827	258	15	9	15	5	0	0	140	124	11	33	46	18	63	17	130	238	307	349	253	71	152	103	152	70	285	155	39	178	84	195
82		3	603	1408	268	2327	379	52	61	39	14	10	48	48	272	242	211	126	88	164	133	39	5	10	15	103	75	30	31	0	35	30	10	11	2	16	0	28
118		3	730	462	64	1281	382	167	97	13	50	2	19	25	134	83	44	10	25	43	75	29	11	1	2	5	11	6	3	0	13	0	0	0	21	9	0	1
125		3	2349	3817	1745	8140	590	714	34	326	164	316	205	229	493	218	118	479	415	150	694	410	163	149	234	294	387	224	135	56	109	97	221	64	139	104	49	160
127		3	1855	2632	291	4826	674	497	280	76	122	103	103	48	322	284	391	296	236	147	348	182	145	90	154	37	74	17	41	0	34	10	51	22	0	26	12	4
143		3	1400	1479	183	3188	445	296	225	102	127	124	81	126	356	305	379	46	30	29	97	33	2	24	126	52	53	18	0	25	18	16	9	5	0	33	2	4
142		3	709	931	115	1763	330	102	87	109	0	31	50	8	90	127	285	93	55	73	17	2	116	20	2	51	30	0	25	5	0	19	4	6	0	26	0	0
141		3	835	2567	499	3903	494	245	41	19	0	3	33	2	150	299	129	225	265	321	236	172	122	251	175	222	113	0	40	55	17	7	54	2	63	18	11	119
75	Fmr1-S	3	569	1060	448	2091	301	56	32	58	78	27	17	14	300	230	19	195	70	74	26	28	0	29	12	77	161	18	5	69	47	8	14	39	0	28	11	48
76		3	1569	1025	659	3326	575	476	101	190	98	53	76	73	401	11	119	24	0	109	85	0	0	90	176	10	224	0	23	19	13	66	0	64	20	0	223	7
79		3	411	518	321	1251	300	44	26	17	7	13	4	1	250	84	28	20	36	12	24	0	0	16	7	41	47	0	45	23	33	14	20	0	46	76	12	5
83		3	745	1347	266	2381	495	123	55	31	27	9	5	23	93	280	216	185	48	61	76	0	84	13	102	189	47	26	46	23	0	69	2	11	21	4	16	1
85		3	745	1347	266	1094	386	66	43	24	19	6	19	0	119	40	54	36	22	31	9	7	9	0	12	5	57	26	0	18	17	29	0	4	9	0	13	14
98		3	745	1347	266	1985	302	80	77	42	8	21	6	8	215	214	234	173	201	30	4	135	10	0	54	32	73	9	4	16	17	2	0	1	4	3	1	9
124		3	544	546	165	1265	323	113	40	31	1	9	27	10	132	105	47	31	91	16	25	11	5	7	41	35	84	10	8	11	1	1	0	37	7	5	1	0
126		3	2456	1021	256	3905	778	412	381	239	150	353	143	172	172	197	122	231	81	27	3	0	0	53	94	41	72	12	29	13	15	11	0	66	0	29	2	7
128		3	616	1663	699	2989	395	78	50	23	5	18	47	11	85	195	345	54	142	152	114	122	142	32	125	155	158	95	57	58	69	91	70	10	40	28	11	12
140		3	589	664	179	1438	403	34	54	0	51	11	36	6	89	313	34	8	7	31	124	1	8	12	0	37	4	72	6	9	33	12	1	9	6	0	4	23
161		3	933	970	119	2325	252	192	282	37	93	7	70	303	201	118	164	195	104	14	26	10	6	45	18	69	41	13	19	4	11	0	5	11	0	9	6	0
169		3	1234	1934	456	3716	352	171	76	43	56	105	431	92	288	427	325	61	217	178	128	3	0	80	181	46	163	34	53	4	0	98	0	11	10	0	15	68
27	Fmr1-AAV	3	357	222	76	655	258	42	31	13	1	12	0	0	76	13	2	14	22	11	6	4	0	11	6	57	5	1	16	0	0	20	0	17	4	5	0	8
28		3	383	1193	1970	3600	302	33	12	8	16	6	6	54	182	27	10	39	92	33	6	0	68	153	250	333	267	74	289	216	21	100	354	16	177	129	149	178
37		3	880	465	234	1664	509	142	110	76	2	39	2	85	148	12	14	111	38	42	0	1	0	5	9	85	83	15	13	40	16	10	14	5	0	29	0	9
40		3	1224	2717	2017	5962	490	211	162	152	45	102	62	4	377	356	298	167	188	163	258	32	81	233	304	260	192	318	90	192	128	325	201	67	50	287	22	145
74		3	763	876	201	1849	481	122	73	42	17	9	19	9	436	150	21	25	6	0	78	8	0	28	54	70	68	9	19	18	16	0	14	10	7	32	0	8
105		3	655	1782	126	2563	298	62	30	6	90	0	169	0	351	425	162	153	327	91	69	149	15	0	24	16	26	5	18	13	20	13	3	0	15	3	10	0
119		3	743	400	131	1280	379	276	42	20	16	1	9	6	132	68	6	5	5	55	45	12	0	8	6	58	47	3	15	9	0	6	3	22	1	3	4	18
120		3	775	657	114	1551	510	132	44	32	34	9	14	5	89	75	129	51	7	22	148	31	2	0	50	53	43	10	20	7	7	0	2	0	7	8	0	10
123		3	1130	398	79	1618	493	243	163	85	86	20	40	11	171	88	24	10	17	51	9	7	0	9	7	5	0	8	2	7	0	31	1	9	2	5	0	14
147		3	713	713	192	1647	399	85	84	35	29	54	27	29	108	142	91	75	10	102	55	18	25	2	8	77	99	17	4	9	24	11	0	11	1	11	0	5
148		3	1593	1490	921	4100	402	416	249	178	137	89	122	96	227	184	232	206	85	106	181	62	124	28	1	54	112	80	13	141	79	77	11	180	1	69	74	84
149		3	855	941	341	2151	383	188	77	10	2	125	70	14	175	132	59	85	123	0	86	3	83	11	21	163	159	36	12	12	7	3	0	58	13	1	17	23
	Gp4		0	0	0
			0	0	0
			0	0	0
			0	0	0
			0	0	0
			0	0	0
			0	0	0
			0	0	0
			0	0	0
			0	0	0
			0	0	0
			0	0	0
			0	0	0
			0	0	0
			0	0	0
Mean	WT-S		1005.5	1625.83	591.25	3265.5	464.333	246.083	82.5833	62.9167	45.5	54.9167	49.1667	42.9167	223	197.083	179.167	149.333	137.5	98.1667	156.333	88	68.9167	83	100.833	144.5	98.3333	53.75	43.3333	30.1667	42.9167	38.8333	80.4167	31.75	33.5	49.5833	31.6667	57
sem			170.695	288.026	189.617	578.02	51.6332	54.5881	24.358	26.2495	16.8642	26.4574	16.9584	19.8095	35.2188	26.4026	37.0613	38.511	39.1414	28.4703	56.4121	35.2599	18.1657	25.7138	29.3066	37.539	31.9911	23.5369	14.0601	10.4988	13.1342	14.2812	32.818	12.5771	13.9922	18.0044	12.6613	20.55
Mean	Fmr1-S		929.667	1120.17	341.667	2313.83	405.167	153.75	101.417	61.25	49.4167	52.6667	73.4167	59.4167	195.417	184.5	142.25	101.083	84.9167	61.25	53.6667	26.4167	22	31.4167	68.5	61.4167	94.25	26.25	24.5833	22.25	21.3333	33.4167	9.33333	21.9167	13.5833	15.1667	26.25	16.1667
sem			167.324	124.826	54.0034	283.717	42.8162	41.7171	32.1875	21.2959	13.6234	28.4962	34.5059	26.667	28.8127	34.7579	33.3267	24.7541	20.5631	16.2821	13.9953	13.9802	12.8269	8.69209	18.9803	16.1416	19.0625	8.37848	6.0421	5.89443	6.01807	10.6504	5.82619	6.8196	4.45934	6.48756	17.955	6.07134
Mean	Fmr1-AAV		839.25	987.833	533.5	2386.67	408.667	162.667	89.75	54.75	39.5833	38.8333	45	26.0833	206	139.333	87.3333	78.4167	76.6667	56.3333	78.4167	27.25	33.1667	40.6667	61.6667	102.583	91.75	48	42.5833	55.3333	26.5	49.6667	50.25	32.9167	23.1667	48.5	23	41.8333
sem			99.7132	207.218	207.589	427.717	25.7165	32.2179	20.2769	16.6516	12.3996	12.6232	15.299	9.73471	34.3116	37.6763	28.4848	19.498	28.2017	14.4318	23.1731	12.2246	12.6442	21.291	29.6421	28.7954	23.1978	25.7379	23.3434	22.8892	11.0868	26.6499	32.0927	14.7214	14.5393	24.2561	12.9737	17.4399
Mean	Gp4		0	0	0	#DIV/0!	#DIV/0!	#DIV/0!	#DIV/0!	#DIV/0!	#DIV/0!	#DIV/0!	#DIV/0!	#DIV/0!	#DIV/0!	#DIV/0!	#DIV/0!	#DIV/0!	#DIV/0!	#DIV/0!	#DIV/0!	#DIV/0!	#DIV/0!	#DIV/0!	#DIV/0!	#DIV/0!	#DIV/0!	#DIV/0!	#DIV/0!	#DIV/0!	#DIV/0!	#DIV/0!	#DIV/0!	#DIV/0!	#DIV/0!	#DIV/0!	#DIV/0!	#DIV/0!
sem			0	0	0	#DIV/0!	#DIV/0!	#DIV/0!	#DIV/0!	#DIV/0!	#DIV/0!	#DIV/0!	#DIV/0!	#DIV/0!	#DIV/0!	#DIV/0!	#DIV/0!	#DIV/0!	#DIV/0!	#DIV/0!	#DIV/0!	#DIV/0!	#DIV/0!	#DIV/0!	#DIV/0!	#DIV/0!	#DIV/0!	#DIV/0!	#DIV/0!	#DIV/0!	#DIV/0!	#DIV/0!	#DIV/0!	#DIV/0!	#DIV/0!	#DIV/0!	#DIV/0!	#DIV/0!
LOCOMOTOR ACTIVITY				(activité va et vient)
Animal	Group	Nb/cage	Tot Hab	Tot Night	Tot Light	Tot 32H	12H	13H	14H	15H	16H	17H	18H	19H	20H	21H	22H	23H	24H	1H	2H	3H	4H	5H	6H	7H	8H	9H	10H	11H	12H	13H	14H	15H	16H	17H	18H	19H
29	WT-S	3	256	277	69	608	165	61	8	2	2	18	0	6	60	50	55	59	6	2	0	6	0	4	10	25	21	4	4	6	0	8	2	10	2	0	6	6
30	0	3	160	476	103	743	97	37	10	0	6	6	4	4	114	72	44	74	50	31	8	35	2	4	10	32	2	20	0	4	6	17	17	2	6	11	11	7
77	0	3	177	534	134	845	106	37	20	6	0	4	4	0	97	128	134	50	36	8	22	2	13	5	7	32	12	18	12	0	30	10	12	4	0	16	6	14
80	0	3	399	417	147	969	233	75	38	31	22	0	0	6	44	56	82	89	42	20	16	4	7	4	7	46	33	6	17	5	10	4	10	20	12	3	21	6
81	0	3	214	295	80	589	118	71	7	6	10	2	0	0	68	58	8	18	22	6	28	8	4	23	23	29	15	2	6	8	4	0	18	0	0	6	2	19
82	0	3	250	622	225	1122	158	33	22	11	3	0	23	25	151	126	85	70	44	70	28	6	2	2	10	28	56	26	16	0	32	28	10	4	2	14	1	36
118	0	3	280	261	44	601	132	58	44	7	25	4	10	16	76	44	18	4	6	22	49	22	12	2	2	4	6	6	2	0	14	0	0	0	10	4	0	2
125	0	3	270	439	107	826	162	38	0	32	0	18	20	10	84	32	11	97	51	7	56	30	2	0	13	56	41	14	4	4	10	2	4	10	10	2	6	0
127	0	3	336	368	129	837	182	54	58	4	18	12	8	4	64	54	90	32	14	34	17	15	12	2	24	10	31	12	16	0	12	8	24	6	0	12	4	4
141	0	3	317	687	104	1128	157	52	40	12	10	32	14	20	102	141	114	38	28	26	70	16	4	10	90	48	30	10	0	16	10	4	8	4	0	14	2	6
142	0	3	156	276	66	504	79	10	2	28	0	16	21	6	48	49	46	15	24	22	6	2	28	8	2	26	20	0	18	4	0	10	2	2	0	10	0	0
143	0	3	145	258	38	443	65	35	22	8	0	2	13	2	36	37	17	42	32	36	6	1	9	16	4	22	11	0	5	8	0	0	9	1	0	2	0	2
75	Fmr1-S	3	256	454	102	816	148	36	16	20	20	10	6	4	132	88	14	84	44	32	10	8	0	10	6	26	16	12	2	6	12	4	6	4	0	12	4	24
76	0	3	338	478	264	1106	153	66	16	32	21	16	34	26	210	6	64	10	0	42	46	0	0	38	58	4	90	0	12	5	5	32	0	22	10	0	84	4
79	0	3	186	278	100	566	118	28	16	10	4	6	4	2	119	61	20	12	16	6	14	0	0	10	2	18	10	0	14	6	14	8	4	0	10	24	6	4
83	0	3	295	556	106	967	167	64	28	14	14	4	4	10	54	106	96	74	28	30	30	0	30	6	36	66	22	6	16	8	0	22	2	7	11	4	6	2
85	0	3	208	150	87	445	108	34	20	11	13	6	16	0	50	16	20	18	8	16	6	4	6	0	4	2	26	8	0	8	8	14	0	2	6	0	8	7
98	0	3	270	642	96	1014	152	42	34	20	6	12	4	6	128	120	96	82	68	20	6	58	10	0	30	24	28	10	4	16	12	2	0	2	6	4	2	10
124	0	3	283	286	112	685	149	62	34	18	2	6	12	4	60	64	36	18	34	12	12	8	4	2	20	16	52	4	4	10	2	2	0	28	4	4	2	0
126	0	3	476	430	108	1036	204	69	71	29	24	56	23	22	72	87	51	84	42	12	2	0	0	16	44	20	20	4	16	6	6	8	0	28	0	12	2	6
128	0	3	291	395	168	864	162	45	28	15	6	9	26	10	62	69	58	43	23	32	28	16	6	2	10	46	36	16	26	16	8	24	8	0	8	8	8	10
140	0	3	178	344	70	594	108	18	22	0	14	4	12	2	64	160	18	8	4	14	52	2	2	8	0	12	4	28	2	4	12	4	2	4	2	0	2	6
161	0	3	252	490	62	852	106	45	36	15	27	3	20	48	142	46	82	82	50	6	10	4	2	22	10	34	24	6	6	4	6	0	2	6	0	6	2	0
169	0	3	369	927	234	1558	163	89	10	23	6	0	78	28	139	205	124	17	108	106	72	2	0	35	89	30	100	22	20	2	0	42	0	8	4	0	6	30
27	Fmr1-AAV	3	244	142	42	428	160	36	24	12	2	10	0	0	58	10	2	8	20	14	4	4	0	4	2	16	4	2	6	0	0	12	0	6	4	4	0	4
28	0	3	186	226	178	606	144	20	6	6	6	2	2	16	70	16	2	12	34	18	4	0	0	9	27	34	30	0	14	16	0	0	42	0	16	27	7	26
37	0	3	254	188	107	572	153	44	17	25	1	12	2	23	61	4	6	40	12	18	0	2	0	4	4	37	51	6	4	12	6	6	8	2	0	8	0	4
40	0	3	261	365	106	732	148	46	19	24	8	12	4	0	74	90	60	32	18	18	22	5	2	8	18	18	22	14	2	10	2	15	17	4	2	10	0	8
74	0	3	340	442	100	886	222	52	30	16	10	2	8	4	202	82	20	16	6	0	40	6	0	19	21	30	32	2	6	8	12	0	8	6	4	16	0	6
105	0	3	268	612	76	956	116	40	20	4	28	0	60	0	132	108	70	58	114	32	24	40	8	0	18	8	14	4	10	6	12	8	2	0	12	4	4	0
119	0	3	316	245	79	642	186	77	21	14	8	2	8	2	84	50	4	6	6	24	28	10	0	4	4	25	25	6	10	8	0	4	2	12	2	2	2	6
120	0	3	284	363	73	722	144	56	30	20	22	4	8	2	59	47	70	34	4	5	69	20	4	0	24	27	35	8	10	2	6	0	2	0	4	2	0	4
123	0	3	259	233	58	556	133	34	38	15	11	10	18	6	83	60	18	6	1	33	6	6	0	8	6	6	0	6	2	6	0	16	2	8	2	4	0	12
147	0	3	376	491	119	1002	176	57	41	28	24	26	24	16	90	88	68	54	8	68	40	14	14	2	8	37	57	10	2	6	8	8	0	4	2	12	0	10
148	0	3	424	478	124	1031	170	65	61	55	24	14	35	5	125	79	64	45	37	28	44	10	12	8	3	23	28	20	3	17	8	4	2	20	0	10	2	10
149	0	3	375	458	130	971	171	90	29	5	4	44	32	8	102	66	34	50	48	0	34	1	33	6	6	78	58	12	4	3	3	2	0	24	4	2	10	8
0	Gp4	0	0	0	0
0	0	0	0	0	0
0	0	0	0	0	0
0	0	0	0	0	0
0	0	0	0	0	0
0	0	0	0	0	0
0	0	0	0	0	0
0	0	0	0	0	0
0	0	0	0	0	0
0	0	0	0	0	0
0	0	0	0	0	0
0	0	0	0	0	0
0	0	0	0	0	0
0	0	0	0	0	0
0	0	0	0	0	0
Mean	WT-S		246.667	409.167	103.833	767.917	137.833	46.75	22.5833	12.25	8	9.5	9.75	8.25	78.6667	70.5833	58.6667	49	29.5833	23.6667	25.5	12.25	7.91667	6.66667	16.8333	29.8333	23.1667	9.83333	8.33333	4.58333	10.6667	7.58333	9.66667	5.25	3.5	7.83333	4.91667	8.5
sem			23.0077	42.4822	14.8797	65.7617	13.7559	5.32308	5.37172	3.30088	2.6314	2.84045	2.44678	2.31636	9.54918	11.0738	12.1776	8.55995	4.54849	5.35743	6.37645	3.31463	2.241	1.94754	6.96075	4.30791	4.52072	2.41784	2.00882	1.35097	3.07811	2.37875	2.09738	1.6566	1.35121	1.61824	1.75144	2.97337
Mean	Fmr1-S		283.5	452.5	125.75	875.25	144.833	49.8333	27.5833	17.25	13.0833	11	19.9167	13.5	102.667	85.6667	56.5833	44.3333	35.4167	27.3333	24	8.5	5	12.4167	25.75	24.8333	35.6667	9.66667	10.1667	7.58333	7.08333	13.5	2	9.25	5.08333	6.16667	11	8.58333
sem	0		23.9622	57.6756	18.3188	85.8614	8.57395	5.87217	4.63756	2.48366	2.43229	4.27643	5.97528	4.20768	14.3571	16.3981	10.5848	9.74861	8.8081	7.87914	6.39128	4.70412	2.45567	3.76076	7.84135	5.16667	8.75883	2.48429	2.40528	1.28781	1.38967	3.91675	0.778499	3.03296	1.17717	2.05173	6.67197	2.68119
Mean	Fmr1-AAV		298.917	353.583	99.3333	758.667	160.25	51.4167	28	18.6667	12.3333	11.5	16.75	6.83333	95	58.3333	34.8333	30.0833	25.6667	21.5	26.25	9.83333	6.08333	6	11.75	28.25	29.6667	7.5	6.08333	7.83333	4.75	6.25	7.08333	7.16667	4.33333	8.41667	2.08333	8.16667
sem	0		19.7233	42.1824	10.6154	58.8944	7.9612	5.58876	4.06575	4.01386	2.75333	3.62755	5.22106	2.18408	11.9798	9.79976	8.48335	5.68152	9.10406	5.32504	5.9647	3.20235	2.84567	1.48222	2.63751	5.4106	5.44022	1.65374	1.1577	1.51174	1.32073	1.64282	3.48037	2.26245	1.38899	2.13718	0.957097	1.88227
Mean	Gp4		0	0	0	#DIV/0!	#DIV/0!	#DIV/0!	#DIV/0!	#DIV/0!	#DIV/0!	#DIV/0!	#DIV/0!	#DIV/0!	#DIV/0!	#DIV/0!	#DIV/0!	#DIV/0!	#DIV/0!	#DIV/0!	#DIV/0!	#DIV/0!	#DIV/0!	#DIV/0!	#DIV/0!	#DIV/0!	#DIV/0!	#DIV/0!	#DIV/0!	#DIV/0!	#DIV/0!	#DIV/0!	#DIV/0!	#DIV/0!	#DIV/0!	#DIV/0!	#DIV/0!	#DIV/0!
sem			0	0	0	#DIV/0!	#DIV/0!	#DIV/0!	#DIV/0!	#DIV/0!	#DIV/0!	#DIV/0!	#DIV/0!	#DIV/0!	#DIV/0!	#DIV/0!	#DIV/0!	#DIV/0!	#DIV/0!	#DIV/0!	#DIV/0!	#DIV/0!	#DIV/0!	#DIV/0!	#DIV/0!	#DIV/0!	#DIV/0!	#DIV/0!	#DIV/0!	#DIV/0!	#DIV/0!	#DIV/0!	#DIV/0!	#DIV/0!	#DIV/0!	#DIV/0!	#DIV/0!	#DIV/0!
FRONT ACTIVITY
Animal	Group	Nb/cage	Tot Hab	Tot Night	Tot Light	Tot 32H	12H	13H	14H	15H	16H	17H	18H	19H	20H	21H	22H	23H	24H	1H	2H	3H	4H	5H	6H	7H	8H	9H	10H	11H	12H	13H	14H	15H	16H	17H	18H	19H
29	WT-S	3	787	1639	1166	3621	354	228	55	42	22	79	7	29	226	100	192	203	56	117	46	70	99	104	166	260	187	165	101	150	66	102	70	91	83	23	65	63
30	0	3	1110	2647	408	4255	337	238	143	28	159	56	149	90	487	415	374	370	403	71	40	294	5	26	31	131	4	84	0	8	25	72	47	2	29	80	37	20
77	0	3	240	739	115	1094	178	38	16	3	0	3	2	0	103	166	214	97	47	13	38	4	16	8	6	27	13	14	10	0	31	8	12	3	0	8	5	11
80	0	3	1018	1756	388	3180	449	225	113	206	25	0	0	18	88	126	108	433	385	184	106	99	40	19	36	132	85	9	53	14	68	3	25	27	22	3	66	13
81	0	3	878	2251	264	3414	224	82	78	258	166	49	21	21	473	424	161	219	321	198	163	115	8	46	54	69	47	12	32	30	13	0	58	0	0	24	5	43
82	0	3	1043	2358	628	4080	679	221	53	19	3	0	68	51	378	317	315	551	422	215	57	15	8	2	17	61	142	102	21	0	107	88	19	20	1	39	4	85
118	0	3	384	1394	1252	3043	221	74	41	13	21	2	12	13	207	98	35	8	19	97	210	220	93	117	184	106	210	155	91	24	181	83	47	73	150	78	95	65
125	0	3	419	825	163	1414	294	49	0	31	0	25	20	7	126	35	9	179	87	7	122	51	2	0	44	163	69	19	10	2	19	1	2	18	13	4	6	0
127	0	3	932	934	1188	3058	528	149	144	4	65	29	13	4	138	117	257	82	28	99	52	44	20	2	68	27	233	88	153	54	50	126	195	32	30	130	16	81
141	0	3	834	3755	1727	6349	495	88	107	19	49	58	18	33	257	409	321	392	159	214	575	162	67	246	522	431	248	99	145	146	111	139	147	188	68	125	69	242
142	0	3	471	2410	1131	4023	347	26	2	30	0	28	38	11	244	226	141	40	289	349	111	41	323	149	124	373	183	27	219	96	3	184	35	61	4	187	78	54
143	0	3	473	502	52	1034	217	87	83	35	0	9	42	7	140	47	28	86	77	56	8	2	8	18	2	30	10	1	9	13	0	0	13	0	0	5	0	1
75	Fmr1-S	3	1959	2962	2340	7341	595	298	234	305	262	142	123	80	359	187	241	377	345	175	181	138	6	430	171	352	416	161	216	289	150	134	190	137	156	221	91	179
76	0	3	989	2550	542	4209	324	86	44	95	91	119	230	128	471	254	410	157	81	216	323	68	22	225	278	45	269	18	25	11	6	69	0	25	12	0	95	12
79	0	3	2228	3597	1897	7768	1074	233	251	147	126	162	235	46	821	642	210	164	207	250	190	90	231	320	175	297	213	11	172	163	334	133	204	15	285	206	106	55
83	0	3	2046	2539	1578	6285	684	333	352	276	198	145	58	122	382	322	261	145	181	288	241	97	164	21	195	242	172	67	208	173	95	149	70	98	135	96	143	172
85	0	3	2017	2052	1833	5989	587	330	288	197	269	177	169	87	513	240	232	273	123	175	51	49	41	110	138	107	383	133	86	148	138	218	112	89	140	36	137	213
98	0	3	2256	2889	1969	7251	563	551	353	206	209	215	159	137	478	456	272	356	172	126	67	329	131	75	200	227	237	102	203	189	204	123	112	39	193	103	161	303
124	0	3	1818	2843	1971	6848	705	402	166	185	156	48	156	216	415	423	401	254	225	274	87	149	62	164	181	208	400	82	173	299	170	61	181	270	108	92	33	102
126	0	3	1265	2726	1617	5708	603	206	173	48	56	128	51	100	224	279	257	361	305	138	110	79	44	197	482	250	317	112	176	126	130	132	34	239	38	186	31	96
128	0	3	655	602	190	1456	361	148	52	32	8	19	35	9	154	105	86	55	29	38	31	23	11	2	15	53	61	21	19	14	5	28	4	0	11	10	8	9
140	0	3	1889	2735	1476	6206	684	470	178	116	106	45	290	106	436	631	291	121	120	351	389	74	26	115	12	169	118	276	73	84	103	195	114	100	115	29	83	186
161	0	3	971	2797	1498	5398	541	195	85	36	64	3	47	132	390	182	259	447	336	108	178	198	70	321	112	196	244	129	180	141	95	92	158	179	56	81	102	41
169	0	3	989	2668	2046	5770	470	270	19	51	8	0	171	67	291	366	231	21	204	451	260	3	124	160	319	238	495	148	142	166	21	222	50	209	128	30	281	154
27	Fmr1-AAV	3	1610	2396	1800	5929	372	350	277	347	66	167	31	123	261	279	159	122	283	238	151	78	112	107	273	333	160	155	172	123	60	338	123	119	294	89	56	111
28	0	3	1192	1116	348	2865	435	252	166	101	100	89	49	209	306	42	66	50	244	146	87	51	0	10	56	58	42	0	23	31	0	0	91	0	41	77	12	31
37	0	3	454	397	185	1073	231	102	18	39	14	44	6	37	147	11	9	52	26	43	4	3	1	9	9	83	70	25	17	18	10	15	8	6	1	11	0	4
40	0	3	867	906	225	1998	588	146	22	70	22	15	4	0	225	241	120	85	52	33	58	4	4	12	29	43	33	23	3	24	5	39	32	11	6	27	0	22
74	0	3	2339	3193	2006	7637	933	530	263	187	168	141	117	99	630	432	243	253	170	39	229	200	111	161	347	378	392	70	145	90	187	31	111	189	183	184	150	274
105	0	3	2114	2918	1440	6518	578	378	285	125	422	25	301	46	454	327	315	348	369	208	161	231	124	55	185	141	169	46	165	138	125	138	101	9	200	61	187	101
119	0	3	1444	2981	2084	6793	595	320	119	127	62	128	93	284	322	536	206	213	104	484	327	232	54	90	223	190	356	185	173	219	66	209	164	145	211	174	43	139
120	0	3	748	1332	829	2962	215	108	59	50	124	105	87	53	151	104	92	89	42	77	150	207	106	45	127	142	150	121	79	36	68	35	86	43	51	65	43	52
123	0	3	787	2087	2238	5129	483	66	90	31	51	19	47	17	285	181	78	75	4	276	259	141	141	114	344	189	65	273	221	339	118	261	79	206	191	180	30	275
147	0	3	936	2759	510	4359	314	98	109	99	53	169	94	154	359	445	331	313	159	323	247	108	115	54	157	148	188	38	38	62	61	53	11	21	1	19	0	18
148	0	3	1211	1022	244	2483	568	157	154	127	81	36	88	6	303	159	132	124	75	44	68	13	21	12	3	68	55	35	13	19	28	5	1	50	0	19	1	18
149	0	3	1100	636	125	1875	491	237	158	37	25	91	61	14	191	122	59	62	39	0	31	3	34	3	8	84	57	10	2	2	3	2	0	23	2	4	9	11
0	Gp4	0	0	0	0
0	0	0	0	0	0
0	0	0	0	0	0
0	0	0	0	0	0
0	0	0	0	0	0
0	0	0	0	0	0
0	0	0	0	0	0
0	0	0	0	0	0
0	0	0	0	0	0
0	0	0	0	0	0
0	0	0	0	0	0
0	0	0	0	0	0
0	0	0	0	0	0
0	0	0	0	0	0
0	0	0	0	0	0
Mean	WT-S		715.75	1767.5	706.833	3213.75	360.25	125.417	69.5833	57.3333	42.5	28.1667	32.5	23.6667	238.917	206.667	179.583	221.667	191.083	135	127.333	93.0833	57.4167	61.4167	104.5	150.833	119.25	64.5833	70.3333	44.75	56.1667	67.1667	55.8333	42.9167	33.3333	58.8333	37.1667	56.5
sem			86.5726	276.852	161.159	435.747	43.746	23.6093	14.5771	24.0115	17.2651	7.76827	11.9624	7.323	39.9991	42.5042	35.184	50.6342	46.2532	28.7987	44.0684	26.3276	26.1385	22.277	41.7688	39.1879	26.4501	16.9032	20.6101	16.0081	15.6379	18.5071	16.8405	15.8265	13.2261	17.663	10.151	19.0082
Mean	Fmr1-S		1590.17	2580	1579.75	5852.42	599.25	293.5	182.917	141.167	129.417	100.25	143.667	102.5	411.167	340.583	262.583	227.583	194	215.833	175.667	108.083	77.6667	178.333	189.833	198.667	277.083	105	139.417	150.25	120.917	129.667	102.417	116.667	114.75	90.8333	105.917	126.833
sem	0		165.232	206.685	180.318	487.936	55.395	38.7241	33.6095	27.0871	26.1109	21.2543	24.0723	15.0587	48.1976	49.3857	24.3365	39.6182	28.5615	33.0344	32.4843	25.4199	20.2422	37.1354	37.0848	26.7214	37.3984	21.5107	20.3472	25.6477	26.7178	17.6671	20.6388	26.2671	22.8205	22.1653	20.8583	25.9115
Mean	Fmr1-AAV		1233.5	1811.92	1002.83	4135.08	483.583	228.667	143.333	111.667	99	85.75	81.5	86.8333	302.833	239.917	150.833	148.833	130.583	159.25	147.667	105.917	68.5833	56	146.75	154.75	144.75	81.75	87.5833	91.75	60.9167	93.8333	67.25	68.5	98.4167	75.8333	44.25	88
sem	0		162.113	293.301	243.859	639.794	56.4675	41.092	26.8634	25.3581	32.0449	16.5484	22.4832	26.0125	39.0601	48.4379	29.7507	30.4901	33.5371	42.9924	29.3297	26.9465	15.7319	14.8931	37.3061	30.6439	34.7312	24.3339	23.555	29.0642	16.789	33.2807	15.9079	21.7759	31.2639	19.6383	17.8233	28.1433
Mean	Gp4		0	0	0	#DIV/0!	#DIV/0!	#DIV/0!	#DIV/0!	#DIV/0!	#DIV/0!	#DIV/0!	#DIV/0!	#DIV/0!	#DIV/0!	#DIV/0!	#DIV/0!	#DIV/0!	#DIV/0!	#DIV/0!	#DIV/0!	#DIV/0!	#DIV/0!	#DIV/0!	#DIV/0!	#DIV/0!	#DIV/0!	#DIV/0!	#DIV/0!	#DIV/0!	#DIV/0!	#DIV/0!	#DIV/0!	#DIV/0!	#DIV/0!	#DIV/0!	#DIV/0!	#DIV/0!
sem			0	0	0	#DIV/0!	#DIV/0!	#DIV/0!	#DIV/0!	#DIV/0!	#DIV/0!	#DIV/0!	#DIV/0!	#DIV/0!	#DIV/0!	#DIV/0!	#DIV/0!	#DIV/0!	#DIV/0!	#DIV/0!	#DIV/0!	#DIV/0!	#DIV/0!	#DIV/0!	#DIV/0!	#DIV/0!	#DIV/0!	#DIV/0!	#DIV/0!	#DIV/0!	#DIV/0!	#DIV/0!	#DIV/0!	#DIV/0!	#DIV/0!	#DIV/0!	#DIV/0!	#DIV/0!
REARS ACTIVITY
Animal	Group	Nb/cage	Tot Hab	Tot Night	Tot Light	Tot 32H	12H	13H	14H	15H	16H	17H	18H	19H	20H	21H	22H	23H	24H	1H	2H	3H	4H	5H	6H	7H	8H	9H	10H	11H	12H	13H	14H	15H	16H	17H	18H	19H
29	WT-S	3	265	461	118	849	210	45	4	0	0	6	0	5	70	48	98	130	6	0	0	7	0	8	12	82	36	2	3	11	1	17	0	22	3	0	13	10
30	0	3	240	702	121	1064	172	34	14	0	8	6	6	1	196	114	33	109	85	26	4	70	1	4	17	43	2	30	0	1	7	23	20	0	6	11	13	8
77	0	3	244	1106	186	1536	164	48	26	1	0	3	2	0	110	280	370	114	64	12	63	0	24	20	5	44	26	29	6	0	47	4	27	4	0	17	9	17
80	0	3	501	417	104	1029	328	84	42	35	12	0	0	7	54	52	44	99	77	13	9	2	8	7	13	39	21	7	22	5	8	1	5	8	14	0	13	0
81	0	3	374	556	54	984	226	105	5	23	14	1	0	0	198	130	12	22	55	11	47	14	1	16	12	38	16	0	5	4	2	0	12	0	0	2	0	13
82	0	3	446	1046	204	1732	289	42	56	29	0	0	30	36	274	222	170	118	61	99	49	24	0	0	8	21	58	35	18	0	23	18	3	4	0	6	0	39
118	0	3	313	453	56	822	174	68	46	7	7	0	11	0	115	42	23	4	8	55	134	56	0	0	2	14	4	0	6	0	19	0	0	0	13	9	0	5
125	0	3	442	849	205	1506	293	67	0	30	1	32	19	10	154	35	17	185	109	6	129	72	2	0	22	118	97	16	5	0	18	2	5	19	30	4	9	0
127	0	3	370	504	128	1002	205	69	59	2	17	7	11	0	72	82	143	45	10	62	17	21	2	1	36	13	44	12	17	0	9	5	18	11	0	7	1	4
141	0	3	432	1069	105	1622	247	77	48	7	10	30	13	16	206	215	198	63	37	19	92	14	1	25	139	60	46	5	0	14	9	3	1	7	0	15	1	4
142	0	3	209	404	72	688	132	20	0	17	0	16	24	3	116	94	52	8	18	24	2	0	47	0	0	43	24	0	15	0	0	12	2	4	0	15	0	0
143	0	3	253	489	45	788	144	54	29	2	0	0	24	1	112	51	34	113	68	47	10	2	8	18	1	25	17	0	4	10	0	0	12	0	0	2	0	0
75	Fmr1-S	3	524	1409	158	2097	255	84	37	58	57	15	18	6	319	176	79	404	187	97	39	20	0	23	9	56	35	12	2	15	13	3	6	10	0	10	7	45
76	0	3	601	1090	379	2148	231	82	36	84	43	30	95	78	439	37	214	12	0	103	83	0	0	72	128	2	110	2	13	6	3	43	0	18	17	0	154	13
79	0	3	370	629	150	1149	269	49	20	16	10	5	1	0	324	117	35	16	34	14	23	1	0	26	2	37	20	0	21	13	22	13	8	0	17	31	4	1
83	0	3	347	943	80	1376	214	58	36	21	15	1	2	6	90	371	166	40	38	25	25	0	36	0	74	78	7	4	13	5	0	28	0	7	7	4	5	0
85	0	3	427	529	152	1108	226	52	37	23	59	9	21	0	185	74	67	78	19	54	10	5	12	1	16	8	49	15	0	16	13	26	0	4	8	0	7	14
98	0	3	398	1316	100	1815	263	70	23	24	7	3	8	1	272	247	170	200	137	65	1	139	6	0	46	33	41	5	1	18	11	0	0	3	6	5	0	10
124	0	3	451	552	170	1179	270	98	35	22	2	8	16	6	143	160	57	25	79	17	9	3	2	5	29	23	94	3	3	21	1	0	2	40	2	4	0	0
126	0	3	460	689	133	1290	275	61	49	9	9	39	18	8	123	109	50	151	58	16	8	0	0	31	91	52	36	2	18	13	12	6	0	25	0	15	0	6
128	0	3	419	544	122	1087	243	72	48	22	3	16	15	2	167	139	85	30	17	28	13	3	2	0	10	50	51	4	11	11	1	13	1	0	8	15	4	3
140	0	3	386	720	112	1224	238	50	34	1	26	5	32	6	156	310	42	11	5	17	130	0	10	10	0	29	7	43	2	8	12	8	6	6	4	2	3	11
161	0	3	677	1229	150	2142	270	115	105	64	81	3	39	86	267	131	239	312	117	11	20	8	4	44	13	63	45	13	33	25	12	0	2	11	0	9	0	0
169	0	3	574	2211	441	3265	269	97	17	41	13	1	136	39	312	451	215	61	216	381	174	10	2	95	218	76	201	40	60	6	1	59	0	8	8	0	6	52
27	Fmr1-AAV	3	414	254	75	743	252	61	64	27	3	7	0	0	110	27	1	10	32	15	7	2	0	7	5	38	9	0	7	0	0	26	3	6	11	2	0	11
28	0	3	255	456	347	1081	200	25	13	4	7	2	4	23	139	18	2	10	56	32	7	0	0	27	62	103	50	0	28	31	0	0	106	0	22	54	13	43
37	0	3	467	477	201	1179	260	92	37	45	5	27	1	34	126	13	8	96	46	47	10	2	0	3	3	123	123	9	4	19	11	10	5	1	0	14	0	5
40	0	3	640	854	154	1648	367	137	61	51	14	9	1	0	187	278	176	58	32	36	35	3	1	8	21	19	27	22	0	12	6	33	14	7	1	17	0	15
74	0	3	672	1074	174	1925	396	128	64	44	26	6	8	5	488	200	36	25	16	0	109	34	0	34	63	69	62	2	10	15	8	3	23	7	1	25	0	18
105	0	3	696	1681	82	2459	257	144	64	23	57	3	148	0	374	378	163	162	261	72	88	136	11	0	20	16	17	4	9	1	17	12	2	0	14	1	5	0
119	0	3	638	781	126	1551	358	131	65	52	13	4	15	6	344	189	26	13	3	65	58	10	0	10	7	56	58	2	7	10	0	7	2	17	3	3	5	12
120	0	3	308	342	71	721	164	58	30	23	15	1	17	0	56	72	82	29	2	6	61	4	3	0	11	16	43	3	8	1	6	1	1	0	1	3	0	4
123	0	3	499	397	97	1002	310	50	78	16	13	9	23	9	154	101	24	3	0	55	20	8	0	4	19	9	2	10	4	17	0	31	0	9	1	3	0	20
147	0	3	610	1114	321	2082	280	50	82	63	22	73	40	37	186	219	143	105	20	171	87	59	28	1	18	77	191	27	5	12	21	17	0	12	0	24	0	12
148	0	3	479	564	67	1111	189	76	65	63	19	24	43	1	185	138	88	39	15	22	48	3	11	3	0	12	19	7	0	10	3	1	0	19	0	2	2	4
149	0	3	698	1418	298	2432	301	127	71	11	7	112	69	18	327	274	136	167	111	0	67	0	95	27	21	193	141	39	4	0	2	0	0	47	10	4	26	25
0	Gp4	0	0	0	0
0	0	0	0	0	0
0	0	0	0	0	0
0	0	0	0	0	0
0	0	0	0	0	0
0	0	0	0	0	0
0	0	0	0	0	0
0	0	0	0	0	0
0	0	0	0	0	0
0	0	0	0	0	0
0	0	0	0	0	0
0	0	0	0	0	0
0	0	0	0	0	0
0	0	0	0	0	0
0	0	0	0	0	0
Mean	WT-S		340.75	671.333	116.5	1135.17	215.333	59.4167	27.4167	12.75	5.75	8.41667	11.6667	6.58333	139.75	113.75	99.5	84.1667	49.8333	31.1667	46.3333	23.5	7.83333	8.25	22.25	45	32.5833	11.3333	8.41667	3.75	11.9167	7.08333	8.75	6.58333	5.5	7.33333	4.91667	8.33333
sem			28.6534	78.9402	16.3811	104.764	18.1865	6.78954	6.47543	3.83391	1.83866	3.32679	3.0534	3.03629	19.2299	23.7879	30.662	16.0599	9.76763	8.39628	14.1337	7.81364	4.07102	2.63751	11.0097	8.6943	7.60727	3.7966	2.16536	1.48286	3.89144	2.36598	2.59114	2.14426	2.67848	1.7509	1.69874	3.21769
Mean	Fmr1-S		469.5	988.417	178.917	1656.67	251.917	74	39.75	32.0833	27.0833	11.25	33.4167	19.8333	233.083	193.5	118.25	111.667	75.5833	69	44.5833	15.75	6.16667	25.5833	53	42.25	58	11.9167	14.75	13.0833	8.41667	16.5833	2.08333	11	6.41667	7.91667	15.8333	12.9167
sem			29.6468	144.051	32.2717	190.584	5.98161	6.20362	6.57028	7.1228	7.61324	3.47965	11.776	8.91614	30.1849	36.3398	22.1041	37.6566	21.0355	29.8669	15.9789	11.3325	2.94863	8.95397	18.9745	7.09473	15.7384	4.22557	5.01532	1.81933	2.01682	5.46124	0.838996	3.362	1.69874	2.61249	12.5854	5.04444
Mean	Fmr1-AAV		531.333	784.333	167.75	1494.5	277.833	89.9167	57.8333	35.1667	16.75	23.0833	30.75	11.0833	223	158.917	73.75	59.75	49.5	43.4167	49.75	21.75	12.4167	10.3333	20.8333	60.9167	61.8333	10.4167	7.16667	10.6667	6.16667	11.75	13	10.4167	5.33333	12.6667	4.25	14.0833
sem			43.6916	131.447	29.661	178.156	21.0057	12.0318	5.90946	5.867	4.16901	9.94718	12.2759	3.93789	37.3838	33.8807	19.13	17.0254	21.1834	13.5761	9.99782	11.5674	7.88695	3.46045	6.01492	16.2427	17.1074	3.58333	2.10279	2.69774	2.02945	3.54863	8.69343	3.81079	2.08288	4.54662	2.27345	3.381
Mean	Gp4		0	0	0	#DIV/0!	#DIV/0!	#DIV/0!	#DIV/0!	#DIV/0!	#DIV/0!	#DIV/0!	#DIV/0!	#DIV/0!	#DIV/0!	#DIV/0!	#DIV/0!	#DIV/0!	#DIV/0!	#DIV/0!	#DIV/0!	#DIV/0!	#DIV/0!	#DIV/0!	#DIV/0!	#DIV/0!	#DIV/0!	#DIV/0!	#DIV/0!	#DIV/0!	#DIV/0!	#DIV/0!	#DIV/0!	#DIV/0!	#DIV/0!	#DIV/0!	#DIV/0!	#DIV/0!
sem			0	0	0	#DIV/0!	#DIV/0!	#DIV/0!	#DIV/0!	#DIV/0!	#DIV/0!	#DIV/0!	#DIV/0!	#DIV/0!	#DIV/0!	#DIV/0!	#DIV/0!	#DIV/0!	#DIV/0!	#DIV/0!	#DIV/0!	#DIV/0!	#DIV/0!	#DIV/0!	#DIV/0!	#DIV/0!	#DIV/0!	#DIV/0!	#DIV/0!	#DIV/0!	#DIV/0!	#DIV/0!	#DIV/0!	#DIV/0!	#DIV/0!	#DIV/0!	#DIV/0!	#DIV/0!
LICKS
Animal	Group	Nb/cage	Tot Hab	Tot Night	Tot Light	Tot 32H	12H	13H	14H	15H	16H	17H	18H	19H	20H	21H	22H	23H	24H	1H	2H	3H	4H	5H	6H	7H	8H	9H	10H	11H	12H	13H	14H	15H	16H	17H	18H	19H
29	WT-S	3	2729	4304	1506	8539	92	1284	7	1333	0	13	0	0	196	841	721	684	218	451	0	265	0	180	370	378	183	217	0	137	5	131	82	195	216	148	97	95
30	0	3	34862	5415	2008	42285	67	13293	21498	0	1	0	3	0	435	785	804	531	1186	344	7	639	77	32	241	334	0	254	0	62	0	159	612	76	310	140	366	29
77	0	3	714	3896	1896	6506	520	138	52	3	0	0	1	0	120	784	659	552	384	242	398	0	57	145	84	471	136	307	132	0	231	52	195	37	176	294	185	151
80	0	3	28755	4231	2651	35638	2926	22956	2853	20	0	0	0	1	12	52	24	1025	959	698	183	544	223	0	0	511	268	45	16	98	147	189	153	778	264	0	686	7
81	0	3	141293	4717	1034	147044	20452	23040	23040	23040	23040	23040	5641	0	227	521	112	14	1294	676	428	528	60	246	228	383	114	0	139	34	0	0	251	0	0	202	42	252
82	0	3	67680	3612	1602	72915	14265	22434	23040	7927	0	0	14	21	350	323	639	970	573	435	98	37	0	0	26	161	457	175	64	0	224	172	78	14	0	126	0	292
118	0	3	27530	34751	23256	85745	8291	0	10823	7829	572	8	7	208	458	399	474	58	1	815	9324	23070	135	9	5	3	11452	263	10901	0	51	64	35	5	64	298	117	6
125	0	3	158713	282715	276479	740947	20473	23040	23040	23040	23040	23040	23040	23040	23040	23041	27889	24425	23040	23040	23040	23040	23040	23040	23040	23040	23040	23040	23040	23040	23039	23040	23040	23040	23040	23040	23040	23040
127	0	3	126734	15190	32017	173980	14426	23040	23040	23040	23040	20147	1	39	231	340	1446	1279	195	530	1345	454	106	49	298	8917	17740	12595	251	41	89	85	243	136	154	400	212	71
141	0	3	124603	53596	1762	180094	23040	23040	23040	23040	23040	9403	0	133	22	2701	23040	23579	1395	534	1200	180	0	127	546	272	354	285	9	122	296	122	47	174	97	112	144	0
142	0	3	138408	4367	1250	144025	21637	23040	23040	23040	23040	23040	1571	0	13	229	468	107	892	805	77	0	909	234	0	633	293	0	85	58	0	36	34	3	2	244	259	236
143	0	3	64033	4612	760	69405	2407	22984	23040	15416	0	1	185	0	179	179	246	689	504	829	0	0	369	852	2	763	424	0	98	122	0	0	104	0	0	12	0	0
75	Fmr1-S	3	44878	4475	1554	50911	3	0	0	0	19445	25166	264	4	938	861	417	446	332	97	329	134	0	171	144	606	222	161	0	132	36	57	28	26	111	157	11	613
76	0	3	108894	3538	2005	114540	19094	22056	23040	23052	20287	1207	158	103	360	294	432	724	157	488	340	205	53	226	255	4	362	151	198	168	56	130	10	184	129	129	246	242
79	0	3	33781	2749	1241	38004	14074	15589	3246	303	294	79	196	233	145	522	403	259	393	237	300	0	96	171	103	120	20	0	0	10	7	3	1	0	0	687	436	77
83	0	3	74187	3502	2201	80091	14092	23040	29983	6697	75	299	1	201	365	497	336	529	196	246	127	107	429	22	0	648	111	65	19	2	3	597	161	34	607	74	280	248
85	0	3	1948	7015	2228	11287	227	169	73	80	488	518	393	96	1469	1985	887	682	257	581	5	3	77	405	403	261	434	207	255	438	27	157	272	144	130	44	95	25
98	0	3	834	3593	2077	6751	257	102	7	43	249	96	80	247	140	348	351	489	443	287	95	550	122	93	208	467	404	95	116	150	464	157	90	45	308	0	0	248
124	0	3	65256	3336	1839	70490	21761	23040	19573	302	312	19	249	59	333	302	435	157	494	460	141	185	128	191	298	212	374	69	339	165	10	18	115	227	168	108	1	245
126	0	3	83091	3988	1614	88761	20461	23040	30225	9201	68	96	0	68	459	372	720	342	348	361	251	136	0	182	725	92	479	65	210	117	309	59	0	250	0	86	0	39
128	0	3	34370	2772	2040	39374	17361	515	16049	164	61	127	93	192	135	225	508	453	105	293	381	64	152	1	57	398	303	139	231	283	54	236	152	0	186	107	313	36
140	0	3	119535	1571	4173	125700	20727	23040	23040	23040	23040	5676	972	421	21	11	291	140	120	352	473	119	28	16	0	0	2	31	5	0	1	685	315	956	1401	0	554	223
161	0	3	73854	4126	2500	80955	137	41	21635	23040	23040	5904	57	475	327	368	104	435	828	128	519	262	86	696	195	178	254	274	454	1	263	454	261	147	148	151	76	17
169	0	3	117428	183578	2038	326084	5301	4611	23038	23035	23040	21428	16975	23040	23040	23289	22842	23040	19593	23040	23040	15496	0	19	10132	47	262	147	300	275	4	217	296	193	49	1	21	273
27	Fmr1-AAV	3	55458	59555	3264	118638	17671	2228	0	7486	25908	2058	107	361	661	801	696	114	2166	7073	23800	23195	71	113	403	462	180	403	513	37	157	222	294	117	389	341	388	223
28	0	3	106733	96340	201021	404215	15552	23040	23040	23040	21960	101	0	121	239	531	165	122	702	324	104	46	23040	24987	23040	23040	23040	23040	23040	23040	23040	23040	23040	26053	12946	484	106	152
37	0	3	126196	4249	3876	134540	9294	23040	23040	23040	23040	24540	202	219	533	316	290	455	643	390	356	54	135	135	23	919	573	420	123	201	384	238	255	248	50	791	243	350
40	0	3	2309	5044	1085	8438	362	836	318	286	178	279	50	0	773	280	533	548	596	417	895	250	60	112	345	235	71	74	0	18	3	39	360	76	16	350	0	78
74	0	3	2051	2497	2173	6850	76	465	431	351	261	184	283	129	48	367	275	442	567	39	165	158	0	125	232	79	372	137	152	141	241	26	219	259	164	248	155	59
105	0	3	31326	27395	2179	61179	6047	0	0	0	20929	4012	338	279	552	832	1027	355	10152	12383	219	954	343	0	380	198	296	152	283	193	117	349	75	16	131	82	288	197
119	0	3	76493	4128	3073	83773	18871	16283	21508	19112	348	350	21	79	400	475	387	369	56	644	521	757	109	18	163	229	762	179	222	129	6	288	116	381	544	232	181	33
120	0	3	126843	31485	1223	159551	23534	23040	23040	23040	23040	11122	27	0	601	524	21594	5121	214	0	961	1046	56	6	570	792	61	129	207	153	60	20	68	50	206	219	48	2
123	0	3	95985	6529	1878	104426	17710	23040	23040	23264	8780	150	1	34	874	1166	815	264	0	1623	626	233	351	61	247	269	13	293	81	27	0	336	333	173	42	318	67	195
147	0	3	18709	4188	1532	24692	1595	16568	18	0	8	283	237	263	288	304	539	771	226	466	553	66	263	285	110	317	274	102	162	51	168	100	0	78	32	335	0	230
148	0	3	69277	3169	1839	74322	18135	23040	23040	4642	154	0	266	37	178	178	159	273	654	392	397	144	254	46	0	494	325	340	131	176	38	189	73	253	0	174	76	64
149	0	3	136145	2855	1054	140054	18268	23040	23040	23040	23040	23914	1803	0	8	66	11	833	655	26	181	31	279	142	101	522	295	148	0	0	0	0	0	187	64	157	185	18
0	Gp4	0	0	0	0
0	0	0	0	0	0
0	0	0	0	0	0
0	0	0	0	0	0
0	0	0	0	0	0
0	0	0	0	0	0
0	0	0	0	0	0
0	0	0	0	0	0
0	0	0	0	0	0
0	0	0	0	0	0
0	0	0	0	0	0
0	0	0	0	0	0
0	0	0	0	0	0
0	0	0	0	0	0
0	0	0	0	0	0
Mean	WT-S		76337.8	35117.2	28851.8	142260	10716.3	16524.1	16376.1	12310.7	9647.75	8224.33	2538.58	1953.5	2106.92	2516.25	4710.17	4492.75	2553.42	2449.92	3008.33	4063.08	2081.33	2076.17	2070	2988.83	4538.42	3098.42	2894.58	1976.17	2006.83	2004.17	2072.83	2038.17	2026.92	2084.67	2095.67	2014.92
sem			16845.3	22961.9	22704.2	57199.4	2687.42	2905.8	2867.29	3014.03	3412.97	3108.11	1922.42	1917.05	1903.51	1876.65	2816.38	2633.56	1867.1	1872.64	1971.04	2561.75	1906.75	1906.99	1907.05	1956.19	2352.09	2086.5	2039.85	1914.95	1912.26	1912.44	1906.66	1910.28	1910.54	1905.33	1904.81	1911.62
Mean	Fmr1-S		63171.3	18686.9	2125.83	86079	11124.6	11270.2	15825.8	9079.75	9199.92	5051.25	1619.83	2094.92	2311	2422.83	2310.5	2308	1938.83	2214.17	2166.75	1438.42	97.5833	182.75	1043.33	252.75	268.917	117	177.25	145.083	102.833	230.833	141.75	183.833	269.75	128.667	169.417	190.5
sem	0		11841.8	14994.7	210.217	24294.7	2650.91	3198.24	3392.06	3094.61	3218.12	2545.4	1397.99	1904.54	1888.04	1902.47	1867.39	1885.45	1605.96	1893.7	1898.09	1278.64	33.7411	57.5105	828.254	65.5328	45.3202	22.4462	43.4809	39.3253	44.4922	65.6199	34.7136	74.8603	113.014	53.323	55.38	48.9125
Mean	Fmr1-AAV		70627.1	20619.5	18683.1	110056	12259.6	14551.7	13376.2	12275.1	12303.8	5582.75	277.917	126.833	429.583	486.667	2207.58	805.583	1385.92	1981.42	2398.17	2244.5	2080.08	2169.17	2134.5	2296.33	2188.5	2118.08	2076.17	2013.83	2017.83	2070.58	2069.42	2324.25	1215.33	310.917	144.75	133.417
sem	0		14132.4	8533.87	16578.2	30551.2	2403.27	3001.96	3371.95	3137.64	3308.32	2674.89	143.05	36.1289	81.088	90.2358	1764.46	397.553	812.987	1101.33	1947.26	1907.53	1905.76	2074.47	1901.12	1887.14	1896.59	1902.3	1906.21	1911.59	1911.41	1906.66	1906.77	2157.38	1067.49	53.4403	34.369	30.9625
Mean	Gp4		0	0	0	#DIV/0!	#DIV/0!	#DIV/0!	#DIV/0!	#DIV/0!	#DIV/0!	#DIV/0!	#DIV/0!	#DIV/0!	#DIV/0!	#DIV/0!	#DIV/0!	#DIV/0!	#DIV/0!	#DIV/0!	#DIV/0!	#DIV/0!	#DIV/0!	#DIV/0!	#DIV/0!	#DIV/0!	#DIV/0!	#DIV/0!	#DIV/0!	#DIV/0!	#DIV/0!	#DIV/0!	#DIV/0!	#DIV/0!	#DIV/0!	#DIV/0!	#DIV/0!	#DIV/0!
sem			0	0	0	#DIV/0!	#DIV/0!	#DIV/0!	#DIV/0!	#DIV/0!	#DIV/0!	#DIV/0!	#DIV/0!	#DIV/0!	#DIV/0!	#DIV/0!	#DIV/0!	#DIV/0!	#DIV/0!	#DIV/0!	#DIV/0!	#DIV/0!	#DIV/0!	#DIV/0!	#DIV/0!	#DIV/0!	#DIV/0!	#DIV/0!	#DIV/0!	#DIV/0!	#DIV/0!	#DIV/0!	#DIV/0!	#DIV/0!	#DIV/0!	#DIV/0!	#DIV/0!	#DIV/0!
PELLETS DISTRIBUTION
Animal	Group	Nb/cage	Tot Hab	Tot Night	Tot Light	Tot 32H	12H	13H	14H	15H	16H	17H	18H	19H	20H	21H	22H	23H	24H	1H	2H	3H	4H	5H	6H	7H	8H	9H	10H	11H	12H	13H	14H	15H	16H	17H	18H	19H
29	WT-S	3	16	137	70	224	2	1	2	1	1	8	1	1	12	19	18	17	0	16	7	8	0	20	13	7	0	10	2	0	0	8	0	11	17	0	6	16
30	0	3	27	372	154	554	2	2	1	0	8	4	10	1	36	32	43	44	83	6	1	75	0	9	0	43	0	19	0	0	1	39	34	0	19	24	17	1
77	0	3	6	161	96	263	1	5	0	0	0	0	0	0	15	22	25	21	12	6	21	1	12	0	16	10	2	17	9	0	11	0	7	10	0	17	16	7
80	0	3	8	118	62	188	1	2	0	1	4	0	0	0	0	0	4	19	15	13	5	10	10	1	8	33	23	0	11	0	20	0	8	0	0	0	0	0
81	0	3	40	129	58	233	3	4	6	9	7	8	3	6	8	6	0	0	44	17	14	13	3	5	10	9	0	10	2	3	7	0	11	0	0	6	12	7
82	0	3	23	113	89	227	2	6	3	0	2	0	10	2	15	7	16	27	13	19	2	0	0	0	5	9	13	10	0	0	12	6	7	8	1	11	3	18
118	0	3	35	116	66	232	5	8	12	6	4	0	0	15	15	18	7	3	0	26	19	13	2	0	0	13	16	12	0	0	5	0	0	0	29	0	0	4
125	0	3	12	116	0	128	3	2	0	7	0	0	0	0	14	8	1	21	14	1	13	9	0	0	7	28	0	0	0	0	0	0	0	0	0	0	0	0
127	0	3	34	143	77	255	3	4	7	0	14	6	0	1	11	16	16	23	11	11	10	19	10	0	13	3	7	0	13	0	0	0	9	16	0	16	7	9
141	0	3	27	129	70	231	2	2	7	2	3	7	4	5	13	17	17	15	7	7	16	5	1	7	24	0	8	10	10	9	5	2	2	6	6	11	1	0
142	0	3	12	161	33	209	2	0	0	1	0	1	8	3	12	26	13	12	23	24	0	0	29	1	7	14	0	0	0	0	0	1	0	0	0	27	4	1
143	0	3	20	140	15	175	2	3	5	2	0	2	6	0	11	8	12	22	22	15	0	0	14	17	0	19	4	2	6	3	0	0	0	0	0	0	0	0
75	Fmr1-S	3	21	72	84	180	3	1	3	3	6	3	2	3	12	9	0	1	2	2	0	1	4	13	18	10	3	3	12	1	8	1	13	0	10	5	10	18
76	0	3	88	126	83	302	18	13	15	20	11	5	6	5	26	8	15	15	7	17	7	8	4	8	10	1	9	12	5	7	4	6	3	6	8	3	12	8
79	0	3	60	122	54	247	8	9	13	9	8	11	2	11	10	19	22	14	16	17	4	0	2	9	0	9	0	0	0	0	0	0	0	0	1	36	14	3
83	0	3	54	126	100	298	11	2	15	9	2	15	0	18	15	10	27	9	8	10	9	8	4	0	0	26	5	0	0	0	0	27	4	8	22	8	15	11
85	0	3	81	136	108	332	10	10	13	13	12	10	13	7	14	20	27	5	29	5	0	0	8	3	15	10	2	15	10	8	3	18	1	11	17	0	21	2
98	0	3	59	185	107	366	5	1	12	11	7	16	7	15	13	18	25	26	32	15	0	24	7	4	11	10	0	11	0	23	18	1	8	12	11	0	8	15
124	0	3	78	137	92	315	8	18	17	10	12	2	11	8	16	12	20	5	24	10	5	6	1	16	13	9	8	3	11	11	1	4	6	10	7	10	13	8
126	0	3	56	198	75	334	3	7	22	9	4	7	4	5	26	23	31	22	12	20	6	1	0	21	18	18	3	1	11	12	4	4	0	16	0	10	0	14
128	0	3	63	124	80	281	6	9	17	9	1	15	6	14	13	9	27	9	12	11	11	7	3	0	14	8	0	6	11	12	0	12	1	0	13	8	8	9
140	0	3	45	78	34	161	9	7	9	4	2	5	9	4	9	10	9	12	3	17	6	0	0	0	0	12	6	7	0	2	1	1	4	0	4	0	0	9
161	0	3	54	126	75	273	12	15	10	1	7	0	9	18	10	13	8	21	20	3	11	6	0	18	6	10	1	14	2	6	8	5	0	13	3	11	4	8
169	0	3	13	127	89	463	2	3	0	0	0	0	8	6	10	27	17	1	22	1	18	0	0	7	24	0	12	6	12	0	0	27	4	4	2	0	1	21
27	Fmr1-AAV	3	79	152	124	362	12	23	15	15	3	11	0	7	21	17	21	6	22	20	0	0	7	8	13	17	0	15	11	1	15	0	14	13	9	9	23	14
28	0	3	60	137	89	298	9	4	19	10	9	5	4	12	19	15	10	10	34	11	0	0	0	16	9	13	0	0	8	13	0	0	9	0	18	23	1	17
37	0	3	40	136	123	314	1	9	6	11	3	10	0	15	16	9	13	25	13	12	10	0	5	11	9	13	3	11	4	10	9	12	8	11	8	16	16	15
40	0	3	42	159	57	258	10	5	4	12	5	6	0	0	18	14	15	21	17	19	17	4	1	12	14	7	3	3	0	0	0	9	16	1	13	7	0	5
74	0	3	101	102	116	324	6	28	21	11	4	14	17	5	1	16	27	10	15	0	14	5	0	13	0	1	14	0	2	14	0	9	0	17	9	24	5	22
105	0	3	97	201	124	424	19	26	10	1	16	0	25	2	24	23	35	7	19	25	6	20	10	0	25	7	7	10	12	7	8	14	8	8	8	13	13	16
119	0	3	68	149	89	318	4	19	10	8	17	10	0	12	19	8	18	16	0	31	16	13	0	0	9	19	7	6	6	4	0	19	2	7	18	5	15	0
120	0	3	65	193	58	316	8	11	17	3	19	7	0	0	23	20	26	21	12	0	33	10	0	0	17	31	1	5	5	3	0	0	6	0	17	6	0	15
123	0	3	42	180	80	309	5	10	5	8	7	6	1	7	32	29	17	9	5	41	3	11	6	2	6	19	0	6	4	0	0	16	8	5	4	18	0	19
147	0	3	30	146	55	237	2	2	2	5	6	8	5	6	12	12	17	25	0	22	14	6	16	4	4	14	3	3	7	0	6	4	1	4	0	13	1	13
148	0	3	85	153	96	682	18	21	7	14	7	0	18	0	21	1	23	23	14	16	18	7	0	1	0	29	9	11	13	0	14	6	0	10	0	17	0	16
149	0	3	42	178	63	283	6	5	2	0	0	28	1	0	19	41	15	29	14	0	16	9	8	4	8	15	11	6	0	0	0	0	0	15	10	0	11	10
0	Gp4	0	0	0	0
0	0	0	0	0	0
0	0	0	0	0	0
0	0	0	0	0	0
0	0	0	0	0	0
0	0	0	0	0	0
0	0	0	0	0	0
0	0	0	0	0	0
0	0	0	0	0	0
0	0	0	0	0	0
0	0	0	0	0	0
0	0	0	0	0	0
0	0	0	0	0	0
0	0	0	0	0	0
0	0	0	0	0	0
Mean	WT-S		21.6667	152.917	65.8333	243.25	2.33333	3.25	3.58333	2.41667	3.58333	3	3.5	2.83333	13.5	14.9167	14.3333	18.6667	20.3333	13.4167	9	12.75	6.75	5	8.58333	15.6667	6.08333	7.5	4.41667	1.25	5.08333	4.66667	6.5	4.25	6	9.33333	5.5	5.25
sem			3.23179	20.4734	11.4982	30.1858	0.309773	0.652791	1.11095	0.899986	1.23373	0.977008	1.1645	1.24823	2.37251	2.69247	3.3852	3.26444	6.61762	2.19317	2.18466	5.93159	2.53498	2.03381	2.08333	3.71592	2.20694	1.99051	1.45882	0.779714	1.85643	3.21534	2.77571	1.65202	2.8815	2.86392	1.81951	1.83866
Mean	Fmr1-S		56	129.75	81.75	296	7.91667	7.91667	12.1667	8.16667	6	7.41667	6.41667	9.5	14.5	14.8333	19	11.6667	15.5833	10.6667	6.41667	5.08333	2.75	8.25	10.75	10.25	4.08333	6.5	6.16667	6.83333	3.91667	8.83333	3.66667	6.66667	8.16667	7.58333	8.83333	10.5
sem	0		6.40194	10.2832	6.135	23.154	1.3169	1.60708	1.75738	1.60413	1.23091	1.69428	1.12451	1.58353	1.67196	1.8292	2.7303	2.37835	2.8616	1.92012	1.54458	1.9789	0.79891	2.11819	2.27678	1.9661	1.14454	1.55456	1.56589	2.00693	1.53474	2.86788	1.12367	1.68025	1.95725	2.87217	1.91419	1.63067
Mean	Fmr1-AAV		62.5833	157.167	89.5	343.75	8.33333	13.5833	9.83333	8.16667	8	8.75	5.91667	5.5	18.75	17.0833	19.75	16.8333	13.75	16.4167	12.25	7.08333	4.41667	5.91667	9.5	15.4167	4.83333	6.33333	6	4.33333	4.33333	7.41667	6	7.58333	9.5	12.5833	7.08333	13.5
sem	0		6.91776	7.9285	7.91958	33.6689	1.64838	2.68119	1.92603	1.42931	1.7667	2.11819	2.55384	1.53987	2.13245	3.02128	2.02307	2.34144	2.71953	3.69163	2.68307	1.72968	1.49979	1.6763	2.0505	2.49077	1.35866	1.339	1.2673	1.54397	1.68924	1.96738	1.59069	1.67177	1.80278	2.13718	2.34346	1.7386
Mean	Gp4		0	0	0	#DIV/0!	#DIV/0!	#DIV/0!	#DIV/0!	#DIV/0!	#DIV/0!	#DIV/0!	#DIV/0!	#DIV/0!	#DIV/0!	#DIV/0!	#DIV/0!	#DIV/0!	#DIV/0!	#DIV/0!	#DIV/0!	#DIV/0!	#DIV/0!	#DIV/0!	#DIV/0!	#DIV/0!	#DIV/0!	#DIV/0!	#DIV/0!	#DIV/0!	#DIV/0!	#DIV/0!	#DIV/0!	#DIV/0!	#DIV/0!	#DIV/0!	#DIV/0!	#DIV/0!
sem			0	0	0	#DIV/0!	#DIV/0!	#DIV/0!	#DIV/0!	#DIV/0!	#DIV/0!	#DIV/0!	#DIV/0!	#DIV/0!	#DIV/0!	#DIV/0!	#DIV/0!	#DIV/0!	#DIV/0!	#DIV/0!	#DIV/0!	#DIV/0!	#DIV/0!	#DIV/0!	#DIV/0!	#DIV/0!	#DIV/0!	#DIV/0!	#DIV/0!	#DIV/0!	#DIV/0!	#DIV/0!	#DIV/0!	#DIV/0!	#DIV/0!	#DIV/0!	#DIV/0!	#DIV/0!
							12	13	14	15	16	17	18	19	20	21	22	23	24	1	2	3	4	5	6	7	8	9	10	11	12	13	14	15	16	17	18	19

## Sheet: food consumption
					Circadian activity and food/water intake
Study : ip6844F-GR1a+B
PELLETS CONSUMPTION [NB : 1 pellet = 20mg]
Animal	Group	Nb/cage	Weight (g)	Pellets loss (nb)	Pellets loss (g)	Pellets distri (nb)	Pellets consum (nb)	Pellets consum (g)
29	WT-S	3	29.7	28	0.56	224	196	3.92
30	0	3	30.2	75	1.5	554	479	9.58
77	0	3	29.1	50	1	263	213	4.26
80	0	3	29.9	6	0.12	188	182	3.64
81	0	3	28.1	21	0.42	233	212	4.24
82	0	3	28.3	17	0.34	227	210	4.2
118	0	3	28.7	51	1.02	232	181	3.62
125	0	3	28.2	18	0.36	128	110	2.2
127	0	3	27.5	30	0.6	255	225	4.5
143	0	3	28.6	15	0.3	231	216	4.32
142	0	3	27.7	22	0.44	209	187	3.74
141	0	3	27	39	0.78	175	136	2.72
75	Fmr1-S	3	31.3	83	1.66	180	97	1.94
76	0	3	29.3	32	0.64	302	270	5.4
79	0	3	29.1	14	0.28	247	233	4.66
83	0	3	26.8	34	0.68	298	264	5.28
85	0	3	30.4	55	1.1	332	277	5.54
98	0	3	29.5	105	2.1	366	261	5.22
124	0	3	28.3	65	1.3	315	250	5
126	0	3	27	74	1.48	334	260	5.2
128	0	3	27.7	70	1.4	281	211	4.22
140	0	3	27.5	35	0.7	161	126	2.52
161	0	3	28.4	50	1	273	223	4.46
169	0	3	29.5	39	0.78	463	424	8.48
27	Fmr1-AAV	3	25.6	65	1.3	362	297	5.94
28	0	3	29.7	37	0.74	298	261	5.22
37	0	3	29.5	18	0.36	314	296	5.92
40	0	3	28.6	56	1.12	258	202	4.04
74	0	3	30.2	36	0.72	324	288	5.76
105	0	3	27.3	70	1.4	424	354	7.08
119	0	3	29.1	70	1.4	318	248	4.96
120	0	3	26.1	71	1.42	316	245	4.9
123	0	3	28.5	51	1.02	309	258	5.16
147	0	3	29.2	35	0.7	237	202	4.04
148	0	3	28.5	79	1.58	682	603
149	0	3	30.7	141	2.82	283	142	2.84
0	Gp4	0			0	0	0	0
0	0	0			0	0	0	0
0	0	0			0	0	0	0
0	0	0			0	0	0	0
0	0	0			0	0	0	0
0	0	0			0	0	0	0
0	0	0			0	0	0	0
0	0	0			0	0	0	0
0	0	0			0	0	0	0
0	0	0			0	0	0	0
0	0	0			0	0	0	0
0	0	0			0	0	0	0
0	0	0			0	0	0	0
0	0	0			0	0	0	0
0	0	0			0	0	0	0
Mean	WT-S	0	28.5833	31	0.62	243.25	212.25	4.245
sem	0	0	0.285995	5.63942	0.112788	30.1858	26.1696	0.523393
Mean	Fmr1-S	0	28.7333	54.6667	1.09333	296	241.333	4.82667
sem	0	0	0.395301	7.43694	0.148739	23.154	23.3946	0.467892
Mean	Fmr1-AAV	0	28.5833	60.75	1.215	343.75	283	5.07818
sem	0	0	0.448539	9.06719	0.181344	33.6689	33.099	0.3459
Mean	Gp4	0		#DIV/0!	0	0	0	0
sem	0	0		#DIV/0!	0	0	0	0
WEIGHT
