# Supplementary material for: AAV‐delivered diacylglycerol kinase DGKk achieves long‐term rescue of fragile X syndrome mouse model
Source: EMBO Mol Med. 2022 Apr 4;14(5):e14649. doi: 10.15252/emmm.202114649 (PMC9081908; doi:10.15252/emmm.202114649)
Supplement: Supplementary file 7 — Source Data for Figure 4 [file EMMM-14-e14649-s006.zip › Source_data_Fig4/Raw_data_behavior/Group_3_PHPeB_8W/IP6844f-Grooming.xlsx]

## Sheet: Data
				Grooming
Study : 6844f GR1
				Grooming	Rearing	Digging	Head shakes
Mouse label	Group	Latency (s)	Duration (s)	Number	Number	Number	Number
29	WT-S	61	47.6	8	85	64	0
30		34	11.57	7	55	35	0
77		30	26.59	9	72	16	0
80		43	43.02	6	61	58	0
81		87	47.06	9	74	24	0
82		57	20.35	8	104	77	0
118		59	25.35	4	106	82	0
125		127	23.4	5	86	120	0
127		25	36.33	12	50	85	0
141		66	29.12	6	59	74	0
142		39	65.37	16	58	80	0
143		89	28.85	6	82	41	0
75	Fmr1-S	40	38.76	6	71	107	0
76		130	13.4	2	87	121	0
79		108	7.47	2	67	129	0
83		45	31.1	6	60	57	0
85		54	28.4	6	76	118	0
85		85	32.68	7	67	68	0
124		82	26.03	8	59	57	0
126		120	14.52	2	95	170	0
128		65	18.91	9	71	96	0
140		64	27.43	5	92	143	0
161		99	26.61	4	89	85	0
169		195	4.66	2	85	127	0
27	Fmr1-AAV	39	42.48	10	88	54	0
28		39	32.47	11	69	60	0
37		104	20.66	6	70	138	0
40		54	34.94	6	78	97	0
74		110	14.87	2	97	105	0
105		43	22.65	7	62	89	0
119		40	27.01	7	65	75	0
120		66	25.07	3	89	35	0
123		57	33.86	6	97	90	0
147		92	29.54	6	80	41	0
148		75	41.67	7	65	63	0
149		57	36.9	9	89	90	0
Mean	WT-S	59.75	33.7175	8	74.3333	63	0
sem		8.54411	4.27048	0.953463	5.39547	8.58293	0
Mean	Fmr1-S	90.5833	22.4975	4.91667	76.5833	106.5	0
sem		12.6542	3.05752	0.722562	3.63163	10.1463	0
Mean	Fmr1-AAV	64.6667	30.1767	6.66667	79.0833	78.0833	0
sem		7.3261	2.44362	0.74196	3.68547	8.46155	0
