# Supplementary material for: AAV‐delivered diacylglycerol kinase DGKk achieves long‐term rescue of fragile X syndrome mouse model
Source: EMBO Mol Med. 2022 Apr 4;14(5):e14649. doi: 10.15252/emmm.202114649 (PMC9081908; doi:10.15252/emmm.202114649)
Supplement: Supplementary file 7 — Source Data for Figure 4 [file EMMM-14-e14649-s006.zip › Source_data_Fig4/Raw_data_behavior/Group_3_PHPeB_8W/IP6844f-Marble_Burying.xls]

## Sheet: Data
			Marble burying
Study : IP6844f-Gr1a+1b
Mouse label	Genotype	Nb/cage	< 50% covered marbles	>50% covered marbles	Totally covered marbles	% totally covered marbles	% >50% covered marbles
29	WT-S	3	6	14	10	50	70
30		3	4	16	12	60	80
77		3	5	15	14	70	75
80		3	7	13	9	45	65
81		3	2	18	13	65	90
82		3	5	15	13	65	75
118		3	6	14	12	60	70
125		3	9	11	4	20	55
127		3	5	15	11	55	75
141		3	7	13	11	55	65
142		3	3	17	15	75	85
143		3	10	10	2	10	50
75	Fmr1-S	3	2	18	14	70	90
76		3	3	17	9	45	85
79		3	3	17	10	50	85
83		3	2	18	16	80	90
85		3	4	16	13	65	80
98		3	4	16	7	35	80
124		3	3	17	9	45	85
126		3	8	12	13	65	60
128		3	4	16	7	35	80
140		3	8	12	10	50	60
161		3	2	18	13	65	90
169		3	11	9	6	30	45
27	Fmr1-AAV	3	2	18	13	65	90
28		3	4	16	12	60	80
37		3	8	12	4	20	60
40		3	2	18	14	70	90
74		3	0	20	16	80	100
105		3	8	12	6	30	60
119		3	10	10	6	30	50
120		3	13	7	4	20	35
123		3	5	15	10	50	75
147		3	13	7	2	10	35
148		3	12	8	3	15	40
149		3	8	12	5	25	60
Mean	WT-S		5.75	14.25	10.5	52.5	71.25
sem			0.664295	0.664295	1.12479	5.62395	3.32148
Mean	Fmr1-S		4.5	15.5	10.5833	52.9167	77.5
sem			0.839372	0.839372	0.916667	4.58333	4.19686
Mean	Fmr1-AAV		7.08333	12.9167	7.91667	39.5833	64.5833
sem			1.29368	1.29368	1.38967	6.94836	6.46841
Mean	0		#DIV/0!	#DIV/0!	#DIV/0!	#DIV/0!	#DIV/0!
sem			#DIV/0!	#DIV/0!	#DIV/0!	#DIV/0!	#DIV/0!
