# Supplementary material for: AAV‐delivered diacylglycerol kinase DGKk achieves long‐term rescue of fragile X syndrome mouse model
Source: EMBO Mol Med. 2022 Apr 4;14(5):e14649. doi: 10.15252/emmm.202114649 (PMC9081908; doi:10.15252/emmm.202114649)
Supplement: Supplementary file 7 — Source Data for Figure 4 [file EMMM-14-e14649-s006.zip › Source_data_Fig4/Raw_data_behavior/Group_3_PHPeB_8W/IP6844f-Nesting.xlsx]

## Sheet: Data
				Nesting
Study : 6844f gr1
		Nest scoring
Mouse label	Genotype	T0	T2	T5	T24	Comment
29	WT-S	0	1	4	5
30		0	1	4	5
77		0	1	4	4
80		0	4	4	4
81		0	4	4	5
82		0	4	4	4
118		0	3	5	4
125		0	1	3	3
127		0	0	4	5
141		0	3	5	5
142		0	4	5	5
143		0	0	5	4
75	Fmr1-S	0	1	3	3
76		0	1	3	5
79		0	1	4	5
83		0	0	4	4
85		0	2	4	4
98		0	1	3	3
124		0	0	3	3
126		0	1	3	2
128		0	1	3	5
140		0	0	3	5
161		0	4	5	3
169		0	0	3	4
27	Fmr1-AAV	0	1	4	4
28		0	1	4	5
37		0	2	4	4
40		0	1	4	4
74		0	1	4	4
105		0	3	4	4
119		0	1	3	4
120		0	1	3	4
123		0	1	3	4
147		0	1	4	5
148		0	3	4	4
149		0	1	3	4
Mean	WT-S	0	2.16667	4.25	4.41667
sem		0	0.474075	0.179435	0.192996
Mean	Fmr1-S	0	1	3.41667	3.83333
sem		0	0.325669	0.192996	0.297294
Mean	Fmr1-AAV	0	1.41667	3.66667	4.16667
sem		0	0.228908	0.142134	0.112367
