# Supplementary material for: AAV‐delivered diacylglycerol kinase DGKk achieves long‐term rescue of fragile X syndrome mouse model
Source: EMBO Mol Med. 2022 Apr 4;14(5):e14649. doi: 10.15252/emmm.202114649 (PMC9081908; doi:10.15252/emmm.202114649)
Supplement: Supplementary file 7 — Source Data for Figure 4 [file EMMM-14-e14649-s006.zip › Source_data_Fig4/Raw_data_behavior/Group_3_PHPeB_8W/IP6844f-NOR.xls]

## Sheet: Habituation
																			Object Recognition
Study : ip6844f Gr1																												Operator :
				Distance Traveled (cm)								Number of Rearings						% Time Spent in the Center
Mouse label	Group	Nb/cage	1	2	3	Total	5	10	15	20	25	30	35	40	45	Total	1	2	3	Total	Nentries in center	Distance (cm) in Center	Permanence Time (s) in Center
29	WT-S	3	2447.03	1150.44	905.583	4503.05											67.0533	67.7733	83.96	72.9289	76	2684.33	656.36
30		3	3588.17	2080.74	1183.39	6852.3											42.52	59.0933	50.48	50.6978	100	3607.63	456.28
77		3	2619.85	1588.68	1459.39	5667.92											63.8533	76.88	75.2667	72	96	4085.81	648
80		3	1920.55	1517.39	1319.06	4757											41.52	52.68	62.0267	52.0756	105	2793.55	468.68
81		3	2425.22	1970.39	1450.61	5846.22											30.9733	54.4267	68.4533	51.2844	112	3109.16	461.56
82		3	1549.06	2118.93	1054.68	4722.67											26.3333	55.8533	36.7333	39.64	93	2846.04	356.76
118		3	1995.27	2482.77	1958.28	6436.32											42.6133	47.8533	73.4133	54.6267	100	3888.48	491.64
125		3	2858.54	1765.49	1314.79	5938.82											55.5067	70.4267	69.1333	65.0222	119	3825.76	585.2
127		3	2140.72	1820.27	1070.09	5031.08											47.6667	54.28	66.4533	56.1333	94	3053.42	505.2
141		3	1903.25	1196	744.689	3843.94											44.3333	27.1867	43.1067	38.2089	74	2119.38	343.88
142		3	2062	1277.3	1424.07	4763.37											58.4667	72.6133	45.48	58.8533	95	2768.91	529.68
143		3	2467.21	1925.05	1376.38	5768.64											50.2	58.52	48.8	52.5067	119	3336.41	472.56
75	Fmr1-S	3	3194.48	2178.66	1827.92	7201.06											53.28	65.2133	48.8133	55.7689	131	4459.62	501.92
76		3	2178.85	2324.86	1954.73	6458.44											54.9467	62.68	65.0933	60.9067	115	4268.9	548.16
79		3	2358.94	2163.13	1495.71	6017.78											40.5067	43.4133	63.3867	49.1022	115	3274.03	441.92
83		3	2880.46	1795.89	1431.95	6108.3											39.8	60.3467	59.7067	53.2844	112	3737.17	479.56
85		3	3096.3	1018.02	1657.12	5771.44											49.7867	54.0533	41	48.28	114	3654.76	434.52
98		3	2501.47	1526.48	1857.51	5885.46											45.4	49.1333	55.76	50.0978	133	3036.75	450.88
124		3	1804.18	1808.66	1285.59	4898.43											54.28	56.6667	82.7867	64.5778	97	3183.24	581.2
126		3	2971.73	2777.27	1728.67	7477.67											45.7333	44.9867	62.7067	51.1422	142	3946.18	460.28
128		3	2543.33	1554.38	1168.97	5266.68											41.5333	62.96	65.0667	56.52	99	2854.3	508.68
140		3	2719.23	2235.96	2016.32	6971.51											41.9867	52.4	52.6667	49.0178	136	4275.53	441.16
161		3	1494.82	2326.29	2023.63	5844.74											48.84	61.12	51.72	53.8933	112	3844.46	485.04
169		3	4139.89	2948.26	2343.23	9431.38											36.24	55.04	64.4933	51.9244	151	5422.75	467.32
27	Fmr1-AAV	3	1659.46	1525.9	1370.13	4555.49											42.16	73.3733	60.6933	58.7422	88	2828.58	528.68
28		3	3126.21	2231.21	1726.6	7084.02											49.1067	52.7867	40.48	47.4578	135	3950.79	427.12
37		3	3745.19	2464.5	1718.82	7928.51											37.76	52.5867	53	47.7822	185	4125.39	430.04
40		3	3286.12	2008.23	1332.65	6627											44.8533	37.8667	58.7467	47.1556	93	3736.82	424.4
74		3	3647.51	2776.2	1957.37	8381.08											39.1333	44.8667	61.9867	48.6622	122	4175.35	437.96
105		3	3873.06	2485.23	2011.99	8370.28											58.6667	66.8933	56.3333	60.6311	145	5389.53	545.68
119		3	2777.51	1979.66	1486.93	6244.1											57.5467	55.8267	68.8533	60.7422	114	3775.42	546.68
120		3	2943.28	1768.57	1175.24	5887.09											52.4	68.12	63.2133	61.2444	119	3833.51	551.2
123		3	2510.29	1657.13	1326.14	5493.56											42.2667	59.1333	48.3733	49.9244	128	3064.81	449.32
147		3	2849	2766.65	2359.5	7975.15											29.4	50.96	64.6	48.32	171	4577.14	434.88
148		3	2450.97	1813.92	1569.36	5834.25											53.8933	62.5733	62.3333	59.6	128	3510.35	536.4
149		3	3400.32	3048.45	2190.47	8639.24											58.76	56.8	57.7333	57.7644	151	5862.4	519.88
Mean	WT-S		2331.41	1741.12	1271.75	5344.28	#DIV/0!	#DIV/0!	#DIV/0!	#DIV/0!	#DIV/0!	#DIV/0!	#DIV/0!	#DIV/0!	#DIV/0!	#DIV/0!	47.5867	58.1322	60.2756	55.3315	98.5833	3176.57	497.983
sem			154.901	117.932	90.6303	253.498	#DIV/0!	#DIV/0!	#DIV/0!	#DIV/0!	#DIV/0!	#DIV/0!	#DIV/0!	#DIV/0!	#DIV/0!	#DIV/0!	3.54302	3.82687	4.29976	3.1271	4.12395	168.957	28.1439
Mean	Fmr1-S		2656.97	2054.82	1732.61	6444.41	#DIV/0!	#DIV/0!	#DIV/0!	#DIV/0!	#DIV/0!	#DIV/0!	#DIV/0!	#DIV/0!	#DIV/0!	#DIV/0!	46.0278	55.6678	59.4333	53.7096	121.417	3829.81	483.387
sem			199.739	157.125	98.5428	348.559	#DIV/0!	#DIV/0!	#DIV/0!	#DIV/0!	#DIV/0!	#DIV/0!	#DIV/0!	#DIV/0!	#DIV/0!	#DIV/0!	1.793	2.07203	3.05569	1.45074	4.88575	207.548	13.0567
Mean	Fmr1-AAV		3022.41	2210.47	1685.43	6918.31	#DIV/0!	#DIV/0!	#DIV/0!	#DIV/0!	#DIV/0!	#DIV/0!	#DIV/0!	#DIV/0!	#DIV/0!	#DIV/0!	47.1622	56.8156	58.0289	54.0022	131.583	4069.17	486.02
sem			182.629	142.849	108.675	386.958	#DIV/0!	#DIV/0!	#DIV/0!	#DIV/0!	#DIV/0!	#DIV/0!	#DIV/0!	#DIV/0!	#DIV/0!	#DIV/0!	2.71626	2.90409	2.23349	1.7744	8.23376	251.629	15.9696

## Sheet: Acquisition- retention activity
						Object Recognition
Study : ip6844f Gr1
				Acquisition		Retention
Mouse label	Group	Nb/cage	Delay	Distance	Rears	Distance	Rears
29	WT-S	3	24h	2660.9		2067.82
30		3		2604.83		977.002
77		3		2263.07		1851.55
80		3		3165.97		2460.3
81		3		4164.53		1479.66
82		3		4045.48		2691.98
118		3		1917.1		1112.66
125		3		2605.06		1690.88
127		3		2204.79		1009.28
141		3		2069.12		1012.34
142		3		2427.42		1975.49
143		3		2969.67		2451.6
75	Fmr1-S	3		3326.75		2864.92
76		3		2618.03		2123.81
79		3		2592.69		1834.86
83		3		5182.82		2681.97
85		3		4279.15		2515.77
98		3		5655.2		2528.5
124		3		3801.17		2301.56
126		3		3641.09		2729.57
128		3		2677.5		1996.08
140		3		5141.99		3117.97
161		3		5615.93		2659.72
169		3		7105.15		3813.45
27	Fmr1-AAV	3		4515.09		2735.72
28		3		4491.73		2814.39
37		3		3172.14		2217.23
40		3		3405.74		1704.15
74		3		4606.58		5005.43
105		3		3681		2172.8
119		3		4723.25		3319.29
120		3		4067.38		3315.17
123		3		3664.16		2166.83
147		3		3599.67		1408.75
148		3		2825.34		2053.53
149		3		4093.07		2753.97
Mean	WT-S			2758.16	#DIV/0!	1731.71	#DIV/0!
sem				208.628	#DIV/0!	178.703	#DIV/0!
Mean	Fmr1-S			4303.12	#DIV/0!	2597.35	#DIV/0!
sem				416.81	#DIV/0!	153.645	#DIV/0!
Mean	Fmr1-AAV			3903.76	#DIV/0!	2638.94	#DIV/0!
sem				176.097	#DIV/0!	274.161	#DIV/0!

## Sheet: Object-exploration
				Object Recognition
Study : ip6844f Gr1
					Exploration duration (sec)			Recog. index
Mouse label	Genotype	Nb/cage	Delay	Acq. tA	Ret. tA	Ret. tB	Ret. t(A+B)	RI = tB/(tA+tB)
29	WT-S	3	24h	7.43	2.38	3.47	5.85	59.3162
30		3	24h	5.21	0	0	0	*
77		3	24h	7.33	1.59	1.7	3.29	51.6717
80		3	24h	10.94	1.57	3.51	5.08	69.0945
81		3	24h	6.89	1.26	0.83	2.09	*
82		3	24h	13.79	2.13	3.89	6.02	64.6179
118		3	24h	3.71	0.22	0.35	0.57	*
125		3	24h	1.5	0	0	0	*
127		3	24h	6.09	1.8	2.03	3.83	53.0026
141		3	24h	5.24	0.25	1.78	2.03	*
142		3	24h	6.03	1.09	3.04	4.13	73.6077
143		3	24h	5.42	1.38	2.68	4.06	66.0099
75	Fmr1-S	3	24h	6.74	2.32	3	5.32	56.391
76		3	24h	6.68	1.97	0.94	2.91	32.3024
79		3	24h	4.31	2.01	1.97	3.98	49.4975
83		3	24h	26.58	4.58	11.34	15.92	71.2312
85		3	24h	3.82	0.28	0.25	0.53	*
98		3	24h	26.4	1.25	2.24	3.49	64.1834
124		3	24h	21.16	5.44	1.13	6.57	17.1994
126		3	24h	3.86	2.17	2.69	4.86	55.3498
128		3	24h	5.35	1.01	2.5	3.51	71.2251
140		3	24h	23.63	4.44	8.99	13.43	66.9397
161		3	24h	23.88	3.31	12.89	16.2	79.5679
169		3	24h	31.18	1.22	4.66	5.88	79.2517
27	Fmr1-AAV	3	24h	17.95	5.46	14.28	19.74	72.3404
28		3	24h	30.62	1.1	13.66	14.76	92.5474
37		3	24h	4.12	0	0	0	*
40		3	24h	4.94	0.81	0.5	1.31	*
74		3	24h	22.55	2.02	12.58	14.6	86.1644
105		3	24h	4.15	1.5	0.59	2.09	*
119		3	24h	6.14	1.43	1.85	3.28	56.4024
120		3	24h	8.65	2.94	3.59	6.53	54.977
123		3	24h	3.07	1.16	1.09	2.25	*
147		3	24h	1.1	0.25	0.75	1	*
148		3	24h	7.41	3.08	5.78	8.86	65.237
149		3	24h	30.64	6.09	1.54	7.63	20.1835
Mean	WT-S			6.63167	1.13917	1.94	3.07917	62.4744
sem				0.920913	0.240783	0.405872	0.617556	3.09091
Mean	Fmr1-S			15.2992	2.5	4.38333	6.88333	58.4672
sem				3.15027	0.463856	1.23192	1.52365	5.8694
Mean	Fmr1-AAV			11.7783	2.15333	4.68417	6.8375	63.9789
sem				3.1128	0.557572	1.60471	1.87069	9.04529
