# Supplementary material for: AAV‐delivered diacylglycerol kinase DGKk achieves long‐term rescue of fragile X syndrome mouse model
Source: EMBO Mol Med. 2022 Apr 4;14(5):e14649. doi: 10.15252/emmm.202114649 (PMC9081908; doi:10.15252/emmm.202114649)
Supplement: Supplementary file 7 — Source Data for Figure 4 [file EMMM-14-e14649-s006.zip › Source_data_Fig4/Raw_data_behavior/Group_3_PHPeB_8W/IP6844f-Plus_Maze.xls]

## Sheet: Raw data GR1a
Date version :	2002-07-12
Date :	2009-02-02
Heure :	1899-12-31 01:34:45
Nom fichier	Séance	Date expérience	Heure expérience	Paramètres	Souris	Gène	Traitement	Dose	Voie	Solvant	Produit 2	Lésion	Remarque	Niveau d'entrée	Niveau d'exploration	Nbre entrées dans zones ouvertes	Nbre entrées dans zones fermées	Nbre entrée total	% entrées dans zones ouvertes	Nbre hésit. dans zones ouvertes	Nbre explorations du vide	Nbre explorations du vide pour seuil	Nbre redressements à l'est	Nbre redressements à l'ouest	Nbre total de redressements	Nbre d'extensions au sud	Nbre d'extensions au nord	Nbre total d'extensions	Nbre événement 1	Nbre événement 2	Tps (sec) avant 1ère entrée bras ouvert	Tps (sec) dans zones ouvertes	Tps (sec) dans zones fermées	Tps (sec) dans zone centrale	% temps dans zones ouvertes	% tps zone: Ouverte/(Ouverte+Fermée)	Tps (sec) en entrée zones ouvertes	Tps (sec) en explo zones ouvertes
20191823ip6844f105.dat	1	12/12/2008	1899-12-31 00:48:55	20190823ip6844f.tst	105	ko-aav								2	3	8	17	25	32	14	21	0	5	17	22	6	7	13	0	0	17.5	94	128	80	31	42	51	42
20191823ip6844f27.dat	1	11/12/2008	1899-12-31 23:35:13	20190823ip6844f.tst	27	ko-aav								2	3	9	11	20	45	21	16	0	2	11	13	5	7	12	0	0	21.8	110	88	102	37	55	35	75
20191823ip6844f28.dat	1	11/12/2008	1899-12-31 23:41:45	20190823ip6844f.tst	28	ko-aav								2	3	7	15	22	32	21	15	0	6	17	23	4	4	8	0	0	15.3	56	124	121	19	31	30	26
20191823ip6844f29.dat	1	11/12/2008	1899-12-31 23:54:23	20190823ip6844f.tst	29	wt-s								2	3	6	15	21	29	27	9	0	4	18	22	8	5	13	0	0	31.4	30	142	128	10	17	22	8
20191823ip6844f30.dat	1	12/12/2008	1899-12-31 00:01:40	20190823ip6844f.tst	30	wt-s								2	3	10	24	34	29	21	28	0	6	17	23	6	6	12	0	0	17.9	61	161	78	20	28	31	30
20191823ip6844f37.dat	1	12/12/2008	1899-12-31 00:35:49	20190823ip6844f.tst	37	ko-aav								2	3	4	13	17	24	21	9	0	8	19	27	7	3	10	0	0	95.7	12	186	102	4	6	12	0
20191823ip6844f40.dat	1	12/12/2008	1899-12-31 00:42:01	20190823ip6844f.tst	40	ko-aav								2	3	8	20	28	29	20	22	0	11	19	30	6	8	14	0	0	13.8	84	141	76	28	37	25	59
20191823ip6844f74.dat	1	11/12/2008	1899-12-31 23:47:55	20190823ip6844f.tst	74	ko-aav								2	3	8	18	26	31	14	19	0	4	11	15	5	4	9	0	0	21.5	98	119	83	33	45	29	69
20191823ip6844f75.dat	1	11/12/2008	1899-12-31 23:04:00	20190823ip6844f.tst	75	ko-s								2	3	5	22	27	19	35	13	0	8	26	34	6	5	11	0	0	29.8	22	149	130	7	13	22	0
20191823ip6844f76.dat	1	11/12/2008	1899-12-31 23:11:12	20190823ip6844f.tst	76	ko-s								2	3	9	16	25	36	19	20	0	9	23	32	9	6	15	0	0	12.9	68	124	109	23	35	42	26
20191823ip6844f77.dat	1	12/12/2008	1899-12-31 00:09:04	20190823ip6844f.tst	77	wt-s								2	3	3	17	20	15	58	9	0	4	28	32	5	5	10	0	0	13.7	9	131	161	3	7	9	0
20191823ip6844f79.dat	1	11/12/2008	1899-12-31 23:17:09	20190823ip6844f.tst	79	ko-s								2	3	7	11	18	39	16	18	0	1	14	15	4	6	10	0	0	37.8	84	134	83	28	39	44	41
20191823ip6844f80.dat	1	12/12/2008	1899-12-31 00:56:37	20190823ip6844f.tst	80	wt-s								2	3	7	12	19	37	48	13	0	2	15	17	7	8	15	0	0	1.1	42	90	168	14	32	33	9
20191823ip6844f81.dat	1	12/12/2008	1899-12-31 01:04:27	20190823ip6844f.tst	81	wt-s								2	3	3	15	18	17	24	12	0	1	17	18	1	5	6	0	0	71.7	10	192	98	3	5	10	0
20191823ip6844f82.dat	1	12/12/2008	1899-12-31 01:11:43	20190823ip6844f.tst	82	wt-s								2	3	4	24	28	14	26	14	0	14	16	30	2	5	7	0	0	56.8	19	184	97	6	9	12	7
20191823ip6844f83.dat	1	12/12/2008	1899-12-31 00:15:09	20190823ip6844f.tst	83	ko-s								2	3	6	16	22	27	26	20	0	5	19	24	5	3	8	0	0	42.9	43	157	100	14	21	36	6
20191823ip6844f85.dat	1	12/12/2008	1899-12-31 00:21:37	20190823ip6844f.tst	85	ko-s								2	3	6	16	22	27	32	16	0	4	17	21	6	6	12	0	0	27.4	63	115	122	21	35	34	29
20191823ip6844f98.dat	1	12/12/2008	1899-12-31 00:29:23	20190823ip6844f.tst	98	ko-s								2	3	9	16	25	36	23	21	0	10	12	22	6	7	13	0	0	5.7	48	148	104	16	25	45	3
Date version :	37449
Date :	39801
Heure :	0.298414
Nom fichier	Séance	Date expérience	Heure expérience	Paramètres	Souris	Gène	Traitement	Dose	Voie	Solvant	Produit 2	Lésion	Remarque	Niveau d'entrée	Niveau d'exploration	Nbre entrées dans zones ouvertes	Nbre entrées dans zones fermées	Nbre entrée total	% entrées dans zones ouvertes	Nbre hésit. dans zones ouvertes	Nbre explorations du vide	Nbre explorations du vide pour seuil	Nbre redressements à l'est	Nbre redressements à l'ouest	Nbre total de redressements	Nbre d'extensions au sud	Nbre d'extensions au nord	Nbre total d'extensions	Nbre événement 1	Nbre événement 2	Tps (sec) avant 1ère entrée bras ouvert	Tps (sec) dans zones ouvertes	Tps (sec) dans zones fermées	Tps (sec) dans zone centrale	% temps dans zones ouvertes	% tps zone: Ouverte/(Ouverte+Fermée)	Tps (sec) en entrée zones ouvertes	Tps (sec) en explo zones ouvertes
ip6844fgr1b118.dat	1	19/12/2008	0.0894097	param.tst	118									2	3	0	11	11	0	20	7	0	1	9	10	3	0	3	0	0	*	0	221	80	0	0	0	0
ip6844fgr1b119.dat	1	19/12/2008	0.0134838	param.tst	119									2	3	8	14	22	36	16	15	0	12	13	25	5	6	11	0	0	26	53	167	81	18	24	25	28
ip6844fgr1b120.dat	1	19/12/2008	0.0350463	param.tst	120									2	3	4	15	19	21	13	19	0	6	15	21	5	6	11	0	0	47.9	45	173	82	15	21	28	17
ip6844fgr1b123.dat	1	19/12/2008	0.0575694	param.tst	123									2	3	4	14	18	22	15	12	0	2	14	16	3	3	6	0	0	30.7	60	168	73	20	26	24	36
ip6844fgr1b124.dat	1	19/12/2008	0.0935417	param.tst	124									2	3	6	11	17	35	32	13	0	4	10	14	7	4	11	0	0	6.7	36	141	124	12	20	36	0
ip6844fgr1b125.dat	1	19/12/2008	0.191771	param.tst	125									2	3	1	11	12	8	8	3	0	3	9	12	1	3	4	0	0	139.7	2	228	70	1	1	2	0
ip6844fgr1b126.dat	1	19/12/2008	0.201481	param.tst	126									2	3	9	16	25	36	17	15	0	8	11	19	4	7	11	0	0	18	53	144	104	18	27	40	13
ip6844fgr1b127.dat	1	19/12/2008	0.216169	param.tst	127									2	3	3	10	13	23	19	8	0	4	14	18	0	6	6	0	0	36.4	37	198	66	12	16	22	14
ip6844fgr1b128.dat	1	19/12/2008	0.221435	param.tst	128									2	3	5	14	19	26	27	16	0	11	15	26	4	8	12	0	0	109.3	52	151	97	18	26	19	34
ip6844fgr1b140.dat	1	19/12/2008	0.073287	param.tst	140									2	3	5	16	21	24	29	11	0	6	17	23	4	5	9	0	0	17.1	34	147	122	11	19	15	19
ip6844fgr1b141.dat	1	19/12/2008	0.0447569	param.tst	141									2	3	5	17	22	23	23	19	0	11	15	26	5	5	10	0	0	34	36	146	120	12	20	28	7
ip6844fgr1b142.dat	1	19/12/2008	0.0653935	param.tst	142									2	3	5	14	19	26	20	12	0	13	15	28	5	7	12	0	0	99.7	53	123	125	18	30	32	21
ip6844fgr1b143.dat	1	19/12/2008	0.0205671	param.tst	143									2	3	8	10	18	44	33	18	0	2	15	17	5	7	12	0	0	26.4	53	99	149	18	35	41	12
ip6844fgr1b147.dat	1	19/12/2008	0.0826505	param.tst	147									2	3	2	13	15	13	21	6	0	2	11	13	3	0	3	0	0	220.4	8	220	72	3	4	8	0
ip6844fgr1b148.dat	1	19/12/2008	0.186262	param.tst	148									2	3	5	15	20	25	16	21	0	3	15	18	4	5	9	0	0	76.3	30	177	94	10	14	29	1
ip6844fgr1b149.dat	1	19/12/2008	0.208843	param.tst	149									2	3	12	20	32	38	9	21	0	9	9	18	3	7	10	0	0	32.4	112	143	46	37	44	62	50
ip6844fgr1b161.dat	1	19/12/2008	0.0508102	param.tst	161									2	3	5	13	18	28	22	19	0	10	13	23	3	4	7	0	0	89.6	32	152	118	11	17	30	2
ip6844fgr1b169.dat	1	19/12/2008	0.0281481	param.tst	169									2	3	3	15	18	17	15	10	0	11	9	20	2	8	10	0	0	86.4	44	179	71	14	20	16	27

## Sheet: selected data
Mouse	gene	Treatment	OAE	CAE	TAE	%OE	Att	HD	RF	SA	OAEL	OT	CloT	CenT	%OT	%OT/(O+C)	OAT (prox)	OAT (dist)
			Nbre entrées dans zones ouvertes	Nbre entrées dans zones fermées	Nbre entrée total	% entrées dans zones ouvertes	Nbre hésit. dans zones ouvertes	Nbre explorations du vide	Nbre total de redressements	Nbre total d'extensions	Tps (sec) avant 1ère entrée bras ouvert	Tps (sec) dans zones ouvertes	Tps (sec) dans zones fermées	Tps (sec) dans zone centrale	% temps dans zones ouvertes	% tps zone: Ouverte/(Ouverte+Fermée)	Tps (sec) en entrée zones ouvertes	Tps (sec) en explo zones ouvertes
Copier les données pour chacque groupe et les mettre dans le tableau final de données (results)
Pour les latences (OAEL), mettre 300 pour les souris qui ne sortent pas
Souris	Gène	Traitement	Nbre entrées dans zones ouvertes	Nbre entrées dans zones fermées	Nbre entrée total	% entrées dans zones ouvertes	Nbre hésit. dans zones ouvertes	Nbre explorations du vide	Nbre total de redressements	Nbre total d'extensions	Tps (sec) avant 1ère entrée bras ouvert	Tps (sec) dans zones ouvertes	Tps (sec) dans zones fermées	Tps (sec) dans zone centrale	% temps dans zones ouvertes	% tps zone: Ouverte/(Ouverte+Fermée)	Tps (sec) en entrée zones ouvertes	Tps (sec) en explo zones ouvertes
29	w		6	15	21	29	27	9	22	13	31.4	30	142	128	10	17	22	8
30	w		10	24	34	29	21	28	23	12	17.9	61	161	78	20	28	31	30
77	w		3	17	20	15	58	9	32	10	13.7	9	131	161	3	7	9	0
80	w		7	12	19	37	48	13	17	15	1.1	42	90	168	14	32	33	9
81	w		3	15	18	17	24	12	18	6	71.7	10	192	98	3	5	10	0
82	w		4	24	28	14	26	14	30	7	56.8	19	184	97	6	9	12	7
118	w		0	11	11	0	20	7	10	3	*	0	221	80	0	0	0	0
125	w		1	11	12	8	8	3	12	4	139.7	2	228	70	1	1	2	0
127	w		3	10	13	23	19	8	18	6	36.4	37	198	66	12	16	22	14
141	w		5	17	22	23	23	19	26	10	34	36	146	120	12	20	28	7
142	w		5	14	19	26	20	12	28	12	99.7	53	123	125	18	30	32	21
143	w		8	10	18	44	33	18	17	12	26.4	53	99	149	18	35	41	12
75	k		5	22	27	19	35	13	34	11	29.8	22	149	130	7	13	22	0
76	k		9	16	25	36	19	20	32	15	12.9	68	124	109	23	35	42	26
79	k		7	11	18	39	16	18	15	10	37.8	84	134	83	28	39	44	41
83	k		6	16	22	27	26	20	24	8	42.9	43	157	100	14	21	36	6
85	k		6	16	22	27	32	16	21	12	27.4	63	115	122	21	35	34	29
98	k		9	16	25	36	23	21	22	13	5.7	48	148	104	16	25	45	3
124	k		6	11	17	35	32	13	14	11	6.7	36	141	124	12	20	36	0
126	k		9	16	25	36	17	15	19	11	18	53	144	104	18	27	40	13
128	k		5	14	19	26	27	16	26	12	109.3	52	151	97	18	26	19	34
140	k		5	16	21	24	29	11	23	9	17.1	34	147	122	11	19	15	19
161	k		5	13	18	28	22	19	23	7	89.6	32	152	118	11	17	30	2
169	k		3	15	18	17	15	10	20	10	86.4	44	179	71	14	20	16	27
27	a		9	11	20	45	21	16	13	12	21.8	110	88	102	37	55	35	75
28	a		7	15	22	32	21	15	23	8	15.3	56	124	121	19	31	30	26
37	a		4	13	17	24	21	9	27	10	95.7	12	186	102	4	6	12	0
40	a		8	20	28	29	20	22	30	14	13.8	84	141	76	28	37	25	59
74	a		8	18	26	31	14	19	15	9	21.5	98	119	83	33	45	29	69
105	a		8	17	25	32	14	21	22	13	17.5	94	128	80	31	42	51	42
119	a		8	14	22	36	16	15	25	11	26	53	167	81	18	24	25	28
120	a		4	15	19	21	13	19	21	11	47.9	45	173	82	15	21	28	17
123	a		4	14	18	22	15	12	16	6	30.7	60	168	73	20	26	24	36
147	a		2	13	15	13	21	6	13	3	220.4	8	220	72	3	4	8	0
148	a		5	15	20	25	16	21	18	9	76.3	30	177	94	10	14	29	1
149	a		12	20	32	38	9	21	18	10	32.4	112	143	46	37	44	62	50

## Sheet: results
							Elevated plus-maze
Study : ip6844f Gr1
Group peut être une souche ou un traitement
Mouse label	Genotype	Nb/cage	OAE	CAE	TAE	%OE	Att	HD		SA	OAEL	OT	CloT	CenT	%OT	%OT/(O+C)	OAT (prox)	OAT (dist)
29	WT-S	3	6	15	21	29	27	9		13	31.4	30	142	128	10	17	22	8
30		3	10	24	34	29	21	28		12	17.9	61	161	78	20	28	31	30
77		3	3	17	20	15	58	9		10	13.7	9	131	161	3	7	9	0
80		3	7	12	19	37	48	13		15	1.1	42	90	168	14	32	33	9
81		3	3	15	18	17	24	12		6	71.7	10	192	98	3	5	10	0
82		3	4	24	28	14	26	14		7	56.8	19	184	97	6	9	12	7
118		3	0	11	11	0	20	7		3	300	0	221	80	0	0	0	0
125		3	1	11	12	8	8	3		4	139.7	2	228	70	1	1	2	0
127		3	3	10	13	23	19	8		6	36.4	37	198	66	12	16	22	14
141		3	5	17	22	23	23	19		10	34	36	146	120	12	20	28	7
142		3	5	14	19	26	20	12		12	99.7	53	123	125	18	30	32	21
143		3	8	10	18	44	33	18		12	26.4	53	99	149	18	35	41	12
Mean	WT-S		4.58333	15	19.5833	22.0833	27.25	12.6667		9.16667	69.0667	29.3333	159.583	111.667	9.75	16.6667	20.1667	9
sem			0.829917	1.40885	1.88076	3.52794	3.91409	1.90825		1.11351	23.8769	6.08567	13.125	10.2524	2.03427	3.58941	3.84911	2.68554
75	Fmr1-S	3	5	22	27	19	35	13		11	29.8	22	149	130	7	13	22	0
76		3	9	16	25	36	19	20		15	12.9	68	124	109	23	35	42	26
79		3	7	11	18	39	16	18		10	37.8	84	134	83	28	39	44	41
83		3	6	16	22	27	26	20		8	42.9	43	157	100	14	21	36	6
85		3	6	16	22	27	32	16		12	27.4	63	115	122	21	35	34	29
98		3	9	16	25	36	23	21		13	5.7	48	148	104	16	25	45	3
124		3	6	11	17	35	32	13		11	6.7	36	141	124	12	20	36	0
126		3	9	16	25	36	17	15		11	18	53	144	104	18	27	40	13
128		3	5	14	19	26	27	16		12	109.3	52	151	97	18	26	19	34
140		3	5	16	21	24	29	11		9	17.1	34	147	122	11	19	15	19
161		3	5	13	18	28	22	19		7	89.6	32	152	118	11	17	30	2
169		3	3	15	18	17	15	10		10	86.4	44	179	71	14	20	16	27
Mean	Fmr1-S		6.25	15.1667	21.4167	29.1667	24.4167	16		10.75	40.3	48.25	145.083	107	16.0833	24.75	31.5833	16.6667
sem			0.552199	0.833333	0.995888	2.07742	1.96352	1.066		0.629153	10.1946	4.98045	4.68146	5.09902	1.69874	2.31963	3.17294	4.20017
27	Fmr1-AAV	3	9	11	20	45	21	16		12	21.8	110	88	102	37	55	35	75
28		3	7	15	22	32	21	15		8	15.3	56	124	121	19	31	30	26
37		3	4	13	17	24	21	9		10	95.7	12	186	102	4	6	12	0
40		3	8	20	28	29	20	22		14	13.8	84	141	76	28	37	25	59
74		3	8	18	26	31	14	19		9	21.5	98	119	83	33	45	29	69
105		3	8	17	25	32	14	21		13	17.5	94	128	80	31	42	51	42
119		3	8	14	22	36	16	15		11	26	53	167	81	18	24	25	28
120		3	4	15	19	21	13	19		11	47.9	45	173	82	15	21	28	17
123		3	4	14	18	22	15	12		6	30.7	60	168	73	20	26	24	36
147		3	2	13	15	13	21	6		3	220.4	8	220	72	3	4	8	0
148		3	5	15	20	25	16	21		9	76.3	30	177	94	10	14	29	1
149		3	12	20	32	38	9	21		10	32.4	112	143	46	37	44	62	50
Moyenne	Fmr1-AAV		6.58333	15.4167	22	29	16.75	16.3333		9.66667	51.6083	63.5	152.833	84.3333	21.25	29.0833	29.8333	33.5833
sem			0.811455	0.811455	1.42489	2.48937	1.15552	1.4941		0.873285	17.0174	10.4559	10.3227	5.44857	3.46875	4.66362	4.25482	7.60926
	Gp4
	Gp4
	Gp4
	Gp4
	Gp4
	Gp4
	Gp4
	Gp4
	Gp4
	Gp4
	Gp4
	Gp4
Moyenne	Gp4		#DIV/0!	#DIV/0!	#DIV/0!	#DIV/0!	#DIV/0!	#DIV/0!		#DIV/0!	#DIV/0!	#DIV/0!	#DIV/0!	#DIV/0!	#DIV/0!	#DIV/0!	#DIV/0!	#DIV/0!
sem			#DIV/0!	#DIV/0!	#DIV/0!	#DIV/0!	#DIV/0!	#DIV/0!		#DIV/0!	#DIV/0!	#DIV/0!	#DIV/0!	#DIV/0!	#DIV/0!	#DIV/0!	#DIV/0!	#DIV/0!
OAE : Open Arm Entries								SA : Stretched Attention						OAEL : Open Arm Entry Latency
CAE : Closed Arm Entries								OT : Open Time						%OE : % open entries
TAE : Total Arm Entries								CloT : Closed Time						% OT/(O+C) : % open entries / (open + closed)
Att : Attempts								CenT : Centre Time						% OT : % open time
HD : Head-Dips								OAT(prox) : Open Arm Time (proximal)
RF : Rear frequency								OAT (dist) : Open Arm Time (distal)
