# Supplementary material for: AAV‐delivered diacylglycerol kinase DGKk achieves long‐term rescue of fragile X syndrome mouse model
Source: EMBO Mol Med. 2022 Apr 4;14(5):e14649. doi: 10.15252/emmm.202114649 (PMC9081908; doi:10.15252/emmm.202114649)
Supplement: Supplementary file 7 — Source Data for Figure 4 [file EMMM-14-e14649-s006.zip › Source_data_Fig4/Raw_data_behavior/Group_3_PHPeB_8W/IP6844f-Social_Recognition.xls]

## Sheet: Results time
				SOCIAL RECOGNITION
Study : IP6844f grp1
						1st session						2nd session
				Sniffing duartion (s)			Time in the target arm (s)			Sniffing duration (s)			Time in the target arm (s)
Mouse label	Group	Nb/cage	Object grid	Congener grid	Social preference Sniffing duration (%)	Object arm	Congener arm	Social preference Permanence time (%)	Familiar congener grid	New congener grid	Social memory Sniffing duration (%)	Familiar congener arm	New congener arm	Social memory Permanence Time (%)
29	WT-S	3	0.92	17.26	94.9395	264.76	206.6	43.8306	3.92	1.72	30.4965	221.64	212.36	48.9309
30		3	0.91	3.19	77.8049	232.52	191.04	45.1034	2.32	4.58	66.3768	235.08	261.4	52.6507
77		3	1	9.5	90.4762	145.76	340.2	70.0058	3.87	3.1	44.4763	141.12	201	58.7513
80		3	2.17	12.84	85.543	323.76	167.76	34.1309	4.34	6.92	61.4565	86.92	378.12	81.3091
81		3	0.94	6.78	87.8238	134.8	367.16	73.1453	3.32	4.5	57.5448	235.96	281.76	54.4232
82		3	1.49	9.87	86.8838	202.8	250.6	55.2713	3.18	3.89	55.0212	323.52	132.16	29.0028
118		3	3.67	22.66	86.0615	263.04	215.28	45.0075	2.22	6.34	74.0654	373.56	146.4	28.156
125		3	1.03	28.56	96.5191	239.52	233.72	49.3872	4.86	16.83	77.5934	176.84	288.96	62.0352
127		3	4.43	7.63	63.267	155.76	308	66.4137	1.03	10.97	91.4167	278.92	192.72	40.8617
141		3	1.53	16.65	91.5842	208.72	220	51.3155	2.28	5.43	70.428	105.32	415.92	79.7943
142		3	0.92	14.61	94.076	135.44	341.48	71.6011	7.89	3.5	30.7287	208.4	284.84	57.7488
143		3	2.7	19.32	87.7384	171.12	337.68	66.3679	1.74	8.12	82.3529	219.88	247.24	52.9286
75	Fmr1-S	3	3.91	17.46	81.7033	88.84	372.44	80.7405	6.89	7.77	53.0014	215.72	265.96	55.2151
76		3	3.32	11.68	77.8667	211.4	203.32	49.0258	4.63	10.21	68.8005	212.36	193.32	47.6533
79		3	4.25	25.8	85.8569	191.36	339.8	63.9732	11.85	9.82	45.3161	232.16	236.92	50.5074
83		3	5.86	19.9	77.2516	238	184.04	43.6072	10.49	7.02	40.0914	274.56	199.48	42.0808
85		3	1.33	12.28	90.2278	159.76	321.24	66.7859	1.62	6.54	80.1471	193.92	260.24	57.3014
98		3	1.41	10.86	88.5086	166.12	331.08	66.5889	2.43	1.89	43.75	219.72	300.64	57.7754
124		3	1.82	15.51	89.498	300.88	220.8	42.3248	3.06	3.88	55.9078	240.12	254.56	51.4595
126		3	4.1	19.8	82.8452	171.84	263.72	60.5473	2.61	3.91	59.9693	300.64	191.72	38.939
128		3	5.09	13.6	72.7662	207.92	191.36	47.9263	1.88	4.65	71.2098	253.64	233.72	47.9563
140		3	2.74	18.53	87.118	235.32	203.2	46.3377	6.26	26.94	81.1446	204.84	250.28	54.9921
161		3	0.59	4.09	87.3932	185.08	271.8	59.4905	6.46	3.29	33.7436	not recorded	not recorded	not recorded
169		3	1.67	10.54	86.3227	not recorded	not recorded	not recorded	8.27	4.24	33.8929	323.64	125.8	27.9904
27	Fmr1-AAV	3	5.12	12.95	71.6657	190.12	267.12	58.4201	9.94	13.38	57.3756	215.72	212.52	49.6264
28		3	8.73	19.73	69.3254	166.32	304.76	64.6939	7.61	16	67.7679	190.56	290.12	60.3562
37		3	4.8	20.73	81.1986	243.28	270.6	52.6582	6.48	10.33	61.4515	194.68	319.64	62.1481
40		3	4.45	12.61	73.9156	189.32	267.04	58.5152	3.47	8.38	70.7173	110.2	334.08	75.1958
74		3	5.1	16.11	75.9547	195.2	247.4	55.897	4.72	10.47	68.9269	166.8	234.24	58.4081
105		3	2.01	21.23	91.3511	173.36	232.72	57.3089	2.06	8.89	81.1872	191.56	272.96	58.7617
119		3	1.46	10.16	87.4355	358	147.16	29.1314	3.99	15.95	79.99	219.24	266.2	54.8368
120		3	2.25	21.49	90.5223	293.36	172.88	37.0796	5.22	10.34	66.4524	258.56	193.24	42.7711
123		3	2.03	6.51	76.2295	315.76	188	37.3194	3.92	15.34	79.6469	355.36	126.4	26.2371
147		3	1.91	21.68	91.9033	377.12	128.6	25.4291	4.31	7.91	64.73	223.52	213.32	48.8325
148		3	1.54	11.54	88.2263	217.32	235.16	51.9714	4.5	8.43	65.1972	249.6	218.96	46.7304
149		3	1.18	16.31	93.2533	284.64	173.96	37.9328	2.7	6.25	69.8324	276	218.76	44.2154
Mean	WT-S		1.80917	14.0725	86.8931	206.5	264.96	55.965	3.41417	6.325	61.8298	217.263	253.573	53.8827
sem			0.346433	2.09882	2.59476	17.3714	20.0551	3.77549	0.521541	1.19405	5.57622	24.1907	24.5238	4.77239
Mean	Fmr1-S		3.0075	15.0042	83.9465	196.047	263.891	57.0316	5.5375	7.51333	55.5812	242.847	228.422	48.3519
sem			0.481507	1.64893	1.59391	16.2657	20.5065	3.65943	0.988403	1.91841	4.87304	12.4863	14.4116	2.72623
Mean	Fmr1-AAV		3.38167	15.9208	82.5818	250.317	219.617	47.1964	4.91	10.9725	69.4396	220.983	241.703	52.3433
sem			0.656084	1.48458	2.54106	21.2287	16.1297	3.77062	0.631393	0.973866	2.16165	17.6335	16.7262	3.54325

## Sheet: Results count
				SOCIAL RECOGNITION
Study : IP6844f grp1
						1st session						2nd session
				Nb of sniffings			Nb of entries			Nb of sniffings			Nb of entries		Activity - 1st session		Activity - 2nd session		Habituation	Habituation
Mouse label	Group	Nb/cage	Object grid	Congener grid	Social preference Nb of sniffing (%)	Object arm	Congener arm	Social preference Nb of entries (%)	Familiar congener grid	New congener grid	Social memory Nb of sniffing (%)	Familiar congener arm	New congener arm	Social memory Nb of entries (%)	Nb of entries	Distance moved	Nb of entries	Distance moved	Distance moved	Nb of entries
29	WT-S				#DIV/0!	14	12	46.1538			#DIV/0!	21	11	34.375	26	2093.99	32	2088.51	4363.5	85
30					#DIV/0!	49	20	28.9855			#DIV/0!	11	26	70.2703	69	1883.12	37	3282.66	3909.93	78
77					#DIV/0!	21	32	60.3774			#DIV/0!	12	20	62.5	53	1887.05	32	2169.24	4576.21	99
80					#DIV/0!	33	15	31.25			#DIV/0!	11	28	71.7949	48	1673.74	39	1711.33	2719.04	66
81					#DIV/0!	27	39	59.0909			#DIV/0!	31	25	44.6429	66	2130.68	56	2407.82	3474.43	82
82					#DIV/0!	32	25	43.8596			#DIV/0!	18	15	45.4545	57	1866.64	33	2576.83	3857.76	83
118					#DIV/0!	25	24	48.9796			#DIV/0!	28	19	40.4255	49	2349.28	47	2486.73	4518.78	103
125					#DIV/0!	12	14	53.8462			#DIV/0!	11	12	52.1739	26	2071.35	23	2334.83	3655.53	66
127					#DIV/0!	10	13	56.5217			#DIV/0!	19	23	54.7619	23	1500.27	42	2365.29	2889.53	55
141					#DIV/0!	17	5	22.7273			#DIV/0!	6	42	87.5	22	1427.59	48	1779.26	3198.73	59
142					#DIV/0!	11	18	62.069			#DIV/0!	16	13	44.8276	29	1411.93	29	1365.31	3117.26	74
143					#DIV/0!	13	19	59.375			#DIV/0!	16	18	52.9412	32	1953.62	34	1904.39	3614.3	74
75	Fmr1-S				#DIV/0!	13	32	71.1111			#DIV/0!	40	43	51.8072	45	3091.4	83	1728.37	3043.5	70
76					#DIV/0!	59	41	41			#DIV/0!	53	51	49.0385	100	3816.63	104	3709.27	4609.09	103
79					#DIV/0!	17	24	58.5366			#DIV/0!	22	31	58.4906	41	2491.74	53	2308.37	3876.8	86
83					#DIV/0!	34	14	29.1667			#DIV/0!	30	28	48.2759	48	2800.75	58	2586.5	3874.87	83
85					#DIV/0!	41	56	57.732			#DIV/0!	22	54	71.0526	97	3111.97	76	3595.62	5323.76	128
98					#DIV/0!	24	37	60.6557			#DIV/0!	18	26	59.0909	61	1802.52	44	2551.11	4462.67	106
124					#DIV/0!	17	17	50			#DIV/0!	23	17	42.5	34	1662.46	40	2037.03	2940.29	52
126					#DIV/0!	24	40	62.5			#DIV/0!	43	16	27.1186	64	2818.03	59	2923.13	4502.22	95
128					#DIV/0!	22	13	37.1429			#DIV/0!	30	36	54.5455	35	1955.6	66	2749.7	3277.18	63
140					#DIV/0!	31	12	27.907			#DIV/0!	28	29	50.8772	43	1805.76	57	2386.88	2901.59	72
161					#DIV/0!	13	25	65.7895			#DIV/0!				38	2156.34			2622.82	51
169					#DIV/0!						#DIV/0!	31	24	43.6364			55	3007.74	4120.13	74
27	Fmr1-AAV				#DIV/0!	39	46	54.1176			#DIV/0!	38	35	47.9452	85	2915.93	73	3605.4	2565.15	52
28					#DIV/0!	28	37	56.9231			#DIV/0!	24	36	60	65	2554.57	60	2929.27	3643.73	77
37					#DIV/0!	19	21	52.5			#DIV/0!	15	19	55.8824	40	1570.87	34	1788.92	2610.75	57
40					#DIV/0!	20	42	67.7419			#DIV/0!	17	23	57.5	62	1834.4	40	2513.77	3259.87	69
74					#DIV/0!	46	44	48.8889			#DIV/0!	33	40	54.7945	90	3034.42	73	3531.8	4845.49	107
105					#DIV/0!	19	24	55.814			#DIV/0!	24	28	53.8462	43	2236.42	52	1931.32	3824.12	84
119					#DIV/0!	30	21	41.1765			#DIV/0!	24	25	51.0204	51	2658.43	49	2343.02	2862.51	60
120					#DIV/0!	29	22	43.1373			#DIV/0!	27	30	52.6316	51	2419.87	57	2515.57	3525.12	77
123					#DIV/0!	17	20	54.0541			#DIV/0!	37	14	27.451	37	2124.71	51	2414.92	3530.58	67
147					#DIV/0!	33	16	32.6531			#DIV/0!	35	42	54.5455	49	2412.15	77	3054.47	3641.51	59
148					#DIV/0!	27	35	56.4516			#DIV/0!	28	13	31.7073	62	2697.54	41	1895.49	3724.75	82
149					#DIV/0!	37	36	49.3151			#DIV/0!	27	32	54.2373	73	2832.49	59	2623.44	4124.49	81
Mean	WT-S		#DIV/0!	#DIV/0!	#DIV/0!	22	19.6667	47.7697	#DIV/0!	#DIV/0!	#DIV/0!	16.6667	21	55.139	41.6667	1854.1	37.6667	2206.02	3657.92	77
sem			#DIV/0!	#DIV/0!	#DIV/0!	3.3934	2.68083	3.90418	#DIV/0!	#DIV/0!	#DIV/0!	2.11894	2.50756	4.42057	4.98229	85.8815	2.66951	142.964	178.298	4.22295
Mean	Fmr1-S		#DIV/0!	#DIV/0!	#DIV/0!	26.8182	28.2727	51.0492	#DIV/0!	#DIV/0!	#DIV/0!	30.9091	32.2727	50.5848	55.0909	2501.2	63.1818	2689.43	3796.24	81.9167
sem			#DIV/0!	#DIV/0!	#DIV/0!	4.17747	4.28123	4.52645	#DIV/0!	#DIV/0!	#DIV/0!	3.18364	3.79974	3.36166	7.08706	207.448	5.55111	181.823	243.089	6.65657
Mean	Fmr1-AAV		#DIV/0!	#DIV/0!	#DIV/0!	28.6667	30.3333	51.0644	#DIV/0!	#DIV/0!	#DIV/0!	27.4167	28.0833	50.1301	59	2440.98	55.5	2595.62	3513.17	72.6667
sem			#DIV/0!	#DIV/0!	#DIV/0!	2.60923	3.09284	2.59917	#DIV/0!	#DIV/0!	#DIV/0!	2.11581	2.76465	2.91588	4.93595	126.886	3.98577	172.12	185.146	4.40959
