# Supplementary material for: AAV‐delivered diacylglycerol kinase DGKk achieves long‐term rescue of fragile X syndrome mouse model
Source: EMBO Mol Med. 2022 Apr 4;14(5):e14649. doi: 10.15252/emmm.202114649 (PMC9081908; doi:10.15252/emmm.202114649)
Supplement: Supplementary file 7 — Source Data for Figure 4 [file EMMM-14-e14649-s006.zip › Source_data_Fig4/Raw_data_behavior/Group_4_PHPeB_4W_(subgroup2)/IP6844c-gp1+2-Circadian_Activity.xls]

## Sheet: activities & food-water distrib
					Circadian activity and food/water intake
Study : Getex-IP6844c Gr1+2
BACK ACTIVITY
Animal	Group	Nb/cage	Tot Hab	Tot Night	Tot Light	Tot 32H	12H	13H	14H	15H	16H	17H	18H	19H	20H	21H	22H	23H	24H	1H	2H	3H	4H	5H	6H	7H	8H	9H	10H	11H	12H	13H	14H	15H	16H	17H	18H	19H
291	WT-S	3	470	808	161	1439	241	84	43	22	27	12	41	0	169	152	164	87	32	61	21	28	7	7	71	9	46	15	11	21	1	0	19	3	18	1	6	20
313		4	462	1156	259	1882	233	89	60	7	12	14	47	5	163	221	153	55	139	71	170	7	18	1	45	113	105	37	24	40	5	6	10	0	7	21	4	0
315		4	1809	3572	1830	7302	796	341	165	84	62	172	189	91	344	397	320	343	418	131	390	49	275	140	348	417	384	285	99	135	103	169	121	140	90	79	70	155
316		4	298	341	101	743	181	71	25	2	7	0	12	3	91	41	20	77	40	22	4	0	4	4	2	36	40	10	4	9	0	0	26	0	1	4	5	2
317		2	1558	769	142	2481	331	444	291	41	120	55	276	12	511	57	34	20	13	26	7	34	8	0	14	45	32	2	4	21	22	0	18	8	0	7	4	24
335		4	1299	1113	184	2713	510	341	23	158	142	110	15	117	506	212	26	70	6	24	87	6	19	10	53	94	39	31	13	4	35	2	2	18	0	34	0	6
337		4	1208	2180	1465	4853	478	279	194	75	140	23	19	0	251	148	184	221	72	231	102	120	29	166	201	455	186	68	57	10	199	265	18	115	86	126	26	309
349		3	1871	3403	1715	7003	712	369	228	143	245	123	51	14	406	513	297	81	363	168	196	440	217	251	164	307	201	132	81	97	147	93	92	220	217	102	107	226
350		3	1472	1124	194	2917	360	146	139	115	251	149	312	127	533	245	81	27	91	3	12	4	15	4	106	3	80	15	7	12	4	5	14	9	17	15	0	16
357		3	2035	1960	199	4265	515	130	302	40	235	539	274	71	690	488	160	166	18	5	135	115	11	6	50	116	99	17	6	0	11	31	0	8	2	3	3	19
370		3	269	465	115	859	198	0	26	14	13	18	0	10	117	123	17	15	98	28	0	9	0	0	30	28	57	12	0	19	0	0	2	0	1	0	17	7
377		3	339	808	203	1350	190	65	30	17	31	3	3	0	172	55	73	127	13	174	21	19	0	43	27	84	101	17	10	0	15	0	14	1	15	7	0	23
216		3	592	1021	184	1811	380	83	47	61	4	17	0	14	216	167	94	110	109	88	3	0	112	30	32	60	96	0	6	0	0	48	0	17	5	0	3	9
219		3	469	1939	1026	3530	266	52	20	10	33	51	37	96	361	381	98	119	280	81	87	125	91	65	75	176	139	130	66	48	140	83	24	46	68	30	144	108
256		3	2334	1354	257	3975	843	334	312	324	299	75	147	30	472	258	88	107	60	38	60	15	11	14	99	132	81	58	12	4	6	0	53	11	7	0	21	4
260		3	322	714	179	1215	206	63	31	8	7	4	3	0	152	75	72	10	44	48	210	44	4	0	9	46	107	7	8	0	0	19	0	24	0	0	13	1
264		3	719	936	143	1815	421	59	124	41	22	43	9	17	142	219	122	73	139	69	24	1	4	88	6	49	65	5	16	13	11	1	17	0	5	7	3	0
271		3	522	1173	378	2073	310	59	79	35	14	0	25	0	332	152	91	86	229	28	35	8	25	0	123	64	127	11	18	20	71	6	19	0	76	6	0	24
347		3	1144	3713	1759	6698	390	238	236	51	96	58	75	82	442	373	271	191	586	257	29	471	216	53	450	374	240	36	265	155	95	216	116	128	49	164	105	190
348		3	584	599	130	1331	244	150	77	93	4	0	16	18	76	116	142	53	63	48	24	6	36	5	6	24	26	11	0	27	22	6	8	0	0	21	0	9
349		3	321	362	125	808	237	49	28	4	0	3	0	0	126	60	33	18	69	27	6	19	0	1	3	0	37	23	4	5	0	2	16	0	24	0	0	14
399		3	525	423	186	1138	289	87	43	62	0	9	35	4	69	28	37	49	23	16	106	0	16	7	50	22	26	3	12	11	13	3	16	0	93	0	1	8
400		3	1035	3098	238	4780	413	183	40	245	78	54	22	409	688	731	215	291	247	320	159	32	41	134	93	147	97	31	13	0	18	0	41	2	0	0	36	0
402		3	514	665	202	1407	420	43	51	0	0	0	0	26	244	133	70	34	9	56	15	10	0	20	48	26	60	36	0	6	11	0	49	6	9	0	20	5
279	Fmr1-S	1	2524	1641	261	4559	731	475	449	239	168	110	352	133	339	185	228	225	99	59	174	167	29	20	35	81	56	5	5	39	0	0	0	76	26	30	24	0
292		3	856	658	384	1914	424	172	95	56	8	13	88	16	127	89	90	22	14	122	17	17	5	20	4	131	214	26	31	24	0	38	4	3	41	0	0	3
293		3	280	218	61	563	131	65	13	9	2	0	60	4	54	8	31	8	3	46	42	4	4	3	2	13	13	3	2	11	10	2	5	0	0	3	0	12
314		4	588	508	92	1190	260	137	45	38	7	61	40	2	105	64	42	31	7	120	13	20	10	17	21	58	14	5	20	3	15	8	0	2	8	5	0	12
318		2	407	531	151	1091	212	20	37	25	21	0	92	2	189	29	75	32	8	26	109	6	14	0	25	18	72	2	0	22	2	5	0	10	0	10	0	28
336		4	1798	836	208	3136	366	452	249	146	258	227	100	294	367	130	27	19	40	39	12	64	57	3	5	73	30	27	33	14	12	15	52	6	3	5	5	6
338		4	2026	728	93	3081	524	248	306	458	260	147	83	234	305	33	111	49	34	98	16	0	19	20	22	21	20	6	5	17	0	26	0	1	3	11	0	4
369		3	594	638	60	1312	359	96	64	7	53	15	0	20	267	25	40	74	22	74	49	29	4	11	9	34	14	15	1	0	7	3	9	1	2	0	3	5
371		3	988	1066	301	2361	646	160	60	25	66	31	0	6	377	177	25	63	17	119	95	25	21	47	13	87	58	19	22	13	49	44	17	13	0	32	9	25
375		3	443	689	186	1327	279	21	32	21	40	25	25	9	279	77	52	29	66	41	17	21	0	21	6	80	61	11	5	4	29	15	5	0	31	14	5	6
376		3	1201	2390	120	3895	266	133	318	122	233	108	21	184	239	475	497	449	169	397	76	37	0	0	35	16	40	21	7	11	0	4	0	7	25	5	0	0
378		3	1275	741	224	2268	616	371	214	24	26	17	7	28	301	98	70	19	23	94	35	0	7	22	30	42	48	33	0	49	3	14	7	18	2	7	0	43
213		3	678	1068	216	1970	342	173	9	65	34	12	43	8	272	172	113	140	140	49	54	0	61	1	25	41	78	16	14	16	31	0	17	8	0	28	0	8
217		3	916	890	432	2347	755	91	33	7	4	16	10	109	137	99	122	14	50	100	36	31	18	22	143	118	66	45	39	0	81	16	41	5	15	62	62	0
218		3	691	1031	280	2012	414	177	11	38	25	25	1	10	252	211	75	26	158	75	19	12	96	14	46	47	59	50	23	13	3	16	11	14	23	8	56	4
254		3	794	3849	2906	7580	303	126	46	60	9	12	238	31	356	535	567	282	492	173	126	255	275	295	98	395	415	198	132	209	348	172	110	319	36	277	227	463
255		3	705	777	98	1588	429	176	50	37	3	6	4	8	255	66	34	103	25	120	86	10	10	2	53	13	26	6	15	1	8	17	8	17	0	0	0	0
258		3	805	1342	206	2364	437	174	101	52	7	8	26	11	309	187	90	121	85	164	4	97	200	10	10	65	80	8	10	4	38	4	0	24	0	4	13	21
358		3	362	630	536	1545	217	82	29	15	3	16	0	17	122	84	48	17	60	70	30	35	54	5	82	23	141	144	51	40	60	10	46	8	18	2	3	13
360		3	749	705	261	1725	483	115	35	30	14	8	64	10	182	101	81	113	27	80	70	8	12	21	10	0	76	4	9	50	26	0	0	32	2	0	62	0
365		3	813	1063	233	2111	492	127	139	39	11	0	5	2	250	142	153	63	82	21	0	155	1	17	0	179	40	43	10	20	13	9	43	0	14	2	0	39
398		3	526	972	351	1854	233	141	63	9	55	2	23	5	140	90	197	109	86	58	25	35	2	56	85	89	68	116	70	15	16	25	10	0	24	1	0	6
401		3	930	889	190	2017	472	144	78	97	43	90	6	8	216	212	69	89	113	18	6	13	34	11	10	98	42	21	17	29	15	9	23	0	16	13	5	0
406		3	455	696	227	1387	223	116	87	0	0	0	29	9	96	104	56	94	116	79	12	16	0	38	8	77	40	54	65	24	0	0	13	0	0	13	2	16
283	Fmr1-AAV	2	554	337	285	1200	313	119	24	27	12	5	54	24	54	31	40	23	3	50	4	0	46	0	9	77	55	18	11	30	0	75	0	0	26	3	1	66
285		2	805	550	90	1445	475	195	73	29	11	1	21	0	112	8	58	84	98	0	9	80	13	0	0	88	39	3	17	4	0	3	3	17	4	0	0	0
302		3	270	468	110	849	141	93	14	5	3	0	14	1	147	20	26	19	85	17	22	33	0	24	21	54	60	11	11	5	11	1	3	0	2	2	4	0
303		3	601	1678	354	2633	371	73	34	26	43	28	26	0	426	244	256	35	138	242	86	8	9	37	78	119	120	41	33	7	17	23	8	12	68	0	0	25
304		3	357	763	145	1272	189	64	56	6	11	3	28	7	260	145	14	80	103	25	34	42	3	13	4	40	72	7	13	0	30	2	4	0	12	0	5	0
339		1	717	814	127	1658	378	155	85	30	50	14	5	0	176	95	11	3	127	213	35	24	6	21	18	85	64	4	5	17	0	16	4	2	8	7	0	0
354		4	1127	1004	173	2476	329	156	92	101	141	172	136	172	207	140	132	87	137	119	49	25	48	14	24	22	24	16	14	20	6	47	2	2	16	0	19	7
355		4	2026	2945	2123	7118	768	297	282	118	284	154	123	24	340	264	317	143	265	218	229	388	328	96	47	310	182	229	62	178	300	201	136	195	38	108	343	151
356		4	618	1436	120	2178	283	160	75	44	15	18	23	4	332	234	207	148	113	120	78	35	20	11	74	64	45	12	10	12	5	2	5	6	1	16	0	6
365		4	435	980	163	1581	264	64	36	14	28	21	8	3	337	217	69	56	31	6	66	17	59	0	65	57	68	6	9	2	14	2	0	51	4	0	0	7
366		4	328	285	35	650	212	58	24	4	18	4	8	2	109	44	26	8	26	25	22	0	8	1	12	4	10	5	3	0	3	0	0	6	0	0	6	2
368		4	1823	1598	205	3848	589	298	220	147	274	245	50	222	622	145	227	145	95	71	28	10	24	58	62	111	93	6	16	6	0	9	47	0	7	17	4	0
200		3	441	811	175	1429	294	46	44	21	8	18	10	2	154	59	63	123	108	72	53	39	2	4	41	93	56	19	8	21	12	0	5	14	0	29	9	2
203		3	1267	2517	471	4271	568	422	45	49	7	133	43	16	330	348	145	236	412	420	151	23	35	211	7	199	161	49	26	64	72	14	12	0	8	44	6	15
208		3	352	1634	190	2223	171	59	70	22	9	9	12	47	201	152	253	216	149	180	122	100	12	164	42	43	72	13	1	14	25	8	19	0	13	8	15	2
276		3	445	1680	210	2335	274	66	24	25	20	26	10	0	366	358	250	105	67	293	116	45	6	0	13	61	52	10	0	28	0	19	0	3	0	80	2	16
285		3	362	896	202	1472	240	45	27	22	1	27	0	12	218	96	103	76	86	91	50	46	13	63	18	36	60	16	16	0	24	0	46	4	0	18	5	13
286		3	781	1354	467	2645	430	67	57	76	101	46	4	43	279	160	94	179	177	83	48	64	35	2	148	85	212	35	0	41	22	3	86	3	5	0	60	0
350		3	1073	1822	373	3300	572	359	75	43	0	24	0	32	351	351	149	40	50	195	107	45	6	200	202	126	87	56	73	7	20	5	32	0	11	4	5	73
352		3	581	1259	208	2069	298	129	49	54	18	10	23	21	348	42	136	66	121	50	225	174	19	20	21	37	45	0	60	17	22	5	6	22	5	3	0	23
353		3	461	692	215	1368	225	122	49	16	0	38	11	0	198	57	45	27	56	74	54	12	52	54	17	46	43	17	48	24	4	39	12	14	0	0	13	1
366		3	1769	3615	300	6028	498	224	267	126	309	192	153	344	454	394	239	253	515	585	364	148	141	123	200	199	193	24	14	15	14	14	3	15	0	3	0	5
386		3	973	620	137	1730	522	224	63	85	44	28	7	0	118	89	109	92	107	21	17	0	2	7	15	43	47	14	7	0	14	21	6	0	0	19	0	9
390		3	1763	3242	1188	6305	651	387	223	209	66	105	122	112	345	456	223	234	213	316	207	268	239	104	217	420	166	94	30	20	27	123	48	59	153	77	211	180
Mean	WT-S		923.792	1404	473.958	2849.5	381.833	156.625	108.917	68.8333	76.75	63.8333	67	47.75	303.042	222.708	119.25	101.25	131.708	84.1667	79.2917	65.0833	48.2917	43.7083	87.7083	117.792	102.958	41.3333	30.6667	27.375	38.7083	39.7917	28.9583	31.5	32.9167	26.125	24.5	49.125
sem			128.813	215.289	119.938	412.664	37.9435	26.0274	20.257	16.4191	19.2	23.028	19.7399	17.7806	38.872	36.0095	17.8159	17.645	30.6097	17.4867	19.0863	25.7377	15.939	13.5052	22.3975	27.3302	16.7684	12.8076	11.5672	8.58226	11.4901	15.1536	7.0342	11.8475	10.3979	9.16917	8.19774	17.2197
Mean	Fmr1-S		891.833	1023.17	336.542	2299.88	400.583	166.333	106.792	67.4583	56.25	39.5417	54.875	48.3333	230.667	141.375	120.542	91.2917	80.6667	93.4167	46.7917	44.0417	38.875	28.1667	32.375	74.9583	73.7917	36.5833	24.4167	26.1667	31.9167	18.8333	17.5417	23.5	12.0417	22.1667	19.8333	29.75
sem			110.895	150.815	114.261	292.961	34.3117	23.6143	23.5783	20.2509	16.9117	11.661	16.8034	16.5943	19.0306	25.8654	27.9945	20.8105	20.5264	15.6921	9.07037	12.9137	13.6088	11.9621	7.37107	16.4791	17.2759	9.99274	6.15998	8.48436	14.3957	7.07047	5.18183	13.2707	2.67806	11.4577	9.87562	19.0013
Mean	Fmr1-AAV		830.375	1375	336.083	2586.79	377.292	161.75	83.6667	54.125	61.375	55.0417	37.125	45.3333	270.167	172.875	133	103.25	136.75	145.25	90.6667	67.75	46.9167	51.125	56.4583	100.792	84.4167	29.375	20.2917	22.1667	26.75	26.3333	20.2917	17.7083	15.875	18.25	29.5	25.125
sem			109.406	186.147	90.4359	356.582	34.311	23.5391	16.0575	10.6658	19.2324	14.4224	9.51188	17.4239	26.9621	26.846	18.8955	15.587	23.9025	29.6818	18.0074	18.9858	16.3134	13.2861	13.5707	19.5779	11.566	9.70336	4.21199	7.43222	12.2944	9.55982	6.67042	8.32198	6.73766	6.0443	16.2579	9.68645
LOCOMOTOR ACTIVITY				(activité va et vient)
Animal	Group	Nb/cage	Tot Hab	Tot Night	Tot Light	Tot 32H	12H	13H	14H	15H	16H	17H	18H	19H	20H	21H	22H	23H	24H	1H	2H	3H	4H	5H	6H	7H	8H	9H	10H	11H	12H	13H	14H	15H	16H	17H	18H	19H
291	WT-S	3	234	394	102	730	114	58	22	14	8	4	14	0	74	56	62	74	20	30	10	10	6	4	38	10	28	10	4	12	2	0	16	4	6	2	6	12
313	0	4	314	540	194	1054	154	60	33	11	20	12	24	6	92	122	80	32	60	22	56	6	4	2	18	46	84	20	26	22	8	4	4	0	6	16	4	0
315	0	4	247	312	98	661	131	40	22	8	2	25	19	4	66	45	31	22	34	10	35	1	6	2	34	26	38	8	8	5	3	6	8	12	0	6	4	0
316	0	4	188	229	99	518	90	52	16	2	8	0	20	2	50	38	10	47	31	16	4	0	2	4	2	25	39	8	6	12	0	0	18	0	2	4	6	4
317	0	2	230	210	63	503	82	64	30	3	17	2	32	0	82	23	22	14	8	10	4	16	4	0	8	19	15	2	2	8	12	0	6	4	0	6	2	6
335	0	4	138	259	68	473	77	19	0	26	14	2	0	8	84	43	16	28	4	10	26	2	6	2	20	18	14	10	6	2	11	1	2	8	0	10	0	4
337	0	4	326	508	122	956	146	68	35	25	31	7	14	0	158	47	49	39	19	60	24	18	0	22	33	39	42	6	6	0	6	20	0	0	2	12	0	28
349	0	3	356	434	140	932	170	60	32	40	36	14	4	2	82	78	38	10	66	13	23	66	18	12	2	26	32	12	4	18	26	6	2	8	22	5	3	2
350	0	3	240	305	82	635	119	44	27	2	26	10	12	8	71	64	44	10	44	4	6	2	6	4	46	4	34	8	6	8	2	2	4	2	4	6	0	6
357	0	3	153	415	74	648	85	4	12	0	16	32	4	6	134	55	35	47	8	6	42	36	4	4	10	34	36	6	2	0	6	10	0	4	2	2	2	4
370	0	3	133	271	76	488	67	0	18	14	16	18	0	8	72	72	16	10	37	24	0	4	0	0	20	16	34	8	0	14	0	0	4	0	2	0	8	6
377	0	3	138	273	91	502	60	36	14	6	16	4	2	0	56	26	30	41	7	46	8	4	0	15	12	28	45	8	4	0	10	0	6	2	4	4	0	8
216	0	3	198	438	84	724	104	44	18	22	2	8	0	4	122	86	44	34	30	26	4	0	36	16	12	28	44	0	2	0	0	16	0	10	4	0	2	6
219	0	3	193	434	100	733	98	48	10	8	17	2	10	6	126	60	26	22	67	38	23	16	6	6	10	34	25	7	6	4	12	13	1	2	4	2	22	2
256	0	3	319	498	103	928	130	69	38	32	30	8	12	8	165	76	39	49	26	18	32	4	4	4	27	54	45	14	8	2	4	0	14	6	2	0	6	2
260	0	3	136	330	74	540	80	28	20	2	2	1	3	0	76	26	34	8	20	26	88	18	2	0	6	26	44	8	4	0	0	6	0	5	1	0	4	2
264	0	3	280	454	94	838	146	26	50	22	12	16	8	10	84	74	72	36	70	34	16	2	4	38	4	20	40	6	12	14	4	2	10	0	1	3	2	0
271	0	3	236	436	122	794	114	28	51	25	8	0	10	0	132	58	40	39	71	20	8	2	8	0	32	26	42	2	8	8	18	2	8	0	22	4	0	8
347	0	3	235	434	102	775	105	46	46	2	14	8	14	4	95	81	32	46	52	16	0	40	4	0	39	29	18	0	26	10	2	14	0	2	0	8	8	14
348	0	3	286	283	66	646	134	78	36	28	2	0	8	11	31	50	44	20	30	30	30	6	16	4	6	16	12	6	0	10	16	2	8	0	0	8	0	4
349	0	3	164	176	72	412	114	27	17	4	0	2	0	0	52	24	16	10	42	14	6	8	0	2	2	0	26	12	2	4	0	2	8	0	10	0	0	8
399	0	3	233	155	66	455	133	44	24	16	0	2	14	1	29	6	14	20	8	7	37	0	8	3	15	8	10	2	4	8	4	2	6	0	24	0	2	4
400	0	3	109	519	80	762	79	6	0	16	6	2	0	54	89	63	44	47	42	41	27	10	16	48	31	61	40	8	4	0	6	0	14	2	0	0	6	0
402	0	3	180	295	93	576	145	15	20	0	0	0	0	8	98	58	34	19	11	24	8	4	0	8	20	11	27	16	0	4	4	0	24	6	4	0	6	2
279	Fmr1-S	1	438	327	100	875	191	108	49	28	21	11	30	10	61	20	23	45	22	10	34	54	12	12	16	18	26	4	4	12	0	0	0	26	6	14	8	0
292	0	3	350	302	124	784	150	76	40	34	4	12	34	8	66	46	38	12	6	60	14	6	4	10	5	35	60	12	10	8	0	14	2	2	14	0	0	2
293	0	3	230	256	88	582	94	66	10	12	2	0	46	8	56	16	40	14	2	50	45	3	6	4	4	16	20	6	4	18	12	2	8	0	0	4	0	14
314	0	4	326	254	58	642	141	71	29	23	5	35	22	4	65	39	26	10	3	55	7	11	4	8	7	19	12	4	10	2	8	2	0	2	6	4	0	8
318	0	2	165	250	74	491	87	10	18	8	7	0	35	2	89	15	32	20	6	12	48	6	10	0	8	4	30	4	0	8	2	6	0	6	0	4	0	14
336	0	4	272	293	85	654	137	49	18	26	18	14	10	4	81	62	14	10	18	16	4	30	24	2	4	28	16	12	8	4	4	10	18	4	2	2	2	3
338	0	4	242	324	62	632	105	38	28	36	18	12	5	4	99	25	42	24	26	42	8	0	8	8	20	22	16	4	4	10	0	14	0	2	2	8	0	2
369	0	3	256	382	74	720	116	54	38	8	24	16	0	8	112	17	21	52	12	50	44	20	4	10	12	28	14	16	2	0	8	4	10	2	4	0	4	10
371	0	3	340	422	122	892	194	68	30	9	23	16	0	8	143	61	22	26	10	44	42	10	6	12	8	38	28	10	10	5	13	16	6	8	0	12	4	10
375	0	3	153	373	139	669	81	8	16	8	22	6	12	4	122	34	28	20	32	30	18	18	0	20	4	47	37	8	4	4	18	18	6	0	21	11	4	8
376	0	3	160	399	82	651	72	15	35	7	25	6	0	10	82	102	33	19	47	36	36	18	0	0	12	14	26	14	6	10	0	4	0	4	14	4	0	0
378	0	3	270	345	118	742	113	42	77	6	18	10	4	9	119	52	32	12	8	52	14	0	6	8	18	24	22	20	0	22	4	8	6	8	2	4	0	22
213	0	3	312	444	98	858	144	82	10	28	14	10	24	4	126	75	59	58	36	22	22	0	20	2	8	16	32	6	12	4	16	0	8	4	0	12	0	4
217	0	3	172	418	196	840	108	30	12	6	4	8	4	54	70	54	61	11	20	46	14	11	9	4	67	51	46	22	12	0	24	6	14	2	10	32	28	0
218	0	3	288	683	197	1176	163	73	6	13	15	16	2	8	174	136	48	22	88	44	18	14	68	14	20	37	49	34	14	10	2	12	8	10	16	8	30	4
254	0	3	298	704	160	1177	100	46	12	22	4	6	108	15	168	118	118	69	58	36	15	23	53	14	0	32	48	10	4	2	31	7	8	12	0	22	4	12
255	0	3	318	446	68	836	156	90	29	27	6	6	4	4	122	46	28	56	22	62	54	10	8	4	20	14	24	8	6	2	6	8	6	8	0	0	0	0
258	0	3	330	592	94	1022	161	81	44	26	4	4	10	6	166	74	44	48	28	72	4	30	82	4	6	34	40	4	4	2	14	2	0	12	0	2	4	10
358	0	3	296	423	114	851	152	90	24	14	4	12	0	18	102	72	40	18	36	37	18	23	15	0	53	9	20	14	12	4	10	0	29	5	8	2	0	10
360	0	3	234	240	88	564	122	44	18	12	8	6	24	2	66	38	28	26	10	24	30	4	6	4	4	0	24	2	4	8	12	0	0	14	2	0	22	0
365	0	3	344	591	149	1086	183	69	62	20	8	0	2	2	136	110	98	22	40	10	0	74	2	10	0	89	31	22	6	14	10	6	30	0	6	2	0	22
398	0	3	345	376	148	874	139	99	48	10	36	1	12	5	105	39	60	38	29	12	10	16	2	16	8	41	37	20	23	12	8	20	6	0	16	2	0	4
401	0	3	350	377	91	826	148	56	44	37	21	40	4	8	65	73	48	37	53	14	7	11	18	8	4	39	19	8	14	14	8	6	6	0	6	8	2	0
406	0	3	332	475	176	990	157	92	64	1	0	0	18	7	66	67	44	64	76	58	8	18	0	26	6	42	39	35	42	22	0	0	10	0	0	12	2	14
283	Fmr1-AAV	2	335	180	124	651	173	76	24	16	6	4	36	12	31	19	22	14	2	24	4	0	24	0	6	34	30	8	4	14	0	26	0	0	14	2	2	24
285	0	2	276	190	44	510	140	78	28	12	6	2	10	0	36	6	22	26	36	0	4	24	8	0	0	28	12	4	10	2	0	2	2	8	4	0	0	0
302	0	3	198	304	78	582	101	61	12	8	4	0	12	2	94	13	21	12	52	14	16	22	0	14	16	30	40	6	8	2	8	2	4	0	2	2	4	0
303	0	3	202	657	137	996	106	32	16	14	14	8	12	0	180	106	92	16	50	82	30	6	6	12	28	49	51	16	14	4	6	6	4	4	20	0	0	12
304	0	3	194	412	90	702	92	38	30	6	8	4	16	6	144	84	12	42	50	13	23	18	2	6	2	16	34	6	12	0	16	2	5	1	10	0	4	0
339	0	1	256	324	66	646	124	60	28	10	22	8	4	0	73	41	6	2	36	91	9	6	4	6	6	44	26	4	6	2	0	12	2	2	4	8	0	0
354	0	4	349	309	68	736	147	60	32	42	38	24	6	10	64	29	20	16	54	56	22	10	11	7	12	8	12	10	4	8	4	14	2	2	6	0	4	2
355	0	4	315	316	128	761	153	55	33	15	26	17	16	2	74	42	20	12	15	38	15	28	30	6	2	34	20	16	6	7	27	0	16	20	0	2	10	4
356	0	4	256	851	154	1263	120	46	25	31	10	10	14	2	119	83	95	74	78	86	86	42	24	10	70	84	66	16	14	12	8	4	6	6	2	14	0	6
365	0	4	186	394	76	658	94	26	22	12	16	12	4	2	157	65	40	18	14	4	22	10	26	0	20	18	26	6	4	2	8	2	0	20	2	0	0	6
366	0	4	185	212	58	457	103	30	26	4	16	2	4	2	72	24	12	6	18	26	28	0	10	2	12	2	18	8	6	0	6	0	0	10	0	0	6	4
368	0	4	195	499	102	804	119	36	24	2	6	8	0	8	135	58	75	60	41	28	14	6	6	18	24	34	46	4	10	2	0	4	22	0	4	8	2	0
200	0	3	234	460	108	804	130	40	28	18	4	8	6	2	76	34	36	72	75	37	30	16	2	2	15	65	32	10	6	10	8	0	4	12	0	18	6	2
203	0	3	270	752	173	1203	103	49	18	22	2	56	20	8	154	120	66	83	46	67	52	8	18	74	3	61	60	22	10	18	22	6	6	0	4	18	2	5
208	0	3	218	719	134	1098	104	38	32	16	12	10	6	27	129	70	110	119	75	44	37	30	6	45	29	25	48	8	2	12	14	4	16	0	10	6	12	2
276	0	3	312	1142	184	1638	172	56	24	20	12	22	6	0	242	260	158	86	52	170	82	36	6	0	8	42	56	8	0	20	0	20	0	4	0	64	2	10
285	0	3	194	350	100	650	126	32	14	10	2	10	0	6	89	35	54	26	26	26	30	14	7	21	7	15	32	8	6	0	8	0	20	2	0	8	4	12
286	0	3	322	513	178	1030	150	30	40	40	42	16	4	17	123	68	40	73	51	34	14	20	10	2	44	34	82	18	0	12	10	2	26	1	7	0	20	0
350	0	3	502	1117	233	1870	231	194	37	28	0	12	0	18	198	178	92	28	32	116	74	36	6	136	140	81	59	41	37	6	11	3	24	0	6	2	2	42
352	0	3	248	422	108	790	128	52	18	26	8	6	10	12	114	14	50	24	38	14	62	64	10	10	9	13	30	0	22	8	8	2	4	16	4	2	0	12
353	0	3	250	256	90	596	141	49	16	14	0	22	8	0	58	24	18	8	22	34	20	4	21	19	8	20	18	8	18	12	3	11	6	6	0	0	6	2
366	0	3	326	423	97	876	168	39	38	19	27	14	21	30	62	53	42	73	45	55	26	6	34	7	11	9	35	12	8	4	10	10	2	10	0	4	0	2
386	0	3	350	164	69	583	200	84	26	22	4	10	4	0	35	29	23	11	16	10	8	0	2	4	4	22	24	6	2	0	8	12	4	0	0	8	0	5
390	0	3	309	376	142	827	152	51	49	27	6	8	16	0	87	65	44	16	31	21	17	29	8	2	18	38	6	39	14	6	12	13	0	6	16	1	10	19
Mean	WT-S		219.417	358.417	94.375	678.458	111.542	40.1667	24.625	13.6667	12.625	7.45833	9.33333	6.25	88.3333	55.4583	36.3333	30.1667	33.625	22.7083	21.5417	11.4583	6.66667	8.33333	18.625	25.1667	33.9167	7.79167	6.25	6.875	6.5	4.5	6.79167	3.20833	5.08333	4.08333	3.875	5.5
sem			14.1324	23.2149	5.90223	36.3248	6.12135	4.43294	2.80644	2.35035	2.14241	1.71943	1.76281	2.20527	7.32419	5.1464	3.58674	3.44505	4.44769	2.82681	4.19885	3.2072	1.63595	2.48595	2.73054	3.01606	3.15592	0.985362	1.37426	1.27022	1.35133	1.19176	1.32011	0.724767	1.47309	0.88243	0.959907	1.22917
Mean	Fmr1-S		284.208	404	112.708	809.75	133.917	60.7083	31.7083	17.5417	12.9583	10.2917	17.0833	8.83333	102.542	57.9583	42.7917	30.5417	28.6667	37.25	21.4167	17.0833	15.2917	8.33333	13.0833	29.0417	29.8333	12.4583	8.95833	8.20833	8.75	6.875	7.54167	5.45833	5.625	7.04167	4.75	7.20833
sem			14.6771	26.3743	8.3485	38.0716	6.97249	5.68671	3.87274	2.18938	1.93974	2.02384	4.77801	2.11762	7.45833	6.76481	4.86893	3.8074	4.63941	3.81466	3.2737	3.49167	4.40745	1.33876	3.22463	3.80383	2.54998	1.85915	1.7952	1.31323	1.62883	1.23844	1.68753	1.2525	1.29494	1.56904	1.79699	1.37654
Mean	Fmr1-AAV		270.083	472.583	114.208	863.792	136.542	54.6667	26.6667	18.0833	12.125	12.2083	9.79167	6.91667	106.083	63.3333	48.75	38.2083	39.7917	45.4167	30.2083	18.125	11.7083	16.7917	20.5833	33.5833	35.9583	11.8333	9.29167	6.79167	8.20833	6.54167	7.29167	5.41667	4.79167	6.95833	4	7.125
sem			15.2526	55.4686	9.45239	70.644	7.07388	6.85821	1.81845	2.10926	2.32839	2.3031	1.68967	1.75792	11.0344	11.7467	7.72706	6.67626	4.09709	8.16428	4.85439	3.22822	1.98041	6.18758	6.08601	4.45993	3.90442	2.05774	1.64898	1.19628	1.38441	1.39614	1.70302	1.28666	1.13728	2.72766	1	1.99121
FRONT ACTIVITY
Animal	Group	Nb/cage	Tot Hab	Tot Night	Tot Light	Tot 32H	12H	13H	14H	15H	16H	17H	18H	19H	20H	21H	22H	23H	24H	1H	2H	3H	4H	5H	6H	7H	8H	9H	10H	11H	12H	13H	14H	15H	16H	17H	18H	19H
291	WT-S	3	1188	2440	704	4353	547	245	148	94	83	26	45	21	420	290	354	447	120	156	106	87	122	52	224	62	116	64	33	69	39	9	154	30	42	34	25	89
313	0	4	1744	4319	2264	8430	421	324	510	100	130	144	115	103	504	616	386	264	523	204	620	141	107	149	330	475	428	245	206	120	195	128	211	72	195	153	228	83
315	0	4	551	795	215	1566	342	86	43	15	4	42	19	5	174	145	109	46	58	27	83	3	8	2	91	49	77	15	14	15	2	20	28	21	0	10	13	0
316	0	4	614	1977	1123	3735	253	137	96	9	57	9	53	21	322	194	133	279	247	210	51	26	104	86	109	216	271	116	50	82	31	105	109	68	27	53	174	37
317	0	2	535	1786	957	3278	270	144	33	4	40	4	40	0	141	298	116	59	234	116	115	230	96	35	156	190	199	38	42	70	86	28	168	108	5	65	63	85
335	0	4	319	1542	1147	3012	161	63	0	78	16	1	0	4	110	119	73	338	37	97	259	71	110	29	143	156	144	107	83	80	128	27	17	135	120	109	108	89
337	0	4	650	1313	257	2220	308	122	78	54	43	21	24	0	410	102	132	110	46	171	50	45	0	52	107	88	65	9	14	0	23	47	0	0	4	28	0	67
349	0	3	637	836	257	1736	327	96	73	73	47	14	7	6	182	126	77	11	117	20	51	107	45	35	4	61	56	27	6	54	35	8	5	15	39	3	4	5
350	0	3	348	2690	2117	5167	199	49	47	8	25	6	14	12	117	294	372	254	293	177	90	135	236	117	415	190	279	108	104	86	25	178	277	136	161	184	252	327
357	0	3	270	2485	596	3365	173	3	16	0	21	51	6	14	406	119	155	256	202	95	324	414	61	101	162	190	174	39	38	13	42	95	6	20	82	15	12	60
370	0	3	257	1831	1304	3415	149	0	32	26	22	28	0	23	200	230	36	26	201	215	117	43	104	23	328	308	232	143	66	156	18	57	56	257	51	57	125	86
377	0	3	1484	3412	1779	6681	385	306	282	72	195	98	146	6	482	311	335	223	219	456	157	174	85	283	301	386	383	206	240	25	116	16	208	98	136	127	86	138
216	0	3	962	3669	1308	5978	366	220	132	166	28	38	12	39	661	540	436	278	352	282	105	35	336	293	142	209	251	13	106	27	12	132	1	188	193	163	57	165
219	0	3	232	390	87	714	114	67	11	8	25	1	6	5	140	51	18	18	55	38	17	10	4	4	6	29	22	5	3	3	9	11	1	1	3	1	25	3
256	0	3	574	3145	1266	4989	239	134	54	52	60	11	24	4	569	318	351	339	177	206	224	152	69	82	212	446	274	113	90	102	49	49	210	106	35	60	94	84
260	0	3	618	1431	312	2362	382	121	85	12	9	4	5	1	347	114	143	32	68	99	409	91	5	3	28	92	142	27	39	4	2	17	5	19	25	1	23	8
264	0	3	1144	1753	284	3214	616	128	193	88	36	52	31	33	352	248	200	205	348	100	54	8	13	127	13	85	94	19	42	37	17	9	22	3	4	16	18	3
271	0	3	1939	3352	1438	6750	778	312	380	214	132	9	114	21	664	464	287	290	423	209	177	127	56	20	359	276	324	67	100	80	165	96	96	9	161	36	162	142
347	0	3	296	571	99	968	165	46	55	2	12	5	11	2	152	117	36	47	94	14	0	40	2	0	43	26	14	0	37	5	3	14	0	1	0	7	5	13
348	0	3	2600	3932	1740	8407	857	598	539	163	126	22	295	135	322	611	380	344	456	455	318	186	447	92	142	179	168	209	9	280	223	105	123	12	44	267	88	212
349	0	3	1318	1957	898	4191	573	314	222	97	62	28	22	18	349	349	195	144	271	187	76	183	16	47	84	56	213	115	24	44	80	27	91	20	97	9	20	158
399	0	3	1137	1570	654	3367	462	197	252	47	10	2	167	6	278	47	269	144	100	95	270	48	123	30	71	95	141	23	25	75	34	21	64	7	152	6	11	95
400	0	3	297	2676	970	4075	243	15	0	31	7	1	0	132	279	174	122	138	184	225	173	108	121	323	431	398	280	108	109	37	82	5	107	33	4	99	69	37
402	0	3	1605	3572	2656	7925	409	467	326	134	85	65	119	92	410	619	203	244	231	294	345	65	145	280	487	249	456	433	113	152	170	56	398	269	195	83	142	189
279	Fmr1-S	1	1049	538	192	1795	509	222	122	59	36	28	73	16	130	18	29	43	35	11	41	72	22	26	53	58	73	20	9	22	0	1	0	41	4	11	9	2
292	0	3	1849	2643	1365	5955	716	490	188	165	54	56	180	98	414	275	272	151	77	456	165	168	64	117	155	329	388	116	103	104	12	112	74	48	252	29	37	90
293	0	3	318	292	94	709	154	107	8	8	2	0	39	5	81	12	35	14	2	53	66	2	4	3	2	18	23	6	5	13	17	2	13	0	0	3	0	12
314	0	4	1014	2314	979	4340	459	155	78	51	14	136	121	33	414	191	267	104	119	344	255	128	51	126	104	211	112	32	81	30	48	166	30	13	72	213	7	175
318	0	2	1195	2893	1545	5689	530	230	187	32	71	0	145	56	538	136	367	289	102	254	563	108	146	71	155	164	321	114	83	209	37	141	51	119	3	183	92	192
336	0	4	299	561	192	1054	165	50	11	15	31	19	8	2	121	95	17	18	37	29	16	70	52	8	14	84	27	29	22	11	13	26	28	5	10	5	8	8
338	0	4	660	1966	1070	3717	302	117	64	86	31	42	18	21	398	103	309	160	124	197	55	18	98	61	308	135	80	87	109	95	21	135	26	131	162	65	58	101
369	0	3	1270	2649	2151	6189	318	262	275	92	163	147	13	119	373	122	194	224	95	276	390	254	123	116	157	325	127	258	82	118	290	168	295	67	195	115	176	260
371	0	3	1573	2264	1723	5643	435	350	161	49	278	220	80	83	400	132	70	105	173	238	263	224	76	158	207	218	247	205	97	73	178	206	93	158	20	206	53	187
375	0	3	864	1479	286	2662	243	147	190	81	125	19	59	33	429	249	158	145	205	60	38	34	5	43	16	97	74	24	15	7	41	27	17	4	26	21	6	24
376	0	3	358	2519	2948	5846	183	21	68	11	71	4	0	21	219	281	51	66	211	99	541	184	112	164	273	318	512	365	308	195	129	149	113	282	458	153	125	159
378	0	3	921	2523	2010	5585	345	62	199	27	88	161	39	131	503	313	90	177	194	412	170	23	58	144	195	244	293	209	58	182	103	105	193	201	107	168	85	306
213	0	3	962	3669	1308	5978	366	220	132	166	28	38	12	39	661	540	436	278	352	282	105	35	336	293	142	209	251	13	106	27	12	132	1	188	193	163	57	165
217	0	3	232	390	87	714	114	67	11	8	25	1	6	5	140	51	18	18	55	38	17	10	4	4	6	29	22	5	3	3	9	11	1	1	3	1	25	3
218	0	3	574	3145	1266	4989	239	134	54	52	60	11	24	4	569	318	351	339	177	206	224	152	69	82	212	446	274	113	90	102	49	49	210	106	35	60	94	84
254	0	3	618	1431	312	2362	382	121	85	12	9	4	5	1	347	114	143	32	68	99	409	91	5	3	28	92	142	27	39	4	2	17	5	19	25	1	23	8
255	0	3	1144	1753	284	3214	616	128	193	88	36	52	31	33	352	248	200	205	348	100	54	8	13	127	13	85	94	19	42	37	17	9	22	3	4	16	18	3
258	0	3	1939	3352	1438	6750	778	312	380	214	132	9	114	21	664	464	287	290	423	209	177	127	56	20	359	276	324	67	100	80	165	96	96	9	161	36	162	142
358	0	3	1397	1252	257	3042	503	192	178	85	110	276	53	136	250	299	107	84	207	77	23	48	23	0	123	11	37	43	34	8	15	0	69	9	23	3	0	16
360	0	3	1650	1937	1908	5557	387	320	120	152	275	168	228	62	288	169	136	253	124	82	309	261	120	95	46	54	299	105	160	239	128	264	82	252	96	25	152	106
365	0	3	2300	4200	2425	9118	648	427	381	303	217	231	93	193	569	750	401	208	427	295	102	402	140	260	127	519	287	269	88	238	194	206	320	65	217	170	170	201
398	0	3	955	1052	1302	3329	413	222	134	29	99	1	57	20	354	102	132	95	62	28	22	34	2	53	20	148	157	61	106	150	110	156	120	12	146	92	10	182
401	0	3	1329	2200	1260	4929	319	271	257	184	97	136	65	140	245	187	173	288	304	130	174	146	197	121	60	175	281	91	138	100	48	116	47	49	130	93	90	77
406	0	3	865	2475	559	3933	369	239	176	6	0	0	75	34	455	292	263	282	435	207	84	154	27	98	52	126	180	100	135	59	0	0	19	0	0	24	10	32
283	Fmr1-AAV	2	2093	3165	2064	7525	672	330	215	222	133	87	434	203	321	206	339	301	207	446	165	180	293	125	222	360	300	213	85	225	74	453	86	53	168	122	91	194
285	0	2	1403	2082	1051	4536	541	356	205	106	55	14	126	0	330	68	186	229	360	87	57	240	93	18	82	332	193	36	184	95	11	116	25	138	100	67	44	42
302	0	3	1263	3152	1851	6308	310	176	276	187	91	82	141	42	442	176	214	179	376	383	203	369	64	231	287	228	427	108	200	140	159	78	88	148	87	95	108	213
303	0	3	1528	3281	1885	6733	514	218	200	166	197	119	114	39	544	408	324	114	258	476	261	199	77	173	201	246	299	156	212	157	198	171	53	96	194	93	10	246
304	0	3	2378	4111	2436	9104	732	454	330	267	191	172	232	179	964	559	232	528	429	108	294	252	64	179	123	379	498	231	215	115	217	239	151	124	300	105	156	85
339	0	1	1770	3032	1442	6344	729	397	181	112	211	81	59	100	665	369	162	95	321	519	155	74	52	117	104	399	301	83	141	38	91	234	83	25	127	122	77	120
354	0	4	729	541	164	1446	384	157	73	49	44	18	4	12	88	37	26	15	67	112	47	39	26	29	31	24	24	18	17	17	21	15	3	6	21	3	12	7
355	0	4	637	812	336	1790	309	132	57	26	48	33	32	5	183	85	48	27	37	107	65	52	88	11	5	104	19	44	21	28	57	0	56	44	0	18	34	15
356	0	4	860	3903	2155	6923	499	118	78	71	40	26	28	5	356	185	270	393	418	337	343	388	233	182	240	558	471	136	272	164	174	124	232	92	62	248	102	78
365	0	4	217	534	87	839	96	43	23	11	24	16	4	1	202	105	49	29	11	4	31	11	21	0	41	30	25	14	5	3	7	2	0	25	1	0	0	5
366	0	4	1450	2033	1574	5123	424	159	222	168	222	105	150	66	309	178	141	148	140	337	174	132	166	66	180	62	399	47	74	10	147	116	115	263	137	7	97	162
368	0	4	258	3446	2054	5765	190	32	22	2	4	8	0	7	322	150	240	326	409	212	416	125	210	323	322	391	362	220	178	184	61	198	218	65	136	189	123	120
200	0	3	1665	3071	1372	6133	656	359	307	145	53	83	62	25	454	174	234	368	378	235	303	179	97	126	195	328	222	88	128	127	168	25	75	194	70	124	94	57
203	0	3	500	1368	310	2200	166	36	53	67	40	102	36	22	307	216	176	95	46	88	100	55	42	103	10	130	91	24	61	43	34	17	15	0	3	14	4	4
208	0	3	2214	3797	1814	8038	885	495	288	276	124	78	68	213	891	385	490	442	351	144	167	110	18	291	291	217	416	125	82	114	180	188	129	25	148	94	145	168
276	0	3	1561	3224	2041	6865	483	315	264	138	109	156	96	39	481	470	293	350	166	321	381	147	62	68	175	310	276	142	148	185	21	283	65	72	29	446	179	195
285	0	3	1428	2556	1490	5521	598	373	135	132	64	116	10	47	457	149	311	251	117	298	197	191	105	170	91	219	257	101	49	16	106	121	186	98	45	177	73	261
286	0	3	2197	3354	2384	8249	805	485	296	185	188	188	50	314	547	237	358	260	355	284	119	265	88	138	434	269	323	402	52	244	215	21	236	135	114	91	372	179
350	0	3	1675	4133	923	6815	674	578	188	99	12	122	2	84	654	567	348	148	145	413	279	190	45	491	517	336	186	135	121	59	42	31	117	4	58	32	41	97
352	0	3	1418	4401	1804	7801	558	325	159	133	84	90	69	178	637	334	519	277	332	236	406	553	173	176	257	501	353	46	184	181	200	73	82	225	102	74	34	250
353	0	3	293	355	116	764	159	50	26	19	0	32	7	0	119	25	19	7	26	37	20	5	33	33	11	20	30	13	20	17	2	19	4	4	1	0	5	1
366	0	3	1140	1015	1624	3831	551	190	107	120	90	31	51	52	117	138	99	286	117	118	26	8	58	5	16	27	101	113	203	143	121	164	156	161	83	177	102	100
386	0	3	1169	754	1266	3220	390	280	164	186	18	69	62	31	138	67	39	46	53	32	67	40	70	44	64	94	210	114	81	38	85	169	65	118	63	197	29	97
390	0	3	940	1365	966	3271	475	176	135	70	16	33	35	0	256	202	163	55	219	64	85	85	14	4	53	165	12	328	131	62	236	44	0	18	50	6	17	62
Mean	WT-S		888.292	2226.83	1018	4162.42	364.125	174.75	150.292	64.4583	53.125	28.4167	53.125	29.2917	332.958	270.667	204.917	189	210.667	172.833	174.625	105.375	100.625	94.375	182.833	187.958	200.125	93.7083	66.375	67.3333	66.0833	52.5	98.2083	67.8333	73.9583	66.0833	75.1667	90.625
sem			128.927	226.808	147.174	456.857	39.937	30.6266	32.0899	12.0994	10.0593	7.05129	14.675	8.45394	33.6506	36.9343	26.3334	25.6381	27.73	23.9282	30.1525	18.6299	21.9877	20.5221	29.5463	27.5573	24.9522	20.499	12.3004	13.0097	13.491	9.96588	21.3797	16.2886	14.5264	14.3008	14.9148	16.2865
Mean	Fmr1-S		1055.62	2062.38	1123.38	4295.79	395.542	202.75	152.167	82.2917	85.5	73.2917	64.0833	54.4167	371.417	227.542	187.75	161.167	181.5	174.25	177.625	114.708	75.125	91.375	117.792	182.125	192.708	99.0833	83.875	87.75	68.25	95.5833	80.2083	74.25	97.5833	77.3333	61.125	105.625
sem			111.13	213.312	166.52	429.334	36.0758	24.2667	20.733	15.8483	16.2647	17.6804	12.008	11.0225	33.76	34.9834	26.0192	21.0729	27.2516	25.8099	33.3205	20.3344	15.7702	15.8913	20.8126	27.316	26.9236	19.6229	13.3182	15.9018	15.7212	16.1341	18.3992	17.5475	22.799	15.1818	12.0763	18.3959
Mean	Fmr1-AAV		1282.75	2478.54	1383.71	5214.33	491.667	259.75	166.833	123.208	85.75	77.5417	78	69.3333	407.667	228.75	220	207.042	222.417	224.917	181.708	162.042	91.3333	129.292	164.667	238.708	241.458	122.375	119.333	100.208	109.458	120.875	93.3333	88.875	87.4583	104.208	81.2083	114.917
sem			128.732	269.603	150.634	508.382	43.3947	32.3924	19.8023	15.5309	14.4359	10.5343	19.3557	17.3922	48.0351	32.0712	28.2266	30.3976	29.4776	31.4404	25.8727	27.5446	14.8385	24.2797	28.265	31.7676	31.3843	20.1819	15.3418	15.1538	15.7115	22.4797	14.9221	15.1058	14.5796	20.8317	16.4977	17.1225
REARS ACTIVITY
Animal	Group	Nb/cage	Tot Hab	Tot Night	Tot Light	Tot 32H	12H	13H	14H	15H	16H	17H	18H	19H	20H	21H	22H	23H	24H	1H	2H	3H	4H	5H	6H	7H	8H	9H	10H	11H	12H	13H	14H	15H	16H	17H	18H	19H
291	WT-S	3	212	819	127	1160	102	73	17	2	2	1	15	2	169	149	162	110	52	58	11	16	7	3	75	7	40	17	3	11	1	0	21	1	11	1	7	14
313	0	4	225	944	252	1421	145	40	18	1	3	4	14	0	262	187	135	38	122	18	70	0	6	2	24	80	147	12	22	24	2	2	10	0	7	25	1	0
315	0	4	388	492	100	982	251	81	23	5	0	19	9	2	124	112	83	29	26	8	33	0	0	0	48	29	42	4	9	8	4	9	5	8	0	8	3	0
316	0	4	204	488	152	847	104	51	28	1	8	0	12	3	75	52	20	110	82	30	6	0	5	10	9	89	83	9	2	13	0	0	25	1	0	10	7	2
317	0	2	263	313	94	670	152	49	24	1	13	1	23	0	100	44	31	20	11	19	5	21	6	0	17	39	18	1	7	12	10	0	13	7	0	12	2	12
335	0	4	190	292	65	547	124	34	0	23	9	0	0	0	70	30	22	38	3	14	40	0	13	1	33	28	13	11	0	0	19	0	0	13	0	5	1	3
337	0	4	319	612	159	1090	175	58	40	11	25	7	3	0	243	50	46	43	12	88	11	20	0	32	38	29	68	1	3	0	6	26	0	0	3	18	0	34
349	0	3	354	658	149	1161	202	61	36	21	27	5	2	0	170	101	30	5	104	14	20	103	35	17	8	51	47	7	8	12	25	2	0	13	29	2	4	0
350	0	3	204	521	95	822	116	25	29	4	20	1	9	2	106	136	73	17	66	1	9	6	8	4	87	8	44	3	5	6	5	4	2	3	8	8	0	7
357	0	3	116	523	87	726	73	2	9	0	8	22	2	0	202	65	33	48	2	2	71	44	6	0	20	30	52	4	1	0	7	13	0	5	0	3	0	2
370	0	3	112	465	155	734	79	1	9	2	7	14	0	2	150	100	4	0	75	52	0	2	0	0	39	43	72	5	0	24	0	0	6	2	4	0	33	9
377	0	3	184	555	149	888	107	37	10	4	20	0	6	0	176	60	47	84	5	51	3	6	1	31	23	68	91	6	6	0	13	0	5	0	7	5	0	16
216	0	3	139	1048	163	1354	74	27	11	25	1	1	0	4	346	190	119	100	64	48	0	0	101	24	15	41	88	1	3	0	0	37	0	15	8	0	1	10
219	0	3	197	596	153	955	130	43	10	5	6	2	1	9	222	95	14	16	108	40	16	13	7	5	9	51	45	12	6	2	14	17	3	5	8	0	39	2
256	0	3	286	1121	132	1539	167	62	19	16	15	0	7	0	353	241	114	97	51	17	62	5	5	8	60	108	69	18	6	3	0	0	22	5	2	0	5	2
260	0	3	134	592	90	816	98	21	10	3	1	1	0	0	157	40	72	4	24	31	211	25	1	0	1	26	64	7	6	0	0	1	0	5	0	0	7	0
264	0	3	292	857	131	1292	191	22	54	8	0	15	2	12	137	125	103	76	186	52	24	0	0	99	0	55	64	2	20	17	1	5	16	0	0	5	1	0
271	0	3	321	1123	278	1722	180	47	47	26	10	0	11	0	415	206	79	59	173	32	11	1	11	0	85	51	115	3	12	15	62	1	22	0	36	1	0	11
347	0	3	225	622	112	959	150	30	22	0	5	8	10	0	189	105	18	49	126	7	0	51	0	0	48	29	17	0	41	5	2	23	0	0	0	9	8	7
348	0	3	352	340	85	780	192	108	30	15	4	0	3	3	28	104	60	20	46	29	5	0	23	3	1	21	18	7	0	21	20	1	5	0	0	9	0	4
349	0	3	226	375	112	713	168	34	16	5	1	2	0	0	130	46	46	15	68	25	6	24	0	3	6	6	57	13	0	4	0	1	13	1	14	0	0	9
399	0	3	269	309	102	680	180	30	36	8	0	2	13	0	101	13	24	25	10	22	70	5	5	1	22	11	21	0	7	12	5	2	15	0	37	0	0	3
400	0	3	155	975	163	1404	117	8	0	27	2	1	0	111	209	96	36	52	42	61	25	10	21	128	131	164	105	12	2	1	3	0	24	1	0	0	15	0
402	0	3	302	539	140	989	247	29	26	0	0	0	0	8	225	129	44	15	16	27	6	0	0	12	48	17	52	30	0	1	2	0	30	6	1	0	17	1
279	Fmr1-S	1	544	630	177	1355	278	111	53	16	23	24	39	4	136	28	56	70	54	18	107	95	10	11	16	29	62	9	7	15	0	0	1	51	11	14	5	2
292	0	3	351	433	132	918	205	82	18	13	0	2	31	2	129	55	37	11	0	87	11	7	1	12	2	81	76	12	4	9	0	7	2	2	14	0	1	5
293	0	3	526	527	153	1216	271	148	18	23	3	0	63	10	158	18	58	14	2	107	117	7	4	1	4	37	45	8	0	16	30	4	15	0	0	3	0	32
314	0	4	352	409	98	859	172	63	23	13	1	43	37	0	109	35	17	9	1	123	17	19	3	6	32	38	23	4	13	2	13	7	0	2	9	16	0	9
318	0	2	309	540	135	984	176	20	37	7	18	0	51	0	217	34	52	33	16	26	131	0	8	0	17	6	67	5	2	10	0	6	6	8	0	9	0	22
336	0	4	317	526	123	966	178	43	19	24	21	25	7	0	175	95	10	10	32	27	4	58	40	1	3	71	30	20	21	7	3	8	16	4	2	2	8	2
338	0	4	282	358	83	723	168	44	20	31	14	4	1	0	142	17	76	10	16	57	4	0	0	5	19	12	39	4	2	7	0	16	0	0	5	9	0	1
369	0	3	332	596	97	1036	168	63	56	7	28	10	0	11	252	31	25	81	5	73	31	25	9	13	16	35	45	13	1	1	6	4	10	2	7	0	5	3
371	0	3	511	677	155	1352	345	93	37	1	32	3	0	9	252	85	14	33	7	117	78	7	4	12	6	62	37	10	10	9	26	22	7	14	0	5	6	9
375	0	3	250	805	230	1292	158	7	18	21	26	3	17	7	287	111	63	35	57	47	17	24	0	39	10	115	73	12	5	4	30	20	11	0	30	18	7	20
376	0	3	133	662	206	1007	69	6	25	5	28	0	0	6	164	195	45	22	51	51	45	24	0	2	23	40	69	50	21	24	0	7	0	3	26	6	0	0
378	0	3	343	579	159	1098	203	36	77	4	8	11	4	17	266	55	29	23	5	97	42	2	1	16	12	31	62	12	0	29	3	10	5	6	1	3	0	28
213	0	3	372	877	135	1387	203	62	7	42	16	9	33	3	246	182	84	113	85	29	70	0	31	0	7	30	55	7	12	6	15	0	13	7	0	16	0	4
217	0	3	461	1860	549	2990	216	107	57	37	15	23	6	120	270	281	308	121	116	220	61	85	74	25	191	108	107	82	26	1	82	13	45	5	33	80	74	1
218	0	3	389	1690	551	2638	241	88	9	18	22	11	0	8	423	350	93	47	254	102	49	27	180	32	57	76	169	97	35	41	2	29	16	25	37	11	83	6
254	0	3	666	1625	257	2583	247	86	44	30	5	1	253	35	381	325	285	194	115	98	32	50	63	26	0	56	125	13	6	1	39	12	7	12	0	21	5	16
255	0	3	516	787	134	1447	258	157	55	34	1	9	2	10	264	78	46	115	29	82	97	13	7	4	42	10	48	14	15	5	5	17	8	22	0	0	0	0
258	0	3	614	1177	141	1945	320	160	79	34	3	4	14	13	383	207	81	125	57	120	8	44	105	4	5	38	49	3	3	1	24	3	0	26	0	3	10	19
358	0	3	485	872	171	1544	346	70	29	20	9	11	0	16	249	158	64	58	71	67	33	56	22	0	84	10	47	16	17	9	16	0	37	6	5	1	0	17
360	0	3	429	594	128	1153	249	116	22	12	9	2	19	2	177	116	68	54	24	50	76	5	7	9	6	2	57	1	11	8	12	3	0	20	0	0	16	0
365	0	3	642	754	186	1584	403	115	84	30	9	0	1	2	265	146	69	11	57	12	0	62	2	9	1	120	35	39	2	13	10	3	33	0	9	2	0	40
398	0	3	285	342	188	817	187	61	17	3	9	0	8	2	150	18	54	25	29	2	8	3	0	10	1	42	101	28	20	6	5	8	3	0	9	0	0	8
401	0	3	344	433	102	882	213	53	24	24	6	23	1	3	119	78	29	54	72	4	0	13	9	4	3	48	37	5	17	9	2	6	3	0	8	11	4	0
406	0	3	126	410	46	588	58	15	32	0	0	0	21	6	77	70	55	51	56	48	3	4	0	16	0	30	8	15	11	3	0	0	4	0	0	3	0	2
283	Fmr1-AAV	2	348	389	188	952	140	87	31	35	13	3	39	27	81	47	64	32	6	41	1	1	51	0	5	60	39	4	3	17	0	54	0	0	27	3	1	40
285	0	2	497	594	141	1232	294	94	51	22	14	2	20	0	103	17	96	95	105	6	8	74	9	0	0	81	43	6	26	3	2	13	2	25	17	4	0	0
302	0	3	224	652	146	1023	129	50	11	8	7	0	19	1	232	12	42	14	109	36	29	57	0	30	23	68	90	9	9	1	18	3	3	0	3	0	10	0
303	0	3	375	1108	202	1685	214	46	33	15	23	16	28	0	393	198	140	13	80	117	34	3	6	13	48	63	76	26	17	4	8	11	4	11	26	0	0	19
304	0	3	340	777	170	1296	193	68	33	10	12	3	21	9	340	126	14	84	74	16	47	21	2	10	3	40	92	5	17	0	27	4	5	1	9	0	10	0
339	0	1	591	873	145	1609	284	153	49	21	53	24	7	0	347	109	14	0	130	137	12	1	10	12	3	98	79	8	6	3	0	22	9	0	6	9	2	1
354	0	4	303	350	85	750	189	50	15	29	16	2	2	12	90	24	19	7	72	72	22	11	13	11	3	6	18	12	6	6	8	9	1	1	11	0	10	3
355	0	4	345	385	118	849	190	52	42	17	27	9	8	1	110	59	17	3	12	41	11	48	49	3	1	31	25	13	4	6	27	0	13	19	0	0	9	2
356	0	4	287	1381	232	1900	191	30	21	13	14	8	10	0	274	163	139	148	108	137	110	67	28	5	99	103	154	24	16	6	0	1	5	1	0	20	0	5
365	0	4	329	919	124	1374	196	60	16	16	29	9	3	2	396	170	65	53	12	5	42	9	67	0	53	47	30	25	7	7	8	2	2	31	4	0	0	8
366	0	4	383	525	99	1011	226	79	46	3	25	1	3	4	177	59	24	15	66	62	67	0	18	0	33	4	27	18	5	0	8	2	1	15	0	0	14	9
368	0	4	138	1010	185	1337	114	7	11	1	4	1	0	4	326	128	146	102	63	60	12	4	10	29	53	77	109	4	12	3	0	9	29	0	1	12	6	0
200	0	3	326	805	130	1261	220	36	37	13	1	11	8	0	203	62	71	112	100	67	48	25	1	3	24	89	58	6	5	16	10	0	2	6	1	24	2	0
203	0	3	444	1465	158	2072	195	55	27	27	0	106	34	5	363	261	105	116	109	149	126	20	21	121	0	74	77	13	8	16	17	1	2	0	2	17	2	3
208	0	3	295	1152	174	1648	163	51	47	21	5	2	6	27	304	115	196	173	101	50	41	32	0	89	32	19	90	18	3	9	15	7	11	0	6	3	12	0
276	0	3	416	1920	333	2669	262	91	19	14	12	15	3	0	418	466	304	114	80	232	115	65	7	0	15	104	82	9	2	37	0	29	2	9	0	128	19	16
285	0	3	365	940	195	1507	239	64	27	15	2	18	0	7	227	68	161	71	64	68	87	47	21	59	31	36	77	16	18	0	19	0	34	4	0	11	4	12
286	0	3	502	1228	252	2010	315	58	48	30	25	23	3	28	307	111	117	212	127	129	30	29	20	0	76	70	117	41	0	15	10	0	41	0	4	0	24	0
350	0	3	595	2253	371	3236	376	135	37	27	0	20	0	17	484	395	198	56	70	226	169	66	4	212	230	143	76	81	65	8	18	12	32	0	9	5	2	63
352	0	3	284	673	151	1122	156	66	7	17	11	1	26	14	201	14	88	24	65	23	114	87	10	13	11	23	52	0	32	5	6	2	6	18	4	2	0	24
353	0	3	501	620	170	1291	285	76	46	28	4	46	16	0	228	58	48	11	43	72	32	0	46	44	9	29	51	12	28	16	1	30	7	13	0	0	11	1
366	0	3	420	472	88	1007	296	39	31	16	21	6	11	27	81	73	63	77	46	60	12	10	23	8	13	6	37	8	13	2	7	10	1	8	0	1	0	1
386	0	3	488	259	78	825	293	131	34	14	1	9	6	0	81	59	30	14	8	16	12	0	4	3	4	28	35	4	1	0	10	17	0	0	0	6	0	5
390	0	3	388	423	140	951	230	59	38	37	2	2	20	0	109	86	44	12	33	8	19	23	3	0	19	67	15	42	10	4	10	9	0	3	12	0	11	24
Mean	WT-S		236.208	632.458	135.208	1010.46	146.833	40.5417	21.8333	8.875	7.79167	4.41667	5.91667	6.58333	181.625	103.167	58.9583	44.5833	61.4167	31.0833	29.7917	14.6667	10.875	15.9583	35.2917	45.0417	59.6667	7.70833	7.04167	7.95833	8.375	6	9.875	3.79167	7.29167	5.04167	6.29167	6.16667
sem			16.0312	52.7834	10.0886	63.3971	10.2173	5.1015	2.84864	1.88752	1.67351	1.3255	1.29228	4.58807	19.1311	12.1647	8.58366	7.0795	10.7472	4.38249	9.23348	4.7923	4.2975	6.49762	6.73259	7.44265	6.84049	1.44648	1.88768	1.62908	2.75366	2.0439	2.00209	0.936342	2.27898	1.32079	2.10372	1.57617
Mean	Fmr1-S		399.125	756.792	180.667	1348.5	222.167	75.25	35.8333	18.7083	12.75	9.08333	25.3333	11.9167	220.458	115.333	71.5833	54.9583	50.4583	69.3333	43.375	26.25	24.1667	10.7083	23.2083	46.9583	61.0833	19.9583	10.875	9.83333	13.4583	8.54167	10.0833	8.95833	8.58333	9.70833	9.33333	10.25
sem			29.3985	86.1803	25.1044	126.633	16.515	9.15036	4.57096	2.53203	2.03702	2.25697	10.5617	4.95776	18.5761	19.8878	14.8756	9.76471	11.2482	10.1458	8.20565	5.69428	8.76105	2.15393	8.38044	6.84467	7.19121	4.96564	1.87982	1.97049	3.79644	1.55687	2.49341	2.4989	2.32886	3.32997	4.43784	2.33223
Mean	Fmr1-AAV		382.667	882.208	169.792	1442.38	224.583	68.2083	31.5417	18.7083	13.375	14.0417	12.2083	7.70833	244.792	120	91.875	64.9167	70.125	76.25	50	29.1667	17.625	27.7083	32.8333	56.9167	64.5417	16.8333	13.0417	7.66667	9.54167	10.2917	8.83333	6.875	5.91667	10.2083	6.20833	9.83333
sem			22.3628	102.004	14.5632	122.392	13.3209	6.93839	2.72667	1.89725	2.57061	4.55063	2.3031	2.07074	25.1999	23.2533	14.8139	12.0943	7.62678	13.069	9.35434	5.65451	3.74737	10.1668	10.048	7.35584	7.09485	3.57308	2.87195	1.7191	1.67135	2.60746	2.47573	1.83595	1.60154	5.31507	1.37522	3.12231
LICKS
Animal	Group	Nb/cage	Tot Hab	Tot Night	Tot Light	Tot 32H	12H	13H	14H	15H	16H	17H	18H	19H	20H	21H	22H	23H	24H	1H	2H	3H	4H	5H	6H	7H	8H	9H	10H	11H	12H	13H	14H	15H	16H	17H	18H	19H
291	WT-S	3	1098	4219	1456	6836	68	139	120	151	345	102	173	63	240	332	571	504	275	592	391	286	164	178	416	270	204	136	85	12	114	165	200	57	188	142	9	144
313	0	4	645	3654	1031	5345	107	72	93	64	172	41	96	15	126	244	39	535	827	273	536	129	108	68	191	578	133	90	115	5	51	90	8	110	167	105	141	16
315	0	4	1786	6051	1508	9345	776	780	53	34	0	16	127	0	307	780	810	983	944	333	591	0	6	0	762	535	320	157	104	103	162	168	80	228	0	48	138	0
316	0	4	380	5941	1466	7495	5328*	8218*	0	0	299	38	43	88	144	655	44	1092	725	860	179	6	347	547	141	1201	107	109	115	208	114	92	240	75	161	84	161	0
317	0	2	389	5303	2230	7922	145	55	116	0	73	0	0	0	413	351	193	630	336	470	63	906	332	204	631	774	202	140	133	280	150	0	57	432	278	220	244	94
335	0	4	379	4406	1950	6356	1062*	40	0	339	0	0	0	0	470	797	216	2558*	216	433	762	264	190	47	721	290	152	441	99	26	156	0	96	230	5	379	235	131
337	0	4	320	5321	832	6153	9011*	14293*	11299*	176	1	91	52	0	484	533	755	475	451	553	357	311	0	275	634	493	213	0	231	0	3	53	0	0	0	147	0	185
349	0	3	438	2986	1498	4925	163	8	41	119	67	37	3	3	152	196	409	130	820	62	367	439	39	2	8	362	402	143	0	257	83	79	0	155	195	0	184	0
350	0	3	95	2194	779	2976	15238*	23040*	24575*	8988*	37	44	14	3	412	12270*	41523*	17480*	1093	74	232	135	236	12	7371*	8042*	23237*	27675*	23004*	31025*	16746*	174	197	0	13	199	95	101
357	0	3	93	4706	1492	6291	68	0	1	0	5	19	0	0	710	161	339	742	173	274	550	628	154	98	571	306	149	193	56	114	189	162	0	82	305	175	28	39
370	0	3	0	5354	2022	7432	*	0	0	0	16308*	23753*	*10849	56	553	857	583	209	997	611	200	48	63	61	363	809	549	169	193	47	0	41	44	140	369	65	352	53
377	0	3	168	4096	1068	5164	1710*	23040*	10785*	88	62	5	13	0	347	451	402	430	444	670	63	236	27	385	127	514	203	74	54	0	213	0	124	37	99	165	0	99
216	0	3	626	4040	1345	6069	48	28	26	210	136	165	13	58	148	408	412	529	538	439	397	191	258	229	196	295	253	24	27	1	0	388	51	230	89	161	67	54
219	0	3	195	3629	1174	5000	111	30	15	0	36	3	0	2	158	41	424	265	884	570	295	186	0	0	344	462	71	57	143	63	88	284	0	0	54	151	259	4
256	0	3	577	3867	1185	5629	20	3	13	80	245	22	194	0	201	548	307	510	262	530	263	124	375	160	177	410	107	103	108	78	26	74	189	84	32	182	25	177
260	0	3	1157	4143	1939	7251	214	106	214	149	154	58	262	12	352	463	395	334	291	654	641	385	102	0	191	335	433	313	194	46	143	42	94	6	358	191	40	79
264	0	3	307	5349	1944	7605	65	21	73	17	21	106	4	5	93	430	708	373	570	879	799	145	46	909	68	329	621	205	265	32	98	50	111	193	0	58	163	148
271	0	3	644	5150	1853	7699	112	43	113	149	73	103	51	52	515	784	501	460	750	175	630	62	107	0	786	380	372	2	173	51	90	247	43	0	460	121	4	290
347	0	3	382	5486	1538	7026	19492*	7999*	86	0	28	138	130	2	450	674	378	262	1895	417	0	402	158	0	492	358	366	0	383	108	0	140	0	105	0	152	68	216
348	0	3	2543	8659	1697	10357	20205*	23040*	24553*	12696*	712	21	1810	1	166	1118	5823*	3208	802	1337	218	68	1016	0	205	521	407	185	0	284	55	0	339	0	0	148	0	279
349	0	3	0	5463	2763	8332	20417*	23040*	23040*	23040*	23040*	3974*	0	106	171	636	565	328	650	862	237	949	39	144	451	431	441	455	556	107	0	64	437	66	207	168	54	208
399	0	3	1176	5916	2343	9440	60	200	109	397	57	141	212	5	389	273	897	392	587	352	926	18	313	140	776	853	495	95	278	330	118	170	364	52	398	8	0	35
400	0	3	186	6534	1680	8434	29	2	0	139	16	0	0	34	60	661	804	666	825	678	567	208	235	641	736	453	133	285	0	237	5	31	198	140	39	91	339	182
402	0	3	2517	3386	1386	4917	8371*	1506	305	199	229	238	40	145	170	267	366	418	383	506	476	60	98	189	231	222	451	138	0	110	111	0	145	185	122	0	8	116
279	Fmr1-S	1	1212	6305	2290	8595	264	1333*	315	325	193	53	62	0	791	398	484	966	637	416	717	500	237	425	402	332	243	219	103	222	0	28	0	568	0	553	281	73
292	0	3	539	5069	1869	7588	36	75	20	187	49	87	85	111	15	943	802	682	49	1053	248	175	37	135	435	495	609	100	308	153	36	105	57	183	184	1	85	48
293	0	3	1474	4003	1773	7294	228	737	88	136	80	0	205	44	214	373	778	319	203	771	362	115	131	0	66	671	315	304	172	81	203	0	156	74	48	61	86	273
314	0	4	1095	4668	2302	8071	112	221	133	193	23	321	92	6	350	687	524	442	125	1004	199	341	62	190	167	577	143	306	184	196	193	227	36	203	343	274	0	197
318	0	2	314	5731	3011	8742	22	6176*	23377*	9815*	205	0	87	0	751	51	861	881	478	327	1042	178	89	0	487	586	469	398	170	276	128	385	133	387	9	296	31	329
336	0	4	1390	5484	2368	9383	1279*	631	7868*	403	181	162	13	141	467	773	497	493	642	591	393	559	294	102	319	354	1	236	170	158	73	225	445	238	162	41	14	605
338	0	4	107	3190	831	4180	18	6	9919*	1907*	0	79	4	52	287	172	302	204	431	546	78	0	118	145	537	370	31	140	45	69	105	55	0	105	104	113	64	0
369	0	3	1634	4441	2265	8381	2544*	345	418	331	203	233	104	41	402	226	308	337	339	645	648	242	148	287	259	600	264	141	171	140	285	349	243	67	160	259	81	105
371	0	3	660	4021	1182	6038	1014*	1035*	195	51	126	288	0	175	38	420	432	436	307	748	461	115	5	376	276	407	147	112	0	0	141	353	50	190	0	107	0	82
375	0	3	585	8915	2504	12008	111	182	7	1	107	0	177	4	780	481	1999	894	1551	1017	629	303	69	381	76	735	557	178	24	5	256	332	246	56	377	159	186	128
376	0	3	8	4382	1420	5810	11171*	3	2	1	1	1	0	0	285	712	337	209	981	297	625	161	34	5	187	549	545	171	116	95	0	63	0	32	339	0	0	59
378	0	3	872	4000	3062	10098	187	340	1923*	147	97	77	24	241	388	452	273	452	352	997	175	0	0	400	435	76	177	119	4	244	245	260	231	578	215	453	285	251
213	0	3	891	4298	1433	6622	112	18	1	91	443	49	177	0	171	209	373	399	541	378	738	46	530	0	298	615	215	270	200	145	188	0	130	96	39	75	0	75
217	0	3	1033	5666	2913	8714	1058*	5675*	2178*	567	348	102	16	135	422	47	846	656	292	708	877	316	207	197	467	631	325	280	37	22	610	238	309	337	148	286	303	18
218	0	3	596	3468	1356	5441	55	20	13	172	76	260	0	21	170	262	258	94	766	756	110	0	483	56	149	364	504	118	179	10	0	191	135	42	37	20	53	67
254	0	3	1226	4502	2411	8286	99	522	37	207	204	81	76	147	6	170	587	546	744	560	0	9	1076	374	0	430	381	278	0	1	507	45	236	112	0	542	235	74
255	0	3	3900	8000	3182	11336	2498	4261*	356	501	392	139	14	154	1262	1155	327	1162	657	1207	768	56	30	62	932	382	891	321	871	114	222	128	99	281	42	95	103	15
258	0	3	1999	5097	1663	8801	164	26	104	706	440	335	224	42	60	135	716	402	565	205	719	13	1220	181	176	705	278	177	0	2	365	136	0	13	389	5	286	12
358	0	3	0*	540*	1103*	1659*	11246*	23040*	23040*	23040*	23040*	27168*	4504*	16	540	24597*	23040*	23040*	23040*	23040*	23040*	23040*	23040*	22733*	22610*	23233*	23202*	24146*	23003*	12497*	3360*	257	343	158	190	116	0	39
360	0	3	1008	142	1114	1320	14961*	23040*	23040*	21152*	622	175	211	64	142	26231*	23040*	23040*	23040*	23040*	23040*	23040*	23040*	23040*	23040*	23040*	23040*	20031*	10578*	18834*	28962*	25339*	3097*	18	5	0	423	668
365	0	3	3356	4943	1262	12749	1106	3188*	1558	135	229	168	160	0	41	535	872	560	1032	428	1	244	169	238	138	685	59	308	71	160	68	59	63	0	188	190	0	96
398	0	3	4036	3240	1588	8867	1368	681	1035	325	468	9	150	3	356	272	234	565	450	92	242	249	0	209	154	417	77	304	243	166	138	152	84	0	289	135	0	0
401	0	3	423	5846	2088	7934	19616*	23040*	23040*	21627*	99	170	154	0	154	469	704	890	1017	619	183	464	268	446	152	480	123	209	231	197	262	196	78	179	204	302	107	0
406	0	3	653	5551	2077	8726	33	3	283	49	0	0	285	445	806	664	748	355	605	471	175	427	56	367	147	730	547	614	309	30	0	0	5	0	0	244	0	328
283	Fmr1-AAV	2	401*	0*	0*	401*	88	10	24	19	260	0	0	0	0	0	0	0	0	0	0	0	0	0	0	0	0	0	0	0	0	0	0	0	0	0	0	0
285	0	2	1327	4726	1837	6563	11	3490*	410	432	108	192	174	0	296	265	550	361	856	363	136	706	288	64	101	740	174	43	99	206	234	228	85	202	189	96	0	281
302	0	3	1216	4413	1435	7078	9	344	189	58	348	135	133	14	39	490	540	469	640	458	489	339	17	147	174	611	64	43	110	6	185	213	247	92	236	182	8	49
303	0	3	1348	4523	2019	6542	318	2342*	125	433	254	146	72	0	259	464	516	185	563	700	218	219	91	327	429	552	254	159	276	65	222	180	110	95	428	60	83	87
304	0	3	2163	4032	2218	8609	47	1082	641	124	98	79	92	196	275	493	216	581	476	337	561	102	256	14	365	356	468	201	288	20	128	245	244	308	240	74	2	0
339	0	1	1745	5969	2843	10660	24	166	342	322	216	168	507	103	417	813	372	275	1046	723	406	343	209	463	277	625	259	369	347	199	155	95	177	52	363	306	307	214
354	0	4	2015	5112	1825	6937	11336*	3473*	927	637	241	89	121	0	385	520	404	571	654	865	122	309	236	261	447	338	197	190	223	176	79	362	144	194	140	29	86	5
355	0	4	*	4773	2076	6849	16354*	23040*	23039*	23040*	14306*	26443*	3535*	0	435	276	450	575	220	826	527	373	266	0	0	825	130	197	96	389	335	0	284	371	0	56	191	27
356	0	4	473	3310	1339	5122	20	92	2	142	0	0	217	0	409	245	233	246	521	165	221	258	168	243	216	385	124	105	192	191	90	0	160	69	75	223	110	0
365	0	4	657	4675	1998	7672	9	2	0	314	30	256	46	342	15	242	820	293	884	106	690	21	514	205	564	321	454	67	136	313	154	0	3	254	205	141	0	271
366	0	4	2185	3073	2403	5588	18955*	5192*	1257	282	622	0	24	112	1036*	2313*	320	733	1653	3124*	12608*	0	222	145	10258*	3388*	19101*	12519*	27297*	10976*	1297	163	172	187	73	0	211	300
368	0	4	0	6403	2111	8514	4269*	11491*	0	0	2145*	9525*	0	0	3	0	423	1523	877	958	522	48	397	690	504	458	158	127	131	198	274	109	265	214	76	188	264	107
200	0	3	1984	6185	2722	11212	87	305	464	398	234	322	174	321	203	391	350	657	502	643	522	591	423	643	533	727	268	263	195	454	316	32	140	221	231	232	152	218
203	0	3	711	3267	1644	4911	12055*	23040*	16591*	442	42	222	5	0	59	274	488	189	411	19	221	0	1	825	169	611	400	185	75	116	108	84	180	0	159	217	9	111
208	0	3	2820	4609	1798	16969	1325	5044*	2575*	983	137	301	74	123	51	416	364	699	578	423	315	373	72	363	570	385	368	113	331	36	120	112	302	71	203	109	23	10
276	0	3	3993	2888	1189	8071	1492	2073	113	42	20	217	36	1	44	205	209	332	156	415	434	241	161	0	95	596	382	102	5	113	0	249	62	34	0	29	54	159
285	0	3	*	*	*	600782*	8452*	23040*	23040*	24727*	2724*	677*	0*	34*	57*	*	26623*	23040*	29903*	23040*	23040*	23040*	23040*	23040*	23040*	23040*	23040*	23040*	23040*	23040*	23040*	23040*	23040*	23040*	23040*	23040*	23040*	23040*
286	0	3	4392	5159	3339	8666	1807	24556*	31391*	1061	906	510	108	168	329	665	382	494	873	270	495	383	99	0	643	526	2420	177	150	24	43	0	110	33	30	0	352	0
350	0	3	1173	4742	2074	7061	55	260	257	270	41	151	139	245	248	133	427	285	484	871	571	109	0	6	585	1023	187	247	476	306	81	102	72	0	43	0	11	549
352	0	3	0*	5745	1994	7739	16156*	23040*	23040*	23040*	23040*	23040*	23040*	23903*	3909*	130	661	48	1075	25	1579	1187	75	188	18	759	852	0	430	235	112	36	0	80	3	0	0	246
353	0	3	9254	1816	671	2487	190	618	5495	17018*	909	1581	461	0	812	2059*	518	486	3379*	3292*	4225*	23040*	23040*	23040*	23040*	23348*	23226*	23040*	27268*	23913*	149	17611*	13679*	15963*	178	253	60	31
366	0	3	1916	5324	2649	8195	122	935	240	219	251	126	23	222	263	788	257	2129	1303	5447*	12583*	0	14323*	20965*	103	481	687	298	159	191	238	73	354	169	39	200	203	38
386	0	3	508	4518	2779	7339	20310*	23040*	23040*	23040*	4654*	145	363	42	273	461	331	489	520	820	441	0	92	230	289	572	405	340	206	328	271	180	133	364	97	275	156	24
390	0	3	3350	3701	1692	5393	1046	1273	381	192	113	175	170	0	414	136	546	333	224	459	83	479	124	0	360	543	0	232	246	175	261	139	0	40	185	45	154	215
Mean	WT-S		670.875	4827.21	1590.79	6833.29	141.857	178.412	72.5263	110.048	125.818	63.0909	140.739	27.0833	301.292	506.957	459.909	612.5	655.75	525.167	405.833	257.75	183.875	178.708	400.783	486.13	294.957	152.783	144	108.652	85.6087	104.75	125.708	108.625	147.458	131.667	108.917	110.417
sem			145.993	275.186	98.1844	349.536	50.8591	94.319	18.6002	24.5559	35.3639	13.7324	77.6793	8.20655	35.2752	54.7103	50.3024	133.03	76.7009	57.9031	50.0895	52.616	43.243	47.4236	53.3708	48.0997	33.2696	25.8087	27.9559	21.7597	13.8431	20.4757	25.3	21.2885	29.8266	16.9032	22.7404	17.806
Mean	Fmr1-S		1261.35	4824.43	1998.43	8042.78	400.812	254	285.312	238.316	199.391	121.261	100.87	76.75	370.75	436.636	602.818	542.909	580.182	628.909	426.818	205.136	239.227	208	284.5	508.682	313.682	241.045	164	113	182.955	164.522	133.87	163.208	144.667	180.292	109.292	147.583
sem	0		230.514	356.723	140.497	519.511	170.797	70.153	107.105	44.96	36.2539	22.5461	17.9652	21.453	64.6756	62.088	81.4332	58.5151	73.9129	63.3465	65.62	37.2936	69.9915	32.761	44.6022	35.05	48.3864	25.1315	39.6221	18.5114	34.254	25.6129	25.873	33.8725	26.6495	33.6415	25.7908	36.9572
Mean	Fmr1-AAV		2161.5	4498.32	2029.77	7644.41	415.625	596.667	639.235	335.263	254.211	240.75	139.952	85.8636	249	352.714	407.696	519.696	659.818	472.3	427.65	276.409	176.714	229.238	306.762	544.476	392.905	164.667	198.619	178.143	210.957	118.273	147.455	138.636	138.826	118.043	105.913	127.913
sem			454.858	244.081	129.66	599.418	154.799	182.318	314.669	67.7671	62.5816	75.4942	31.3787	24.3531	43.7004	50.0966	35.5703	96.9722	82.9954	70.2144	74.1909	61.6497	31.6232	53.9861	46.373	47.0895	111.395	22.8769	27.5984	28.1991	53.1602	21.4176	22.1664	24.7727	24.2883	21.2639	22.5329	29.1649
PELLETS DISTRIBUTION
Animal	Group	Nb/cage	Tot Hab	Tot Night	Tot Light	Tot 32H	12H	13H	14H	15H	16H	17H	18H	19H	20H	21H	22H	23H	24H	1H	2H	3H	4H	5H	6H	7H	8H	9H	10H	11H	12H	13H	14H	15H	16H	17H	18H	19H
291	WT-S	3	69	164	67	305	19	7	8	12	9	10	4	5	16	13	16	20	10	19	17	9	6	13	14	11	4	10	2	4	10	4	7	2	12	7	0	5
313	0	4	43	43	43	134	12	8	4	6	5	6	2	5	6	11	4	0	9	1	5	0	1	3	0	3	0	0	3	2	1	5	5	2	6	8	5	6
315	0	4	58	138	65	265	15	6	9	6	0	17	5	4	15	15	15	11	11	14	15	4	3	2	20	13	5	6	5	9	1	5	11	6	0	4	13	0
316	0	4	47	167	53	267	12	4	8	2	12	1	8	0	16	17	11	22	18	15	7	6	10	14	6	25	0	3	9	1	12	1	7	7	4	9	0	0
317	0	2	77	232	99	408	20	17	12	5	6	0	17	0	23	18	20	23	16	19	3	40	4	7	27	32	3	0	14	7	8	0	9	18	3	9	17	11
335	0	4	32	193	75	301	26	0	0	3	2	1	0	1	21	24	3	35	3	28	27	0	15	16	17	4	1	14	2	2	4	2	3	10	1	12	8	16
337	0	4	49	174	32	255	3	8	6	10	7	7	8	0	13	20	19	14	17	17	14	8	0	10	32	10	3	3	6	0	2	3	0	0	4	5	0	6
349	0	3	44	136	65	249	4	4	11	12	4	3	6	4	10	21	12	8	27	7	16	12	1	7	1	14	8	7	1	7	10	0	5	6	8	7	0	6
350	0	3	30	142	76	259	2	6	5	0	9	2	6	11	13	12	16	10	29	7	6	6	14	5	19	5	9	3	8	7	0	6	10	1	10	1	12	9
357	0	3	17	198	77	300	1	0	0	0	3	10	3	8	16	11	20	24	10	11	25	13	13	11	28	16	0	8	6	5	8	6	8	3	11	7	11	4
370	0	3	40	159	69	278	3	0	7	11	12	7	0	10	14	23	8	15	30	15	4	0	8	4	21	17	13	12	4	3	0	1	5	7	3	3	10	8
377	0	3	65	196	76	342	13	12	8	11	4	6	11	5	19	21	19	24	19	28	6	5	2	24	5	24	2	8	6	6	7	3	8	6	7	9	4	10
216	0	3	50	160	57	276	4	7	8	10	8	7	6	9	11	17	14	25	16	16	16	4	16	3	12	10	2	4	0	0	1	11	9	2	7	0	16	5
219	0	3	45	149	65	259	5	4	5	7	10	0	14	0	14	11	20	11	24	13	12	7	0	10	19	8	1	12	8	0	6	14	0	0	12	0	11	1
256	0	3	49	170	83	306	4	5	6	10	10	3	11	4	17	18	19	15	25	18	11	0	17	9	6	15	0	14	2	3	9	2	9	10	13	4	13	4
260	0	3	86	188	86	363	2	20	24	8	12	11	9	3	18	14	21	30	14	16	29	10	6	0	7	23	6	3	21	7	0	3	0	19	0	9	13	5
264	0	3	105	311	152	572	16	20	22	17	11	13	6	4	21	33	39	16	42	41	37	0	0	50	19	13	50	1	5	16	0	10	14	4	2	18	26	6
271	0	3	45	150	47	242	4	7	9	8	6	0	11	0	13	21	14	15	20	6	12	0	9	0	26	14	1	3	0	0	6	0	0	0	16	0	0	21
347	0	3	38	169	87	299	6	8	9	0	4	9	2	5	18	20	19	8	35	13	0	23	0	0	26	7	16	0	13	0	0	20	0	0	0	15	1	22
348	0	3	44	232	77	354	4	15	14	0	0	0	11	1	18	32	23	36	31	19	0	14	31	0	18	10	17	1	0	16	2	1	16	0	7	1	8	8
349	0	3	53	145	84	288	9	12	11	3	8	5	5	6	9	16	16	13	21	16	11	8	0	12	10	13	3	11	12	2	10	0	10	3	10	9	4	10
399	0	3	95	195	135	438	18	23	6	22	3	11	12	13	8	14	28	22	24	16	29	4	12	10	10	18	25	0	17	18	7	15	17	0	21	3	4	8
400	0	3	3	225	85	316	1	0	0	2	0	0	0	3	5	10	21	18	33	40	22	5	16	25	18	12	0	13	4	11	4	4	7	8	4	14	2	14
402	0	3	86	199	87	384	8	15	26	6	14	15	2	12	9	24	20	16	20	33	27	2	4	13	11	20	7	6	5	9	1	0	10	13	8	0	11	17
279	Fmr1-S	1	87	242	97	438	14	21	13	13	16	3	7	12	32	9	30	38	25	25	21	14	8	19	6	15	9	5	4	3	0	0	0	17	0	31	15	13
292	0	3	93	171	85	359	35	16	12	5	9	8	8	10	13	25	24	17	6	32	5	3	0	15	11	20	10	8	5	8	11	0	9	6	7	3	7	11
293	0	3	121	192	116	435	35	32	7	13	7	7	20	6	17	19	34	16	14	25	16	3	7	9	11	21	12	15	9	9	9	9	8	4	5	8	9	19
314	0	4	78	165	89	334	26	12	6	14	1	16	3	2	26	13	20	12	10	32	5	6	5	10	11	15	2	11	7	9	6	6	5	6	9	14	1	13
318	0	2	75	230	124	431	18	11	12	8	14	0	12	2	28	10	25	32	18	21	35	11	3	9	13	25	19	16	5	7	13	11	12	8	0	9	13	11
336	0	4	59	172	77	319	6	11	9	8	5	6	14	11	18	25	10	16	34	15	8	16	6	8	8	8	0	4	5	4	1	10	9	3	8	4	11	18
338	0	4	49	206	95	364	3	2	5	16	6	9	8	14	21	17	26	14	20	29	0	6	6	15	32	20	2	15	8	7	6	8	12	9	7	7	8	6
369	0	3	94	198	107	401	16	20	16	13	8	12	9	2	21	16	15	26	14	19	19	7	6	17	14	24	4	6	6	10	5	16	8	9	12	13	12	6
371	0	3	86	194	90	382	24	19	12	6	8	12	5	12	10	19	13	20	20	34	13	4	6	17	18	20	1	3	4	2	10	7	9	14	1	6	10	23
375	0	3	50	186	69	311	2	5	14	8	7	6	8	6	18	8	16	17	37	20	3	12	0	24	15	16	0	3	7	0	6	0	8	6	7	12	11	9
376	0	3	20	102	70	202	3	1	4	3	9	0	0	10	9	13	9	1	26	3	14	4	1	5	10	7	17	4	8	3	1	5	0	3	11	6	2	10
378	0	3	80	201	120	413	9	8	18	17	5	9	14	12	30	23	18	18	21	37	6	0	1	24	23	0	0	0	1	21	1	11	9	15	7	23	2	30
213	0	3	63	249	109	425	3	10	2	16	12	14	6	4	18	25	22	21	30	15	30	0	30	2	25	31	8	7	11	13	10	1	14	6	8	8	7	16
217	0	3	73	195	76	360	5	8	15	21	9	7	8	16	17	14	30	17	22	27	21	6	6	2	18	15	2	3	4	7	7	7	5	10	10	2	12	7
218	0	3	46	160	57	271	6	6	7	5	8	12	2	8	10	9	13	15	30	25	0	0	24	0	6	28	8	5	5	0	0	15	0	7	0	7	9	1
254	0	3	89	108	83	293	19	17	16	16	10	10	1	13	5	9	17	13	6	15	0	13	23	0	0	7	17	0	0	0	19	0	8	4	0	30	0	5
255	0	3	180	176	106	476	35	72	26	18	15	12	2	14	21	22	12	37	16	23	6	0	0	0	27	12	12	7	13	6	8	12	6	9	6	16	3	8
258	0	3	163	262	164	603	20	40	11	27	29	18	18	14	19	28	34	19	17	10	0	20	51	3	13	48	14	0	0	0	38	6	0	35	7	31	5	28
358	0	3	68	155	75	314	13	18	12	16	4	5	0	16	22	24	16	23	7	21	0	19	0	0	22	1	3	7	14	0	0	0	21	0	16	0	0	14
360	0	3	114	196	78	395	4	28	18	11	19	9	25	7	28	33	19	18	9	33	14	0	13	3	16	10	17	1	16	6	0	0	0	0	0	0	27	11
365	0	3	67	165	67	307	4	12	12	10	13	8	8	8	6	17	27	14	22	17	1	15	3	17	0	26	0	8	0	11	1	6	5	0	12	4	5	15
398	0	3	104	209	113	428	15	14	24	10	22	0	19	2	38	17	25	40	11	10	5	7	0	21	6	29	2	9	18	9	11	6	7	0	22	9	0	20
401	0	3	89	188	87	376	8	28	18	10	8	13	4	12	25	31	18	24	17	7	4	17	17	10	7	11	0	4	12	5	5	14	3	4	17	12	10	1
406	0	3	66	208	98	375	18	4	20	1	0	0	23	3	22	25	20	28	22	25	0	17	4	20	0	25	24	11	0	29	0	0	1	0	0	11	10	12
283	Fmr1-AAV	2	114	183	27	335	34	21	19	14	9	0	17	11	19	30	15	6	17	23	4	0	25	0	0	44	1	2	1	3	0	8	0	0	0	0	0	12
285	0	2	93	25	11	134	29	13	14	10	14	6	7	5	19	3	1	0	1	0	0	1	0	0	0	0	0	0	1	0	0	0	0	0	0	6	0	4
302	0	3	88	249	105	443	24	19	7	9	12	7	10	1	18	22	19	27	40	18	25	14	0	12	27	27	1	5	3	7	19	13	8	9	7	13	5	15
303	0	3	71	171	69	314	26	8	10	5	9	5	8	3	15	22	16	8	26	20	6	1	8	13	17	19	1	2	5	8	5	9	5	4	14	5	1	10
304	0	3	81	196	85	374	26	13	7	10	10	8	7	12	21	22	10	32	23	14	12	12	11	6	12	21	7	13	6	0	15	6	14	7	10	3	4	0
339	0	1	140	195	123	463	27	33	21	14	12	15	18	5	17	29	17	10	31	19	5	12	6	18	10	21	12	9	8	12	2	7	7	7	14	19	13	13
354	0	4	87	213	92	396	11	15	12	18	11	10	10	4	16	21	19	19	34	30	3	18	4	16	22	11	11	9	15	0	12	18	0	10	16	0	1	0
355	0	4	85	238	126	449	3	20	14	4	16	16	12	0	20	23	20	22	20	41	27	0	17	0	0	48	0	15	13	13	11	0	22	11	0	15	14	12
356	0	4	49	175	68	292	5	12	8	4	3	3	14	0	18	13	17	20	26	10	18	9	10	11	11	12	4	2	8	8	6	2	8	5	2	10	6	7
365	0	4	67	200	69	351	7	8	16	12	4	13	7	15	17	25	19	14	31	6	26	8	12	5	28	9	0	1	12	7	2	0	0	19	3	2	0	23
366	0	4	119	199	80	407	22	31	27	16	6	7	10	9	23	33	23	10	15	26	3	0	19	11	12	24	1	3	7	6	7	9	0	14	0	0	21	12
368	0	4	5	187	65	257	2	0	0	0	3	0	0	0	0	0	23	36	18	21	14	2	18	18	21	16	2	6	4	9	2	6	12	0	4	7	9	4
200	0	3	118	226	122	479	28	29	20	11	12	7	11	13	16	15	19	28	19	19	29	9	17	16	17	22	3	16	6	12	13	0	9	18	6	14	10	15
203	0	3	48	123	83	264	5	11	10	8	0	12	2	10	7	15	20	13	9	2	5	0	17	9	4	22	8	5	7	5	7	6	8	4	11	6	8	8
208	0	3	148	172	90	418	15	32	32	35	10	14	10	8	15	19	6	25	21	9	11	16	0	14	13	23	3	15	6	0	8	9	11	0	12	5	7	14
276	0	3	80	149	58	296	24	13	9	11	3	17	3	9	5	11	22	7	18	22	15	5	11	3	9	21	14	6	0	0	0	14	4	0	0	0	16	4
285	0	3	168	356	157	701	46	29	14	19	18	31	11	20	44	32	57	29	31	47	19	14	0	34	8	41	34	5	9	0	27	0	16	13	0	26	2	25
286	0	3	74	200	54	337	12	9	11	9	17	8	8	9	18	20	29	17	26	7	22	5	4	0	28	24	0	13	0	4	0	0	12	0	0	0	24	1
350	0	3	72	131	51	266	14	23	11	9	2	13	0	12	10	13	11	12	6	26	11	2	0	0	28	12	0	5	5	19	0	0	1	0	0	0	10	11
352	0	3	62	360	0	433	2	6	38	0	11	0	5	11	63	1	62	45	50	84	55	0	0	0	0	0	0	0	0	0	0	0	0	0	0	0	0	0
353	0	3	136	381	201	718	20	28	30	10	0	36	12	0	51	26	21	42	66	38	0	0	64	14	30	29	7	16	15	23	18	0	32	18	12	26	17	17
366	0	3	70	173	110	363	8	11	11	13	11	4	12	10	14	20	16	46	14	21	8	0	14	0	8	12	18	12	4	6	11	7	11	8	5	13	11	4
386	0	3	116	204	137	464	33	23	13	9	3	15	20	7	15	18	17	22	15	29	23	0	9	8	18	30	13	18	8	12	8	11	8	11	7	16	10	15
390	0	3	86	179	95	360	11	27	17	11	3	10	7	0	28	8	29	12	27	1	14	11	5	3	14	27	0	6	13	4	17	11	0	5	12	3	4	20
Mean	WT-S		52.9167	176.458	76.75	310.833	8.79167	8.66667	9.08333	7.125	6.625	6	6.625	4.70833	14.2917	18.1667	17.375	17.9583	21	17.8333	14.625	7.5	7.83333	10.3333	15.5	14.0417	7.33333	5.91667	6.375	5.625	4.54167	4.83333	7.08333	5.29167	7.04167	6.41667	7.875	8.41667
sem			4.90375	9.91028	5.30936	17.0424	1.44836	1.37085	1.38564	1.14258	0.852984	1.05122	0.951377	0.81534	0.980755	1.25638	1.507	1.7554	1.92052	2.0258	2.08845	1.81579	1.58533	2.22605	1.80177	1.43895	2.27515	0.990748	1.13382	1.09646	0.820876	1.10445	1.00707	1.12527	1.09921	1.0372	1.38092	1.21273
Mean	Fmr1-S		83.9167	188.75	93.8333	375.5	14.2083	17.2917	12.875	11.875	10.1667	8.16667	9.33333	9	19.75	18.7917	20.5417	20.6667	18.9167	21.6667	9.41667	8.33333	9.16667	10.4167	13	18.0833	7.625	6.33333	6.75	7.04167	7	6.25	6.625	7.29167	7.16667	11.0833	7.875	12.7917
sem			7.18289	7.71814	4.79759	16.2684	2.18773	3.10065	1.2399	1.22963	1.34281	1.03851	1.49233	0.963087	1.69638	1.49514	1.47316	1.8608	1.75689	1.83531	2.0385	1.37217	2.4823	1.67236	1.74559	2.1885	1.50098	0.954901	1.04993	1.39289	1.70038	1.0755	1.06119	1.54929	1.2198	1.87365	1.24574	1.52631
Mean	Fmr1-AAV		90.7083	203.542	86.5833	388.083	18.0833	18.0833	15.4583	10.875	8.29167	10.7083	9.20833	7.25	20.375	18.375	21.1667	20.9167	24.3333	22.2083	14.7917	5.79167	11.2917	8.79167	14.0417	21.4583	5.83333	7.66667	6.5	6.58333	7.91667	5.66667	7.83333	6.79167	5.625	7.875	8.04167	10.25
sem			7.43291	15.635	9.23896	26.2418	2.4234	1.92421	1.81377	1.43748	1.10414	1.7749	1.05119	1.12167	2.86332	1.87548	2.72911	2.59732	2.84673	3.67472	2.5288	1.24961	2.73628	1.71943	1.98498	2.44207	1.64699	1.16511	0.942168	1.27393	1.52148	1.10772	1.61813	1.30075	1.14969	1.66628	1.40455	1.4698
							12	13	14	15	16	17	18	19	20	21	22	23	24	1	2	3	4	5	6	7	8	9	10	11	12	13	14	15	16	17	18	19

## Sheet: food consumption
					Circadian activity and food/water intake
Study : Getex-IP6844c Gr1+2
PELLETS CONSUMPTION [NB : 1 pellet = 20mg]
Animal	Group	Nb/cage	Weight (g)	Pellets loss (nb)	Pellets loss (g)	Pellets distri (nb)	Pellets consum (nb)	Pellets consum (g)
291	WT-S	3	23.3	37	0.74	305	268	5.36
313		4	22.6	139	2.78	268	129	2.58
315		4	24.4	43	0.86	265	222	4.44
316		4	24.3	46	0.92	267	221	4.42
317		2	26.1	54	1.08	408	354	7.08
335		4	25.5	40	0.8	249	209	4.18
337		4	22.9	69	1.38	259	190	3.8
349		3	20.6	39	0.78	300	261	5.22
350		3	24.5	35	0.7	278	243	4.86
357		3	22.2	68	1.36	342	274	5.48
370		3	26.6	30	0.6	438	408	8.16
377		3	24.6	73	1.46	359	286	5.72
216		3	25.5	46	0.92	276	230	4.6
219		3	27	34	0.68	259	225	4.5
256		3	26.1	52	1.04	306	254	5.08
260		3	26.1	83	1.66	363	280	5.6
264		3	25	48	0.96	572	524
271		3	25.3	26	0.52	354	328	6.56
347		3	23.9	14	0.28	288	274	5.48
348		3	23.8	6	0.12	438	432	8.64
349		3	25.5	30	0.6	316	286	5.72
399		3	23.6	64	1.28	384	320	6.4
400		3	24.2	74	1.48	425	351	7.02
402		3	26	26	0.52	360	334	6.68
279	Fmr1-S	1	25.2	88	1.76	438	350	7
292		3	23.8	60	1.2	359	299	5.98
293		3	24.2	115	2.3	435	320	6.4
314		4	23	56	1.12	334	278	5.56
318		2	26.4	100	2	431	331	6.62
336		4	26.6	60	1.2	319	259	5.18
338		4	25.8	110	2.2	364	254	5.08
369		3	27	109	2.18	401	292	5.84
371		3	25	95	1.9	382	287	5.74
375		3	27	67	1.34	311	244	4.88
376		3	26.6	85	1.7	202	117	2.34
378		3	25.4	110	2.2	413	303	6.06
213		3	27.8	38	0.76	425	387	7.74
217		3	29.6	44	0.88	360	316	6.32
218		3	27.1	29	0.58	271	242	4.84
254		3	27.4	48	0.96	293	245	4.9
255		3	27.4	65	1.3	476	411	8.22
258		3	26.1	61	1.22	603	542
358		3	26.8	65	1.3	314	249	4.98
360		3	26.3	122	2.44	395	273	5.46
365		3	27.5	46	0.92	307	261	5.22
398		3	25	132	2.64	428	296	5.92
401		3	22.9	60	1.2	376	316	6.32
406		3	26.3	41	0.82	375	334	6.68
283	Fmr1-AAV	2	28	110	2.2	335	225	4.5
285		2	27.1	105	2.1	268	163	3.26
302		3	27	114	2.28	443	329	6.58
303		3	21.6	30	0.6	314	284	5.68
304		3	25	98	1.96	374	276	5.52
339		1	23.5	115	2.3	463	348	6.96
354		4	24.6	95	1.9	396	301	6.02
355		4	24	145	2.9	449	304	6.08
356		4	25.1	70	1.4	292	222	4.44
365		4	24.8	73	1.46	351	278	5.56
366		4	25.6	130	2.6	407	277	5.54
368		4	26.6	51	1.02	257	206	4.12
200		3	26.7	52	1.04	479	427	8.54
203		3	25.8	38	0.76	264	226	4.52
208		3	26.6	67	1.34	418	351	7.02
276		3	27.7	40	0.8	296	256	5.12
285		3	27.5	37	0.74	701	664
286		3	27.7	43	0.86	337	294	5.88
350		3	28.4	47	0.94	266	219	4.38
352		3	26.4	74	1.48	433	359	7.18
353		3	27.3	42	0.84	718	676
366		3	23.8	18	0.36	363	345	6.9
386		3	23.4	106	2.12	464	358	7.16
390		3	24.1	55	1.1	360	305	6.1
Mean	WT-S		24.5667	49	0.98	336.625	287.625	5.54696
sem			0.31362	5.57102	0.11142	15.9696	17.3399	0.291743
Mean	Fmr1-S		26.0917	75.25	1.505	375.5	300.25	5.79478
sem			0.32083	6.11255	0.122251	16.2684	15.7187	0.244145
Mean	Fmr1-AAV		25.7625	73.125	1.4625	393.667	320.542	5.77545
sem			0.360998	7.22122	0.144424	24.4222	25.1697	0.268363
WEIGHT
