# Supplementary material for: AAV‐delivered diacylglycerol kinase DGKk achieves long‐term rescue of fragile X syndrome mouse model
Source: EMBO Mol Med. 2022 Apr 4;14(5):e14649. doi: 10.15252/emmm.202114649 (PMC9081908; doi:10.15252/emmm.202114649)
Supplement: Supplementary file 7 — Source Data for Figure 4 [file EMMM-14-e14649-s006.zip › Source_data_Fig4/Raw_data_behavior/Group_4_PHPeB_4W_(subgroup2)/IP6844c-gp1+2-Nesting.xlsx]

## Sheet: Data
				Nesting
Study : 6844c gr1+2
		Nest scoring
Mouse label	Group	T0	T2	T5	T24	Comment
291	WT-S	0	2	3	5
313		0	1	3	3
315		0	3	3	4
316		0	1	2	4
317		0	1	5	5
335		0	1	5	5
337		0	0	4	4
349		0	2	2	3
350		0	1	4	5
357		0	3	5	5
370		0	1	4	4
377		0	1	4	5
216		0	4	4	3
219		0	3	5	5
256		0	4	5	4
260		0	4	4	4
264		0	3	3	3
271		0	3	4	4
347		0	1	4	3
348		0	1	4	4
349		0	4	5	5
399		0	2	4	4
400		0	3	5	4
402		0	4	4	4
279	Fmr1-S	0	1	1	3
292		0	1	3	3
293		0	1	3	3
314		0	1	3	3
318		0	1	4	4
336		0	0	3	3
338		0	1	3	3
369		0	2	3	3
371		0	1	5	5
375		0	0	2	3
376		0	0	3	3
378		0	1	2	3
213		0	2	4	5
217		0	2	4	4
218		0	3	3	5
254		0	2	3	3
255		0	2	4	4
258		0	1	3	3
358		0	1	4	3
360		0	1	5	3
365		0	1	4	3
398		0	1	4	4
401		0	2	2	3
406		0	2	4	4
283	Fmr1-AAV	0	2	3	4
285		0	1	3	3
302		0	2	2	2
303		0	3	3	3
304		0	1	3	3
339		0	3	3	3
354		0	0	4	4
355		0	0	4	5
356		0	0	4	4
365		0	0	2	3
366		0	0	3	3
368		0	1	3	3
200		0	3	3	5
203		0	2	3	3
208		0	4	3	4
276		0	3	3	3
285		0	2	4	3
286		0	2	3	5
350		0	1	3	3
352		0	0	4	3
353		0	1	3	4
366		0	4	4	3
386		0	3	4	3
390		0	2	4	4
Mean	WT-S	0	2.20833	3.95833	4.125
sem		0	0.262231	0.185324	0.151233
Mean	Fmr1-S	0	1.25	3.29167	3.45833
sem		0	0.150482	0.194854	0.147186
Mean	Fmr1-AAV	0	1.66667	3.25	3.45833
sem		0	0.266938	0.124091	0.159018
