# Supplementary material for: AAV‐delivered diacylglycerol kinase DGKk achieves long‐term rescue of fragile X syndrome mouse model
Source: EMBO Mol Med. 2022 Apr 4;14(5):e14649. doi: 10.15252/emmm.202114649 (PMC9081908; doi:10.15252/emmm.202114649)
Supplement: Supplementary file 7 — Source Data for Figure 4 [file EMMM-14-e14649-s006.zip › Source_data_Fig4/Raw_data_behavior/Group_4_PHPeB_4W_(subgroup2)/IP6844c-gp1+2-NOR_old_design.xls]

## Sheet: Habituation
																			Object Recognition
Study : ip6844c																												Operator : AL
				Distance Traveled (cm)								Number of Rearings						% Time Spent in the Center
Mouse label	Genotype	Nb/cage	1	2	3	Total	5	10	15	20	25	30	35	40	45	Total	1	2	3	Total	Nentries in center	Distance (cm) in Center	Permanence Time (s) in Center
291	WT-S	3	3005.75	1916.38	1754.84	6618.7											33.44	30.04	38.4267	33.9689				1a
313		4	2117.36	1814.16	1638.63	5528.82											27.4267	45.36	54.5867	42.4578				1a
315		4	3271.43	1995.66	1504.27	6707.64											32.12	50.7733	47.7467	43.5467				1a
316		4	1096.71	1583.25	1334.21	4027.7											15.7867	32.56	37.9067	28.7511				1a
317		2	3227.53	2144.25	1959.03	7216.32											29.2	45.0267	35	36.4089				1a
335		4	1154.62	1410.07	888.657	3467.04											20.3067	61.1067	48.72	43.3778				1b
337		4	2038.31	2121.35	1738.92	5863.97											28.7067	42.7067	21.52	30.9778				1b
349		3	2867.31	1717.39	1173.75	5751.38											40.8267	39.1467	37.5067	39.16				1b
350		3	2654.28	1158.6	981.373	4773.87											32.5333	48.32	46.7333	42.5289				1b
357		3	1739.42	1303.74	1267.38	4307.05											33.44	34.8667	27.1067	31.8044				1b
370		3	2383.62	1272.88	882.67	4631.74											37.7867	40.9333	33.6933	37.4711				1b
377		3	2056.81	1123.46	1056.23	4229.82											39.2	40.2	30.6267	36.6756				1b
216		3	1913.51	2222.31	1544.46	5680.28											19.6133	46.3867	44.1867	36.7289				2a
219		3	2001.85	1301.28	903.469	4206.6											11.6933	36.0667	35.3867	27.7156				2a
256		3	1976.86	1225.2	1232.61	4434.67											34.1067	41.1467	53.4	42.8844				2a
260		3	2435.62	1310.53	1063.55	4809.7											35.72	24.0267	36.6267	32.1244				2a
264		3	1607.61	1602.62	1582.53	4792.76											6.34667	39.6667	43.28	29.7644				2a
271		3	2094.86	1650.9	1486.37	5232.13											17.7867	34.0133	39.5467	30.4489				2a
347		3	1461.34	1440.25	1282.32	4183.91											18.0667	44.48	45.4	35.9822				2b
348		3	3375.58	2557.48	2057.48	7990.54											36.76	25.4933	37.92	33.3911				2b
349		3	1474.77	2266.12	1154.94	4895.83											13.4933	30.3333	52.6533	32.16				2b
399		3	2104.23	1513.05	969.275	4586.55											44.8667	61.68	68.0667	58.2044				2b
400		3	1798.6	1445.76	1209.04	4453.4											21.7067	55.92	26.32	34.6489				2b
402		3	2270.7	1435.21	935.452	4641.36											32.4533	48.0533	24.8933	35.1333				2b
279	Fmr1-S	1	3298.62	2686.24	2133.11	7956.79											32.2267	33.7467	47.1467	37.7067				1a
292		3	3030.11	1732.77	1279.97	5956.16											33.9333	54.2133	52.6667	46.9378				1a
293		3	3339.39	2112.96	2551.54	7861.93											35.2133	24.28	53.1333	37.5422				1a
314		4	1994.88	1276.68	933.984	4216.29											45.5467	66.1867	67.2933	59.6756				1a
318		2	3472.29	3312.73	2243.36	8853.99											35.72	55.2	39.9067	43.6089				1a
336		4	3117.33	2281.18	1976.47	7413.53											40.6267	47.2267	37.64	41.8311				1b
338		4	3138.55	2190.84	1739.93	7120.09											24.5333	48.3067	33.32	35.3867				1b
369		3	1989.31	1466.26	1084.08	4575.52											55.3467	50.4667	44.28	50.0311				1b
371		3	3063.73	1892.85	1164.27	6136.23											46.28	49.6133	42.96	46.2844				1b
375		3	3263.72	2947.53	1973.62	8166.27											28.0667	32.2933	41.7067	34.0222				1b
376		3	2348.39	1353.49	983.317	4776											29.84	51.56	36.3733	39.2578				1b
378		3	2679.77	1965.84	1140.34	5845.09											52.36	55.7867	45.0667	51.0711				1b
213		3	1726.04	2452.54	2029.63	6208.21											13.6133	34.72	62.6933	37.0089				2a
217		3	2823.73	2065.62	1425.51	6314.86											27.3867	49.3733	62.7067	46.4889				2a
218		3	2445.12	1978.62	1889.61	6313.35											32.1067	39.2267	48.44	39.9244				2a
254		3	2810.44	2595.14	1929.5	7335.08											37.24	42.7733	55.08	45.0311				2a
255		3	2555.61	2494.38	1650.85	6700.84											47.28	52.2933	70.8	56.7911				2a
258		3	2565.39	2697.78	2058.69	7321.86											32.76	31.8933	40.2267	34.96				2a
358		3	2738.36	1538.62	1323.45	5600.43											53.9733	72.9067	64.16	63.68				2b
360		3	2665.79	1993.97	1600.86	6260.62											62.76	65.48	76.2933	68.1778				2b
365		3	3429.02	2812.03	1601.28	7842.33											33.9333	49.4667	51.6	45				2b
398		3	1733.03	2182.51	1269.5	5185.04											19.68	38.1867	54.2933	37.3867				2b
401		3	2858.23	1932.4	1602.85	6393.48											41.9867	61.1067	67.0533	56.7156				2b
406		3	3482.68	3161.49	2271.39	8915.56											42.9867	42.68	45.96	43.8756				2b
283	Fmr1-AAV	2	1868.52	2113.59	1385.84	5256.31											21.3067	38.9733	56.8667	39.0489				1a
285		2	3514.81	2496.15	2008.8	7829											31.76	38.44	36.5867	35.5956				1a
302		3	2796.14	2295.01	1588.21	6559.39											34.96	37.1733	46.1467	39.4267				1a
303		3	2122.58	2423.54	1581.31	6021											31.04	38.32	58.8133	42.7244				1a
304		3	2868.25	1785.81	1695.35	6252.59											35.7467	52.3467	55.0133	47.7022				1a
339		1	3828.66	2558.03	1497.63	7839.38											25.2533	42.0133	36.8133	34.6933				1b
354		4	3060.67	1906.1	1395.68	6419.09											26.4	46.9467	57.8933	43.7467				1b
355		4	2872.34	2117.95	1263.58	6225.84											28.84	59.1067	61.68	49.8756				1b
356		4	1670.17	1818.33	1024.34	4515.4											24.72	33.7733	37.6667	32.0533				1b
365		4	2210.95	1648.77	1418.21	5239.57											36.96	44.28	44.4933	41.9111				1b
366		4	2285.98	1457.33	1338.57	5042.32											33.88	49.8	35.9867	39.8889				1b
368		4	2454.7	1694.07	643.718	4819.58											37.9067	46.7467	18.1333	34.2622				1b
200		3	3551.68	2474.79	1420.27	7446.74											29.0267	37.92	52.12	39.6889				2a
203		3	1769.49	1885.27	1393.64	5048.4											28.84	63.9733	74.6133	55.8089				2a
208		3	3040.67	1304.18	1304.4	5649.25											43.9733	50.5067	65.5867	53.3556				2a
276		3	2539.51	2410.86	1705.23	6655.6											16.2133	28.16	41.8667	28.7467				2a
285a		3	2171.26	1416.7	1242.65	4830.61											27.76	45.1867	46.1733	39.7067				2a
286		3	2656.1	2855.68	2818.03	8329.81											41.6533	45.9333	42.6533	43.4133				2a
350		3	3416.92	2344.81	1745.64	7507.37											42.4	52.4	55.0533	49.9511				2b
352		3	3878.84	3315.1	2460.7	9654.64											42.76	42.0533	50.3733	45.0622				2b
353		3	3315.57	2419.93	2005.73	7741.23											47.1733	45.7067	34.0933	42.3244				2b
366		3	3136.4	2892.4	1825.18	7853.98											39.72	38.6933	53.4533	43.9556				2b
386		3	1886.49	1429.84	1077.19	4393.52											36.6933	65.48	59.3067	53.8267				2b
390		3	4163.87	2175.85	2516.81	8856.53											45.3467	59.44	56.6133	53.8				2b
Mean	WT-S		2172.03	1647.16	1316.73	5126.32	#DIV/0!	#DIV/0!	#DIV/0!	#DIV/0!	#DIV/0!	#DIV/0!	#DIV/0!	#DIV/0!	#DIV/0!	#DIV/0!	27.6411	41.5961	40.3022	36.5131	#DIV/0!	#DIV/0!	#DIV/0!
sem			129.888	81.1138	70.5016	225.12	#DIV/0!	#DIV/0!	#DIV/0!	#DIV/0!	#DIV/0!	#DIV/0!	#DIV/0!	#DIV/0!	#DIV/0!	#DIV/0!	2.09644	2.02988	2.21278	1.35942	#DIV/0!	#DIV/0!	#DIV/0!
Mean	Fmr1-S		2773.73	2213.52	1660.71	6636.23	#DIV/0!	#DIV/0!	#DIV/0!	#DIV/0!	#DIV/0!	#DIV/0!	#DIV/0!	#DIV/0!	#DIV/0!	#DIV/0!	37.725	47.8744	51.7	45.7665	#DIV/0!	#DIV/0!	#DIV/0!
sem			108.279	112.534	91.945	261.087	#DIV/0!	#DIV/0!	#DIV/0!	#DIV/0!	#DIV/0!	#DIV/0!	#DIV/0!	#DIV/0!	#DIV/0!	#DIV/0!	2.39433	2.44535	2.42559	1.92704	#DIV/0!	#DIV/0!	#DIV/0!
Mean	Fmr1-AAV		2795.02	2135	1598.2	6499.46	#DIV/0!	#DIV/0!	#DIV/0!	#DIV/0!	#DIV/0!	#DIV/0!	#DIV/0!	#DIV/0!	#DIV/0!	#DIV/0!	33.7639	45.9739	49.0833	42.9404	#DIV/0!	#DIV/0!	#DIV/0!
sem			146.002	105.583	100.821	301.495	#DIV/0!	#DIV/0!	#DIV/0!	#DIV/0!	#DIV/0!	#DIV/0!	#DIV/0!	#DIV/0!	#DIV/0!	#DIV/0!	1.65001	1.92118	2.51822	1.48264	#DIV/0!	#DIV/0!	#DIV/0!

## Sheet: Acquisition- retention activity
						Object Recognition
Study : ip6844c
				Acquisition		Retention
Mouse label	Genotype	Nb/cage	Delay	Distance	Rears	Distance	Rears
291	WT-S	3	24h	2188.4		1305.37
313		4		2680.78		1980.47
315		4		2180.48		1288.88
316		4		2469.81		1386.11
317		2		3967.23		2075.69
335		4		1650.69		955.42
337		4		1391.79		1039.5
349		3		2824.14		1879.84
350		3		2034.39		1902.39
357		3		1490.18		698.948
370		3		2847.56		2130.93
377		3		2889.32		1885.87
216		3		1546.27		1351.34
219		1		2346.91		1481.13
256		3		3809.1		3553.99
260		3		2189.74		1467.59
264		4		1857.12		1171.53
271		2		2058.75		1262.4
347		4		1915.6		1118.01
348		4		3246.09		1840.85
349		3		3479.44		2693.33
399		3		2110.6		1980.55
400		3		2668.7		1714.96
402		3		1976.03		1444.37
279	Fmr1-S	1		4200.72		3180.29
292		3		2663.36		2106.47
293		3		5088.57		3099.57
314		4		3259.98		1905.06
318		2		3927.95		2421.87
336		4		4659.72		4609.78
338		4		3393.27		1963.82
369		3		2457.64		1719.04
371		3		4993.78		2486.13
375		3		3568.84		2694.27
376		3		2544.36		2273.02
378		3		3789.93		2736.27
213		3		2940.83		2213.77
217		3		2849.88		1855.42
218		3		1653.64		1602.08
254		3		3127.77		2545.64
255		3		2916.75		3682.81
258		3		3200.61		2474.93
358		3		2438.43		1243.72
360		3		5854.74		4009.77
365		3		3438.05		2709.77
398		3		2250.01		1460.57
401		3		2581.47		2545.8
406		3		3709.83		3213.44
283	Fmr1-AAV	2		2382.94		1512.58
285		2		3355.33		1993.88
302		3		3222.07		1991.07
303		3		2970.26		2272.1
304		3		2733.77		1440.39
339		1		4718.28		3070.89
354		4		2845.75		1741.95
355		4		2857.39		1542.29
356		4		2184.35		1323.26
365		4		3496.82		1324.79
366		4		1954.41		939.806
368		4		2108.09		1293.68
200		3		3006.28		2368.35
203		3		1947.24		1757.89
208		3		2400.42		1931.78
276		3		1950.79		1119.78
285a		3		2232.99		1151.8
286		3		4166.93		5133.89
350		3		5178.92		3351.95
352		3		3131.35		2959.46
353		3		3230.63		2835.83
366		3		1675.49		1650.69
386		3		3514.98		2379.15
390		3		4202.2		3025.59
Mean	WT-S			2409.13	#DIV/0!	1650.39	#DIV/0!
sem				143.797	#DIV/0!	124.028	#DIV/0!
Mean	Fmr1-S			3396.25	#DIV/0!	2531.39	#DIV/0!
sem				205.062	#DIV/0!	164.878	#DIV/0!
Mean	Fmr1-AAV			2977.82	#DIV/0!	2088.04	#DIV/0!
sem				186.576	#DIV/0!	193.544	#DIV/0!

## Sheet: Object-exploration
				Object Recognition
Study : ip6844c
					Exploration duration (sec)			Recog. index
Mouse label	Genotype	Nb/cage	Delay	Acq. tA	Ret. tA	Ret. tB	Ret. t(A+B)	RI = tB/(tA+tB)
291	WT-S	3	24h	7.28	2.28	1.68	3.96	42.4242
313		4	24h	5.88	2.12	2.56	4.68	54.7009
315		4	24h	10.16	3.6	3.8	7.4	51.3514
316		4	24h	7.4	4.88	3.48	8.36	41.6268
317		2	24h	14.8	1.04	1.52	2.56	*
335		4	24h	8.92	1.36	4.64	6	77.3333
337		4	24h	2.24	0	0.56	0.56	*
349		3	24h	9.84	3.12	6.48	9.6	67.5
350		3	24h	5.56	1.92	2.84	4.76	59.6639
357		3	24h	9	0.64	2.64	3.28	80.4878
370		3	24h	7.96	2.96	3.16	6.12	51.634
377		3	24h	8.52	1.88	3.52	5.4	65.1852
216		3	24h	4.23	0.82	1.32	2.14	*
219		3	24h	4.32	0.76	0.91	1.67	*
256		3	24h	23.63	8.87	17.09	25.96	65.832
260		3	24h	11.96	1.75	2.54	4.29	59.2075
264		3	24h	3.13	1.66	0.68	2.34	*
271		3	24h	3.1	0	0.97	0.97	*
347		3	24h	3.01	0.37	0.9	1.27	*
348		3	24h	6.18	0.88	1.23	2.11	*
349		3	24h	5.01	0.89	2.07	2.96	*
399		3	24h	5.71	2.11	1.04	3.15	33.0159
400		3	24h	2.61	1.31	0.44	1.75	*
402		3	24h	3.78	1.6	1.7	3.3	51.5152
279	Fmr1-S	1	24h	17.04	4.68	6.72	11.4	58.9474
292		3	24h	10.76	4.04	6.32	10.36	61.0039
293		3	24h	10.96	5.24	4.84	10.08	48.0159
314		4	24h	17.16	4.8	6.32	11.12	56.8345
318		2	24h	9.48	1.6	2.54	4.14	61.3527
336		4	24h	8.32	3.76	5.28	9.04	58.4071
338		4	24h	10.88	1.68	2.2	3.88	56.701
369		3	24h	13.68	1.64	4	5.64	70.922
371		3	24h	6.24	1.96	3.32	5.28	62.8788
375		3	24h	7.04	4.16	4.32	8.48	50.9434
376		3	24h	3.4	0.56	1.72	2.28	*
378		3	24h	10.96	3.48	2.4	5.88	40.8163
213		3	24h	3.75	1.11	1.59	2.7	*
217		3	24h	4.17	1	2.03	3.03	66.9967
218		3	24h	6.18	0.74	1.5	2.24	*
254		3	24h	19.1	5.01	3.84	8.85	43.3898
255		3	24h	6.97	9.59	8.38	17.97	46.6333
258		3	24h	8.51	3.22	3.86	7.08	54.5198
358		3	24h	1.02	0	0.19	0.19	*
360		3	24h	9.67	3.27	2.1	5.37	39.1061
365		3	24h	6.62	1.4	1.54	2.94	52.381
398		3	24h	6.03	1.27	3.18	4.45	71.4607
401		3	24h	3.11	1.43	2.5	3.93	63.6132
406		3	24h	7.98	1.39	1.28	2.67	47.9401
283	Fmr1-AAV	2	24h	6	3.6	1.92	5.52	34.7826
285		2	24h	7.44	1.2	2.52	3.72	67.7419
302		3	24h	13.88	2.48	4.4	6.88	63.9535
303		3	24h	5.96	4.84	4.6	9.44	48.7288
304		3	24h	7.68	3.84	0.4	4.24	9.43396
339		1	24h	18.4	2.96	5.08	8.04	63.1841
354		4	24h	5.32	1.68	2.6	4.28	60.7477
355		4	24h	8.88	0.92	1.56	2.48	*
356		4	24h	6.4	1.44	1.84	3.28	56.0976
365		4	24h	7.96	1.32	1.76	3.08	57.1429
366		4	24h	5.96	0.96	1	1.96	*
368		4	24h	6.6	4.48	2.72	7.2	37.7778
200		3	24h	5.14	1.56	1.93	3.49	55.3009
203		3	24h	5.78	1.02	2.55	3.57	71.4286
208		3	24h	45.85	9.04	17.92	26.96	66.4688
276		3	24h	2.02	0	1.18	1.18	*
285a		3	24h	3.08	1.18	0.94	2.12	*
286		3	24h	7.41	6.79	7.15	13.94	51.2912
350		3	24h	9.78	2.32	4.56	6.88	66.2791
352		3	24h	9.18	5.12	3.13	8.25	37.9394
353		3	24h	5.13	1.12	1.07	2.19	*
366		3	24h	4.34	0.99	0.57	1.56	*
386		3	24h	8.28	1.18	1.81	2.99	*
390		3	24h	11.07	1.94	3.25	5.19	62.6204
Mean	WT-S			7.25958	1.95083	2.82375	4.77458	57.2484
sem				0.963533	0.381557	0.688127	1.0382	3.59454
Mean	Fmr1-S			8.70958	2.79292	3.41542	6.20833	55.6432
sem				0.94072	0.437699	0.416306	0.824826	2.10699
Mean	Fmr1-AAV			9.06417	2.5825	3.18583	5.76833	53.5835
sem				1.74586	0.441457	0.72189	1.10637	3.84765
