# Supplementary material for: AAV‐delivered diacylglycerol kinase DGKk achieves long‐term rescue of fragile X syndrome mouse model
Source: EMBO Mol Med. 2022 Apr 4;14(5):e14649. doi: 10.15252/emmm.202114649 (PMC9081908; doi:10.15252/emmm.202114649)
Supplement: Supplementary file 7 — Source Data for Figure 4 [file EMMM-14-e14649-s006.zip › Source_data_Fig4/Raw_data_behavior/Group_4_PHPeB_4W_(subgroup2)/IP6844C-gp1+2-Plus_Maze.xls]

## Sheet: results
							Elevated plus-maze
Study : ip6844c Gr1+2
Mouse label	Genotype	Nb/cage	OAE	CAE	TAE	%OE	Att	HD		SA	OAEL	OT	CloT	CenT	%OT	%OT/(O+C)	OAT (prox)	OAT (dist)
291	WT-S	3	7	17	24	29	24	6		11	33.4	57	159	85	19	26	30	27
313		4	3	18	21	14	24	3		10	66.2	33	181	88	11	15	19	14
315		4	6	18	24	25	43	8		14	57	36	123	141	12	23	20	17
316		4	5	13	18	28	28	9		8	10	29	137	135	10	18	27	2
317		2	5	15	20	25	25	6		9	71.5	44	166	90	14	21	25	19
335		4	4	12	16	25	28	6		9	27.2	18	131	151	6	12	18	0
337		4	6	13	19	32	18	5		9	21.5	33	161	106	11	17	27	5
349		3	5	15	20	25	19	4		5	97.8	32	201	68	11	14	21	11
350		3	6	15	21	29	23	11		12	10.3	37	137	126	12	21	24	13
357		3	5	13	18	28	27	15		7	23.9	59	134	108	20	31	35	24
370		3	3	18	21	14	22	8		7	38.4	9	206	86	3	4	9	0
377		3	6	13	19	32	33	7		12	10.9	25	149	126	8	14	24	1
216		3	3	11	14	21	18	9		4	106.4	22	208	71	7	9	21	0
219		3	4	15	19	21	26	10		7	34.7	22	182	96	7	11	19	3
256		3	4	15	19	21	44	17		7	9.9	31	148	122	10	17	26	5
260		3	7	20	27	26	29	13		6	37.9	66	135	101	22	33	29	36
264		3	4	16	20	20	23	4		7	20.2	11	186	103	4	6	11	0
271		3	4	11	15	27	37	14		10	44	22	112	167	7	16	12	10
347		3	3	10	13	23	30	4		4	0	12	180	109	4	6	12	0
348		3	3	15	18	17	31	9		6	29.7	24	154	122	8	14	12	12
349a		3	4	17	21	19	28	11		12	32.9	29	163	108	10	15	27	2
399		3	4	12	16	25	44	0		9	6.2	21	129	151	7	14	21	0
400		3	2	13	15	13	37	0		2	52.2	30	143	129	10	17	8	22
402		3	1	12	13	8	45	1		2	94.5	1	199	101	0	1	1	0
Mean	WT-S		4.33333	14.4583	18.7917	22.7917	29.4167	7.5	#DIV/0!	7.875	39.0292	29.2917	159.333	112.083	9.70833	15.625	19.9167	9.29167
sem			0.310835	0.534936	0.714699	1.26831	1.69816	0.934446	#DIV/0!	0.646374	6.09404	3.18652	5.72361	5.22255	1.06913	1.58893	1.67777	2.11146
279	Fmr1-S	1	2	16	18	11	13	10		7	135.9	16	222	64	5	7	16	0
292		3	6	19	25	24	18	10		9	62.4	43	166	91	14	21	20	24
293		3	8	17	25	32	20	11		7	53.4	88	120	93	29	42	33	54
314		4	8	13	21	38	38	3		7	27	83	81	136	28	50	26	57
318		2	5	18	23	22	19	8		8	72	26	175	99	9	13	25	1
336		4	14	19	33	42	11	13		4	11.7	112	120	69	37	48	40	72
338		4	10	17	27	37	21	18		9	11.6	81	125	95	27	39	38	43
369		3	9	16	25	36	17	9		10	18.1	63	149	91	21	30	31	32
371		3	10	18	28	36	12	15		8	0.4	86	142	72	29	38	35	51
375		3	5	25	30	17	34	12		14	42	20	158	122	7	11	20	0
376		3	6	15	21	29	25	10		9	27.3	29	203	68	10	13	28	1
378		3	12	18	30	40	13	15		12	16.4	95	120	86	32	44	46	49
213		3	6	15	21	29	18	20		10	29.7	57	148	97	19	28	24	32
217		3	1	15	16	6	15	4		5	247.7	21	206	74	7	9	5	16
218		3	9	13	22	41	24	26		8	21.1	84	117	99	28	42	33	51
254		3	3	14	17	18	18	6		15	144.6	44	171	86	15	20	7	36
255		3	6	17	23	26	23	10		8	49.5	47	165	88	16	22	31	16
258		3	5	15	20	25	25	12		11	22.5	50	167	85	17	23	20	30
358		3	2	9	11	18	43	0		4	28.4	18	107	176	6	14	17	1
360		3	11	11	22	50	19	0		8	22.2	135	90	75	45	60	66	70
365a		3	8	17	25	32	16	16		8	13.6	74	136	92	25	35	33	41
398		3	3	10	13	23	21	8		4	23.8	13	159	128	4	7	12	1
401		3	10	15	25	40	20	18		6	0	79	132	90	26	37	33	46
406		3	9	21	30	30	24	12		10	37.4	63	136	101	21	32	24	39
Mean	Fmr1-S		7	15.9583	22.9583	29.25	21.125	11.0833		8.375	46.6125	59.4583	146.458	94.875	19.875	28.5417	27.625	31.7917
sem			0.694179	0.708333	1.11394	2.18298	1.60311	1.25819		0.579894	11.4491	6.74295	7.14979	5.08062	2.24521	3.09041	2.65928	4.68152
283	Fmr1-AAV	2	6	15	21	29	32	14		8	45.5	61	131	109	20	32	28	33
285		2	6	13	19	32	21	8		12	87.4	51	155	97	17	25	17	33
302		3	6	11	17	35	13	7		10	17.9	52	177	71	17	23	30	22
303		3	8	20	28	29	25	4		8	22	44	152	105	15	22	18	26
304		3	5	17	22	23	20	8		13	85.8	41	179	81	14	19	26	14
339		1	7	23	30	23	17	24		8	39.4	41	182	77	14	19	23	18
354		4	9	13	22	41	12	12		4	5.8	100	129	72	33	44	30	70
355		4	9	16	25	36	18	24		14	9.7	61	130	110	20	32	54	7
356		4	7	12	19	37	21	12		11	8.1	66	146	90	22	31	27	39
365		4	9	19	28	32	9	23		9	17.6	95	136	70	32	41	36	60
366		4	5	12	17	29	16	10		10	50.6	49	175	77	16	22	23	25
368		4	9	17	26	35	15	14		11	24.9	52	152	97	17	25	31	21
200		3	7	15	22	32	8	14		8	20.5	67	171	62	22	28	22	46
203		3	6	18	24	25	23	8		4	18.7	44	158	98	15	22	16	28
208		3	2	13	15	13	27	8		9	24.3	9	190	100	3	5	9	0
276		3	5	17	22	23	30	14		10	43.4	52	151	98	17	25	16	36
285		3	6	15	21	29	42	16		7	17.5	27	128	146	9	17	27	0
286		3	3	16	19	16	17	15		10	22.5	36	182	83	12	16	14	22
350a		3	5	14	19	26	52	0		9	40.7	52	110	138	17	32	27	25
352		3	7	14	21	33	23	0		8	17.2	68	140	93	23	33	29	39
353		3	7	21	28	25	17	15		8	9	78	135	87	26	37	24	54
366a		3	8	14	22	36	35	10		5	7	60	127	113	20	32	49	11
386		3	3	19	22	14	25	8		1	12.7	16	200	85	5	7	15	1
390		3	7	11	18	39	37	8		3	12	46	103	152	15	31	30	16
Moyenne	Fmr1-AAV		6.33333	15.625	21.9583	28.8333	23.125	11.5		8.33333	27.5083	52.8333	151.625	96.2917	17.5417	25.8333	25.875	26.9167
sem			0.393179	0.653343	0.801898	1.54599	2.17055	1.30078		0.641744	4.54327	4.28963	5.27841	4.76912	1.42948	1.93056	2.10186	3.74113
	Gp4
	Gp4
	Gp4
	Gp4
	Gp4
	Gp4
	Gp4
	Gp4
	Gp4
	Gp4
	Gp4
	Gp4
Moyenne	Gp4		#DIV/0!	#DIV/0!	#DIV/0!	#DIV/0!	#DIV/0!	#DIV/0!		#DIV/0!	#DIV/0!	#DIV/0!	#DIV/0!	#DIV/0!	#DIV/0!	#DIV/0!	#DIV/0!	#DIV/0!
sem			#DIV/0!	#DIV/0!	#DIV/0!	#DIV/0!	#DIV/0!	#DIV/0!		#DIV/0!	#DIV/0!	#DIV/0!	#DIV/0!	#DIV/0!	#DIV/0!	#DIV/0!	#DIV/0!	#DIV/0!
OAE : Open Arm Entries								SA : Stretched Attention						OAEL : Open Arm Entry Latency
CAE : Closed Arm Entries								OT : Open Time						%OE : % open entries
TAE : Total Arm Entries								CloT : Closed Time						% OT/(O+C) : % open entries / (open + closed)
Att : Attempts								CenT : Centre Time						% OT : % open time
HD : Head-Dips								OAT(prox) : Open Arm Time (proximal)
RF : Rear frequency								OAT (dist) : Open Arm Time (distal)
