# Supplementary material for: AAV‐delivered diacylglycerol kinase DGKk achieves long‐term rescue of fragile X syndrome mouse model
Source: EMBO Mol Med. 2022 Apr 4;14(5):e14649. doi: 10.15252/emmm.202114649 (PMC9081908; doi:10.15252/emmm.202114649)
Supplement: Supplementary file 7 — Source Data for Figure 4 [file EMMM-14-e14649-s006.zip › Source_data_Fig4/Raw_data_behavior/Group_4_PHPeB_4W_(subgroup2)/IP6844c-gp1+2-Social_Recognition.xls]

## Sheet: Results time
				SOCIAL RECOGNITION
Study : IP6844c grp1+2
						1st session						2nd session
				Sniffing duartion (s)			Time in the target arm (s)			Sniffing duration (s)			Time in the target arm (s)
Mouse label	Group	Nb/cage	Object grid	Congener grid	Social preference Sniffing duration (%)	Object arm	Congener arm	Social preference Permanence time (%)	Familiar congener grid	New congener grid	Social memory Sniffing duration (%)	Familiar congener arm	New congener arm	Social memory Permanence Time (%)
291	WT-S	3	4.21	33.56	88.8536	417.36	131.76	23.9948	14.65	40.61	73.489	298.88	182.92	37.966
313		4	13.82	54.09	79.6495	225.52	262.52	53.7907	4.4	31.96	87.8988	139.48	327.16	70.1097
315		4	3.26	33.39	91.105	150	359.44	70.5559	3.47	27.38	88.752	110.56	321.84	74.4311
316		4	7.28	28.65	79.7384	383.24	133.16	25.7862	18.84	72.05	79.2716	240.92	227.12	48.5258
317		2	3.86	18.95	83.0776	479.6	87.56	15.4383	13.45	20.71	60.6265	219.56	247.72	53.0132
335		4	4.37	12.6	74.2487	199	316.44	61.3922	1.67	37.12	95.6948	211.96	263.44	55.4144
337		4	2.87	29.7	91.1882	84.64	244.76	74.3048	8.26	17.97	68.5093	158.44	241.96	60.4296
349		3	8.78	15.79	64.2654	359.92	121.88	25.2968	4.72	13.97	74.7459	164.08	310.4	65.419
350		3	4.76	21.12	81.6074	148.24	347.8	70.1153	10.04	23.66	70.2077	131.28	157.08	54.4736
357		3	4.43	22.52	83.5622	159.2	298.56	65.222	15.74	21.72	57.9818	213.36	248.4	53.7942
370		3	4.33	26.83	86.104	378.64	172.16	31.2564	5.82	9.46	61.911	272.08	156.8	36.5603
377		3	8.04	27.18	77.1721	188.2	270.36	58.9585	9.12	22.81	71.4375	135.84	253.4	65.1012
216		3	1.89	24.18	92.7503	98.68	319.04	76.3765	5.16	23.45	81.9643	179.56	225.92	55.7167
219		3	10.86	43.62	80.0661	206.84	203.76	49.6249	13.63	39.89	74.5329	178.64	308.64	63.3394
256		3	9.13	24.11	72.5331	162.04	306.92	65.4469	21.83	31.02	58.6944	317.32	117.56	27.0327
260		3	2.03	21.21	91.2651	281.4	172.44	37.9958	8.62	28.24	76.6142	111.28	365.8	76.6748
264		3	3.4	30.6	90	217.32	276.04	55.951	10.42	16.59	61.4217	314.48	130.52	29.3303
271		3	10.1	18.52	64.71	88.16	416.56	82.5329	13.86	26.23	65.4278	270.12	110.36	29.0055
347		3	1.21	17.03	93.3662	109.44	327.4	74.9473	8.05	12.72	61.2422	232.8	189.92	44.9281
348		3	1.03	11.47	91.76	33.72	376.88	91.7876	1.52	10.3	87.1404	116.96	334.48	74.0918
349a		3	0.69	9.46	93.202	224.96	301.48	57.2677	3.81	15.68	80.4515	327	151.32	31.6357
399		3	3.22	17.59	84.5267	389	127.96	24.7524	5.36	18.1	77.1526	179.8	356.56	66.4777
400		3	1.32	0	*	594	0	*	3.87	8.88	*	100.12	390.68	*
402		3	3.16	12.23	79.4672	104.44	208.96	66.6752	3.73	6.64	64.0309	190.4	204.44	51.7779
279	Fmr1-S	1	13.82	104.9	88.3592	158.32	357.48	69.3059	16.59	27.29	62.1923	215	285.32	57.0275
292		3	7.3	26.16	78.1829	195.04	249.68	56.1432	5.75	14.03	70.9302	117.96	193.2	62.0902
293		3	1.96	27.42	93.3288	31.2	475.72	93.8452	4.04	17.35	81.1127	265.88	244.52	47.9075
314		4	10.68	77.8	87.9295	144.6	360.44	71.3686	32.36	48.03	59.7462	333.64	186.52	35.8582
318		2	4.96	25.17	83.538	172.96	341.04	66.3502	14.02	31.41	69.1393	190	229.08	54.6626
336		4	6.72	29.7	81.5486	161.56	322.4	66.6171	8.09	28.39	77.8235	265.08	216.84	44.995
338		4	7.45	24.6	76.7551	258.04	233.92	47.5486	8.55	26.84	75.8406	103.72	313.72	75.1533
369		3	7.5	30.66	80.3459	180.08	315.8	63.6848	7.24	17.2	70.3764	304.24	183.04	37.5636
371		3	6.58	31.13	82.551	203.64	263.6	56.4164	3.51	19.39	84.6725	219.4	234.32	51.6442
375		3	14.58	15.95	52.2437	328.76	154.28	31.9394	5.06	31.33	86.0951	235.24	302.36	56.2426
376		3	6.81	18.22	72.7926	250.28	238.76	48.8222	6.44	17.26	72.827	264.28	228.6	46.3805
378		3	6.8	15.27	69.1889	212.52	181.56	46.0719	8.62	17.89	67.484	232.64	166.56	41.7234
213		3	3.27	38.35	92.1432	135.56	289.52	68.1095	6.59	34.35	83.9033	105.48	372.96	77.9533
217		3	2.76	25.95	90.3866	264.48	154.6	36.8903	10.11	26.78	72.5942	203.64	227.12	52.7254
218		3	15.96	54.45	77.3328	151.6	173.84	53.4169	12.81	58.04	81.9195	74.24	381.8	83.7207
254		3	3.47	26.43	88.3946	359.4	159.4	30.7247	7.92	18.07	69.5267	211.64	227.64	51.8212
255		3	7.01	17.38	71.2587	135.12	303.48	69.1929	7.67	22.24	74.3564	209.68	209.36	49.9618
258		3	9.47	27.95	74.6927	125.6	292.36	69.9493	19.99	29.26	59.4112	300.56	162.24	35.0562
358		3	2.31	23.42	91.0222	289.24	152.12	34.4662	4.5	19.45	81.2109	163.76	232.88	58.7132
360		3	5.53	22.63	80.3622	287.12	194.16	40.3424	4.13	7.45	64.3351	175.64	298.68	62.9701
365a		3	2.62	20.84	88.8321	146.72	303.64	67.4216	6.13	7.43	54.7935	145.24	147.36	50.3623
398		3	1.26	12.61	90.9156	220.44	264.2	54.5147	4.26	16.06	79.0354	144.84	246.56	62.9944
401		3	2.2	17.1	88.601	157	304.08	65.9495	7.17	13.02	64.4874	230.56	240.88	51.0945
406		3	1.98	19.15	90.6294	163	318.76	66.1657	8.65	5.33	38.1259	299.36	128	29.9513
283	Fmr1-AAV	2	11.88	54.98	82.2315	209.96	263.2	55.626	10.19	22.61	68.9329	216.12	292.72	57.5269
285		2	3.24	30.81	90.4846	330.56	191.6	36.6937	9.6	33.04	77.4859	159.04	358.2	69.2522
302		3	21.79	72.01	76.7697	117.32	369.08	75.8799	10.05	48.05	82.7022	157.96	281.56	64.0608
303		3	14.07	70.42	83.3471	168.32	310.12	64.819	70.35	71.19	50.2967	206.2	231	52.8362
304		3	6.42	32.11	83.3377	130.92	371.96	73.966	5.25	14.62	73.5783	211.76	222.48	51.2343
339		1	5.8	31.35	84.3876	303.68	204.84	40.2816	14.9	23.9	61.5979	202.52	251.64	55.4078
354		4	8.1	25.58	75.9501	209.8	254.24	54.7884	8.05	19.16	70.4153	217.6	197.52	47.5814
355		4	4.36	25.3	85.3001	304.36	210.92	40.9331	21.57	19.72	47.7597	324.8	199.88	38.0956
356		4	8.98	19.38	68.3357	212.6	311.24	59.4151	6.23	52	89.301	296.88	231.48	43.811
365		4	8.52	41.98	83.1287	228.44	282.48	55.2885	10.25	29.72	74.3558	331.88	163.88	33.0563
366		4	4.28	11.86	73.482	282.68	103.48	26.7972	2.88	16.62	85.2308	310.2	133.16	30.0343
368		4	6.29	18.84	74.9702	230.72	279.44	54.775	7.3	15.86	68.4801	225.96	249.24	52.4495
200		3	3.15	18.31	85.3215	233.92	281.36	54.6033	11.19	22.43	66.7162	235.16	237.64	50.2623
203		3	7.03	28.49	80.2083	155.48	329.92	67.9687	18.46	43.62	70.2642	269.36	217	44.6172
208		3	2.25	18.01	88.8944	113.04	337.88	74.9313	16.27	46.61	74.1253	280.8	228.32	44.846
276		3	5.38	39.87	88.1105	130.36	292.12	69.1441	27.83	43.31	60.88	248.04	155.48	38.5309
285a		3	5.08	29.11	85.1419	111.16	288.88	72.2128	4.88	26.68	84.5374	236.6	239.44	50.2983
286		3	9.24	39.05	80.8656	177.44	223.96	55.7947	16.21	45.27	73.6337	113.96	272.16	70.4859
350a		3	1.88	20.23	91.4971	170.28	324.12	65.5583	4.24	6.35	59.9622	234.84	211.2	47.35
352		3	2.25	15.77	87.5139	105.96	369.48	77.7133	7.11	6.06	46.0137	252.28	174.64	40.907
353		3	1.45	10.92	88.2781	361.84	185.8	33.9274	8.24	15.88	65.8375	193.84	297.72	60.5664
366a		3	1.53	10.05	86.7876	265.72	185.8	41.1499	6.66	28.51	81.0634	264.96	192.24	42.0472
386		3	3.09	9.83	76.0836	167.88	293.96	63.6497	3.61	9.88	73.2394	210.64	224.76	51.6215
390		3	3.52	25.29	87.782	168.2	267.68	61.4114	15.12	11.95	44.1448	303.2	121.4	28.5916
Mean	WT-S		4.91875	23.1	83.2269	236.815	240.993	54.7596	8.75167	24.0483	73.0086	200.622	242.685	53.2717
sem			0.717706	2.33518	1.79441	29.2617	21.3603	4.50755	1.13072	2.86355	2.24181	14.4944	16.9471	3.22595
Mean	Fmr1-S		6.375	30.5517	82.139	197.178	266.868	57.3024	9.175	23.0787	70.9141	208.822	235.815	53.2739
sem			0.844672	4.28694	1.95903	15.1214	16.6432	3.14336	1.30692	2.49586	2.27051	14.2718	13.1351	2.715
Mean	Fmr1-AAV		6.2325	29.1479	82.8421	203.777	272.232	57.3887	13.185	28.0433	68.7731	237.692	224.365	48.5613
sem			0.953869	3.48794	1.21194	15.1158	13.7545	2.93714	2.78231	3.39412	2.55554	11.0882	11.0808	2.26192

## Sheet: Results count
				SOCIAL RECOGNITION
						1st session						2nd session
				Nb of sniffings			Nb of entries			Nb of sniffings			Nb of entries		Activity - 1st session		Activity - 2nd session
Mouse label	Group	Nb/cage	Object grid	Congener grid	Social preference Nb of sniffing (%)	Object arm	Congener arm	Social preference Nb of entries (%)	Familiar congener grid	New congener grid	Social memory Nb of sniffing (%)	Familiar congener arm	New congener arm	Social memory Nb of entries (%)	Nb of entries	Distance moved	Nb of entries	Distance moved
291	WT-S	3				14	6	30				15	17	53.125	20	1150.18	32	1526.61
313		4				22	25	53.1915				31	40	56.338	47	2151.43	71	2481.14
315		4				7	19	73.0769				16	34	68	26	1320.93	50	1887.54
316		4				15	18	54.5455				36	30	45.4545	33	1502.28	66	2325.86
317		2				10	3	23.0769				14	10	41.6667	13	959.498	24	1603.6
335		4				16	24	60				32	37	53.6232	40	2173.36	69	2136.4
337		4				7	20	74.0741				19	18	48.6486	27	1767.36	37	2234.99
349		3				18	8	30.7692				20	17	45.9459	26	2121.74	37	2113.36
350		3				15	13	46.4286				14	16	53.3333	28	1955.34	30	1771.96
357		3				34	36	51.4286				22	24	52.1739	70	3589.81	46	2312.61
370		3				11	8	42.1053				11	10	47.619	19	1059.57	21	1485.75
377		3				16	20	55.5556				10	14	58.3333	36	2391.17	24	1442.3
216		3				6	25	80.6452				24	32	57.1429	31	1131.17	56	2634.66
219		3				19	25	56.8182				22	16	42.1053	44	1779.55	38	1572.7
256		3				27	29	51.7857				37	17	31.4815	56	2501.42	54	2387.35
260		3				14	14	50				12	15	55.5556	28	1138	27	1345.58
264		3				13	13	50				26	10	27.7778	26	1184.92	36	1754.63
271		3				9	17	65.3846				20	13	39.3939	26	1423.6	33	1657.41
347		3				12	16	57.1429				24	18	42.8571	28	1196.14	42	1710.46
348		3				2	8	80				12	22	64.7059	10	927.099	34	1623.24
349		3				17	16	48.4848				24	17	41.4634	33	1543.42	41	1713.28
399		3				19	15	44.1176				21	18	46.1538	34	1945.6	39	1982.44
400		3				2	0	0				10	10	50	2	177.037	20	1202.5
402		3				10	8	44.4444				24	15	38.4615	18	1006.07	39	1670.87
279	Fmr1-S	1				26	48	64.8649				31	25	44.6429	74	2853.98	56	2761.78
292		3				29	29	50				12	15	55.5556	58	2103.72	27	1605.55
293		3				6	35	85.3659				12	16	57.1429	41	1869.03	28	1869.08
314		4				20	35	63.6364				44	39	46.988	55	2193.41	83	2774.42
318		2				33	53	61.6279				27	41	60.2941	86	3338.47	68	3430.08
336		4				29	38	56.7164				32	43	57.3333	67	2750.42	75	2813.92
338		4				24	27	52.9412				18	41	69.4915	51	2157.45	59	2383.02
369		3				27	30	52.6316				16	22	57.8947	57	2820.39	38	1955.12
371		3				21	32	60.3774				28	37	56.9231	53	2581.96	65	3113.05
375		3				12	14	53.8462				14	11	44	26	1640.72	25	1259.38
376		3				34	20	37.037				14	26	65	54	2546.96	40	2238.06
378		3				33	27	45				43	38	46.9136	60	2757.53	81	3142.36
213		3				12	37	75.5102				32	42	56.7568	49	2141.76	74	3066.28
217		3				19	25	56.8182				25	24	48.9796	44	1833.9	49	2586.93
218		3				17	18	51.4286				15	31	67.3913	35	1640.03	46	1888.01
254		3				21	21	50				28	32	53.3333	42	1959.82	60	2631.26
255		3				32	22	40.7407				22	22	50	54	2293.59	44	2075.12
258		3				26	56	68.2927				45	25	35.7143	82	3421.57	70	2690.48
358		3				13	17	56.6667				27	24	47.0588	30	1296.38	51	1800.61
360		3				37	33	47.1429				30	41	57.7465	70	2965.35	71	2951.22
365		3				24	30	55.5556				31	30	49.1803	54	2793.68	61	2752.6
398		3				21	45	68.1818				27	38	58.4615	66	2247.73	65	2268.88
401		3				31	33	51.5625				22	30	57.6923	64	2479.62	52	2468.74
406		3				34	68	66.6667				58	39	40.2062	102	3485.75	97	3505.56
283	Fmr1-AAV	2				32	37	53.6232				15	18	54.5455	69	3046.72	33	1605.33
285		2				23	17	42.5				16	28	63.6364	40	2069.93	44	1941.84
302		3				26	55	67.9012				29	30	50.8475	81	2758.12	59	2159.78
303		3				27	54	66.6667				84	51	37.7778	81	2547.68	135	3143.35
304		3				18	43	70.4918				30	29	49.1525	61	2231.08	59	2434.28
339		1				13	23	63.8889				36	30	45.4545	36	1875.63	66	2840.97
354		4				50	55	52.381				37	49	56.9767	105	3818.92	86	3566.82
355		4				25	38	60.3175				35	30	46.1538	63	2995.91	65	2118.66
356		4				8	14	63.6364				9	6	40	22	1554.39	15	772.097
365		4				20	40	66.6667				52	28	35	60	2510.01	80	2777.92
366		4				31	16	34.0426				28	12	30	47	2385.38	40	1888.06
368		4				27	25	48.0769				30	23	43.3962	52	2265.46	53	2465.58
200		3				15	20	57.1429				32	33	50.7692	35	1799.04	65	2734.35
203		3				21	30	58.8235				23	23	50	51	2194.15	46	2304.07
208		3				19	63	76.8293				33	22	40	82	3406.52	55	1982.86
276		3				15	38	71.6981				33	23	41.0714	53	2337.64	56	2481.35
285a		3				11	27	71.0526				24	20	45.4545	38	1784.67	44	1992.49
286		3				15	30	66.6667				25	44	63.7681	45	1997.2	69	3007.52
350		3				22	29	56.8627				48	57	54.2857	51	2256.39	105	3693.51
352		3				20	27	57.4468				22	23	51.1111	47	2318.46	45	2387.51
353		3				7	13	65				29	30	50.8475	20	1170.87	59	2710.3
366		3				50	44	46.8085				59	21	26.25	94	3495.85	80	2754.84
386		3				29	42	59.1549				29	37	56.0606	71	2493.59	66	2418.99
390		3				34	43	55.8442				68	60	46.875	77	2420.99	128	3631.24
Mean	WT-S		#DIV/0!	#DIV/0!	#DIV/0!	13.9583	16.0833	50.9615	#DIV/0!	#DIV/0!	#DIV/0!	20.6667	19.5833	48.39	30.0417	1587.36	40.25	1857.38
sem			#DIV/0!	#DIV/0!	#DIV/0!	1.49816	1.76819	3.70265	#DIV/0!	#DIV/0!	#DIV/0!	1.61028	1.78553	1.95313	2.96567	142.636	2.94899	79.0477
Mean	Fmr1-S		#DIV/0!	#DIV/0!	#DIV/0!	24.2083	33.0417	57.1921	#DIV/0!	#DIV/0!	#DIV/0!	27.2083	30.5	53.5292	57.25	2423.88	57.7083	2501.31
sem			#DIV/0!	#DIV/0!	#DIV/0!	1.68107	2.69828	2.22858	#DIV/0!	#DIV/0!	#DIV/0!	2.3736	1.93275	1.70333	3.60115	118.239	3.78952	118.652
Mean	Fmr1-AAV		#DIV/0!	#DIV/0!	#DIV/0!	23.25	34.2917	59.7301	#DIV/0!	#DIV/0!	#DIV/0!	34.4167	30.2917	47.0598	57.5417	2405.61	64.7083	2492.24
sem			#DIV/0!	#DIV/0!	#DIV/0!	2.24597	2.86501	2.0583	#DIV/0!	#DIV/0!	#DIV/0!	3.48803	2.75081	1.9149	4.43756	126.286	5.64675	135.879
