# Supplementary material for: AAV‐delivered diacylglycerol kinase DGKk achieves long‐term rescue of fragile X syndrome mouse model
Source: EMBO Mol Med. 2022 Apr 4;14(5):e14649. doi: 10.15252/emmm.202114649 (PMC9081908; doi:10.15252/emmm.202114649)
Supplement: Supplementary file 7 — Source Data for Figure 4 [file EMMM-14-e14649-s006.zip › Source_data_Fig4/Raw_data_behavior/Group_4_PHPeB_4W_(subgroup2)/IP6844c-gp2-grooming.xlsx]

## Sheet: Data
				Grooming
Study : 6844c GR2
				Grooming	Rearing	digging	digging
Mouse label	Group	Latency (s)	Duration (s)	Number	Number	Number	Time	Comment
216	WT-S	69	17.29	5	61	57	53.65
219		84	28.13	11	49	28	29.11
256		64	14.61	5	50	85	95.33
260		68	14.86	6	57	24	15.27
264		74	11.15	4	36	22	23.33
271		69	13.36	5	50	63	76.31
347		45	23.85	8	46	44	18.19
348		120	20.76	4	31	128	78.17
349		35	16.94	3	21	107	54.27
399		61	7.14	6	26	179	144.32
400		42	34.12	10	29	125	71.8
402		31	25.66	7	33	124	91.01
213	Fmr1-S	68	10.81	5	32	26	21.24
217		78	17.03	8	50	106	139.49
218		60	25.03	10	29	59	96.24
254		82	10.89	5	35	20	14.83
255		77	16.3	7	43	103	127.52
258		76	14.02	6	55	100	126.42
358		71	23.47	11	24	124	93.21
360		169	11.78	6	39	300	162.03
365		55	23.92	4	57	154	82.99
398		25	33.85	10	31	201	111.06
401		35	30.83	9	38	151	82.45
406		69	20.72	8	58	153	79.14
200	Fmr1-AAV	87	14.47	7	45	32	29.19
203		81	15.32	6	53	39	36.03
208		80	16.04	6	60	44	38.13
276		63	18.02	6	44	36	34.27
285		77	13.64	4	37	38	39.48
286		68	13.92	7	51	55	67.09
350		66	19.75	5	31	123	86.45
352		106	14.58	6	44	198	99.61
353		34	26.35	9	32	245	140.1
366		50	14.53	5	34	175	97.05
386		93	22.72	5	40	115	62.18
390		40	12.87	4	47	181	103.23
Mean	#REF!	63.5	18.9892	6.16667	40.75	82.1667	62.5633
sem		7.00811	2.23711	0.705319	3.75807	14.5856	11.043
Mean	#REF!	72.0833	19.8875	7.41667	40.9167	124.75	94.7183
sem		10.1589	2.22839	0.656648	3.35852	22.251	12.673
Mean	#REF!	70.4167	16.8508	5.83333	43.1667	106.75	69.4008
sem		6.18338	1.19472	0.405144	2.56088	22.0997	10.3007
