# Supplementary material for: AAV‐delivered diacylglycerol kinase DGKk achieves long‐term rescue of fragile X syndrome mouse model
Source: EMBO Mol Med. 2022 Apr 4;14(5):e14649. doi: 10.15252/emmm.202114649 (PMC9081908; doi:10.15252/emmm.202114649)
Supplement: Supplementary file 7 — Source Data for Figure 4 [file EMMM-14-e14649-s006.zip › Source_data_Fig4/Raw_data_behavior/Group_4_PHPeB_4W_(subgroup2)/IP6844c-gp2-Loc_Act_3phases.xls]

## Sheet: activities
					LMA 3 Phases
Study : Getex-IP6844c Gr2
BACK ACTIVITY
Animal	Group	Nb/cage	Dark1	Light	Dark2	Tot 3H	5	10	15	20	25	30	35	40	45	50	55	60	65	70	75	80	85	90	95	100	105	110	115	120	125	130	135	140	145	150	155	160	165	170	175	180
	WT-S
216		3	374	40	45	459	46	53	49	48	46	29	30	17	3	33	13	7	21	11	3	5	0	0	0	0	0	0	0	0	0	0	0	0	4	13	20	6	1	0	1	0
219		3	375	66	37	478	43	24	44	90	25	34	25	17	32	14	8	19	37	2	6	0	6	12	0	1	2	0	0	0	7	0	0	0	25	5	0	0	0	0	0	0
256		3	237	139	81	457	19	29	24	17	21	17	24	12	20	11	24	19	20	15	27	10	22	5	6	2	1	21	9	1	26	14	7	10	4	10	0	7	0	2	1	0
260		3	380	85	77	542	32	35	47	49	29	43	55	28	26	20	7	9	37	34	0	5	3	0	0	0	3	0	0	3	27	19	0	0	0	16	1	1	0	0	1	12
264		3	634	149	78	861	81	57	43	45	37	89	81	15	78	34	34	40	75	27	9	6	15	4	0	3	0	0	0	10	19	30	9	0	1	7	0	0	2	10	0	0
271		3	613	52	6	671	65	76	51	39	38	45	41	86	36	63	33	40	23	7	2	1	0	0	0	0	0	13	2	4	6	0	0	0	0	0	0	0	0	0	0	0
347		3	282	59	47	388	54	38	35	26	16	22	32	9	2	10	0	38	24	18	0	6	0	6	1	0	3	0	0	1	32	9	3	0	0	0	0	1	2	0	0	0
348		3	862	150	36	1048	61	91	107	77	42	95	75	71	79	46	31	87	60	29	4	7	0	0	0	0	0	23	23	4	0	8	3	4	0	6	0	0	15	0	0	0
349		3	335	76	46	457	83	62	43	26	30	15	26	6	5	12	2	25	28	27	0	2	0	9	2	0	8	0	0	0	0	0	2	17	10	0	0	0	0	0	0	17
399		3	159	42	9	210	35	25	28	9	12	17	9	9	5	1	6	3	16	10	6	0	2	4	0	0	0	2	2	0	1	0	0	0	0	0	0	2	6	0	0	0
400		3	513	347	59	919	57	62	46	34	64	16	22	75	37	11	60	29	48	31	57	46	0	1	37	64	20	34	9	0	0	0	0	9	40	0	0	0	0	0	0	10
402		3	691	245	274	1210	48	62	76	55	82	75	68	49	65	64	29	18	18	21	17	11	23	52	47	3	3	2	37	11	3	2	2	2	53	51	50	84	21	2	2	2
	Fmr1-S
213		3	786	213	266	1265	105	81	67	50	65	63	62	109	50	53	53	28	54	16	4	15	0	11	3	44	0	21	42	3	6	30	46	15	54	34	3	63	13	0	1	1
217		3	290	82	36	408	47	43	33	35	39	19	23	12	18	1	18	2	24	29	0	13	0	0	0	0	0	0	11	5	7	0	0	23	6	0	0	0	0	0	0	0
218		3	406	723	697	1826	12	25	12	20	28	48	67	42	19	48	15	70	66	98	52	28	185	53	10	67	89	30	21	24	57	108	126	58	113	18	6	92	23	0	42	54
254		3	321	97	57	475	45	24	30	31	24	27	22	33	18	23	17	27	22	6	18	16	2	0	0	18	0	4	0	11	18	8	1	0	18	6	0	5	0	0	0	1
255		3	811	716	248	1775	89	71	39	80	48	30	75	57	103	59	79	81	88	94	86	72	55	39	53	63	65	14	4	83	6	3	24	48	44	56	21	28	17	1	0	0
258		3	511	95	42	648	81	49	44	54	65	26	44	28	10	43	33	34	26	10	0	9	18	0	0	0	0	7	23	2	6	1	0	0	6	0	0	0	20	2	0	7
358		3	373	164	44	581	53	43	33	33	26	33	25	31	30	17	16	33	43	37	18	1	10	8	3	0	0	8	15	21	6	11	3	0	4	8	0	0	7	5	0	0
360		3	374	160	83	617	52	62	43	21	17	45	56	22	15	10	21	10	25	13	27	0	31	7	26	7	2	0	10	12	16	0	23	2	0	12	17	0	2	0	0	11
365		3	516	120	81	717	72	52	53	42	35	62	34	45	39	21	38	23	37	34	12	7	6	2	2	15	0	5	0	0	1	4	11	19	4	25	9	0	3	4	0	1
398		3	381	61	52	494	67	52	48	34	23	49	18	13	54	7	10	6	17	0	0	14	0	17	0	0	13	0	0	0	0	23	15	10	0	0	0	0	4	0	0	0
401		3	321	80	56	457	79	44	30	31	11	31	35	10	8	20	2	20	31	4	9	0	0	13	15	0	0	3	5	0	25	0	0	0	0	15	5	0	0	0	11	0
406		3	673	259	116	1048	97	77	64	58	76	84	32	50	17	43	33	42	48	34	38	43	41	10	2	24	19	0	0	0	0	32	36	30	0	8	2	7	0	1	0	0
	Fmr1-AAV
200		3	362	166	61	589	67	49	45	37	26	16	25	20	34	24	12	7	31	35	50	0	25	1	13	1	0	5	1	4	15	11	1	1	0	0	16	13	0	4	0	0
203		3	510	122	77	709	53	41	41	21	8	54	22	19	31	102	82	36	53	11	0	32	0	6	5	1	6	1	0	7	7	8	0	3	17	0	18	0	3	12	0	9
208		3	292	71	52	415	68	52	23	23	16	18	30	8	6	18	7	23	39	11	1	7	0	0	0	3	4	0	0	6	23	3	0	0	3	4	0	17	0	0	0	2
276		3	641	400	310	1351	118	64	49	41	53	72	45	26	43	55	30	45	60	35	11	8	22	50	59	41	37	46	27	4	35	50	11	31	10	34	61	32	20	26	0	0
285		3	345	83	50	478	66	48	60	25	28	28	21	14	21	14	11	9	9	18	18	5	0	9	6	0	4	6	0	8	27	3	0	3	0	0	17	0	0	0	0	0
286		3	577	193	59	829	126	73	36	44	41	35	38	45	34	37	36	32	34	46	0	20	11	17	0	33	7	14	0	11	26	3	9	0	1	1	0	0	3	1	0	15
350		3	580	370	342	1292	85	72	45	78	45	44	57	28	35	24	18	49	31	43	21	32	18	0	28	35	43	42	44	33	51	29	42	42	13	22	37	31	1	16	41	17
352		3	1022	632	225	1879	88	92	89	70	81	82	70	108	80	80	94	88	71	53	86	53	101	32	25	11	0	79	76	45	59	21	46	21	5	45	9	1	12	6	0	0
353		3	869	187	81	1137	113	94	105	83	93	74	58	61	61	54	31	42	27	16	32	42	3	0	6	41	16	1	3	0	53	5	4	5	2	8	0	0	0	0	0	4
366		3	855	639	416	1910	112	79	95	61	43	79	58	83	57	46	58	84	72	36	26	46	88	67	49	28	48	84	64	31	86	73	46	0	57	86	23	9	19	12	1	4
386		3	339	55	69	463	62	51	33	43	23	25	21	15	11	19	19	17	8	5	11	5	0	0	0	7	4	0	4	11	1	0	15	11	8	2	6	2	4	18	0	2
390		3	653	139	93	885	113	91	45	57	68	48	46	49	39	36	41	20	27	22	12	2	6	9	0	16	40	2	3	0	16	0	2	0	24	0	0	0	20	22	9	0
Mean	WT-S		454.583	120.833	66.25	641.667	52	51.1667	49.4167	42.9167	36.8333	41.4167	40.6667	32.8333	32.3333	26.5833	20.5833	27.8333	33.9167	19.3333	10.9167	8.25	5.91667	7.75	7.75	6.08333	3.33333	7.91667	6.83333	2.83333	10.0833	6.83333	2.16667	3.5	11.4167	9	5.91667	8.41667	3.91667	1.16667	0.416667	3.41667
sem			60.2876	26.9896	20.1499	87.1678	5.49931	6.11857	6.43553	6.78731	5.79947	8.43914	6.76257	8.46368	8.18011	6.17235	5.12046	6.49456	5.34628	3.00841	4.78232	3.58474	2.56272	4.17628	4.68577	5.27639	1.65755	3.42774	3.3796	1.12703	3.55148	2.81455	0.868936	1.61198	5.22444	4.14144	4.3353	6.9068	1.99795	0.833333	0.192996	1.73405
Mean	Fmr1-S		480.25	230.833	148.167	859.25	66.5833	51.9167	41.3333	40.75	38.0833	43.0833	41.0833	37.6667	31.75	28.75	27.9167	31.3333	40.0833	31.25	22	18.1667	29	13.3333	9.5	19.8333	15.6667	7.66667	10.9167	13.4167	12.3333	18.3333	23.75	17.0833	20.75	15.1667	5.25	16.25	7.41667	1.08333	4.5	6.25
sem			52.752	68.013	54.7459	146.187	7.54829	5.27639	4.45913	4.96217	6.05963	5.5329	5.6023	7.84541	7.80261	5.62883	6.12924	6.89239	6.07336	9.46295	7.46406	6.05134	15.1418	4.76148	4.56684	7.20252	8.58763	2.74506	3.68342	6.76943	4.62427	8.83119	10.2913	5.6975	9.87891	4.77816	2.04911	8.75692	2.46938	0.499368	3.52803	4.45538
Mean	Fmr1-AAV		587.083	254.75	152.917	994.75	89.25	67.1667	55.5	48.5833	43.75	47.9167	40.9167	39.6667	37.6667	42.4167	36.5833	37.6667	38.5	27.5833	22.3333	21	22.8333	15.9167	15.9167	18.0833	17.4167	23.3333	18.5	13.3333	33.25	17.1667	14.6667	9.75	11.6667	16.8333	15.5833	8.75	6.83333	9.75	4.25	4.41667
sem			68.0709	59.9753	38.381	151.427	7.4804	5.49495	7.6272	6.12305	7.55698	6.98641	4.97183	8.9293	6.03692	7.76985	8.11887	7.60416	6.18466	4.54015	7.15768	5.51307	10.0332	6.432	5.84971	4.74575	5.41527	9.0899	8.00805	4.23251	7.12988	6.63534	5.40949	4.07343	4.64878	7.66024	5.28786	3.49269	2.43034	2.66891	3.42257	1.74277
LOCOMOTOR ACTIVITY				(activité va et vient)
Animal	Group	Nb/cage	Dark1	Light	Dark2	Tot 3H	5	10	15	20	25	30	35	40	45	50	55	60	65	70	75	80	85	90	95	100	105	110	115	120	125	130	135	140	145	150	155	160	165	170	175	180
	WT-S
216		3	150	20	26	196	21	18	12	18	12	10	12	15	2	13	9	8	12	4	1	3	0	0	0	0	0	0	0	0	0	0	0	0	2	6	10	4	2	0	2	0
219		3	126	23	16	165	17	12	12	8	10	8	12	4	12	13	4	14	13	0	4	0	2	4	0	0	0	0	0	0	2	0	0	0	9	5	0	0	0	0	0	0
256		3	160	80	47	287	14	13	16	12	15	9	18	8	10	11	13	21	19	10	16	4	6	0	2	0	0	13	9	1	14	6	7	2	0	6	0	8	0	3	1	0
260		3	141	32	42	215	13	10	15	14	15	7	18	15	12	8	6	8	15	9	0	2	2	0	0	0	2	0	0	2	14	10	0	0	0	8	2	2	0	0	1	5
264		3	177	73	34	284	26	18	17	12	10	15	16	5	12	17	11	18	28	11	10	2	10	2	0	2	0	0	0	8	8	9	3	0	2	6	0	0	2	4	0	0
271		3	97	32	4	133	10	9	5	11	7	10	16	2	4	6	5	12	12	2	2	2	0	0	0	0	0	10	2	2	4	0	0	0	0	0	0	0	0	0	0	0
347		3	147	43	20	210	29	23	21	14	7	8	12	4	2	4	0	23	17	12	0	4	0	5	1	0	2	0	0	2	9	8	1	0	0	0	0	1	1	0	0	0
348		3	159	31	14	204	35	21	13	12	8	8	14	6	11	4	11	16	12	4	3	2	0	0	0	0	0	5	3	2	0	2	2	4	0	2	0	0	4	0	0	0
349		3	171	47	18	236	40	21	19	13	16	11	13	5	6	6	2	19	17	16	0	2	0	8	2	0	2	0	0	0	0	0	4	8	2	0	0	0	0	0	0	4
399		3	106	44	10	160	26	14	16	8	8	12	5	7	4	1	3	2	18	10	6	0	2	2	0	0	0	4	2	0	2	0	0	0	0	0	0	2	6	0	0	0
400		3	128	31	6	165	23	18	13	12	5	5	11	5	11	3	14	8	14	5	0	2	0	0	2	5	1	0	2	0	0	0	0	0	6	0	0	0	0	0	0	0
402		3	109	16	8	133	18	15	10	12	8	6	4	6	8	8	10	4	8	2	0	0	4	0	0	0	0	0	2	0	0	0	0	0	2	4	2	0	0	0	0	0
	Fmr1-S
213		3	217	46	22	285	32	34	19	19	21	15	13	12	6	18	16	12	10	8	0	6	0	6	0	12	0	2	2	0	0	4	12	2	0	3	1	0	0	0	0	0
217		3	135	40	20	195	24	14	17	14	15	9	10	9	7	2	12	2	14	8	0	6	0	0	0	0	0	0	8	4	6	0	0	9	5	0	0	0	0	0	0	0
218		3	45	10	8	63	5	7	3	5	3	2	2	6	0	10	0	2	4	0	2	0	0	0	0	2	2	0	0	0	2	4	0	0	0	0	0	2	0	0	0	0
254		3	124	36	31	191	19	11	12	10	6	9	8	14	2	7	10	16	7	2	6	7	1	1	0	6	0	2	0	4	12	1	1	0	9	5	0	1	1	0	0	1
255		3	203	32	18	253	35	21	22	16	27	8	18	10	8	20	6	12	14	2	2	4	0	0	4	4	0	0	0	2	0	0	2	4	4	8	0	0	0	0	0	0
258		3	167	48	20	235	17	14	19	21	17	8	12	8	6	14	15	16	14	8	0	5	7	0	0	0	0	4	8	2	4	2	0	0	4	0	0	0	7	1	0	2
358		3	197	96	34	327	26	26	19	18	16	18	12	14	14	8	8	18	28	18	16	2	4	4	2	0	0	6	8	8	6	6	4	0	4	8	0	0	4	2	0	0
360		3	198	96	48	342	37	21	24	12	12	21	14	17	6	9	14	11	20	8	12	0	20	6	6	6	2	0	6	10	10	0	16	2	0	4	6	0	2	0	0	8
365		3	226	82	68	376	31	30	29	16	17	20	13	15	16	10	17	12	27	15	10	6	6	2	2	10	0	4	0	0	2	2	8	10	7	23	8	0	3	3	0	2
398		3	155	28	24	207	27	17	17	14	10	20	8	8	18	4	5	7	8	0	0	6	0	8	0	0	6	0	0	0	0	7	11	4	0	0	0	0	2	0	0	0
401		3	136	33	17	186	35	23	12	7	7	11	12	5	7	10	3	4	9	5	4	0	0	6	4	0	0	4	1	0	7	0	0	0	0	4	2	0	0	0	4	0
406		3	259	105	52	416	52	35	24	28	16	21	11	22	6	12	10	22	24	18	10	10	19	8	1	9	6	0	0	0	0	13	12	13	0	4	2	6	0	2	0	0
	Fmr1-AAV
200		3	130	63	34	227	20	14	10	13	12	10	8	11	9	8	8	7	13	13	12	0	11	2	4	2	0	3	1	2	6	6	2	2	0	0	10	6	0	2	0	0
203		3	100	41	29	170	19	13	17	8	3	6	6	6	4	8	2	8	11	8	0	7	1	2	2	1	3	2	0	4	7	3	0	2	2	0	10	0	1	2	0	2
208		3	103	39	27	169	19	12	6	10	7	6	11	4	3	7	4	14	18	7	1	4	0	0	0	2	4	0	0	3	11	2	0	0	2	2	0	8	0	0	0	2
276		3	187	76	48	311	37	20	17	15	10	16	17	7	14	10	8	16	18	12	6	5	10	11	0	2	0	5	7	0	9	13	2	2	4	8	2	6	2	0	0	0
285		3	151	29	25	205	26	15	17	13	16	14	12	8	10	6	6	8	7	4	4	1	0	2	4	0	2	2	0	3	11	4	0	2	0	0	8	0	0	0	0	0
286		3	250	93	47	390	44	27	16	19	25	17	21	20	14	14	14	19	16	15	1	14	6	10	0	8	7	7	0	9	19	4	10	0	2	2	0	0	2	2	0	6
350		3	220	138	186	544	42	14	16	19	17	15	26	17	16	12	6	20	14	14	16	14	4	0	8	13	6	13	20	16	26	18	18	26	10	16	20	19	3	11	12	7
352		3	173	56	16	245	38	15	18	13	11	18	8	6	4	12	2	28	16	6	4	6	0	4	0	2	0	10	5	3	2	2	4	0	0	7	1	0	0	0	0	0
353		3	141	33	39	213	41	14	10	10	11	11	12	4	5	5	2	16	4	4	6	1	4	0	2	6	2	2	2	0	23	2	1	4	2	6	0	0	0	0	0	1
366		3	232	85	30	347	50	28	21	17	16	17	12	18	16	9	3	25	21	16	10	6	2	4	0	2	13	1	4	6	8	8	2	0	6	6	0	0	0	0	0	0
386		3	172	30	54	256	30	22	17	19	14	14	11	9	6	9	8	13	6	1	3	2	0	0	0	8	2	0	2	6	2	0	21	3	8	2	4	2	2	8	0	2
390		3	226	68	30	324	38	24	15	16	17	21	24	15	16	12	20	8	16	12	4	2	4	6	0	7	11	2	4	0	6	0	2	0	6	0	0	0	6	6	4	0
Mean	WT-S		139.25	39.3333	20.4167	199	22.6667	16	14.0833	12.1667	10.0833	9.08333	12.5833	6.83333	7.83333	7.83333	7.33333	12.75	15.4167	7.08333	3.5	1.91667	2.16667	1.75	0.583333	0.583333	0.583333	2.66667	1.66667	1.41667	4.41667	2.91667	1.41667	1.16667	1.91667	3.08333	1.16667	1.41667	1.25	0.583333	0.333333	0.75
sem			7.55798	5.71592	4.07776	14.8971	2.61213	1.30848	1.22758	0.767062	1.04779	0.792563	1.28781	1.18599	1.16015	1.38626	1.32764	1.96994	1.45882	1.41667	1.44338	0.39807	0.903137	0.760034	0.259905	0.434468	0.259905	1.30461	0.74196	0.656648	1.57373	1.17717	0.645008	0.715979	0.820738	0.88299	0.833333	0.701279	0.565752	0.39807	0.188025	0.509382
Mean	Fmr1-S		171.833	54.3333	30.1667	256.333	28.3333	21.0833	18.0833	15	13.9167	13.5	11.0833	11.6667	8	10.3333	9.66667	11.1667	14.9167	7.66667	5.16667	4.33333	4.75	3.41667	1.58333	4.08333	1.33333	1.83333	2.75	2.5	4.08333	3.25	5.5	3.66667	2.75	4.91667	1.58333	0.75	1.58333	0.666667	0.333333	1.08333
sem			16.5565	9.15716	5.0495	28.3675	3.40528	2.58919	1.96738	1.80907	1.94414	1.86474	1.13123	1.43196	1.55212	1.49916	1.56347	1.84569	2.33049	1.86	1.60413	0.92387	2.11819	0.941134	0.596179	1.28192	0.666667	0.625631	1.0381	0.988571	1.19632	1.12899	1.71226	1.31618	0.92216	1.84415	0.77321	0.509382	0.633154	0.309773	0.333333	0.668086
Mean	Fmr1-AAV		173.75	62.5833	47.0833	283.417	33.6667	18.1667	15	14.3333	13.25	13.75	14	10.4167	9.75	9.33333	6.91667	15.1667	13.3333	9.33333	5.58333	5.16667	3.5	3.41667	1.66667	4.41667	4.16667	3.91667	3.75	4.33333	10.8333	5.16667	5.16667	3.41667	3.5	4.08333	4.58333	3.41667	1.33333	2.58333	1.33333	1.66667
sem			14.6174	9.31556	13.0125	31.1627	3.05836	1.65983	1.21231	1.09637	1.62427	1.3491	1.88294	1.63974	1.5132	0.791368	1.56408	1.99937	1.53412	1.43196	1.39511	1.35866	1.11124	1.10411	0.731679	1.13123	1.24215	1.18359	1.6196	1.32192	2.2591	1.57072	2.09195	2.09059	0.957427	1.38421	1.81099	1.65355	0.527046	1.07632	1.02494	0.699928
FRONT ACTIVITY
Animal	Group	Nb/cage	Dark1	Light	Dark2	Tot 3H	5	10	15	20	25	30	35	40	45	50	55	60	65	70	75	80	85	90	95	100	105	110	115	120	125	130	135	140	145	150	155	160	165	170	175	180
	WT-S
216		3	444	206	237	887	61	40	24	34	24	16	16	31	35	62	62	39	47	43	70	25	5	0	0	4	0	9	0	3	1	15	0	0	18	41	31	30	22	25	53	1
219		3	441	49	36	526	92	35	35	40	34	19	33	22	50	43	11	27	28	0	10	0	2	9	0	0	0	0	0	0	1	0	0	0	29	6	0	0	0	0	0	0
256		3	442	191	92	725	60	45	46	37	37	24	42	16	43	20	33	39	62	13	35	13	8	0	3	0	0	32	23	2	28	20	12	4	0	7	0	14	0	6	1	0
260		3	544	373	471	1388	57	42	39	34	42	17	43	66	42	52	45	65	54	25	23	42	48	18	5	14	75	55	0	14	65	90	65	29	3	62	90	29	7	0	11	20
264		3	512	438	230	1180	84	59	60	34	25	30	36	12	38	50	51	33	59	42	58	72	45	60	8	32	35	0	0	27	64	43	24	3	7	27	0	0	10	52	0	0
271		3	93	59	11	163	9	8	3	12	10	8	13	2	4	4	5	15	15	6	5	4	7	4	1	1	0	12	3	1	5	3	1	0	2	0	0	0	0	0	0	0
347		3	436	171	119	726	41	40	39	51	63	43	27	28	14	29	5	56	41	47	20	14	6	8	12	0	12	0	0	11	40	29	12	2	15	0	0	7	14	0	0	0
348		3	174	50	24	248	38	22	14	12	12	7	13	11	9	5	19	12	9	6	8	6	4	2	1	0	0	2	9	3	0	6	2	6	6	2	0	0	2	0	0	0
349		3	643	219	194	1056	108	62	55	40	60	51	75	45	37	48	20	42	55	38	19	11	0	39	21	0	27	3	6	0	0	0	29	69	43	2	3	0	0	0	0	48
399		3	391	307	121	819	34	45	34	22	93	27	39	22	20	14	26	15	44	26	23	18	10	28	2	0	1	26	20	109	21	0	1	0	0	0	0	8	25	41	25	0
400		3	406	106	16	528	31	47	28	34	24	9	40	15	21	80	37	40	32	23	0	5	0	0	4	14	12	0	16	0	0	0	0	0	16	0	0	0	0	0	0	0
402		3	215	58	23	296	39	26	23	19	22	9	11	9	13	13	26	5	31	3	0	0	18	0	0	0	0	0	6	0	0	0	0	0	6	15	2	0	0	0	0	0
	Fmr1-S
213		3	590	116	48	754	99	91	60	45	73	43	30	27	7	56	31	28	28	23	0	23	0	11	0	26	0	1	4	0	0	13	23	4	0	7	1	0	0	0	0	0
217		3	927	534	277	1738	101	61	69	52	65	74	66	96	89	64	107	83	96	76	50	69	47	60	41	5	2	15	48	25	58	5	33	52	55	28	45	0	0	0	1	0
218		3	133	19	19	171	9	28	11	31	7	5	3	10	0	26	0	3	8	0	2	0	0	0	0	4	5	0	0	0	5	7	0	0	0	0	0	7	0	0	0	0
254		3	315	82	235	632	46	27	29	28	38	29	18	28	2	23	13	34	11	3	9	24	0	3	2	16	0	4	1	9	28	2	1	3	23	14	10	123	8	5	5	13
255		3	352	65	29	446	56	58	32	36	56	15	20	15	12	27	8	17	27	5	12	9	0	0	8	3	0	0	0	1	0	0	2	11	3	13	0	0	0	0	0	0
258		3	538	591	322	1451	57	43	54	74	43	22	46	31	22	55	32	59	67	55	89	60	69	60	35	10	2	30	72	42	34	68	41	28	26	6	1	21	50	19	3	25
358		3	746	574	257	1577	69	86	75	63	63	65	43	44	73	34	56	75	87	60	95	43	47	36	44	1	6	20	64	71	52	54	38	0	26	44	8	0	17	18	0	0
360		3	653	498	272	1423	82	50	70	58	67	58	34	62	68	25	48	31	54	49	53	45	40	22	31	26	66	19	57	36	65	14	50	25	20	15	40	0	8	8	0	27
365		3	199	99	79	377	23	28	26	15	15	17	10	17	16	7	16	9	30	16	10	7	14	5	1	11	0	5	0	0	2	4	10	14	3	24	15	0	3	3	0	1
398		3	621	239	174	1034	59	49	66	66	50	58	33	36	46	57	50	51	57	22	18	31	0	37	0	24	46	0	0	4	0	32	39	73	12	4	0	0	12	0	2	0
401		3	426	243	160	829	77	67	46	31	29	41	32	21	26	23	17	16	50	26	24	4	8	43	60	0	1	18	9	0	40	0	1	0	22	42	29	0	0	1	22	3
406		3	416	296	236	948	78	56	33	34	38	22	13	35	4	33	29	41	29	39	11	21	31	15	4	14	69	32	27	4	5	28	16	29	59	32	44	11	1	10	0	1
	Fmr1-AAV
200		3	676	375	167	1218	74	50	59	44	64	96	71	53	49	46	43	27	50	48	29	0	70	42	33	12	7	17	18	49	29	30	9	7	0	5	31	28	17	11	0	0
203		3	426	270	240	936	73	53	69	81	9	46	20	21	11	28	5	10	40	27	0	27	10	11	51	9	39	24	8	24	45	24	49	31	24	0	37	13	2	3	0	12
208		3	732	455	362	1549	76	46	92	73	59	66	52	61	50	55	58	44	51	38	50	46	56	41	16	6	51	47	35	18	36	45	37	92	21	39	8	51	4	14	1	14
276		3	425	175	95	695	70	52	42	26	23	27	32	10	38	29	53	23	34	20	23	13	36	23	0	7	0	10	9	0	15	26	3	2	11	18	2	15	3	0	0	0
285		3	821	282	243	1346	80	66	94	59	56	46	82	63	59	73	80	63	74	6	22	3	24	35	32	17	26	16	11	16	28	64	26	14	3	53	27	3	1	18	4	2
286		3	752	773	459	1984	116	72	50	69	64	58	67	73	39	64	42	38	80	56	118	70	65	48	74	61	76	30	37	58	95	53	66	37	78	38	4	7	13	40	0	28
350		3	517	393	431	1341	82	48	35	38	39	21	48	47	57	33	22	47	29	28	35	52	42	37	28	24	12	28	33	45	43	43	52	38	21	47	40	19	51	49	18	10
352		3	422	131	38	591	103	49	43	37	25	35	18	10	7	34	1	60	29	18	5	16	0	14	0	4	0	18	20	7	4	4	13	0	0	15	2	0	0	0	0	0
353		3	489	353	233	1075	77	40	26	29	26	58	72	18	16	42	8	77	23	10	30	17	44	25	38	43	30	5	56	32	67	13	19	44	13	40	16	6	0	0	0	15
366		3	305	105	28	438	65	45	29	26	16	28	12	22	22	11	2	27	22	24	12	8	2	4	0	2	13	0	4	14	5	8	3	0	6	6	0	0	0	0	0	0
386		3	1031	629	503	2163	72	88	76	73	97	90	56	83	110	93	109	84	52	48	13	74	79	87	57	35	68	18	46	52	53	77	51	47	39	72	18	69	26	32	9	10
390		3	599	484	252	1335	70	48	33	35	19	49	42	44	67	79	65	48	33	47	64	70	41	41	34	45	58	16	18	17	59	9	35	0	27	31	0	2	29	51	9	0
Mean	WT-S		395.083	185.583	131.167	711.833	54.5	39.25	33.3333	30.75	37.1667	21.6667	32.3333	23.25	27.1667	35	28.3333	32.3333	39.75	22.6667	22.5833	17.5	12.75	14	4.75	5.41667	13.5	11.5833	6.91667	14.1667	18.75	17.1667	12.1667	9.41667	12.0833	13.5	10.5	7.33333	6.66667	10.3333	7.5	5.75
sem			45.9234	38.0419	39.132	109.924	8.23656	4.36085	4.70708	3.46	6.98248	4.08496	5.25319	5.10366	4.43613	7.04316	5.20683	5.26471	4.92847	4.90876	6.38234	6.0208	4.76433	5.53364	1.81377	2.8616	6.56033	5.03993	2.4198	8.9365	7.25835	7.74776	5.61361	5.90513	3.77082	5.76365	7.66288	3.26212	2.64671	5.34043	4.6718	4.18172
Mean	Fmr1-S		493	279.667	175.667	948.333	63	53.6667	47.5833	44.4167	45.3333	37.4167	29	35.1667	30.4167	35.8333	33.9167	37.25	45.3333	31.1667	31.0833	28	21.3333	24.3333	18.8333	11.6667	16.4167	12	23.5	16	24.0833	18.9167	21.1667	19.9167	20.75	19.0833	16.0833	13.5	8.25	5.33333	2.75	5.83333
sem			66.5037	62.2622	30.9795	146.66	8.00757	6.0757	6.06462	5.22444	6.05447	6.45903	5.07519	6.85658	8.92601	5.13431	8.34344	7.3661	8.12621	7.09549	9.53896	6.44323	7.03814	6.43891	6.29554	2.77798	7.81845	3.42451	8.27235	6.61037	7.24408	6.46255	5.32978	6.66567	5.68507	4.26838	5.28643	10.1328	4.13251	2.02759	1.80959	2.92024
Mean	Fmr1-AAV		599.583	368.75	254.25	1222.58	79.8333	54.75	54	49.1667	41.4167	51.6667	47.6667	42.0833	43.75	48.9167	40.6667	45.6667	43.0833	30.8333	33.4167	33	39.0833	34	30.25	22.0833	31.6667	19.0833	24.5833	27.6667	39.9167	33	30.25	26	20.25	30.3333	15.4167	17.75	12.1667	18.1667	3.41667	7.58333
sem			60.285	57.3169	45.9217	150.99	4.28852	3.966	6.89202	5.91587	7.62915	6.84164	6.72662	7.31277	8.31494	7.01563	9.93336	6.46006	5.46817	4.71753	9.30824	8.04533	7.5523	6.28129	6.79697	5.6158	7.68246	3.56	4.77756	5.52039	7.65987	6.8102	6.14241	8.03402	6.28023	6.33453	4.33005	6.28746	4.63	5.71791	1.65812	2.5568
REARS ACTIVITY
Animal	Group	Nb/cage	Dark1	Light	Dark2	Tot 3H	5	10	15	20	25	30	35	40	45	50	55	60	65	70	75	80	85	90	95	100	105	110	115	120	125	130	135	140	145	150	155	160	165	170	175	180
	WT-S
216		3	174	39	22	235	26	18	16	18	12	11	13	15	4	19	6	16	28	6	4	1	0	0	0	0	0	0	0	0	0	0	0	0	2	9	10	0	0	0	1	0
219		3	171	27	19	217	25	14	17	19	20	9	12	5	26	7	4	13	15	0	3	0	2	7	0	0	0	0	0	0	0	0	0	0	18	1	0	0	0	0	0	0
256		3	141	59	31	231	16	13	14	15	12	6	15	3	16	10	7	14	25	4	7	0	6	0	3	0	0	10	4	0	7	4	4	1	0	3	0	8	0	3	1	0
260		3	125	40	22	187	16	12	9	23	14	5	17	6	6	8	4	5	23	10	0	1	0	0	0	0	2	0	0	4	8	6	0	0	0	6	0	0	0	0	0	2
264		3	228	75	31	334	36	26	23	15	17	24	17	5	21	14	13	17	31	12	6	3	10	5	0	2	0	0	0	6	8	7	4	0	1	5	0	0	1	5	0	0
271		3	114	52	10	176	13	8	6	14	13	7	10	5	6	3	12	17	25	6	4	1	6	1	0	0	0	6	2	1	8	0	0	0	2	0	0	0	0	0	0	0
347		3	149	33	23	205	22	17	16	17	8	11	7	3	1	3	0	44	12	13	0	2	0	2	0	1	1	0	0	2	16	4	0	0	0	0	0	1	2	0	0	0
348		3	185	42	16	243	30	25	15	13	13	4	16	13	12	8	14	22	20	1	6	0	1	0	0	0	0	10	2	2	0	3	0	2	1	3	0	0	7	0	0	0
349		3	203	62	18	283	42	33	27	14	18	11	17	6	2	10	2	21	33	16	1	0	0	6	4	0	2	0	0	0	0	0	2	7	3	0	0	0	0	0	0	6
399		3	142	71	18	231	23	26	29	8	16	12	9	7	5	0	4	3	42	12	0	1	2	5	0	0	0	5	4	0	4	0	0	0	0	0	0	2	11	1	0	0
400		3	207	68	11	286	27	28	21	19	15	11	17	8	10	6	26	19	25	13	1	5	0	0	6	13	3	0	2	0	0	0	0	0	11	0	0	0	0	0	0	0
402		3	142	26	11	179	20	22	19	17	11	11	3	7	11	12	4	5	14	4	0	0	6	0	0	0	0	0	2	0	0	0	0	0	4	5	2	0	0	0	0	0
	Fmr1-S
213		3	255	46	23	324	40	29	34	22	32	16	17	15	7	19	10	14	20	5	1	6	0	3	0	8	0	1	2	0	0	8	14	1	0	0	0	0	0	0	0	0
217		3	408	105	34	547	52	42	43	37	41	33	38	36	30	10	29	17	34	16	4	18	7	0	1	0	0	4	13	8	15	0	1	9	9	0	0	0	0	0	0	0
218		3	159	41	32	232	10	21	10	18	12	12	6	36	3	19	2	10	25	0	4	1	0	0	0	3	8	0	0	0	11	13	0	3	0	0	0	5	0	0	0	0
254		3	200	80	50	330	33	21	17	17	7	12	10	25	4	15	15	24	21	5	8	24	4	1	0	6	0	3	1	7	16	3	1	0	16	3	0	4	2	2	0	3
255		3	234	50	25	309	39	33	14	25	23	11	21	16	6	22	4	20	30	1	5	3	0	0	7	2	0	0	0	2	0	0	0	6	2	16	1	0	0	0	0	0
258		3	279	80	41	400	38	22	34	29	33	12	20	20	11	19	26	15	27	11	1	20	5	0	0	0	0	4	10	2	5	8	2	0	2	0	0	0	10	4	2	8
358		3	306	168	84	558	39	29	24	33	29	27	20	24	28	5	20	28	51	21	15	4	6	16	7	0	1	4	30	13	10	2	5	0	17	36	2	0	9	3	0	0
360		3	286	106	39	431	40	31	37	24	23	27	18	19	20	8	26	13	39	16	9	0	12	5	4	11	3	0	2	5	7	0	11	0	0	3	10	0	1	0	0	7
365		3	243	88	96	427	29	35	30	16	21	21	21	19	18	6	10	17	35	18	4	5	8	9	1	7	0	1	0	0	4	19	10	2	7	37	8	0	3	3	0	3
398		3	184	30	20	234	35	29	21	23	12	17	11	8	15	3	3	7	11	0	0	6	0	9	0	0	4	0	0	0	0	6	9	5	0	0	0	0	0	0	0	0
401		3	165	50	35	250	37	26	14	13	10	16	12	5	6	11	3	12	18	3	11	0	0	7	4	1	0	5	1	0	8	0	2	0	0	14	3	0	0	0	8	0
406		3	398	178	79	655	64	52	32	40	35	28	22	36	4	27	17	41	42	25	24	17	31	8	0	17	11	0	3	0	0	29	29	13	0	3	4	1	0	0	0	0
	Fmr1-AAV
200		3	297	83	30	410	31	25	16	23	29	31	22	23	38	26	22	11	22	18	9	2	14	2	7	1	0	2	0	6	8	7	1	0	0	0	2	9	2	1	0	0
203		3	147	44	34	225	19	16	19	15	5	15	17	4	4	16	3	14	14	7	0	10	1	3	3	2	2	0	0	2	1	5	0	3	6	0	6	2	1	4	0	6
208		3	153	50	22	225	30	22	6	18	8	8	14	7	7	11	7	15	27	7	0	5	0	0	0	1	3	4	0	3	11	0	0	1	2	2	0	6	0	0	0	0
276		3	376	95	67	538	66	44	44	30	32	37	21	21	25	20	16	20	29	12	8	4	16	10	0	1	1	7	7	0	14	13	1	1	4	27	2	2	3	0	0	0
285		3	265	82	46	393	49	33	29	12	18	16	17	13	26	18	15	19	21	16	16	2	0	10	2	0	7	3	0	5	17	14	0	5	0	0	7	0	0	3	0	0
286		3	417	175	69	661	68	44	24	34	29	31	36	37	23	28	41	22	30	23	12	18	21	10	6	20	17	4	5	9	23	12	10	0	3	1	0	0	7	8	0	5
350		3	347	223	254	824	55	30	22	31	27	18	37	27	22	16	19	43	19	24	30	16	19	16	10	24	10	29	12	14	25	35	27	23	9	16	44	17	8	6	30	14
352		3	268	91	28	387	43	33	19	23	22	23	14	10	16	18	2	45	28	11	6	12	0	7	0	1	0	15	8	3	2	6	7	2	0	11	0	0	0	0	0	0
353		3	338	124	77	539	48	35	25	24	29	35	39	24	10	15	10	44	16	11	22	7	4	1	5	23	4	4	20	7	29	2	4	18	5	7	7	2	0	0	0	3
366		3	258	81	25	364	53	35	21	22	10	18	17	22	11	11	2	36	26	16	9	3	1	4	0	1	10	0	4	7	6	6	1	0	9	3	0	0	0	0	0	0
386		3	332	130	81	543	36	24	50	31	32	22	13	33	13	29	14	35	15	20	17	8	9	3	2	7	4	0	25	20	1	0	14	3	21	9	8	0	7	17	0	1
390		3	273	62	49	384	37	33	25	23	12	28	24	19	18	14	14	26	13	13	4	2	5	6	0	7	10	1	1	0	5	0	3	0	3	1	0	0	14	22	1	0
Mean	WT-S		165.083	49.5	19.3333	233.917	24.6667	20.1667	17.6667	16	14.0833	10.1667	12.75	6.91667	10	8.33333	8	16.3333	24.4167	8.08333	2.66667	1.16667	2.75	2.16667	1.08333	1.33333	0.666667	2.58333	1.33333	1.25	4.25	2	0.833333	0.833333	3.5	2.66667	1	0.916667	1.75	0.75	0.166667	0.666667
sem			10.2192	4.99621	2.02385	13.7436	2.43501	2.20135	1.93584	1.08711	0.957097	1.48647	1.34347	1.05499	2.22928	1.5042	2.07802	3.11237	2.48162	1.51487	0.771984	0.440959	0.977977	0.79614	0.596179	1.07544	0.309773	1.17072	0.449467	0.565752	1.4981	0.768706	0.457817	0.588183	1.58831	0.873285	0.834847	0.668086	1.0234	0.462618	0.112367	0.512471
Mean	Fmr1-S		259.75	85.1667	46.5	391.417	38	30.8333	25.8333	24.75	23.1667	19.3333	18	21.5833	12.6667	13.6667	13.75	18.1667	29.4167	10.0833	7.16667	8.66667	6.08333	4.83333	2	4.58333	2.25	1.83333	5.16667	3.08333	6.33333	7.33333	7	3.25	4.41667	9.33333	2.33333	0.833333	2.08333	1	0.833333	1.75
sem			23.6278	13.8634	7.39932	39.8521	3.67423	2.61068	3.06948	2.46221	3.20472	2.20307	2.3613	3.00368	2.73953	2.19273	2.85542	2.67092	3.28324	2.5568	1.99558	2.47819	2.53896	1.4711	0.797724	1.55923	1.06689	0.575159	2.56383	1.23373	1.68475	2.61503	2.44019	1.22552	1.84415	3.98735	0.987293	0.505025	1.04053	0.443813	0.672324	0.844994
Mean	Fmr1-AAV		289.25	103.333	65.1667	457.75	44.5833	31.1667	25	23.8333	21.0833	23.5	22.5833	20	17.75	18.5	13.75	27.5	21.6667	14.8333	11.0833	7.41667	7.5	6	2.91667	7.33333	5.66667	5.75	6.83333	6.33333	11.8333	8.33333	5.66667	4.66667	5.16667	6.41667	6.33333	3.16667	3.5	5.08333	2.58333	2.41667
sem			23.4398	15.1399	18.2079	49.9856	4.2666	2.42097	3.41787	1.94949	2.89581	2.58052	2.7454	2.90245	2.76922	1.77738	3.1337	3.6087	1.80208	1.63685	2.57746	1.60236	2.30776	1.37069	0.972799	2.70615	1.5042	2.43125	2.40528	1.68924	2.82262	2.82128	2.33008	2.20307	1.70042	2.39462	3.54694	1.50168	1.30558	2.11222	2.49381	1.22139
							5	10	15	20	25	30	35	40	45	50	55	60	65	70	75	80	85	90	95	100	105	110	115	120	125	130	135	140	145	150	155	160	165	170	175	180
