# Supplementary material for: AAV‐delivered diacylglycerol kinase DGKk achieves long‐term rescue of fragile X syndrome mouse model
Source: EMBO Mol Med. 2022 Apr 4;14(5):e14649. doi: 10.15252/emmm.202114649 (PMC9081908; doi:10.15252/emmm.202114649)
Supplement: Supplementary file 7 — Source Data for Figure 4 [file EMMM-14-e14649-s006.zip › Source_data_Fig4/Raw_data_behavior/Group_4_PHPeB_4W_(subgroup2)/IP6844c-gp2-Marble_Burying.xls]

## Sheet: Data
			Marble burying
Study : IP6844c-Gr2
Mouse label	Genotype	Nb/cage	< 50% covered marbles	>50% covered marbles	Totally covered marbles	% totally covered marbles	% >50% covered marbles
216	WT-S	3	4	16	4	20	80
219		3	4	16	5	25	80
256		3	6	14	8	40	70
260		3	17	3	1	5	15
264		3	6	14	8	40	70
271		3	3	17	14	70	85
347		3	8	12	0	0	60
348		3	7	13	4	20	65
349		3	5	15	4	20	75
399		3	9	11	2	10	55
400		3	14	6	2	10	30
402		3	14	6	1	5	30
213	Fmr1-S	3	4	16	6	30	80
217		3	6	14	5	25	70
218		3	4	16	9	45	80
254		3	6	14	11	55	70
255		3	5	15	10	50	75
258		3	4	16	7	35	80
358		3	7	13	5	25	65
360		3	2	18	14	70	90
365		3	6	14	2	10	70
398		3	8	12	2	10	60
401		3	3	17	7	35	85
406		3	9	11	5	25	55
200	Fmr1-AAV	3	6	14	6	30	70
203		3	12	8	4	20	40
208		3	9	11	4	20	55
276		3	13	7	4	20	35
285		3	10	20	4	20	100
286		3	5	15	7	35	75
350		3	4	16	7	35	80
352		3	4	16	6	30	80
353		3	9	11	2	10	55
366		3	6	14	5	25	70
386		3	10	10	5	25	50
390		3	4	16	10	50	80
Mean	WT-S		8.08333	11.9167	4.41667	22.0833	59.5833
sem			1.3169	1.3169	1.14454	5.72271	6.58448
Mean	Fmr1-S		5.33333	14.6667	6.91667	34.5833	73.3333
sem			0.594588	0.594588	1.03322	5.16612	2.97294
Mean	Fmr1-AAV		7.66667	13.1667	5.33333	26.6667	65.8333
sem			0.932034	1.09982	0.594588	2.97294	5.49908
