# Supplementary material for: AAV‐delivered diacylglycerol kinase DGKk achieves long‐term rescue of fragile X syndrome mouse model
Source: EMBO Mol Med. 2022 Apr 4;14(5):e14649. doi: 10.15252/emmm.202114649 (PMC9081908; doi:10.15252/emmm.202114649)
Supplement: Supplementary file 7 — Source Data for Figure 4 [file EMMM-14-e14649-s006.zip › Source_data_Fig4/Raw_data_behavior/Group_4_PHPeB_4W_(subgroup2)/IP6844c-gp2-NOR_new_design.xls]

## Sheet: Habituation
													Object Recognition
Study : IP6844c-GR2a+b																						Operator :
				Distance Traveled (cm)											Number of Rearings										% Time Spent in the Center
Mouse label	Genotype	Nb/cage	5	10	15	20	25	30	35	40	45	Total	5	10	15	20	25	30	35	40	45	Total	5	10	15	20	25	30	35	40	45	Total	Nentries in center	Distance (cm) in Center	Permanence Time (s) in Center
216	WT-S	3										2636.87
219		3										2130.72
256		3										3068.22
260		3										2661.62
264		3										3217.41
271		3										2225.65
347		3										2784.29
348		3										3305.57
349		3										3227.63
399		3										2342.13
400		3										2856.83
402		3										2209.79
213	Fmr1-S	3										2922.94
217		3										2975.67
218		3										2826.31
254		3										3917.65
255		3										5159.16
258		3										4098.1
358		3										3356.37
360		3										3146.65
365		3										3727.23
398		3										2737.25
401		3										3914.93
406		3										3620.92
200	Fmr1-AAV	3										3243.39
203		3										2818.32
208		3										2162.18
276		3										3810.41
285		3										2958.17
286		3										3564.9
350		3										3946.43
352		3										2903.68
353		3										4705.93
366		3										3631.42
386		3										2955.99
390		3										3650.33
	Gp4
Mean	WT-S		#DIV/0!	#DIV/0!	#DIV/0!	#DIV/0!	#DIV/0!	#DIV/0!	#DIV/0!	#DIV/0!	#DIV/0!	2722.23	#DIV/0!	#DIV/0!	#DIV/0!	#DIV/0!	#DIV/0!	#DIV/0!	#DIV/0!	#DIV/0!	#DIV/0!	#DIV/0!	#DIV/0!	#DIV/0!	#DIV/0!	#DIV/0!	#DIV/0!	#DIV/0!	#DIV/0!	#DIV/0!	#DIV/0!	#DIV/0!	#DIV/0!	#DIV/0!	#DIV/0!
sem			#DIV/0!	#DIV/0!	#DIV/0!	#DIV/0!	#DIV/0!	#DIV/0!	#DIV/0!	#DIV/0!	#DIV/0!	123.002	#DIV/0!	#DIV/0!	#DIV/0!	#DIV/0!	#DIV/0!	#DIV/0!	#DIV/0!	#DIV/0!	#DIV/0!	#DIV/0!	#DIV/0!	#DIV/0!	#DIV/0!	#DIV/0!	#DIV/0!	#DIV/0!	#DIV/0!	#DIV/0!	#DIV/0!	#DIV/0!	#DIV/0!	#DIV/0!	#DIV/0!
Mean	Fmr1-S		#DIV/0!	#DIV/0!	#DIV/0!	#DIV/0!	#DIV/0!	#DIV/0!	#DIV/0!	#DIV/0!	#DIV/0!	3533.6	#DIV/0!	#DIV/0!	#DIV/0!	#DIV/0!	#DIV/0!	#DIV/0!	#DIV/0!	#DIV/0!	#DIV/0!	#DIV/0!	#DIV/0!	#DIV/0!	#DIV/0!	#DIV/0!	#DIV/0!	#DIV/0!	#DIV/0!	#DIV/0!	#DIV/0!	#DIV/0!	#DIV/0!	#DIV/0!	#DIV/0!
sem			#DIV/0!	#DIV/0!	#DIV/0!	#DIV/0!	#DIV/0!	#DIV/0!	#DIV/0!	#DIV/0!	#DIV/0!	200.358	#DIV/0!	#DIV/0!	#DIV/0!	#DIV/0!	#DIV/0!	#DIV/0!	#DIV/0!	#DIV/0!	#DIV/0!	#DIV/0!	#DIV/0!	#DIV/0!	#DIV/0!	#DIV/0!	#DIV/0!	#DIV/0!	#DIV/0!	#DIV/0!	#DIV/0!	#DIV/0!	#DIV/0!	#DIV/0!	#DIV/0!
Mean	Fmr1-AAV		#DIV/0!	#DIV/0!	#DIV/0!	#DIV/0!	#DIV/0!	#DIV/0!	#DIV/0!	#DIV/0!	#DIV/0!	3362.6	#DIV/0!	#DIV/0!	#DIV/0!	#DIV/0!	#DIV/0!	#DIV/0!	#DIV/0!	#DIV/0!	#DIV/0!	#DIV/0!	#DIV/0!	#DIV/0!	#DIV/0!	#DIV/0!	#DIV/0!	#DIV/0!	#DIV/0!	#DIV/0!	#DIV/0!	#DIV/0!	#DIV/0!	#DIV/0!	#DIV/0!
sem			#DIV/0!	#DIV/0!	#DIV/0!	#DIV/0!	#DIV/0!	#DIV/0!	#DIV/0!	#DIV/0!	#DIV/0!	191.344	#DIV/0!	#DIV/0!	#DIV/0!	#DIV/0!	#DIV/0!	#DIV/0!	#DIV/0!	#DIV/0!	#DIV/0!	#DIV/0!	#DIV/0!	#DIV/0!	#DIV/0!	#DIV/0!	#DIV/0!	#DIV/0!	#DIV/0!	#DIV/0!	#DIV/0!	#DIV/0!	#DIV/0!	#DIV/0!	#DIV/0!

## Sheet: Acquisition- retention activity
						Object Recognition
Study : IP6844c-GR2a+b
				Acquisition		Retention
Mouse label	Genotype	Nb/cage	Delay	Distance	Rears	Distance	Rears
216	WT Saline	3	24h	1363.61		1215.13
219		3		1890.3		1360.02
256		3		1947.84		1362.02
260		3		1242.72		1112.81
264		3		2189.63		1490.04
271		3		1439.94		1444.7
347		3		1530.63		1126.41
348		3		1336.5		1298.66
349		3		1366.24		1071.97
399		3		1805		1410.55
400		3		1323.84		1013.04
402		3		1422.41		1089.76
213	KO Saline	3		1922.06		2260.72
217		3		1360.96		1113.84
218		3		1253.78		1392.19
254		3		2103.49		1845.39
255		3		2686.55		2365.61
258		3		2868.26		2371.73
358		3		1951.43		1777.76
360		3		2068.83		1327.18
365		3		1917.86		1851.22
398		3		1497.43		1206.31
401		3		1642.33		1677.9
406		3		1903.97		1733.6
200	KO Virus	3		1649.29		1641.45
203		3		2056.31		1346.09
208		3		1486.83		1607.44
276		3		2578.75		2461.02
285		3		1951.68		1219.94
286		3		2459.88		1965.35
350		3		2884.59		2158.93
352		3		2477.03		1991.19
353		3		2246.26		1430.62
366		3		3139.93		2087.63
386		3		1640.31		1219.12
390		3		2183.45		1509.35
Mean	WT Saline			1571.56	#DIV/0!	1249.59	#DIV/0!
sem				88.3813	#DIV/0!	47.4466	#DIV/0!
Mean	KO Saline			1931.41	#DIV/0!	1743.62	#DIV/0!
sem				139.108	#DIV/0!	124.88	#DIV/0!
Mean	KO Virus			2229.53	#DIV/0!	1719.84	#DIV/0!
sem				146.662	#DIV/0!	116.722	#DIV/0!

## Sheet: Object-exploration
				Object Recognition
Study : IP6844c-GR2a+b
#REF!				#REF!				Operator :
#REF!				#REF!				#REF!
#REF!				#REF!				#REF!
#REF!				#REF!
#REF!
#REF!				#REF!
#REF!
#REF!
#REF!
#REF!
					Exploration duration (sec)			Recog. index
Mouse label	Genotype	Nb/cage	Delay	Acq. tA	Ret. tA	Ret. tB	Ret. t(A+B)	RI = tB/(tA+tB)
216	WT Saline	3	24h	9.26	8.26	31.38	39.64	79.1625
219		3	24h	35.77	12.62	17.08	29.7	57.5084
256		3	24h	26.99	34.75	40.96	75.71	54.1012
260		3	24h	20.89	25.85	37.1	62.95	58.9357
264		3	24h	21.89	39.07	56.66	95.73	59.1873
271		3	24h	30.69	44.09	29	73.09	39.6771
347		3	24h	13.56	8.57	10.63	19.2	55.3646
348		3	24h	4.78	1.74	4.56	6.3	72.381
349		3	24h	6.52	2.37	4.57	6.94	65.8501
399		3	24h	10.17	7.37	12.39	19.76	62.7024
400		3	24h	6.33	4.36	12.94	17.3	74.7977
402		3	24h	13.36	2.8	9.1	11.9	76.4706
213	KO Saline	3	24h	25.29	27.24	22.47	49.71	45.2022
217		3	24h	3.9	6.42	16.54	22.96	72.0383
218		3	24h	6.45	18.53	30.51	49.04	62.2145
254		3	24h	10.39	33.93	26.5	60.43	43.8524
255		3	24h	38.17	53	41.75	94.75	44.0633
258		3	24h	10.68	34.86	35.44	70.3	50.4125
358		3	24h	12.25	3.85	5.39	9.24	58.3333
360		3	24h	8.73	4.22	6.61	10.83	61.0342
365		3	24h	7.7	9.14	10.11	19.25	52.5195
398		3	24h	18.56	7.95	8.17	16.12	50.6824
401		3	24h	13.29	5.74	6.66	12.4	53.7097
406		3	24h	10.32	10.35	7.32	17.67	41.4261
200	Fmr1-AAV	3	24h	15.47	35.03	39.39	74.42	52.9293
203		3	24h	27.33	17	22.24	39.24	56.6769
208		3	24h	36.44	62.32	44.82	107.14	41.8331
276		3	24h	9.41	9.76	34.09	43.85	77.7423
285		3	24h	47.87	21.17	31.41	52.58	59.7375
286		3	24h	39.1	16.46	21.77	38.23	56.9448
350		3	24h	8.26	6.29	14.63	20.92	69.9331
352		3	24h	10.07	4.24	6.36	10.6	60
353		3	24h	10.28	5.96	7.15	13.11	54.5385
366		3	24h	19.51	9.6	13.48	23.08	58.4055
386		3	24h	19.16	5.58	7.38	12.96	56.9444
390		3	24h	15.3	4.79	8.75	13.54	64.6233
Mean	WT Saline			16.6842	15.9875	22.1975	38.185	63.0115
sem				2.99244	4.49724	4.7892	8.89553	3.28073
Mean	KO Saline			13.8108	17.9358	18.1225	36.0583	52.9574
sem				2.75194	4.57362	3.70215	8.10501	2.62771
Mean	Fmr1-AAV			21.5167	16.5167	20.9558	37.4725	59.1924
sem				3.81838	4.9082	3.91796	8.46638	2.56608
