# Supplementary material for: AAV‐delivered diacylglycerol kinase DGKk achieves long‐term rescue of fragile X syndrome mouse model
Source: EMBO Mol Med. 2022 Apr 4;14(5):e14649. doi: 10.15252/emmm.202114649 (PMC9081908; doi:10.15252/emmm.202114649)
Supplement: Supplementary file 7 — Source Data for Figure 4 [file EMMM-14-e14649-s006.zip › Source_data_Fig4/Raw_data_behavior/Group_5_RH10_4W_(subgroup2)/IP6844b-group2-Circadian_Activity.xls]

## Sheet: activities & food-water distrib
					Circadian activity and food/water intake
Study : Getex-IP6844b - group 2
BACK ACTIVITY
Animal	Group	Nb/cage	Tot Hab	Tot Night	Tot Light	Tot 32H	12H	13H	14H	15H	16H	17H	18H	19H	20H	21H	22H	23H	24H	1H	2H	3H	4H	5H	6H	7H	8H	9H	10H	11H	12H	13H	14H	15H	16H	17H	18H	19H
13	WT-S	3	1757	4179	1927	7906	635	191	225	166	220	26	294	43	565	561	142	325	226	658	517	294	148	246	279	218	493	233	149	67	40	280	44	95	17	211	36	262
15		3	378	456	34	868	280	36	34	3	7	4	14	0	105	68	44	141	16	8	11	33	7	3	15	5	25	6	0	0	0	0	3	0	0	0	0	0
16		3	243	508	132	901	174	33	13	0	0	17	6	18	176	83	60	13	19	53	6	1	29	27	7	34	45	0	8	14	0	20	4	2	17	0	1	21
491		3	734	1198	309	2336	549	99	38	6	5	23	14	95	204	389	111	54	57	101	39	15	37	68	91	32	102	45	29	37	15	19	7	12	14	1	0	28
494		3	536	1491	1533	3572	316	96	63	21	12	18	10	12	305	127	108	99	25	8	347	190	12	100	38	132	194	199	131	139	71	197	92	99	65	53	224	69
497		3	628	1464	393	2485	323	169	36	66	10	17	7	0	442	240	12	141	18	308	114	4	6	20	79	80	68	22	61	32	48	6	6	26	2	76	2	44
85		3	459	1472	414	2348	343	43	0	46	14	13	0	3	320	226	192	145	45	51	155	14	131	0	81	112	90	14	32	3	33	11	42	0	101	0	10	78
87		3	391	769	113	1273	323	45	12	6	2	3	0	0	286	187	33	4	43	69	30	9	4	8	27	69	39	4	0	8	41	0	5	1	15	0	0	0
118		3	289	589	167	1092	224	35	14	4	4	1	7	47	170	90	43	26	58	23	25	43	16	39	21	35	29	28	4	5	28	13	11	2	18	29	0	0
119		3	635	517	110	1271	415	136	41	26	0	5	12	9	108	56	58	19	2	157	13	17	0	14	16	57	31	1	22	5	11	0	5	16	1	12	4	2
133		3	559	937	325	1821	375	49	23	62	27	0	23	0	148	86	111	73	52	212	105	10	7	2	84	47	151	28	20	19	32	0	48	5	6	0	15	1
134		3	868	747	242	1861	266	174	71	80	50	89	138	4	89	146	117	43	33	70	48	16	10	81	52	42	124	0	6	16	0	41	16	0	6	17	0	16
46	Fmr1-S	3	771	658	254	1683	409	130	36	79	8	56	53	0	235	56	32	32	23	24	96	18	33	5	45	59	74	11	17	7	0	46	10	18	0	3	64	4
47		3	1065	1402	287	2797	582	227	91	72	61	25	7	43	408	218	139	109	237	76	61	0	36	6	26	86	103	30	22	13	0	27	17	0	18	0	52	5
48		3	829	1225	278	2395	427	229	71	38	22	5	37	63	472	266	67	31	106	99	39	18	17	39	19	52	103	16	10	12	7	18	7	4	31	16	7	47
51		3	831	2672	557	4080	297	163	70	111	36	8	146	20	331	576	298	193	124	186	124	129	215	158	57	281	296	13	48	26	18	18	33	4	19	67	15	0
73		3	2336	1828	419	4684	391	389	429	379	368	184	196	101	364	243	231	198	109	188	123	84	11	159	36	82	102	74	25	0	39	15	5	3	28	10	18	100
74		3	735	719	149	1611	487	100	78	28	20	16	6	8	239	113	38	14	76	79	9	10	10	89	31	11	10	0	41	8	18	20	0	16	8	13	0	15
80		3	446	363	265	1080	275	70	49	24	7	7	14	6	106	13	14	15	37	57	30	0	36	3	24	28	53	61	5	12	64	13	20	2	14	1	1	19
460		3	663	1662	257	2592	346	154	44	54	29	34	2	10	251	415	131	108	170	133	49	43	0	6	176	180	120	35	6	23	3	18	3	5	4	0	33	7
496		3	405	696	107	1216	207	52	48	40	35	1	22	8	151	172	111	52	18	41	45	1	2	45	27	31	50	14	3	2	13	3	4	3	11	0	1	3
121		3	341	304	136	788	197	49	35	11	8	30	11	7	84	61	10	31	31	6	23	0	5	26	10	17	27	12	0	22	14	2	12	1	8	1	21	16
122		3	658	541	248	1447	456	47	34	24	9	9	79	0	145	63	57	72	56	21	8	24	66	12	6	11	40	14	0	28	12	15	0	39	1	0	0	99
123		3	476	1678	359	2554	333	41	59	15	24	1	3	41	381	312	117	49	159	88	105	85	31	164	26	161	82	5	0	33	70	0	50	8	13	0	5	93
194		3	730	561	221	1599	432	157	94	9	8	27	3	87	197	103	20	0	32	50	26	0	3	14	38	78	65	20	55	0	8	24	3	0	18	16	12	0
195		3	466	673	266	1429	374	31	33	13	11	3	1	24	277	62	35	9	72	28	16	0	33	49	11	81	46	5	0	31	18	11	16	4	0	112	4	19
197		3	576	493	133	1215	403	105	20	11	14	23	0	13	119	25	34	10	46	89	87	6	6	0	36	35	47	10	2	4	26	1	8	0	4	0	0	31
7	Fmr1-AAV	3	403	1448	300	2152	250	59	27	21	18	7	21	1	409	309	140	139	85	31	98	38	32	55	39	73	65	15	6	21	5	19	12	1	29	2	9	116
12		3	602	845	364	1826	349	164	42	12	1	10	24	15	322	90	34	154	27	6	46	7	7	0	111	41	99	23	0	0	30	8	20	2	0	0	169	13
14		3	292	405	67	774	183	25	31	20	4	4	25	10	65	55	109	44	49	37	18	11	0	10	1	6	23	1	3	3	0	4	4	15	1	0	2	11
470		3	663	1757	256	2812	283	180	29	62	43	39	27	136	285	181	271	143	88	103	110	96	9	36	115	320	106	32	8	11	5	27	9	4	2	11	0	41
492		3	541	274	67	897	383	84	20	26	18	4	6	15	80	75	39	31	4	1	21	8	1	0	1	13	11	1	0	21	0	14	11	1	0	8	0	0
493		3	503	332	78	913	276	95	46	30	24	23	9	0	117	32	4	54	0	33	22	5	21	25	12	7	24	8	8	5	11	0	9	0	0	9	4	0
84		4	710	521	311	1573	560	92	7	22	22	3	4	31	240	59	19	0	85	3	17	10	9	0	72	7	43	0	11	0	0	66	3	10	0	12	0	166
86		4	1101	521	117	1739	494	384	118	19	47	2	37	0	141	146	18	19	17	2	8	97	18	12	36	7	58	8	5	0	15	4	7	13	0	0	7	0
120		4	649	1759	1512	3983	509	49	56	6	18	6	5	63	215	293	245	135	217	75	95	41	193	53	75	122	288	89	122	126	83	214	116	54	60	114	81	165
131		3	2162	1772	117	4207	809	507	138	261	186	156	105	156	442	526	294	173	167	9	23	51	10	3	16	58	27	8	0	11	7	16	12	2	2	0	0	32
132		3	701	652	165	1530	525	73	45	21	21	12	4	12	149	41	95	25	57	34	60	57	6	25	25	78	30	3	21	17	0	37	6	13	0	12	6	20
135		3	1173	996	244	2430	686	254	111	57	44	0	21	17	82	99	138	88	247	90	33	25	24	51	72	47	50	7	6	11	31	15	0	42	5	17	41	19
161		4	917	684	93	1714	492	228	68	41	6	66	16	20	160	58	43	50	147	102	26	7	3	18	48	22	6	3	1	32	8	3	24	0	1	11	0	4
Mean	WT-S		623.083	1193.92	474.917	2311.17	351.917	92.1667	47.5	40.5	29.25	18	43.75	19.25	243.167	188.25	85.9167	90.25	49.5	143.167	117.5	53.8333	33.9167	50.6667	65.8333	71.9167	115.917	48.3333	38.5	28.75	26.5833	48.9167	23.5833	21.5	21.8333	33.25	24.3333	43.4167
sem			115.694	294.324	174.376	557.894	37.649	17.5766	17.2273	13.9813	17.8156	6.94131	25.1977	8.35312	42.3062	43.6949	15.182	26.0809	16.8602	53.4697	45.7053	26.3803	14.5958	20.192	21.288	16.7967	37.6107	23.0583	14.6062	11.4218	6.38945	26.2942	7.94437	10.4407	8.74975	17.6486	18.4047	21.3717
Mean	Fmr1-S		755.2	1031.67	262.4	2078	374.4	129.6	79.4	60.5333	44	28.6	38.6667	28.7333	250.667	179.867	88.9333	61.5333	86.4	77.6667	56.0667	27.8667	33.6	51.6667	37.8667	79.5333	81.2	21.3333	15.6	14.7333	20.6667	15.4	12.5333	7.13333	11.8	15.9333	15.5333	30.5333
sem			123.613	176.233	30.3365	288.496	26.6097	24.9822	25.626	24.0075	23.4588	11.7813	15.218	8.26436	30.9472	41.5084	21.7456	16.4808	16.5166	14.458	10.5417	10.3472	13.7947	15.7494	10.4685	19.3772	17.3513	5.40165	4.84601	2.97364	5.51592	3.07803	3.51441	2.67059	2.4999	8.1699	5.11568	9.4963
Mean	Fmr1-AAV		801.308	920.462	283.923	2042.31	446.077	168.769	56.7692	46	34.7692	25.5385	23.3846	36.6154	208.231	151.077	111.462	81.1538	91.5385	40.4615	44.3846	34.8462	25.6154	22.1538	47.9231	61.6154	63.8462	15.2308	14.6923	19.8462	15	32.8462	17.9231	12.0769	7.69231	15.0769	24.5385	45.1538
sem			133.207	158.008	106.241	300.98	50.2192	39.7429	11.3336	18.479	13.253	12.0462	7.39329	14.2588	34.5686	40.1495	28.0991	16.6151	22.2951	10.7897	9.71751	9.07508	14.1967	5.76111	10.6912	23.6742	20.5404	6.67194	9.08463	9.24998	6.37201	15.8857	8.37308	4.7183	4.87456	8.4006	13.6723	17.0789
LOCOMOTOR ACTIVITY				(activité va et vient)
Animal	Group	Nb/cage	Tot Hab	Tot Night	Tot Light	Tot 32H	12H	13H	14H	15H	16H	17H	18H	19H	20H	21H	22H	23H	24H	1H	2H	3H	4H	5H	6H	7H	8H	9H	10H	11H	12H	13H	14H	15H	16H	17H	18H	19H
13	WT-S	3	220	302	120	642	100	31	37	12	28	0	12	0	62	34	6	20	20	42	37	29	6	19	13	14	42	16	0	20	0	14	0	0	0	14	0	14
15		3	150	198	14	362	112	14	10	2	4	2	6	0	45	39	20	46	6	4	6	12	2	2	8	8	10	2	0	0	0	0	2	0	0	0	0	0
16		3	97	304	130	537	63	16	8	0	0	6	4	6	94	40	32	6	18	26	6	2	14	28	8	30	54	0	8	14	0	16	4	2	12	0	2	18
491		3	204	513	139	898	124	42	16	4	4	8	6	42	104	110	55	31	34	48	24	10	12	20	50	15	47	18	10	12	8	4	2	6	12	2	0	18
494		3	174	503	266	951	85	41	24	10	4	6	4	8	129	49	36	32	8	4	114	52	4	23	15	37	57	17	12	12	2	24	16	16	26	2	66	16
497		3	295	556	134	985	160	66	27	28	4	8	2	0	168	82	10	54	10	124	42	2	4	6	21	33	32	10	12	12	10	4	6	6	2	22	2	16
85		3	151	476	125	754	91	20	0	20	10	10	0	2	136	84	60	26	30	26	38	10	18	0	22	26	30	6	6	2	12	2	20	0	14	0	8	25
87		3	144	258	58	460	104	18	10	4	4	4	0	0	85	40	17	4	18	26	14	2	2	4	8	38	18	2	0	2	20	0	4	2	10	0	0	0
118		3	164	412	90	696	98	32	14	6	6	2	6	30	119	53	30	20	36	20	18	30	12	40	10	24	16	12	2	4	14	8	6	4	10	14	0	0
119		3	270	280	108	662	176	50	19	15	0	4	6	4	58	26	32	10	2	66	10	14	0	10	13	39	26	2	18	4	10	0	6	20	2	12	4	4
133		3	222	364	104	690	144	18	9	31	14	0	6	0	68	40	44	24	16	72	44	10	6	2	24	14	52	12	4	6	6	0	12	2	2	0	6	2
134		3	204	308	90	604	69	44	14	10	12	14	41	2	46	74	53	15	8	38	18	4	4	18	16	14	42	0	4	6	0	12	8	0	4	6	0	8
46	Fmr1-S	3	340	272	118	730	158	70	24	36	4	24	24	0	94	24	19	13	14	12	38	10	12	2	18	16	34	6	6	2	0	28	6	8	0	2	22	4
47		3	460	746	168	1398	239	115	36	28	20	16	6	24	214	112	60	52	146	36	38	0	18	3	15	52	64	20	16	6	0	20	8	0	12	0	20	2
48		3	347	513	122	1011	160	97	28	22	20	2	18	29	214	93	33	15	46	42	14	10	8	12	6	20	48	8	2	6	4	8	6	2	12	6	2	18
51		3	363	887	271	1529	126	73	29	47	22	6	60	8	141	116	57	76	56	64	44	50	78	64	22	119	137	8	22	8	7	7	18	4	10	36	14	0
73		3	415	482	141	1048	152	75	64	44	46	24	10	10	137	86	41	32	18	56	30	24	6	16	11	25	33	16	6	0	14	12	2	2	12	6	8	30
74		3	260	250	64	578	155	35	38	12	10	6	4	4	91	35	16	8	26	20	4	6	4	24	10	6	6	0	16	2	6	10	0	6	2	6	0	10
80		3	308	269	125	706	170	58	34	18	6	8	14	4	94	14	10	14	28	34	17	1	24	4	14	15	38	20	4	13	9	0	8	2	6	0	1	24
460		3	296	629	139	1068	148	62	24	28	14	18	2	4	91	147	44	54	52	52	28	12	0	6	82	61	56	15	4	8	4	10	6	4	2	0	24	6
496		3	305	468	126	905	145	45	43	22	32	2	16	6	116	80	78	34	14	37	29	2	4	32	22	20	50	18	4	4	16	4	6	6	14	0	2	2
121		3	283	298	128	714	152	38	32	12	6	28	15	5	82	62	12	42	28	6	18	0	5	19	11	13	24	10	0	18	10	4	12	2	8	2	14	24
122		3	198	204	89	491	109	23	20	10	6	4	26	0	60	28	16	32	20	6	2	8	20	6	4	2	18	6	0	6	6	4	0	10	2	0	0	37
123		3	200	702	135	1052	126	20	30	8	12	2	2	15	192	149	46	24	56	46	32	30	10	60	10	47	37	2	0	12	22	0	18	6	6	0	2	30
194		3	302	218	86	628	174	74	38	6	2	6	2	22	90	38	10	0	12	22	6	0	2	6	16	16	26	4	18	0	4	10	2	0	8	6	8	0
195		3	202	424	157	798	124	34	18	14	8	2	2	15	163	38	26	6	60	16	8	0	16	28	6	57	35	6	0	16	16	8	4	4	0	50	4	14
197		3	274	244	64	592	174	64	10	8	8	10	0	10	58	14	22	10	22	42	36	6	4	0	14	16	20	8	2	4	10	2	4	0	4	0	0	10
7	Fmr1-AAV	3	194	807	227	1230	117	33	12	12	10	2	8	2	151	125	113	103	70	28	62	19	27	30	32	47	61	12	6	6	4	14	6	2	17	3	8	88
12		3	242	294	130	670	130	70	22	10	2	4	4	4	59	47	14	60	16	4	26	2	6	0	34	26	34	10	0	0	20	4	10	2	0	0	42	8
14		3	198	208	48	458	122	26	12	14	4	4	16	4	36	30	52	18	24	16	10	8	0	8	2	4	14	2	2	2	0	4	4	8	2	0	4	6
470		3	301	588	152	1062	129	88	14	30	18	12	10	21	93	62	94	54	32	38	34	34	5	13	25	104	66	12	6	6	4	18	6	6	2	6	0	20
492		3	203	134	46	387	101	60	16	10	8	2	6	4	42	32	18	12	2	1	11	8	2	0	2	4	8	2	0	14	0	10	2	2	0	8	0	0
493		3	222	146	42	410	124	38	18	18	6	14	4	0	48	18	2	20	0	12	12	2	8	14	8	2	14	6	4	4	2	0	6	0	0	4	2	0
84		4	200	218	126	556	136	36	6	10	8	2	2	12	110	24	10	0	28	4	8	6	4	0	18	6	18	0	4	0	0	20	2	4	0	4	0	74
86		4	293	218	48	559	162	62	31	8	16	2	12	0	54	58	10	8	10	2	2	38	8	6	18	4	18	4	2	0	8	4	4	6	0	0	2	0
120		4	204	325	244	801	140	18	28	4	8	4	2	28	85	57	47	30	26	12	12	2	24	0	12	18	74	10	12	18	12	32	14	8	0	4	6	54
131		3	183	237	36	462	87	44	12	20	8	8	4	6	42	29	33	27	40	4	8	16	4	2	10	22	12	4	0	2	2	6	2	2	2	0	0	4
132		3	198	260	68	528	128	34	16	8	6	4	2	2	58	16	40	16	22	10	22	20	4	8	14	30	16	2	8	4	0	16	4	4	0	4	2	8
135		3	346	458	114	926	182	84	30	28	14	0	8	8	48	50	80	40	104	41	11	8	8	18	24	26	32	4	6	8	12	8	0	16	2	6	12	8
161		4	400	328	60	798	212	98	40	20	4	20	6	10	74	26	24	24	56	50	16	6	4	8	30	10	4	2	2	16	6	2	14	0	2	8	0	4
Mean	WT-S		191.25	372.833	114.833	686.75	110.5	32.6667	15.6667	11.8333	7.5	5.33333	7.75	7.83333	92.8333	55.9167	32.9167	24	17.1667	41.3333	30.9167	14.75	7	14.3333	17.3333	24.3333	35.5	8.08333	6.33333	7.83333	6.83333	7	7.16667	4.83333	7.83333	6	7.33333	10.0833
sem			16.1762	33.5665	17.1795	54.827	10.0623	4.70063	2.86392	2.89418	2.24452	1.21439	3.16258	3.94245	11.3337	7.38493	5.10267	4.38143	3.24232	9.68702	8.54175	4.3539	1.62369	3.58095	3.37848	3.19406	4.57513	1.98654	1.66667	1.74874	1.91419	2.27636	1.73132	1.8983	2.22191	2.18812	5.38985	2.53
Mean	Fmr1-S		314.583	476.667	135.5	935.833	153.333	59.25	33.5	23.9167	16.5	11.6667	16.4167	9.08333	127.167	78.8333	36	33	42	34.25	24.5	12.75	15.75	20.6667	18.75	33	45.4167	10.75	6.66667	7.08333	8.16667	8.91667	7.5	4.33333	7.16667	4.83333	9.08333	15.5833
sem			22.4366	65.0745	14.4282	90.7006	9.23049	8.34495	3.34279	3.78285	3.6108	2.8159	4.58829	2.64706	15.3405	13.569	6.34847	5.85559	10.5169	5.62479	3.89152	4.32947	6.03541	6.17465	5.97485	9.47165	9.55325	1.98908	2.10819	1.49473	1.88629	2.35957	1.72548	0.84686	1.40256	2.92801	2.66702	3.78485
Mean	Fmr1-AAV		247.625	319.188	103	679.062	140.125	53.9375	20.1875	13.75	8.125	6	5.5	9.25	75.6875	41.5	37.1875	26.75	32.75	18.875	17.75	10.9375	7.875	8.8125	16.5625	24.5	28.25	5.5	4.5	6.25	6.25	9.875	5.25	4	2.4375	6.4375	5.625	18.625
sem			16.1201	43.9934	16.374	60.2301	8.11884	6.07211	2.56291	1.89627	1.14701	1.36626	1.08781	2.10654	9.5349	6.74413	8.17528	6.70976	6.89897	4.03616	3.83677	2.89751	1.94695	2.41388	2.53306	6.59229	5.31703	0.957427	1.23153	1.57982	1.54785	2.10134	1.03078	1.04881	1.10668	2.99022	2.58984	6.93474
FRONT ACTIVITY
Animal	Group	Nb/cage	Tot Hab	Tot Night	Tot Light	Tot 32H	12H	13H	14H	15H	16H	17H	18H	19H	20H	21H	22H	23H	24H	1H	2H	3H	4H	5H	6H	7H	8H	9H	10H	11H	12H	13H	14H	15H	16H	17H	18H	19H
13	WT-S	3	659	953	373	1985	404	57	85	38	47	0	28	0	155	104	7	175	68	120	75	57	12	66	55	59	112	64	0	84	0	46	0	0	0	30	0	37
15		3	1145	3114	1173	5462	539	162	143	24	58	116	103	30	322	379	268	479	240	76	219	264	71	180	295	321	229	130	125	20	175	9	144	90	99	31	79	42
16		3	944	3746	2325	7062	353	184	76	41	13	197	80	47	289	516	302	392	271	428	245	31	155	420	266	431	451	114	109	311	50	289	79	74	308	120	112	308
491		3	1024	3174	1580	5963	358	221	117	111	74	45	98	185	394	340	317	265	252	416	284	86	147	166	393	114	276	110	172	66	71	385	23	84	100	15	57	221
494		3	1422	3259	295	5063	579	350	179	96	69	79	70	87	711	633	267	361	120	136	413	236	35	126	105	116	90	16	7	14	1	31	16	19	28	1	59	13
497		3	2097	3450	1563	7161	1039	571	139	221	52	58	17	51	863	382	217	334	134	639	273	17	68	43	227	253	179	61	114	128	57	211	53	24	44	394	38	260
85		3	516	1092	272	1890	356	51	0	36	29	44	0	10	296	162	137	58	45	57	97	17	86	0	70	67	65	11	8	3	30	5	39	0	35	0	16	60
87		3	861	1809	850	3535	338	208	79	103	34	36	63	15	297	215	115	99	112	183	217	39	64	53	147	268	133	52	29	101	135	47	63	68	97	74	19	32
118		3	1794	4396	2157	8659	651	527	318	123	63	57	55	312	739	728	534	316	369	290	179	363	108	356	165	249	181	136	121	82	229	264	225	131	242	303	98	145
119		3	500	650	254	1415	306	90	46	35	2	12	9	11	119	57	60	32	10	150	47	30	4	36	31	74	56	8	33	16	30	2	19	37	5	25	10	13
133		3	1327	3528	1361	6246	608	226	90	147	139	8	109	30	537	356	421	216	180	474	319	223	151	69	352	230	306	201	54	45	103	202	213	30	32	13	133	29
134		3	138	336	72	548	47	24	7	7	9	9	35	2	62	95	53	13	5	39	15	3	3	20	11	17	36	0	2	3	0	9	6	0	3	6	0	7
46	Fmr1-S	3	754	476	182	1412	317	188	53	83	17	55	41	0	199	43	27	19	17	15	64	18	18	2	30	24	54	10	8	7	1	48	11	9	0	2	20	12
47		3	2822	6153	2821	12145	737	664	481	351	378	153	58	349	814	569	534	522	812	558	410	69	317	380	411	757	431	296	301	181	71	271	328	44	190	69	504	135
48		3	1865	3159	1977	7155	648	473	248	106	224	26	140	154	685	480	182	162	342	318	177	173	173	122	108	237	548	99	107	129	102	127	146	123	110	199	60	227
51		3	900	1013	344	2268	383	224	70	74	29	7	113	11	177	126	62	82	45	65	52	54	107	58	24	161	166	6	24	8	12	11	21	10	17	52	16	1
73		3	987	1622	2303	4927	569	132	107	73	67	27	12	15	460	304	111	59	69	205	85	41	87	55	51	95	152	125	189	60	282	292	57	169	272	134	246	325
74		3	1716	3836	2524	8254	678	179	201	144	193	148	173	178	716	537	246	188	448	259	244	180	183	411	297	127	127	64	254	152	206	322	149	246	272	263	76	393
80		3	1752	3021	617	5445	571	326	264	139	129	162	161	55	373	337	303	149	296	532	173	258	155	193	176	76	115	46	5	76	47	0	6	4	15	0	7	296
460		3	1644	2933	1989	6666	372	262	276	274	184	134	142	100	466	268	338	181	246	306	271	131	36	142	318	230	317	235	92	199	148	188	87	52	124	32	420	95
496		3	1889	3370	2276	7686	446	391	282	341	213	92	124	151	508	265	328	175	144	371	348	105	65	537	232	292	404	252	191	145	228	78	196	172	247	103	195	65
121		3	1526	2187	2064	5891	580	313	176	132	106	131	88	114	395	386	88	208	93	48	71	10	32	180	205	471	259	150	59	195	282	131	204	135	102	50	187	310
122		3	1879	2112	2205	6229	522	351	252	287	146	72	249	33	436	173	199	282	313	62	20	164	182	140	78	63	159	123	38	272	269	173	28	321	164	84	85	489
123		3	2309	4523	1959	8958	791	455	317	182	269	140	155	167	849	674	328	205	518	307	308	316	111	471	170	266	257	98	38	198	208	121	193	216	109	95	76	350
194		3	527	632	229	1429	291	138	61	12	4	18	3	41	234	104	38	1	46	72	29	3	6	17	50	32	75	17	35	7	10	24	13	0	18	13	12	5
195		3	1820	3995	2685	8637	665	432	254	211	132	66	60	137	719	417	361	195	507	324	145	132	304	356	127	408	404	228	53	366	231	257	139	179	13	324	278	213
197		3	2162	2460	1213	5920	948	533	257	115	99	179	31	85	370	257	275	102	225	377	335	106	52	30	127	204	247	48	99	58	91	98	144	6	99	29	47	247
7	Fmr1-AAV	3	1174	4045	760	5989	611	265	127	81	36	10	44	10	731	628	507	522	369	213	330	92	166	153	138	196	187	39	34	26	20	56	24	7	42	75	31	219
12		3	1610	3217	1493	6381	591	235	312	138	113	89	132	61	570	394	229	504	175	104	206	158	218	34	359	266	300	88	22	31	205	133	131	69	41	43	280	150
14		3	168	249	49	469	107	21	7	10	2	7	14	3	57	32	55	23	33	13	15	8	0	7	3	3	10	1	1	5	0	4	2	12	1	0	3	10
470		3	637	1573	1271	3545	314	135	27	60	48	29	24	64	287	149	291	156	89	81	100	86	11	27	57	239	149	18	20	22	43	54	183	114	118	104	112	334
492		3	461	380	189	1052	209	109	59	43	24	7	10	22	145	60	47	10	3	7	34	20	6	5	19	24	32	7	18	33	4	23	26	13	1	24	3	5
493		3	2414	3089	1428	6961	995	469	248	195	74	298	135	30	505	263	140	449	117	328	351	83	153	379	232	89	152	130	105	142	182	28	123	115	8	218	43	182
84		4	1211	2061	1535	4874	576	354	67	70	78	34	32	67	646	188	137	26	315	75	87	166	101	33	192	95	240	5	117	73	25	227	49	115	125	125	23	411
86		4	1777	2477	1238	5578	896	139	193	175	194	84	96	86	544	451	82	120	224	80	35	376	121	70	293	81	171	80	41	41	163	146	78	172	56	69	136	85
120		4	1730	821	547	3425	619	474	219	28	142	69	179	327	338	108	91	81	54	34	16	8	37	0	23	31	180	6	39	51	24	75	46	15	0	7	10	94
131		3	655	1670	1018	3372	305	166	33	66	36	38	11	29	220	119	141	97	252	97	119	196	55	35	202	137	225	71	50	83	82	160	72	35	42	37	42	119
132		3	907	2075	1090	4126	319	208	96	85	91	62	46	54	393	197	234	156	134	157	141	194	84	122	122	141	158	22	131	90	18	212	24	73	25	87	73	177
135		3	2177	4437	1377	8044	855	473	287	248	182	35	97	53	553	702	655	278	910	338	93	44	211	220	300	133	265	44	93	93	180	197	6	62	87	58	150	142
161		4	487	567	85	1155	266	118	36	31	7	23	6	16	118	55	38	47	96	90	25	6	3	13	56	20	11	3	3	19	8	6	14	0	3	12	2	4
Mean	WT-S		1035.58	2458.92	1022.92	4582.42	464.833	222.583	106.583	81.8333	49.0833	55.0833	55.5833	65	398.667	330.583	224.833	228.333	150.5	250.667	198.583	113.833	75.3333	127.917	176.417	183.25	176.167	75.25	64.5	72.75	73.4167	125	73.3333	46.4167	82.75	84.3333	51.75	97.25
sem			162.632	403.134	226.333	761.258	70.6422	51.4603	24.5892	18.1817	10.7114	16.1092	10.9035	26.8974	74.765	62.3386	45.7384	44.4724	32.9114	56.3245	34.6929	35.4631	16.1781	38.7383	37.2395	36.5932	35.3585	18.2375	17.357	24.7451	21.2865	39.3839	22.6834	12.2378	28.2669	37.3854	13.1519	31.1186
Mean	Fmr1-S		1670.25	2867.08	1771.75	6419.67	551.167	329.833	227.25	182.167	162.917	95.5833	121.333	110.583	506.5	346.833	228.833	186	278.583	253.833	185.25	126.583	122.167	224.25	175	233.25	249.083	125.333	108.833	135.167	154.667	146.833	118.833	125.083	135.167	90.25	157.667	224.833
sem			169.531	448.753	253.76	828.467	43.1861	43.5304	34.0541	29.9299	29.9248	16.2292	18.6792	28.6836	63.3515	54.9083	42.2725	36.9158	67.2283	52.7692	37.5336	27.7069	24.6441	51.5491	35.7076	59.576	43.2225	27.0872	29.1456	23.7719	30.3683	30.8198	29.0148	29.9999	27.9349	22.4736	46.7669	46.2175
Mean	Fmr1-AAV		1244.81	2109.25	1012.94	4434.81	535.438	266.812	142.688	98	78.875	65.5	57.5	67.8125	401.875	257.75	207.562	172.938	221.812	149.375	128.812	104.875	95.5	93.8125	143.75	131.188	175.375	50.4375	53.8125	71.25	80.375	106.25	67.125	61.6875	42.4375	76.5625	77.8125	149.812
sem			179.827	343.524	172.381	635.658	71.2738	41.0527	26.7267	18.6815	15.3785	18.9138	13.5539	19.2618	53.8349	51.341	44.5328	43.6775	57.1243	31.3192	29.3607	24.8232	23.1571	30.7401	27.5051	27.5247	26.9507	15.0477	10.4288	21.7134	20.724	21.2655	14.6858	15.2708	10.7319	21.5511	22.845	29.8063
REARS ACTIVITY
Animal	Group	Nb/cage	Tot Hab	Tot Night	Tot Light	Tot 32H	12H	13H	14H	15H	16H	17H	18H	19H	20H	21H	22H	23H	24H	1H	2H	3H	4H	5H	6H	7H	8H	9H	10H	11H	12H	13H	14H	15H	16H	17H	18H	19H
13	WT-S	3	273	422	145	840	199	10	28	15	18	0	3	0	116	90	3	34	23	49	24	28	0	13	23	19	69	9	0	28	0	16	0	0	0	10	0	13
15		3	199	459	94	752	157	15	15	2	3	1	6	0	114	84	33	109	28	4	6	27	3	3	16	32	47	6	12	0	13	0	14	0	0	0	2	0
16		3	159	883	228	1279	107	31	9	0	0	10	2	9	246	137	93	22	31	99	5	0	46	78	20	106	109	0	6	18	0	28	11	2	25	0	5	24
491		3	304	1169	224	1819	218	34	22	3	1	12	14	122	237	280	168	78	58	115	57	17	23	44	71	21	97	40	15	17	7	5	1	6	11	1	0	24
494		3	362	754	191	1318	214	74	42	19	3	6	4	11	292	115	54	54	7	1	111	52	2	22	7	37	49	17	9	12	0	20	9	7	21	0	43	4
497		3	459	1344	236	2039	245	137	22	46	2	6	1	0	443	187	6	122	12	337	82	0	0	4	65	86	71	3	26	11	17	8	2	8	0	55	0	35
85		3	351	1025	189	1568	261	40	0	16	12	22	0	3	404	199	133	57	24	31	48	14	31	0	35	49	47	6	6	0	26	4	33	0	19	0	14	34
87		3	244	616	87	948	199	33	9	3	0	0	0	1	264	120	16	0	49	60	17	0	0	2	16	72	20	0	0	4	30	0	8	2	22	0	0	1
118		3	290	994	106	1438	233	24	26	1	0	0	6	48	335	178	114	61	78	31	24	49	18	49	16	41	21	15	5	3	22	13	5	4	4	14	0	0
119		3	459	591	131	1184	355	73	14	15	0	0	2	3	139	34	49	21	0	216	17	15	0	15	21	64	51	0	22	3	11	0	5	21	0	14	1	3
133		3	244	820	201	1265	184	18	6	12	10	0	14	0	220	100	131	54	24	145	66	6	0	0	52	22	112	11	7	5	9	2	28	3	2	0	21	1
134		3	258	744	145	1148	128	45	7	10	2	8	58	1	122	229	137	21	15	58	41	3	6	60	22	30	93	0	2	6	0	17	8	0	7	5	0	7
46	Fmr1-S	3	400	472	203	1075	182	59	39	41	2	48	29	0	219	40	14	11	7	17	83	14	22	1	29	15	85	7	5	12	0	54	8	9	0	0	16	7
47		3	832	1445	260	2585	460	230	60	43	25	13	1	48	400	168	120	111	288	71	70	0	27	2	28	160	94	33	23	15	0	30	9	0	13	0	43	0
48		3	329	792	242	1423	189	62	21	17	14	2	24	60	315	174	49	30	60	46	13	15	13	17	15	45	99	14	4	5	8	27	9	2	28	8	2	36
51		3	589	855	212	1675	222	123	42	68	25	2	107	19	143	123	70	73	30	58	62	54	73	43	22	104	79	7	16	8	13	5	17	5	13	38	10	1
73		3	820	1112	268	2205	452	125	104	60	41	28	10	5	411	241	78	40	36	131	44	26	5	29	21	50	86	13	14	0	15	22	3	4	30	10	15	56
74		3	469	698	91	1260	292	69	70	18	15	3	2	2	327	92	26	8	90	56	14	2	4	54	22	3	10	0	19	2	3	19	0	6	2	13	0	17
80		3	551	554	208	1317	352	108	39	15	6	12	19	4	246	29	18	21	42	36	36	5	48	2	33	38	69	37	1	22	11	0	14	0	6	0	2	46
460		3	405	2085	455	2947	207	91	35	34	18	17	3	2	326	418	132	174	179	183	75	29	0	2	348	219	234	96	9	10	3	29	3	5	1	0	56	9
496		3	446	742	185	1375	261	47	59	17	29	0	33	2	280	104	124	23	12	56	21	0	0	69	21	32	88	19	3	5	17	3	6	5	29	0	9	1
121		3	573	720	188	1488	348	72	62	7	15	40	29	7	257	162	17	122	45	6	38	0	2	49	5	17	32	10	0	18	16	5	15	3	6	0	35	48
122		3	316	448	140	904	187	34	25	18	4	2	46	0	176	49	32	124	23	7	0	12	23	1	1	0	37	5	0	9	4	4	0	21	1	0	0	59
123		3	388	1220	201	1853	273	32	54	7	21	1	0	44	344	296	94	34	97	76	43	26	13	112	14	71	57	0	0	13	29	0	31	8	9	0	5	49
194		3	471	581	216	1310	302	93	57	4	1	13	1	42	264	110	24	0	12	63	29	0	3	12	29	35	107	13	20	5	8	21	7	0	14	13	7	1
195		3	379	925	318	1647	268	33	38	25	14	1	0	25	409	87	36	6	71	24	7	0	35	125	9	116	86	21	0	19	26	13	10	9	0	114	3	17
197		3	439	441	114	1004	290	93	21	10	8	16	1	10	117	28	48	9	44	82	53	9	1	0	13	37	33	16	7	3	17	7	6	0	8	1	0	16
7	Fmr1-AAV	3	284	1276	260	1820	171	55	18	11	12	3	14	0	340	229	144	154	82	61	84	23	32	37	31	59	89	13	12	9	5	20	12	3	20	10	16	51
12		3	139	840	200	1183	93	28	7	2	0	1	8	4	249	123	28	158	46	5	67	8	1	0	102	53	86	4	0	0	17	3	19	1	0	0	62	8
14		3	235	472	74	786	151	15	18	16	1	3	31	5	113	78	96	45	58	25	19	17	1	13	2	5	28	0	0	10	0	1	1	12	0	1	1	20
470		3	198	552	128	893	134	22	1	12	9	15	5	15	114	74	96	43	17	22	23	41	0	6	11	105	62	11	2	7	5	7	4	0	0	8	0	22
492		3	495	382	107	986	212	118	36	66	50	7	6	2	145	98	72	21	1	1	16	10	1	0	9	8	47	2	5	15	0	16	10	2	0	10	0	0
493		3	356	397	62	816	206	55	26	26	17	20	6	1	134	42	3	46	0	43	50	12	16	39	9	3	31	2	4	4	5	0	3	0	0	12	1	0
84		4	461	613	269	1370	331	76	6	16	21	4	7	27	352	65	8	0	84	2	21	9	8	0	54	10	28	0	14	4	0	58	3	4	0	7	0	151
86		4	480	412	73	966	330	44	32	11	32	6	25	1	136	105	15	17	22	5	6	67	10	9	17	3	15	4	1	1	12	12	4	18	0	0	6	0
120		4	408	629	373	1467	302	46	40	0	11	7	2	57	230	106	76	61	60	8	13	0	27	0	20	28	152	8	15	42	14	60	17	2	0	3	7	53
131		3	219	295	38	556	118	63	7	21	6	4	0	4	88	33	32	22	38	8	8	39	3	0	3	21	19	1	0	1	3	4	2	0	0	0	0	8
132		3	238	542	71	854	181	33	13	3	4	2	2	3	155	34	84	21	35	15	34	77	1	16	19	51	20	0	7	4	0	15	1	3	0	6	0	15
135		3	554	1017	217	1792	327	108	49	51	12	0	7	4	120	150	185	58	271	90	13	4	9	30	53	34	89	4	0	5	30	9	0	28	2	15	25	10
161		4	346	375	60	789	246	56	13	9	0	21	1	8	94	22	9	20	83	70	16	2	0	5	43	11	9	2	0	16	5	2	15	0	2	8	0	1
Mean	WT-S		300.167	818.417	164.75	1299.83	208.333	44.5	16.6667	11.8333	4.25	5.41667	9.16667	16.5	244.333	146.083	78.0833	52.75	29.0833	95.5	41.5	17.5833	10.75	24.1667	30.3333	48.25	65.5	8.91667	9.16667	8.91667	11.25	9.41667	10.3333	4.41667	9.25	8.25	7.16667	12.1667
sem			26.9637	80.9756	15.4724	109.431	18.7662	10.2495	3.40083	3.6615	1.69279	1.97123	4.64959	10.351	32.0991	20.1729	16.7492	10.5824	6.48011	28.3561	9.4384	5.26777	4.43151	7.7458	6.0457	8.08864	9.15481	3.30623	2.3863	2.46631	3.07759	2.6727	2.98058	1.71649	2.85276	4.5446	3.7936	3.89412
Mean	Fmr1-S		509.833	928.583	221.083	1675.58	285.417	87.6667	50.8333	28.75	17.9167	14	25.25	16.0833	287	158	64.5	64.25	75.75	61.9167	41.5833	15.25	19.1667	31.75	46.5833	62.8333	80.8333	20.0833	7.83333	9.91667	9.91667	16.5	9.58333	5.66667	11.5	5.75	16.0833	27.4167
sem			49.6852	136.455	25.4872	178.418	28.5005	15.8192	6.53989	5.8648	3.24144	4.73542	8.58833	6.27581	23.9333	33.126	12.912	15.9213	23.6682	14.7927	7.70621	4.69707	6.36614	10.1198	27.5344	19.3762	16.0713	7.67864	2.36398	1.87672	2.49077	4.7982	2.53598	1.60649	3.29715	3.23364	5.36608	6.81738
Mean	Fmr1-AAV		356.375	609.312	161.25	1139.94	228.875	58.625	23.875	17.6875	12.375	7.6875	7.25	13	191.25	86.5	59.75	42.5625	57.75	32.75	28.6875	19.875	9.25	18.25	26.5	36.1875	56.3125	6.3125	5.4375	9.0625	9.1875	15.5	7.125	5.125	2.875	13	8	23.3125
sem			31.1543	67.9808	26.1005	96.7164	20.2906	7.78614	4.14917	4.47281	3.2963	1.75052	2.24629	4.15331	25.6656	13.3775	13.0146	12.0661	15.8631	7.69063	5.77835	5.98879	2.98119	7.85202	6.5	8.59322	10.2444	1.63737	1.6278	2.60683	2.34204	4.54789	1.51073	1.99557	1.49409	6.84775	4.00312	9.44269
LICKS
Animal	Group	Nb/cage	Tot Hab	Tot Night	Tot Light	Tot 32H	12H	13H	14H	15H	16H	17H	18H	19H	20H	21H	22H	23H	24H	1H	2H	3H	4H	5H	6H	7H	8H	9H	10H	11H	12H	13H	14H	15H	16H	17H	18H	19H
13	WT-S	3	1057	6411	2350	9818	207	54	87	228	170	0	311	0	558	438	13	1016	824	658	759	328	37	644	250	886	352	405	0	407	0	212	0	0	0	591	0	383
15		3	1411	4982	2793	9237	34	356	88	479	41	190	223	51	127	438	272	687	893	495	329	382	154	257	616	332	710	158	281	45	540	27	314	182	141	63	285	47
16		3	625	4163	1929	6853	21	6	48	60	37	229	224	136	206	416	388	281	587	462	315	114	114	456	216	608	160	94	173	172	255	191	87	183	175	111	143	185
491		3	787	6119	1967	9025	32	15	18	75	402	9	236	152	122	638	282	974	455	934	608	86	430	246	975	369	357	6	280	150	185	304	52	215	192	21	150	55
494		3	1167	5001	2467	8678	2374*	3704*	2564*	828	115	45	179	43	204	789	363	827	418	170	462	660	150	326	319	313	163	106	243	182	117	100	144	280	277	110	386	359
497		3	1583	3832	1334	6854	52	197	356	344	147	248	239	105	74	468	225	589	338	215	775	221	113	166	316	332	236	0	61	64	73	108	212	73	157	156	66	128
85		3	1166	3454	464	5124	639	325	0	7	99	96	0	40	194	859	378	284	494	295	480	1	112	0	258	99	260	123	0	2	14	5	6	0	5	0	1	48
87		3	*	*	*	*
118		3	2238	3984	1696	8071	544	1175	168	41	62	73	175	153	20	395	486	555	494	387	74	358	56	413	295	451	120	80	219	108	198	227	158	151	42	45	111	237
119		3	593	3518	1445	5558	29	42	94	257	0	18	153	2	314	263	314	364	148	691	160	217	0	335	278	434	235	27	98	184	91	0	215	248	0	148	145	54
133		3	924	3489	1058	5565	101	191	59	248	200	0	125	94	167	373	369	447	353	915	167	26	0	4	511	157	265	23	130	193	1	106	101	19	0	0	48	172
134		3	738	4326	1753	6913	36	69	14	102	118	10	389	96	180	488	600	309	353	577	354	186	162	434	376	307	240	0	252	79	0	319	123	122	81	288	143	106
46	Fmr1-S	3	1365	3123	1477	6065	1815*	2430*	1377*	827	238	103	197	100	274	247	360	206	546	170	525	341	91	0	188	175	209	300	15	49	0	2	30	398	157	107	172	38
47		3	0	3242	798	4138	0	0	0	0	0	0	0	98	164	306	141	281	631	194	369	0	270	188	140	558	139	197	175	187	8	91	0	1	0	0	0	0
48		3	1304	3971	1988	7275	94	122	333	234	201	148	172	12	33	301	285	309	527	489	417	215	263	253	163	716	380	152	79	257	16	117	172	233	195	201	14	172
51		3	1373	4753	3750	9959	18	913	2168*	220	55	0	167	83	223	26	7	1058	476	820	617	132	349	532	85	428	611	257	495	67	226	70	565	3	387	631	389	49
73		3	1395	10704	3106	15665	14	17	169	260	641	160	134	460	925	1158	525	930	643	1892	958	601	315	853	1090	814	944	199	359	322	308	295	122	52	67	55	0	383
74		3	1580	5967	2989	10778	151	43	121	388	288	210	379	242	47	403	280	444	623	1050	768	201	35	315	1191	610	389	71	404	87	90	86	430	478	228	328	309	89
80		3	1499	5658	1560	8751	184	256	459	227	114	92	167	34	368	371	650	549	715	870	368	318	351	227	511	360	379	2	0	56	0	0	2	0	0	0	0	1121
460		3	1488	4749	2403	8771	132	55	186	297	211	200	407	131	25	108	397	579	709	616	444	439	198	0	345	889	225	375	261	168	544	118	52	113	0	0	488	59
496		3	2701	4962	2249	9922	221	1065	1793*	216	388	202	609	10	77	538	475	578	694	955	430	119	0	383	345	368	227	98	119	66	322	167	197	207	444	76	129	197
121		3	1630	5650	1886	9192	70	290	337	314	266	293	60	26	44	705	695	724	875	99	449	225	0	843	295	696	274	7	62	178	259	39	295	72	192	162	165	181
122		3	604	7593	1237	9547	2878*	20832*	1887*	307	185	75	37	113	236	1615	1242	894	840	375	284	436	856	304	288	223	171	133	36	131	3020*	38	0	272	76	260	118	2
123		3	2906	5176	1380	9572	224	1245	786	181	281	116	73	110	343	547	457	263	296	476	345	431	56	711	731	520	338	49	0	30	272	0	226	193	202	0	3	67
194		3	2637	3179	1624	7440	731	1212	210	143	165	176	0	0	190	298	318	252	268	643	228	148	40	300	186	308	497	258	191	26	81	15	25	0	105	116	243	67
195		3	*	*	*	*
197		3	619	3281	1792	5692	2809*	3665*	468	29	110	12	0	0	263	44	572	0	1	1079	290	298	23	0	112	599	383	109	254	136	93	232	31	50	56	187	57	204
7	Fmr1-AAV	3	3270	3639	1163	8072	27	3	562	1203	1135	243	97	0	100	294	429	496	494	199	435	167	298	297	324	106	6	0	193	175	57	280	89	64	147	83	37	32
12		3	743	4688	1357	6788	35	39	62	136	146	210	115	0	356	427	469	834	338	388	385	316	154	0	475	546	177	72	96	199	70	149	126	52	156	0	260	0
14		3	586	3316	1609	5625	63	5	223	89	118	74	14	114	146	251	10	35	1305	498	211	221	53	193	0	393	359	178	156	104	368	53	117	108	15	0	54	97
470		3	390	5083	1515	7011	18	1	0	64	95	192	20	23	513	256	135	189	1030	557	846	246	138	489	369	315	122	3	109	63	68	152	191	201	175	237	31	163
492		3	1409	2708	2109	6304	2189*	3705*	3560*	1033	208	17	151	78	122	167	259	521	218	58	561	310	103	136	20	233	122	160	154	70	93	228	172	288	165	164	51	442
493		3	1269	3795	1935	7059	60	24594*	4834*	424	187	316	282	60	323	358	441	764	246	473	582	144	7	452	5	0	355	259	22	0	407	79	35	195	8	362	95	118
84		4	1375	3963	758	6160	35	53	162	207	240	370	308	64	243	277	494	437	697	282	608	173	278	33	113	328	41	0	0	0	1	13	63	164	103	268	97	8
86		4	1171	3746	2452	7398	115	1	170	297	340	186	62	29	171	409	502	172	744	183	12	556	0	333	395	269	276	538	92	107	106	291	124	262	239	294	123	0
120		4	2072	2868	1247	6276	880	1	777	24	255	121	14	89	405	426	377	227	381	254	217	9	224	0	58	290	176	2	216	147	119	156	59	150	0	9	64	149
131		3	197	5535	2047	7779	22	0	0	150	8	2	15	0	494	808	444	498	941	169	75	709	253	176	285	683	194	203	255	12	85	271	257	231	167	149	153	70
132		3	2177	5350	1546	9077	1057	957	19	77	57	10	0	4	135	90	807	1002	837	430	398	558	17	300	429	347	90	160	85	97	95	34	0	176	214	59	0	536
135		3	1546	4580	1195	7326	65	475	440	302	143	121	0	5	338	726	263	433	21	701	522	51	20	507	639	359	332	1	116	203	120	3	0	0	8	404	0	8
161		4	1189	4898	1614	7766	52	37	147	610	89	201	53	65	486	272	389	538	750	488	298	322	160	191	670	334	138	27	225	215	56	85	168	61	183	266	65	125
Mean	WT-S		1117.18	4479.91	1750.55	7426.91	169.5	243	93.2	242.636	126.455	83.4545	204.909	79.2727	196.909	505.909	335.455	575.727	487	527.182	407.545	234.455	120.727	298.273	400.909	389.818	281.636	92.9091	157.909	144.182	134	145.364	128.364	133.909	97.2727	139.364	134.364	161.273
sem			146.944	311.723	200.969	492.787	72.8367	110.93	33.0911	73.0293	33.037	28.6846	30.2413	16.7913	42.8868	54.7969	44.9873	81.6366	65.1796	77.8236	71.0272	57.5412	35.656	58.4343	67.8377	64.5371	48.2285	35.2821	32.156	32.658	48.6204	34.1585	28.5808	29.9801	29.0792	51.8456	35.0372	36.6214
Mean	Fmr1-S		1487.08	5462.33	2068.58	9136.25	110.8	400.6	298.875	289.25	239	133.25	200.167	118.25	229.917	527.083	459.5	567.917	631.25	667.167	497.833	288.167	232	384.083	447.667	529.75	357.167	153.333	167.083	133.167	185.909	85.25	174.25	168.5	162.333	151.667	148.917	196.5
sem			223.222	592.336	251.111	803.105	26.7888	152.122	86.2019	55.952	47.7086	25.1276	51.6248	36.1988	72.4853	130.81	90.9241	82.1691	45.629	144.187	56.316	49.2012	68.8097	84.6461	106.385	65.4121	64.9428	33.8045	49.7443	26.3746	53.5011	24.4426	52.567	45.6617	42.0381	53.9505	48.1798	89.649
Mean	Fmr1-AAV		1376.67	4041.93	1597.53	7051.53	243.077	232	249.231	319.2	219.733	150.067	75.4	35.4	285.667	340.2	393.933	426.533	551.4	426.8	377.867	281.867	117.867	227.133	272	340.667	217.867	131.333	144.267	103.6	121.267	136.067	97.1333	133.467	116.067	173.2	88.6667	134.6
sem			222.345	236.936	111.107	243.383	104.071	122.173	66.9614	93.6283	68.8585	29.2963	26.0234	10.1267	36.9451	53.2543	48.3779	74.6172	99.4015	66.9521	57.2248	50.3507	27.3016	45.2517	57.7025	44.804	36.6181	38.189	20.37	19.289	28.9749	26.9119	19.753	24.0269	20.8328	33.6257	20.1319	40.8707
PELLETS DISTRIBUTION
Animal	Group	Nb/cage	Tot Hab	Tot Night	Tot Light	Tot 32H	12H	13H	14H	15H	16H	17H	18H	19H	20H	21H	22H	23H	24H	1H	2H	3H	4H	5H	6H	7H	8H	9H	10H	11H	12H	13H	14H	15H	16H	17H	18H	19H
13	WT-S	3	80	183	66	329	11	16	16	9	13	0	15	0	17	16	8	19	18	22	23	8	1	20	9	22	8	14	0	4	0	13	0	0	0	14	0	13
15		3	126	358	143	645	23	21	26	24	16	14	2	18	24	34	26	44	52	21	28	37	4	29	37	22	2	23	1	0	24	2	14	14	22	15	10	16
16		3	89	160	93	356	18	33	14	9	1	8	6	14	12	11	14	17	15	24	10	2	11	15	8	21	9	5	7	5	11	6	6	9	8	5	11	11
491		3	112	352	171	651	8	25	17	22	12	6	22	16	13	30	24	49	36	58	30	7	22	27	35	21	6	6	18	6	20	24	0	24	12	14	24	17
494		3	66	151	81	304	2	23	13	10	1	9	8	6	10	16	15	18	12	9	21	12	7	14	7	10	3	13	0	9	0	6	7	9	10	0	15	9
497		3	109	139	64	317	22	25	17	11	8	16	10	5	3	20	11	26	10	5	15	9	9	10	10	11	7	3	0	4	6	0	9	7	7	6	6	9
85		3	33	153	28	218	3	3	0	10	6	11	0	4	7	15	14	14	16	24	13	0	25	0	16	9	12	0	0	0	0	0	0	0	0	0	0	16
87		3	99	212	164	485	10	17	15	19	11	22	5	10	34	23	9	16	22	30	15	7	9	14	16	17	9	21	11	16	8	4	22	11	17	13	6	26
118		3	72	175	108	360	8	13	10	3	11	11	16	5	11	23	23	20	25	17	0	14	2	24	5	11	2	17	0	6	18	10	10	8	0	16	8	13
119		3	41	131	63	237	5	13	5	9	0	7	2	2	10	11	12	14	7	22	5	8	0	16	13	13	5	3	6	5	5	9	0	6	2	7	10	5
133		3	35	250	103	391	2	0	2	4	9	4	14	3	13	20	25	32	34	45	16	0	0	0	44	21	0	9	15	4	9	4	14	0	9	0	24	15
134		3	83	286	158	532	2	14	10	12	8	4	33	5	16	30	34	23	20	42	14	11	22	34	14	26	6	21	1	18	16	4	16	6	18	12	18	22
46	Fmr1-S	3	202	169	108	499	14	60	37	29	13	34	15	20	17	15	19	14	17	12	26	7	6	0	19	17	8	9	8	0	0	2	18	6	14	18	8	17
47		3	149	159	38	360	27	50	17	16	11	20	8	14	11	12	18	20	19	8	15	2	15	10	11	18	7	12	8	11	0	0	0	0	0	0	0	0
48		3	106	169	94	385	20	27	13	16	13	4	13	16	12	18	13	15	15	22	15	3	12	10	15	19	0	6	3	9	1	12	8	10	15	5	8	17
51		3	122	207	194	535	28	29	19	19	3	2	22	12	10	0	7	50	21	34	24	13	9	18	2	19	17	12	22	23	19	2	12	11	6	40	8	22
73		3	55	177	76	319	9	9	11	8	11	4	3	11	17	19	8	18	11	29	17	10	4	15	18	11	12	5	7	7	5	3	3	3	8	0	11	12
74		3	105	162	112	385	12	11	21	17	14	13	17	6	10	15	13	20	10	28	8	8	0	16	22	12	9	0	15	3	4	18	7	12	15	10	9	10
80		3	191	451	107	769	27	55	27	28	17	10	27	20	40	41	59	43	71	50	25	0	44	0	39	39	0	0	0	0	0	0	0	0	0	0	22	85
460		3	101	201	96	409	8	26	16	12	17	12	10	11	8	15	14	19	29	24	9	23	7	0	13	40	1	9	16	6	18	3	7	2	0	0	26	8
496		3	100	220	98	420	6	15	20	14	14	4	27	2	20	25	27	21	23	41	19	0	0	17	11	16	2	6	5	7	4	14	5	10	12	8	13	12
121		3	109	152	88	359	26	25	17	12	7	12	10	10	8	19	15	14	24	4	14	8	7	16	7	16	9	7	0	14	0	0	11	6	10	6	15	10
122		3	98	225	68	399	12	17	23	13	10	9	14	8	20	31	18	38	21	16	10	14	29	5	13	10	4	10	0	16	0	0	0	18	6	13	0	1
123		3	89	168	54	325	22	9	13	11	17	3	14	14	10	18	23	4	33	5	16	0	5	19	6	29	0	0	0	0	0	0	21	1	3	0	7	22
194		3	85	179	88	362	16	24	9	13	11	8	4	10	24	23	14	20	12	18	11	12	7	11	12	15	14	11	13	2	10	1	4	1	7	8	8	9
195		3	50	154	53	262	9	4	2	14	9	10	2	5	12	12	25	11	20	14	5	5	22	9	9	10	0	0	0	0	0	0	0	0	0	40	6	7
197		3	50	154	109	318	4	18	7	2	10	5	4	5	13	22	10	0	22	31	10	6	2	1	25	12	14	0	17	5	7	1	10	0	23	0	10	22
7	Fmr1-AAV	3	17	198	76	292	4	1	4	1	3	0	4	1	15	17	22	29	17	13	22	2	23	15	15	8	0	0	11	8	2	13	11	6	10	2	8	5
12		3	70	174	77	328	10	17	5	7	8	10	13	7	17	27	14	25	20	7	23	10	0	0	23	8	6	4	7	7	5	9	5	5	6	10	4	9
14		3	158	216	201	587	38	24	30	12	17	16	21	12	16	29	22	23	33	25	7	22	6	16	17	0	13	17	22	27	0	15	12	0	34	10	10	41
470		3	54	157	68	292	3	9	8	12	14	0	8	13	8	14	12	13	22	14	21	5	13	9	13	13	0	1	3	3	0	5	11	11	8	9	3	14
492		3	78	131	113	328	12	19	6	14	13	2	12	6	14	14	13	21	6	13	10	11	9	0	10	10	9	7	1	13	4	13	10	9	9	12	11	15
493		3	*	*	*	*
84		4	113	162	25	316	22	34	11	12	13	14	7	16	12	19	20	12	32	19	7	3	17	0	21	0	0	0	0	0	0	0	6	6	0	12	0	1
86		4	93	194	153	451	22	6	17	13	20	5	10	11	17	27	14	35	25	9	3	14	10	10	22	8	10	17	9	12	5	17	2	28	16	12	17	8
120		4	90	228	147	481	12	9	29	6	18	6	10	16	28	23	30	23	22	25	24	15	4	0	22	12	8	10	18	10	7	15	23	7	0	14	12	23
131		3	*	*	*	*
132		3	52	178	48	278	21	11	3	14	3	0	0	0	15	9	31	17	25	1	31	3	0	19	8	19	0	0	0	4	0	0	8	15	0	0	20	1
135		3	100	221	74	407	22	34	11	15	18	0	0	12	25	32	18	15	5	35	15	0	16	4	38	18	0	8	0	18	2	0	0	0	5	14	10	17
161		4	113	184	84	388	14	37	17	16	9	11	9	7	13	20	14	18	33	14	12	13	9	16	16	6	7	5	6	8	3	7	6	7	6	10	10	9
Mean	WT-S		78.75	212.5	103.5	402.083	9.5	16.9167	12.0833	11.8333	8	9.33333	11.0833	7.33333	14.1667	20.75	17.9167	24.3333	22.25	26.5833	15.8333	9.58333	9.33333	16.9167	17.8333	17	5.75	11.25	4.91667	6.41667	9.75	6.83333	8.16667	7.83333	8.75	8.5	11	14.3333
sem			8.8883	23.3288	13.3969	41.9306	2.21736	2.70089	2.09059	1.8943	1.48222	1.72913	2.76465	1.67573	2.35112	2.17815	2.36277	3.35147	3.7155	4.37704	2.52513	2.80546	2.61213	3.06609	3.80357	1.6967	1.01597	2.31309	1.88076	1.59762	2.37131	1.92603	2.12786	1.95337	2.16769	1.80278	2.31268	1.66667
Mean	Fmr1-S		118.917	205	94.4167	430.333	17.5833	27.75	19.5	16.25	12.25	10.5833	15	12	15.25	19	19.5	23	24.5	22.75	16.5	7.33333	11.5	10.5	14.6667	20.5	5.75	6.33333	7	8	4.25	4.5	7.66667	6.58333	7.41667	8.33333	10.5833	18
sem			12.1758	23.465	11.1732	35.8389	2.39462	5.18758	2.05787	1.85915	1.21932	2.62695	2.11417	1.53248	2.58236	2.91807	3.94757	3.89639	4.64742	4.18896	1.75594	2.0201	3.7081	2.15498	2.75608	2.92715	1.58652	1.27525	2.11058	2.05603	1.99668	1.84021	1.98606	1.63974	1.68531	3.35373	2.22404	6.41731
Mean	Fmr1-AAV		80.2143	180.714	94	363.571	14.9286	17.6429	11.3571	10.7857	11.8571	6.21429	7.42857	8.64286	16.3571	20.5714	18.5	18.7143	21	17	14.3571	8.64286	9.85714	7.85714	17.9286	9.92857	5.78571	5.71429	7.64286	8.35714	3.21429	6.85714	7.71429	6.78571	8.85714	10.9286	9.21429	12.9286
sem			9.46026	7.57992	12.5593	24.4268	2.54512	3.13191	2.38955	1.28465	1.42141	1.457	1.53248	1.34494	1.49948	1.82689	1.79054	2.29531	2.372	2.49395	2.25712	1.6595	2.00783	1.866	2.14185	1.50991	1.52337	1.65227	2.02351	1.9879	0.865572	1.77856	1.59473	2.04665	2.60358	2.56876	1.39536	2.8196

## Sheet: food consumption
					Circadian activity and food/water intake
Study : Getex-IP6844b - group 2
PELLETS CONSUMPTION [NB : 1 pellet = 20mg]
Animal	Group	Nb/cage	Weight (g)	Pellets loss (nb)	Pellets loss (g)	Pellets distri (nb)	Pellets consum (nb)	Pellets consum (g)
13	WT-S	3	25.7	35	0.7	329	294	5.88
15		3	25.5	46	0.92	645	599	11.98
16		3	24.5	27	0.54	356	329	6.58
491		3	24.3	43	0.86	651	608	12.16
494		3	24.1	27	0.54	304	277	5.54
497		3	23	23	0.46	485	462	9.24
85		3	28.5	22	0.44	360	338	6.76
87		3	26.8	24	0.48	237	213	4.26
118		3	26.1	43	0.86	391	348	6.96
119		3	22.3	22	0.44	532	510	10.2
133		3	24.7	13	0.26	499	486	9.72
134		3	24.2	15	0.3	319	304	6.08
46	Fmr1-S	3	24.2	28	0.56	385	357	7.14
47		3	27.2	63	1.26	769	706	14.12
48		3	24.2	46	0.92	409	363	7.26
51		3	21.4	139	2.78	420	281	5.62
73		3	22.2	39	0.78	359	320	6.4
74		3	23.8	46	0.92	399	353	7.06
80		3	25.8	52	1.04	325	273	5.46
460		3	27.2	63	1.26	362	299	5.98
496		3	23.2	72	1.44	262	190	3.8
121		3	23	92	1.84	318	226	4.52
122		3	24.2	102	2.04	292	190	3.8
123		3	22.3	52	1.04	328	276	5.52
194		3	25.9	98	1.96	587	489	9.78
195		3	27	39	0.78	399	360	7.2
197		3	24.9	67	1.34	325	258	5.16
7	Fmr1-AAV	3	22.6	82	1.64	362	280	5.6
12		3	24.4	33	0.66	292	259	5.18
14		3	24.4	34	0.68	587	553	11.06
470		3	24.4	33	0.66	292	259	5.18
492		3	24.4	34	0.68	328	294	5.88
493		3	25.2	62*	*	*	*	*
84		4	26.8	37	0.74	316	279	5.58
86		4	24.8	168	3.36	451	283	5.66
120		4	23.4	36	0.72	481	445	8.9
131		3	24.9	229*	*	*	*	*
132		3	24.8	16	0.32	278	262	5.24
135		3	25.7	133	2.66	407	274	5.48
161		4	23	120	2.4	388	268	5.36
Mean	WT-S		24.625	54.3158	0.566667	425.667	397.333	7.94667
sem			0.484631	3.17503	0.0635006	38.9808	37.7651	0.755302
Mean	Fmr1-S		24.4333	66.5333	1.33067	395.933	329.4	6.588
sem			0.483112	7.70582	0.154116	32.9921	33.4326	0.668653
Mean	Fmr1-AAV		24.5231	66	1.32	380.182	314.182	6.28364
sem			0.306585	15.5306	0.310612	28.9042	28.6822	0.573644
DISTRI PELLETS / 2
