# Supplementary material for: AAV‐delivered diacylglycerol kinase DGKk achieves long‐term rescue of fragile X syndrome mouse model
Source: EMBO Mol Med. 2022 Apr 4;14(5):e14649. doi: 10.15252/emmm.202114649 (PMC9081908; doi:10.15252/emmm.202114649)
Supplement: Supplementary file 7 — Source Data for Figure 4 [file EMMM-14-e14649-s006.zip › Source_data_Fig4/Raw_data_behavior/Group_5_RH10_4W_(subgroup2)/IP6844b-group2-grooming.xlsx]

## Sheet: Data
				Grooming
Study : Getex-IP6844b - group 2
		Grooming	Grooming	Grooming	Rearing	digging	digging
Mouse label	Group	Latency (s)	Duration (s)	Number	Number	Duration (s)	Number	Comment
13	WT	98	23.24	13	49	20.85	41
15		100	27.4	11	33	25.43	46
16		63	51.03	12	72	31.87	37
491		89	20.29	7	67	26.14	35
494		47	18.33	6	39	48.13	72
497		45	43.91	13	59	47.29	57
85		8.18	9.69	4	43	103.74	140
87		8.3	9.91	6	60	91.12	107
118		7.58	8.84	3	65	78.91	127
119		9.12	12.79	8	85	36.2	51
133		8.39	7.98	3	73	69.66	90
134		8.3	17.17	5	62	72.13	93
46	Fmr1-S	76	9.13	10	44	54.65	96
47		64	8.06	7	41	57.32	79
48		70	13.24	5	48	60.82	87
51		55	17.3	13	39	30.07	62
73		36	21.86	9	64	43.2	55
74		25	40.82	18	68	26.32	49
80		52	23.73	9	71	62.13	100
460		67	10.09	6	49	54.22	83
496		55	54.16	10	59	31.18	85
121		8.5	17.55	4	46	172.75	246
122		8.57	24.86	5	61	105.49	147
123		8.58	13.85	7	24	74.59	116
194		9.07	15.86	7	32	132.34	160
195		8.36	10.63	3	54	72.43	108
197		8.56	12.81	5	48	108.29	148
7	Fmr1-AAV	145	4.52	6	15	30.73	32
12		118	10.07	8	27	41.19	47
14		88	33.56	14	60	64.31	92
470		111	17.34	13	56	51.3	73
492		83	32.55	10	56	21.18	20
493		96	20.27	11	99	20.4	18
84		9.02	14.99	10	65	60.49	113
86		6.35	22.91	6	48	71.84	107
120		8.33	29.44	7	39	63.84	97
131		8.58	21.16	8	39	75.93	121
132		9.02	18.33	6	51	59.31	93
135		8.47	28.51	10	62	63.13	80
161		8.42	20.03	7	42	76.93	101
Mean	WT	40.9892	20.8817	7.58333	58.9167	54.2892	74.6667
sem		11.0036	4.01746	1.0903	4.42352	8.08234	10.463
Mean	Fmr1-S	36.776	19.5967	7.86667	49.8667	72.3867	108.067
sem		6.93288	3.27422	0.999365	3.40988	10.6078	13.09
Mean	Fmr1-AAV	53.7838	21.0523	8.92308	50.6923	53.8908	76.4615
sem		14.7636	2.36372	0.73782	5.66182	5.43057	9.89212
