# Supplementary material for: AAV‐delivered diacylglycerol kinase DGKk achieves long‐term rescue of fragile X syndrome mouse model
Source: EMBO Mol Med. 2022 Apr 4;14(5):e14649. doi: 10.15252/emmm.202114649 (PMC9081908; doi:10.15252/emmm.202114649)
Supplement: Supplementary file 7 — Source Data for Figure 4 [file EMMM-14-e14649-s006.zip › Source_data_Fig4/Raw_data_behavior/Group_5_RH10_4W_(subgroup2)/IP6844b-group2-LMA.xls]

## Sheet: activities
					LMA 3 Phases
Study : Getex-IP6844b - group 2
BACK ACTIVITY
Animal	Group	Nb/cage	Dark1	Light	Dark2	Tot 3H	5	10	15	20	25	30	35	40	45	50	55	60	65	70	75	80	85	90	95	100	105	110	115	120	125	130	135	140	145	150	155	160	165	170	175	180
13	WT-S	3	218	75	3	296	26	25	18	9	28	15	10	27	26	19	2	13	48	3	8	9	0	0	0	0	0	2	5	0	0	0	0	0	3	0	0	0	0	0	0	0
15		3	208	34	20	262	39	16	29	31	45	3	25	1	15	0	2	2	13	0	0	3	18	0	0	0	0	0	0	0	0	0	0	0	0	0	7	11	0	0	2	0
16		3	105	28	115	248	23	29	18	0	13	0	2	0	2	16	2	0	28	0	0	0	0	0	0	0	0	0	0	0	0	12	9	13	40	1	17	23	0	0	0	0
491		3	167	23	6	196	55	31	25	24	6	9	5	8	2	0	2	0	10	10	0	0	0	0	3	0	0	0	0	0	3	0	0	2	1	0	0	0	0	0	0	0
494		3	577	370	331	1278	37	51	51	51	70	46	59	41	37	38	64	32	61	67	50	42	65	13	17	22	25	0	5	3	10	1	24	46	105	52	34	11	0	0	5	43
497		3	259	78	1	338	35	29	27	29	36	20	41	16	7	7	5	7	29	27	9	3	2	0	0	0	5	0	2	1	0	0	0	1	0	0	0	0	0	0	0	0
85		3	241	114	100	455	50	35	30	24	16	21	11	19	5	4	11	15	15	9	14	6	20	9	7	12	0	17	5	0	9	15	22	19	15	5	0	0	0	0	8	7
87		3	335	90	43	468	77	54	38	11	14	12	13	4	29	29	0	54	14	34	10	0	22	0	0	5	5	0	0	0	0	5	17	15	3	0	0	0	0	3	0	0
118		3	381	77	42	500	63	71	38	46	13	45	17	11	28	8	28	13	28	15	5	0	6	0	0	6	0	0	6	11	7	0	10	12	2	1	0	6	1	1	0	2
119		3	786	275	91	1152	124	91	53	52	28	59	36	39	44	41	152	67	44	44	26	39	7	43	43	3	17	9	0	0	0	15	49	8	18	0	0	0	0	0	0	1
133		3	425	81	20	526	76	61	57	61	22	18	24	11	15	32	9	39	38	16	8	3	0	3	0	0	3	3	7	0	2	0	1	8	0	0	0	3	6	0	0	0
134		3	448	156	69	673	66	29	74	50	24	53	16	21	15	42	6	52	36	41	31	2	6	6	4	16	0	8	0	6	25	20	3	0	0	0	0	0	0	0	6	15
46	Fmr1-S	3	661	526	259	1446	79	68	47	48	20	38	57	68	34	50	65	87	77	66	75	107	53	28	16	33	1	35	26	9	1	0	0	63	38	59	42	21	7	23	5	0
47		3	643	638	116	1397	77	63	75	70	76	65	44	59	38	24	16	36	56	55	56	88	13	34	88	52	83	51	27	35	32	20	0	36	1	0	0	27	0	0	0	0
48		3	599	269	54	922	73	56	54	52	48	57	46	47	31	43	35	57	62	20	37	47	51	16	3	10	16	0	2	5	30	14	0	2	0	5	3	0	0	0	0	0
51		3	388	76	28	492	71	62	92	40	27	20	15	8	4	25	24	0	31	10	0	8	8	0	6	0	1	8	0	4	10	3	0	0	2	0	0	0	8	5	0	0
73		3	356	220	556	1132	96	61	18	9	27	10	10	20	0	37	35	33	15	27	13	3	0	18	2	2	38	70	28	4	29	42	96	78	29	126	48	17	49	20	8	14
74		3	331	374	383	1088	61	40	37	25	35	28	14	10	42	8	0	31	30	61	65	37	30	50	2	25	31	35	8	0	0	28	76	75	47	37	51	26	32	0	0	11
80		3	260	98	67	425	58	65	27	13	13	12	12	14	25	14	5	2	38	12	6	10	6	10	0	4	3	0	0	9	11	0	2	0	0	16	4	6	0	0	10	18
460		3	434	251	66	751	51	45	45	45	45	30	25	15	24	38	58	13	50	51	41	4	6	23	21	11	1	43	0	0	0	34	8	0	0	0	0	18	5	1	0	0
496		3	349	137	55	541	47	31	26	35	31	36	9	32	26	28	29	19	44	27	27	4	0	6	1	0	2	1	22	3	10	4	9	26	2	2	0	0	0	0	0	2
121		3	438	109	137	684	60	42	30	45	35	29	37	18	40	42	33	27	31	11	0	6	1	7	18	1	7	11	15	1	17	38	14	7	2	9	0	0	39	11	0	0
122		3	534	114	87	735	102	53	76	60	51	36	16	46	28	20	15	31	24	12	6	14	10	0	0	18	27	0	3	0	14	13	0	0	1	16	2	23	0	0	0	18
123		3	267	58	15	340	83	27	31	23	20	10	18	4	17	24	2	8	16	5	3	2	0	2	0	14	0	0	0	16	6	0	0	0	0	0	0	0	3	6	0	0
194		3	333	202	94	629	52	35	17	27	40	33	32	18	29	27	0	23	33	27	13	35	4	15	22	15	6	11	13	8	8	0	0	0	28	28	10	14	0	6	0	0
195		3	321	89	65	475	105	41	24	29	15	15	10	13	17	11	13	28	32	16	0	16	0	3	0	0	0	19	3	0	0	13	11	9	0	24	0	0	0	0	8	0
197		3	314	201	53	568	92	61	34	14	18	10	17	17	21	6	5	19	53	33	28	20	19	3	20	0	18	0	2	5	3	11	2	14	6	2	10	0	0	0	0	5
7	Fmr1-AAV	3	218	75	21	314	30	12	19	41	16	30	19	20	8	0	15	8	21	9	11	5	0	0	1	6	0	0	22	0	0	0	0	0	9	0	0	0	0	12	0	0
12		3	489	38	22	549	57	60	26	33	94	53	32	15	15	89	12	3	17	1	7	5	2	4	2	0	0	0	0	0	14	7	1	0	0	0	0	0	0	0	0	0
14		3	170	37	32	239	34	14	14	20	9	31	8	8	16	8	1	7	17	5	0	7	0	0	0	0	3	5	0	0	0	1	8	22	0	1	0	0	0	0	0	0
470		3	556	182	80	818	47	60	44	52	82	48	47	35	48	40	7	46	36	25	18	15	11	10	48	7	8	1	0	3	0	20	25	0	3	2	0	0	3	0	1	26
492		3	238	65	51	354	35	20	26	8	15	20	25	11	21	9	18	30	18	23	10	14	0	0	0	0	0	0	0	0	26	2	3	3	0	0	5	0	4	0	0	8
493		3	312	127	230	669	48	31	25	43	20	10	38	15	37	9	13	23	37	28	5	16	0	0	0	10	17	8	6	0	20	16	19	15	16	8	2	4	27	44	51	8
84		4	353	216	107	676	91	45	30	14	29	13	9	25	8	23	35	31	67	25	9	14	27	3	12	23	7	11	3	15	33	13	11	0	0	16	0	0	26	8	0	0
86		4	474	86	76	636	99	70	56	26	29	21	40	9	31	39	35	19	13	27	6	7	21	0	0	0	0	0	10	2	18	0	0	0	0	0	0	10	13	19	15	1
120		4	502	490	539	1531	101	45	34	55	43	32	21	37	17	34	40	43	22	34	39	44	67	68	58	65	11	29	0	53	54	54	19	92	77	23	25	39	83	27	6	40
131		3	1015	289	58	1362	104	76	124	130	68	59	90	126	60	91	28	59	38	11	60	105	9	23	15	7	7	1	11	2	0	8	5	0	0	14	11	5	3	0	0	12
132		3	343	54	34	431	57	54	39	20	39	18	11	23	22	16	30	14	11	16	6	0	3	0	0	0	5	13	0	0	2	12	0	4	4	1	0	0	8	3	0	0
135		3	720	133	72	925	126	75	91	68	51	62	50	61	51	19	22	44	25	25	12	25	16	2	10	4	0	4	0	10	32	10	6	0	4	0	10	0	1	0	9	0
161		4	612	64	105	781	125	98	54	63	41	31	50	42	16	54	22	16	18	8	25	0	0	11	0	1	1	0	0	0	14	31	13	9	13	9	0	0	0	3	6	7
Mean	WT-S		345.833	116.75	70.0833	532.667	55.9167	43.5	38.1667	32.3333	26.25	25.0833	21.5833	16.5	18.75	19.6667	23.5833	24.5	30.3333	22.1667	13.4167	8.91667	12.1667	6.16667	6.16667	5.33333	4.58333	3.25	2.5	1.75	4.66667	5.66667	11.25	10.3333	15.5833	4.91667	4.83333	4.5	0.583333	0.333333	1.75	5.66667
sem			55.6705	30.2838	26.3063	100.441	8.13285	6.42144	4.98913	5.67602	5.07985	5.84193	4.7934	3.93604	4.03042	4.65366	12.7888	6.77954	4.57154	6.00862	4.35796	4.33355	5.35248	3.57566	3.64699	2.15439	2.33698	1.55761	0.821123	0.993349	2.14382	2.19273	4.28373	3.76051	8.82615	4.30021	3.03223	2.08348	0.499368	0.256235	0.835981	3.63346
Mean	Fmr1-S		415.2	224.133	135.667	775	73.8	50	42.2	35.6667	33.4	28.6	24.1333	25.9333	25.0667	26.4667	22.3333	27.6	39.4667	28.8667	24.6667	26.7333	13.4	14.3333	13.2667	12.3333	15.6	18.9333	9.93333	6.6	11.4	14.6667	14.5333	20.6667	10.4	21.6	11.3333	10.1333	9.53333	4.8	2.06667	4.53333
sem			34.4147	43.9338	38.9312	89.8502	4.89917	3.47371	5.88881	4.61433	4.34226	4.32248	3.96276	5.10506	3.11443	3.46804	5.24056	5.64826	4.48582	5.19603	6.48857	8.273	4.57717	3.71569	5.7994	3.85655	5.79556	5.81088	2.82584	2.33565	2.87154	3.78048	7.65125	7.42369	4.20068	8.65024	4.86549	2.8282	4.21434	1.95473	0.948516	1.80704
Mean	Fmr1-AAV		461.692	142.769	109.769	714.231	73.3846	50.7692	44.7692	44.0769	41.2308	32.9231	33.8462	32.8462	26.9231	33.1538	21.3846	26.3846	26.1538	18.2308	16	19.7692	12	9.30769	11.2308	9.46154	4.53846	5.53846	4	6.53846	16.3846	13.3846	8.46154	11.1538	9.69231	5.69231	4.07692	4.46154	12.9231	8.92308	6.76923	7.84615
sem			64.5348	35.744	38.869	106.798	9.76751	7.27848	8.66037	8.88708	7.32939	4.82177	6.2929	8.84325	4.73051	8.19541	3.27096	4.84178	4.21512	2.88709	4.62296	7.81448	5.22445	5.23595	5.37224	4.96218	1.47464	2.31941	1.86396	4.07874	4.62371	4.18719	2.32218	7.0081	5.80383	2.13453	2.0552	2.99918	6.40058	3.76975	3.90948	3.39465
LOCOMOTOR ACTIVITY				(activité va et vient)
Animal	Group	Nb/cage	Dark1	Light	Dark2	Tot 3H	5	10	15	20	25	30	35	40	45	50	55	60	65	70	75	80	85	90	95	100	105	110	115	120	125	130	135	140	145	150	155	160	165	170	175	180
13	WT-S	3	100	30	4	134	10	11	10	4	16	11	3	11	8	8	1	7	15	3	6	2	0	0	0	0	0	2	2	0	0	0	0	0	4	0	0	0	0	0	0	0
15		3	70	16	12	98	13	5	13	5	10	2	10	2	6	0	2	2	6	0	0	1	9	0	0	0	0	0	0	0	0	0	0	0	0	0	4	6	0	0	2	0
16		3	43	12	40	95	12	8	7	0	4	0	2	0	0	8	2	0	12	0	0	0	0	0	0	0	0	0	0	0	0	5	3	8	10	2	4	8	0	0	0	0
491		3	83	14	6	103	13	20	12	13	7	6	2	6	2	0	2	0	10	2	0	0	0	0	2	0	0	0	0	0	2	0	0	2	2	0	0	0	0	0	0	0
494		3	120	50	17	187	13	11	9	13	7	11	8	14	8	10	8	8	23	9	5	5	2	0	0	2	4	0	0	0	0	0	2	6	4	0	2	0	0	0	0	3
497		3	133	46	2	181	16	11	15	18	13	14	14	10	8	6	3	5	11	16	7	4	2	0	0	0	2	0	2	2	0	0	0	2	0	0	0	0	0	0	0	0
85		3	174	77	34	285	37	24	14	16	13	16	8	10	4	2	12	18	16	11	8	6	4	9	6	9	1	7	0	0	7	7	6	6	0	0	0	0	0	0	4	4
87		3	132	26	16	174	46	17	10	7	6	8	4	4	6	10	0	14	6	6	4	0	6	0	0	2	2	0	0	0	0	2	2	6	2	0	0	0	0	4	0	0
118		3	145	29	28	202	34	16	13	13	8	11	9	8	8	7	11	7	13	4	4	0	2	0	0	2	0	0	2	2	6	0	6	3	1	2	0	3	3	2	0	2
119		3	220	74	27	321	55	22	18	22	9	18	12	16	7	12	3	26	13	12	9	8	1	6	11	4	7	3	0	0	0	7	10	3	6	0	0	0	0	0	0	1
133		3	164	46	18	228	40	21	12	15	10	11	7	5	7	13	2	21	16	6	6	4	0	6	0	0	2	4	2	0	2	0	2	4	0	0	0	6	4	0	0	0
134		3	161	57	24	242	31	10	12	18	9	18	8	12	8	13	3	19	12	9	12	2	4	4	2	4	0	4	0	4	8	6	2	0	0	0	0	0	0	0	4	4
46	Fmr1-S	3	206	38	32	276	33	31	23	14	8	12	17	18	14	8	21	7	16	6	4	0	2	0	1	5	0	4	0	0	0	0	0	6	10	13	1	0	0	2	0	0
47		3	210	126	38	374	32	29	20	17	22	16	14	12	17	13	8	10	30	23	8	9	5	16	0	8	4	8	4	11	14	10	0	7	1	0	0	6	0	0	0	0
48		3	177	64	30	271	17	19	21	9	14	17	15	17	11	6	14	17	19	8	4	2	5	7	1	6	8	0	2	2	14	8	0	2	0	4	2	0	0	0	0	0
51		3	123	42	20	185	18	18	12	13	14	12	6	4	4	8	14	0	14	6	0	6	4	0	4	0	1	5	0	2	6	4	0	0	2	0	0	0	6	2	0	0
73		3	113	29	32	174	13	15	12	9	17	5	4	8	0	14	12	4	9	4	2	2	1	3	0	0	8	0	0	0	4	8	1	11	6	0	0	0	2	0	0	0
74		3	120	12	26	158	13	16	17	14	13	12	7	3	11	3	0	11	4	0	0	4	0	0	0	4	0	0	0	0	0	4	6	0	4	9	1	0	2	0	0	0
80		3	148	50	40	238	32	26	18	11	9	12	4	14	12	6	2	2	16	10	4	4	1	5	0	2	2	0	0	6	6	0	2	0	0	8	4	4	0	0	3	13
460		3	137	42	6	185	23	15	21	15	13	9	7	6	10	6	12	0	11	5	10	0	1	7	1	1	1	5	0	0	0	4	0	0	0	0	0	2	0	0	0	0
496		3	129	40	26	195	13	18	10	16	10	10	8	16	10	10	5	3	18	6	2	2	0	3	1	0	2	0	6	0	4	2	6	10	0	2	0	0	0	0	0	2
121		3	181	36	31	248	42	18	16	13	12	13	19	11	13	4	12	8	8	3	0	5	1	1	4	3	3	2	4	2	3	3	10	4	0	4	0	0	3	4	0	0
122		3	186	46	35	267	46	21	13	18	9	13	10	13	12	8	8	15	10	5	3	7	3	0	0	6	8	0	4	0	5	7	0	0	1	10	1	5	1	0	0	5
123		3	132	36	14	182	30	18	12	12	14	7	7	2	9	13	1	7	8	8	2	2	0	2	0	6	0	0	0	8	6	0	0	0	0	0	0	0	4	4	0	0
194		3	145	77	42	264	29	9	7	15	22	14	14	5	11	12	0	7	11	8	6	9	3	5	12	5	2	4	6	6	6	0	0	0	10	9	4	9	0	4	0	0
195		3	159	39	28	226	45	13	10	18	10	9	9	6	10	6	6	17	14	5	0	8	0	2	0	0	0	8	2	0	0	5	5	4	0	9	1	0	0	0	4	0
197		3	162	78	26	266	51	21	16	6	14	4	12	9	11	6	2	10	30	8	10	5	4	3	6	0	6	0	2	4	2	6	2	4	2	2	4	0	0	0	0	4
7	Fmr1-AAV	3	91	28	8	127	13	8	14	12	11	7	5	8	5	0	6	2	8	4	5	1	0	0	2	2	0	0	6	0	0	0	0	0	4	0	0	0	0	4	0	0
12		3	91	28	14	133	15	11	8	10	6	6	8	8	7	3	5	4	14	2	1	3	2	4	2	0	0	0	0	0	8	5	1	0	0	0	0	0	0	0	0	0
14		3	126	20	20	166	25	15	10	12	6	26	8	2	10	6	2	4	9	5	0	2	0	0	0	0	2	2	0	0	0	1	4	13	0	2	0	0	0	0	0	0
470		3	162	72	40	274	13	19	10	17	22	11	20	8	12	18	2	10	18	7	9	6	4	4	12	4	4	2	0	2	0	12	10	0	4	2	0	0	2	0	1	9
492		3	105	29	23	157	17	10	15	6	6	7	9	4	10	4	10	7	10	7	4	8	0	0	0	0	0	0	0	0	10	2	2	4	0	0	2	0	2	0	0	1
493		3	118	56	55	229	16	14	11	14	7	4	12	5	11	6	8	10	17	9	4	8	0	0	0	5	7	2	4	0	6	10	11	5	4	1	0	0	8	4	1	5
84		4	174	76	38	288	48	25	17	10	14	8	7	9	6	5	11	14	17	9	6	6	8	2	4	5	5	6	2	6	8	6	3	0	1	6	0	0	10	4	0	0
86		4	204	32	32	268	50	32	22	14	17	7	18	4	14	6	14	6	9	7	2	2	6	0	0	0	0	0	4	2	4	0	0	0	0	0	0	6	9	7	5	1
120		4	187	50	46	283	49	19	14	13	17	11	9	11	9	8	9	18	19	11	6	4	2	2	0	2	0	0	0	4	15	9	0	2	6	0	2	2	10	0	0	0
131		3	120	28	33	181	33	10	12	6	11	11	5	3	10	7	4	8	7	0	6	2	0	4	2	1	4	1	0	1	0	6	3	1	0	4	6	4	4	0	0	5
132		3	135	27	26	188	28	14	10	7	13	10	5	11	11	7	10	9	5	7	3	0	4	0	0	0	4	4	0	0	4	6	0	4	6	2	0	0	2	2	0	0
135		3	180	50	36	266	36	26	17	16	13	17	11	8	14	6	5	11	10	12	6	6	3	1	3	3	0	2	0	4	13	7	4	0	2	0	3	1	2	0	4	0
161		4	182	28	38	248	49	19	16	17	13	7	8	10	5	18	8	12	10	4	6	0	0	6	0	1	1	0	0	0	4	6	6	2	6	6	0	0	0	2	5	1
Mean	WT-S		128.75	39.75	19	187.5	26.6667	14.6667	12.0833	12	9.33333	10.5	7.25	8.16667	6	7.41667	4.08333	10.5833	12.75	6.5	5.08333	2.66667	2.5	2.08333	1.75	1.91667	1.5	1.66667	0.666667	0.666667	2.08333	2.25	2.75	3.33333	2.41667	0.333333	0.833333	1.91667	0.583333	0.5	0.833333	1.16667
sem			14.2356	6.41863	3.46191	21.1314	4.52323	1.77667	0.838996	1.91089	0.971825	1.66287	1.11549	1.40795	0.768706	1.34535	1.14454	2.53	1.33215	1.44861	1.0903	0.781736	0.811844	0.941134	0.985693	0.782946	0.621582	0.677935	0.284268	0.376051	0.891529	0.880126	0.897176	0.781736	0.899986	0.224733	0.457817	0.874368	0.39807	0.35887	0.457817	0.474075
Mean	Fmr1-S		155.2	50.3333	28.4	233.933	29.1333	19.1333	15.2	13.3333	13.4	11	10.2	9.6	10.3333	8.2	7.8	7.86667	14.5333	7	3.66667	4.33333	2	3.6	2	3.06667	3	2.4	2	2.73333	4.66667	4.06667	2.13333	3.2	2.4	4.66667	1.2	1.73333	1.2	1.06667	0.466667	1.6
sem			8.01855	6.99297	2.47617	14.5447	3.31068	1.51459	1.2352	0.897969	1.10324	0.956183	1.21577	1.35857	1.02663	0.890158	1.61894	1.44046	1.93678	1.30567	0.892651	0.778684	0.478091	1.08145	0.861892	0.726811	0.792825	0.779499	0.58554	0.907465	1.15333	0.84778	0.80986	0.986577	0.914435	1.17379	0.404734	0.746207	0.480079	0.430577	0.321702	0.914435
Mean	Fmr1-AAV		144.231	40.3077	31.4615	216	30.1538	17.0769	13.5385	11.8462	12	10.1538	9.61538	7	9.53846	7.23077	7.23077	8.84615	11.7692	6.46154	4.46154	3.69231	2.23077	1.76923	1.92308	1.76923	2.07692	1.46154	1.23077	1.46154	5.53846	5.38462	3.38462	2.38462	2.53846	1.76923	1	1	3.76923	1.76923	1.23077	1.69231
sem			10.8037	5.12958	3.61197	16.4539	4.15076	1.99185	1.07784	1.07325	1.36814	1.60067	1.30354	0.847319	0.844404	1.44184	1.00099	1.22394	1.28679	0.951486	0.685148	0.787601	0.735142	0.579056	0.923077	0.532939	0.674266	0.514101	0.579056	0.561767	1.40336	1.04721	1.02243	1.01614	0.703611	0.621762	0.50637	0.531085	1.11029	0.64205	0.556475	0.787601
FRONT ACTIVITY
Animal	Group	Nb/cage	Dark1	Light	Dark2	Tot 3H	5	10	15	20	25	30	35	40	45	50	55	60	65	70	75	80	85	90	95	100	105	110	115	120	125	130	135	140	145	150	155	160	165	170	175	180
13	WT-S	3	459	249	101	809	96	46	37	8	49	25	17	77	25	26	14	39	58	36	54	38	0	12	6	1	0	19	25	0	0	0	0	0	37	5	2	1	2	5	0	49
15		3	240	76	136	452	30	18	37	13	34	9	44	11	18	7	6	13	20	0	0	2	24	14	15	0	1	0	0	0	2	0	0	0	0	0	9	19	17	57	28	4
16		3	106	32	91	229	21	22	20	0	9	0	6	0	0	26	2	0	32	0	0	0	0	0	0	0	0	0	0	0	0	14	5	26	16	7	3	20	0	0	0	0
491		3	470	91	72	633	26	45	71	64	71	58	26	33	55	8	13	0	61	16	0	0	0	0	14	0	0	0	0	0	24	19	0	15	14	0	0	0	0	0	0	0
494		3	300	132	34	466	34	23	19	32	15	31	19	42	19	14	24	28	63	23	11	9	4	0	0	9	13	0	0	0	0	0	3	18	5	0	1	0	0	0	0	7
497		3	621	219	8	848	82	21	33	39	19	28	66	62	54	82	93	42	27	19	20	25	50	6	2	1	34	20	11	4	0	0	0	6	0	0	0	0	0	1	0	1
85		3	710	270	96	1076	84	56	57	37	84	79	77	45	60	24	42	65	43	36	37	25	6	35	29	32	2	25	0	0	25	14	6	18	0	0	0	0	0	0	17	16
87		3	711	441	349	1501	100	46	50	35	42	87	35	34	56	59	82	85	52	51	43	28	50	29	23	31	74	37	23	0	0	57	60	81	56	10	1	0	0	55	29	0
118		3	739	536	517	1792	117	68	77	40	68	49	35	36	54	81	55	59	72	45	58	55	45	59	41	37	40	7	57	20	80	22	49	64	57	69	10	58	40	8	29	31
119		3	387	128	44	559	78	42	38	42	18	33	22	29	25	14	12	34	36	15	10	7	9	9	19	5	8	10	0	0	0	13	17	5	9	0	0	0	0	0	0	0
133		3	663	489	355	1507	125	67	48	60	50	58	63	44	22	62	11	53	64	50	56	25	67	28	28	20	16	34	84	17	59	4	60	63	44	2	0	42	63	11	2	5
134		3	394	189	117	700	77	29	39	26	22	48	20	20	19	33	9	52	49	29	21	9	8	8	22	16	1	20	0	6	26	28	7	0	0	0	0	0	0	0	18	38
46	Fmr1-S	3	522	116	101	739	71	59	62	44	54	66	39	32	36	18	26	15	38	26	14	0	5	0	5	17	0	11	0	0	0	0	0	14	40	41	2	0	0	4	0	0
47		3	794	361	325	1480	114	83	50	56	33	69	50	45	61	82	81	70	103	61	24	34	17	32	0	21	10	19	20	20	59	57	43	43	20	25	5	61	10	2	0	0
48		3	546	318	246	1110	67	100	87	34	30	36	25	36	27	15	34	55	41	17	9	4	17	16	11	37	30	60	52	24	68	65	25	21	5	12	46	4	0	0	0	0
51		3	346	116	67	529	33	39	15	32	44	40	45	22	15	21	28	12	40	21	6	9	9	1	7	3	6	11	0	3	19	6	4	3	6	3	1	1	16	6	2	0
73		3	307	59	63	429	31	37	28	20	49	12	24	46	1	30	20	9	17	9	4	5	6	4	0	0	14	0	0	0	7	18	1	30	3	0	0	0	4	0	0	0
74		3	489	32	62	583	40	48	60	31	54	71	66	62	31	2	0	24	8	0	0	10	0	0	0	14	0	0	0	0	0	13	20	0	13	11	0	0	5	0	0	0
80		3	630	382	292	1304	52	50	71	82	62	63	45	52	59	43	40	11	53	39	30	26	43	26	17	74	9	11	9	45	27	9	12	9	20	30	54	30	8	13	38	42
460		3	270	76	4	350	51	36	55	23	20	17	17	8	18	9	16	0	15	9	26	0	1	12	1	1	2	9	0	0	0	2	0	0	0	0	0	2	0	0	0	0
496		3	267	79	51	397	30	42	23	39	18	17	7	27	27	18	11	8	33	7	8	2	0	6	3	0	6	0	14	0	10	3	17	16	0	1	0	0	0	0	0	4
121		3	447	95	112	654	60	56	38	43	39	38	48	37	16	35	24	13	24	18	1	18	1	4	18	4	1	3	2	1	24	4	15	7	0	15	0	0	24	23	0	0
122		3	244	67	35	346	48	29	17	20	18	18	19	16	15	12	15	17	19	4	3	6	5	5	0	3	11	1	10	0	6	5	2	0	0	9	6	3	1	0	1	2
123		3	824	419	212	1455	78	76	76	69	72	108	70	25	73	77	56	44	55	47	39	84	6	26	8	65	27	5	0	57	55	9	13	1	0	0	0	2	64	55	13	0
194		3	244	160	119	523	43	18	15	30	24	29	18	4	17	21	12	13	20	11	9	17	13	9	29	8	5	7	9	23	24	0	0	0	16	13	10	27	19	8	2	0
195		3	1036	497	422	1955	122	106	124	111	86	105	89	63	65	81	25	59	61	58	53	78	41	39	23	42	0	53	46	3	0	72	88	29	35	81	41	3	0	27	46	0
197		3	240	120	21	381	46	23	31	17	14	16	17	22	17	17	6	14	31	28	19	9	6	4	9	1	6	3	1	3	2	5	2	2	1	1	5	0	0	0	0	3
7	Fmr1-AAV	3	342	138	94	574	45	45	29	25	19	15	11	44	21	14	28	46	26	31	18	13	7	0	14	5	0	0	21	3	8	3	0	0	41	5	0	0	18	17	2	0
12		3	413	244	120	777	43	39	36	35	17	26	20	23	58	7	54	55	54	33	16	9	23	16	33	9	0	34	4	13	66	28	17	0	7	0	0	2	0	0	0	0
14		3	148	16	21	185	25	16	12	15	10	27	10	3	15	10	1	4	7	6	0	1	0	0	0	0	1	1	0	0	0	0	4	15	0	2	0	0	0	0	0	0
470		3	300	118	84	502	43	27	20	24	25	28	39	21	22	28	5	18	22	20	11	6	12	7	22	10	3	2	1	2	0	15	15	1	11	8	11	0	7	0	2	14
492		3	736	472	284	1492	92	53	59	93	75	72	95	74	41	12	52	18	30	47	46	50	64	16	81	43	23	9	46	17	58	49	33	30	18	22	34	6	10	6	1	17
493		3	483	278	163	924	76	42	59	42	46	28	37	50	45	16	25	17	31	31	26	38	39	5	0	19	23	43	14	9	29	38	28	14	9	0	0	0	21	9	2	13
84		4	848	374	192	1414	92	74	86	104	92	70	62	61	34	36	50	87	81	51	26	29	44	31	18	24	22	22	8	18	32	16	14	0	1	30	1	28	43	16	9	2
86		4	806	396	281	1483	117	86	73	67	70	57	65	30	82	43	74	42	49	60	69	21	46	19	37	29	0	2	31	33	24	16	8	0	0	0	3	59	61	59	36	15
120		4	545	142	77	764	99	69	57	35	47	33	48	24	33	36	26	38	46	55	10	14	6	4	0	2	0	0	0	5	23	18	0	5	7	0	3	2	19	0	0	0
131		3	403	151	295	849	112	39	45	24	32	28	28	2	30	20	24	19	7	0	19	3	0	17	9	1	22	51	0	22	0	20	12	29	13	45	48	26	38	18	6	40
132		3	369	82	73	524	71	37	25	33	28	28	12	23	17	34	23	38	24	15	12	0	10	0	0	0	8	13	0	0	8	11	0	9	26	6	1	0	10	2	0	0
135		3	590	321	353	1264	97	72	47	52	42	47	60	14	47	24	20	68	51	60	33	37	23	15	20	16	9	16	3	38	53	78	27	1	31	0	58	22	6	15	57	5
161		4	398	102	132	632	63	34	31	36	33	24	21	21	20	39	42	34	30	16	30	3	6	8	0	6	3	0	0	0	6	13	25	9	27	22	1	0	0	5	18	6
Mean	WT-S		483.333	237.667	160	881	72.5	40.25	43.8333	33	40.0833	42.0833	35.8333	36.0833	33.9167	36.3333	30.25	39.1667	48.0833	26.6667	25.8333	18.5833	21.9167	16.6667	16.5833	12.6667	15.75	14.3333	16.6667	3.91667	18	14.25	17.25	24.6667	19.8333	7.75	2.16667	11.6667	10.1667	11.4167	10.25	12.5833
sem			59.8635	48.5037	45.7379	141.148	10.4523	5.11108	5.16373	5.53227	7.14404	7.5533	6.44185	6.01571	5.88328	7.92515	8.92233	7.50236	4.76168	5.0727	6.56417	4.92283	7.02965	5.163	3.73448	4.07567	6.60019	3.8873	7.9041	2.05404	7.72344	4.78179	6.98388	8.2272	6.47119	5.653	1.02863	5.67869	5.91715	6.10571	3.7155	4.9642
Mean	Fmr1-S		480.4	193.133	142.133	815.667	59.0667	53.4667	50.1333	43.4	41.1333	47	38.6	33.1333	31.8667	32.0667	26.2667	24.2667	37.2	23.6667	16.3333	20.1333	11.3333	12.2667	8.73333	19.3333	8.46667	12.8667	10.8667	11.9333	20.0667	17.8667	16.1333	11.6667	10.6	16.1333	11.3333	8.86667	10.0667	9.2	6.8	3.4
sem			64.0759	40.082	32.7251	132.349	7.19951	6.93017	8.01419	6.78008	5.58217	8.21265	6.06143	4.64847	5.71036	6.91339	5.32153	5.58183	6.20921	5.01205	3.97931	6.84792	3.51279	3.25937	2.37941	6.2691	2.38021	4.79272	4.31594	4.7162	5.98448	6.41417	6.00227	3.50872	3.4056	5.61195	4.86843	4.47944	4.35066	3.96557	3.80751	2.77712
Mean	Fmr1-AAV		490.846	218	166.846	875.692	75	48.6923	44.5385	45	41.2308	37.1538	39.0769	30	35.7692	24.5385	32.6154	37.2308	35.2308	32.6923	24.3077	17.2308	21.5385	10.6154	18	12.6154	8.76923	14.8462	9.84615	12.3077	23.6154	23.4615	14.0769	8.69231	14.6923	10.7692	12.3077	11.1538	17.9231	11.3077	10.2308	8.61538
sem			57.3547	38.7995	29.1118	116.169	8.15711	5.74276	6.01773	7.56764	6.81736	5.08119	7.17319	5.96894	5.2832	3.39233	5.74405	6.42327	5.69205	5.70019	4.96318	4.55473	5.69594	2.57836	6.35085	3.63484	2.76228	4.89616	4.03803	3.53442	6.41167	5.83822	3.18744	2.96212	3.61156	4.01464	5.65956	4.96894	5.21888	4.42804	4.82934	3.18155
REARS ACTIVITY
Animal	Group	Nb/cage	Dark1	Light	Dark2	Tot 3H	5	10	15	20	25	30	35	40	45	50	55	60	65	70	75	80	85	90	95	100	105	110	115	120	125	130	135	140	145	150	155	160	165	170	175	180
13	WT-S	3	131	71	4	206	13	13	15	4	24	17	5	18	9	7	0	6	40	11	9	4	0	1	2	0	0	1	3	0	0	0	0	0	4	0	0	0	0	0	0	0
15		3	120	47	19	186	23	8	19	17	18	4	15	6	10	0	0	0	20	0	0	3	16	1	7	0	0	0	0	0	0	0	0	0	0	0	2	15	0	0	2	0
16		3	51	19	35	105	9	5	6	0	10	0	2	0	1	15	3	0	19	0	0	0	0	0	0	0	0	0	0	0	0	5	2	5	8	0	7	8	0	0	0	0
491		3	70	22	5	97	17	10	10	5	6	8	2	5	6	1	0	0	18	3	0	0	0	0	1	0	0	0	0	0	2	0	0	0	3	0	0	0	0	0	0	0
494		3	127	44	11	182	18	12	6	13	10	10	15	18	8	4	3	10	28	3	4	2	1	0	0	2	4	0	0	0	0	0	1	8	1	0	0	0	0	0	0	1
497		3	119	43	0	162	17	12	14	14	6	11	16	11	7	4	1	6	14	4	12	5	4	0	0	0	3	0	1	0	0	0	0	0	0	0	0	0	0	0	0	0
85		3	345	169	84	598	44	32	34	38	19	41	25	19	25	8	25	35	35	19	34	13	1	26	8	19	0	13	0	1	23	11	5	6	0	0	0	0	0	0	13	26
87		3	247	88	27	362	54	20	23	6	17	11	17	8	24	24	2	41	21	16	8	0	17	0	3	5	17	0	1	0	0	9	4	10	1	0	0	0	0	1	2	0
118		3	220	66	39	325	39	22	24	17	16	21	11	6	21	16	16	11	21	7	12	5	2	2	0	6	0	0	5	6	6	0	7	11	0	2	0	7	2	0	2	2
119		3	372	151	32	555	63	44	23	36	8	36	21	35	32	32	10	32	43	19	13	14	11	8	20	6	6	11	0	0	0	7	19	3	3	0	0	0	0	0	0	0
133		3	308	122	37	467	57	30	20	29	13	17	13	19	14	43	9	44	40	21	13	15	1	10	0	0	3	5	14	0	3	0	8	8	1	0	0	10	7	0	0	0
134		3	159	62	32	253	27	10	9	11	4	18	8	4	16	19	2	31	19	8	9	4	2	2	4	8	0	3	0	3	6	4	0	0	0	0	0	0	0	0	5	17
46	Fmr1-S	3	146	53	31	230	31	21	15	13	11	14	16	10	8	1	4	2	29	6	2	0	3	0	2	8	0	2	1	0	0	0	0	6	10	13	0	0	0	2	0	0
47		3	419	213	48	680	55	54	41	33	30	35	34	33	34	26	23	21	63	43	19	18	9	13	2	5	3	16	7	15	16	7	0	12	0	0	0	13	0	0	0	0
48		3	153	45	18	216	26	15	20	13	10	14	13	8	11	4	10	9	25	2	3	0	4	3	0	2	5	0	0	1	13	3	0	2	0	0	0	0	0	0	0	0
51		3	196	76	41	313	34	29	15	24	23	10	19	5	5	17	12	3	37	12	1	7	6	0	6	0	1	3	0	3	16	3	0	0	7	0	0	0	15	0	0	0
73		3	294	78	85	457	35	35	30	15	32	15	27	35	0	38	16	16	31	14	4	1	5	8	0	0	15	0	0	0	4	30	0	24	11	0	0	0	13	2	0	1
74		3	180	37	36	253	13	19	19	18	19	13	25	9	18	7	0	20	16	1	0	9	1	0	0	10	0	0	0	0	0	6	11	0	10	8	0	0	1	0	0	0
80		3	254	100	44	398	45	27	30	17	14	19	5	21	37	13	16	10	33	19	5	4	1	9	0	5	3	0	0	21	8	4	3	0	0	10	5	5	0	3	1	5
460		3	177	59	9	245	29	20	25	14	25	11	10	8	15	6	13	1	21	7	10	0	0	9	0	0	1	11	0	0	0	5	0	0	0	0	0	4	0	0	0	0
496		3	189	60	24	273	22	33	14	22	15	17	4	21	13	14	7	7	27	9	4	2	0	4	3	0	3	2	6	0	4	1	6	13	0	0	0	0	0	0	0	0
121		3	205	55	51	311	33	19	14	26	17	11	24	19	12	8	8	14	18	9	0	8	0	2	9	0	2	5	2	0	12	3	8	3	0	5	0	0	10	10	0	0
122		3	277	57	29	363	47	36	19	32	28	11	26	20	20	8	11	19	17	1	3	13	6	4	1	4	7	0	1	0	4	2	0	0	0	5	3	3	0	0	0	12
123		3	156	44	12	212	34	19	18	11	14	11	11	6	8	11	2	11	12	2	5	2	0	1	0	12	0	0	0	10	6	0	0	0	0	0	0	0	5	1	0	0
194		3	249	170	71	490	45	22	13	26	20	23	23	7	25	16	9	20	32	15	12	23	10	9	31	10	2	6	9	11	1	0	0	0	15	27	15	10	2	1	0	0
195		3	287	102	53	442	57	27	20	26	23	27	20	13	33	8	12	21	45	17	0	18	6	3	0	0	0	12	1	0	0	13	5	12	0	18	0	0	0	0	5	0
197		3	233	145	34	412	51	27	22	10	13	11	17	20	21	14	9	18	51	28	10	8	13	5	8	2	11	2	2	5	5	8	2	3	4	0	10	0	0	0	0	2
7	Fmr1-AAV	3	123	50	11	184	14	11	17	22	7	8	4	11	3	3	15	8	11	14	3	0	0	0	7	3	0	0	10	2	0	0	0	0	6	2	0	0	0	3	0	0
12		3	128	45	14	187	23	15	13	13	3	12	8	13	15	3	5	5	26	3	7	2	3	0	3	0	0	1	0	0	9	5	0	0	0	0	0	0	0	0	0	0
14		3	151	24	23	198	23	19	17	15	9	35	6	5	10	8	0	4	9	10	0	2	0	0	0	0	2	1	0	0	0	0	2	17	0	4	0	0	0	0	0	0
470		3	192	101	35	328	20	20	12	13	18	12	19	15	17	29	5	12	22	13	11	7	13	9	17	3	2	3	0	1	0	6	10	0	8	0	0	0	3	0	0	8
492		3	170	63	34	267	24	15	19	9	12	21	15	12	10	6	10	17	19	11	8	19	2	1	1	0	2	0	0	0	8	2	2	8	0	0	7	0	2	0	0	5
493		3	112	44	28	184	20	12	13	15	12	8	5	7	10	1	5	4	22	10	0	7	0	0	0	2	3	0	0	0	3	3	5	0	1	0	0	0	9	6	0	1
84		4	292	162	51	505	54	28	22	19	22	17	21	15	15	20	28	31	51	19	3	8	18	6	8	15	5	12	5	12	11	9	5	0	0	11	0	0	12	1	2	0
86		4	186	48	27	261	49	25	11	13	9	8	21	7	11	14	11	7	15	8	2	6	4	1	1	2	0	0	6	3	3	0	2	0	0	0	0	5	7	5	5	0
120		4	246	87	66	399	54	23	23	14	23	18	11	12	13	14	20	21	14	24	5	11	6	7	0	6	1	5	0	8	16	13	0	3	8	1	3	3	17	0	0	2
131		3	146	39	18	203	38	11	12	13	11	10	10	2	12	5	6	16	4	1	10	5	0	4	4	1	8	2	0	0	0	1	2	0	1	5	2	2	0	0	0	5
132		3	173	44	17	234	33	13	11	12	9	10	12	15	15	10	15	18	14	7	3	0	11	0	0	0	6	3	0	0	0	5	0	1	6	0	0	0	4	1	0	0
135		3	355	76	27	458	54	27	21	26	34	49	37	34	17	15	13	28	20	19	6	8	3	0	9	3	0	3	0	5	8	6	3	0	3	0	2	0	0	0	5	0
161		4	212	34	28	274	43	22	19	18	21	9	10	13	4	24	17	12	13	2	10	1	1	4	0	1	2	0	0	0	5	6	3	2	3	3	0	0	0	0	4	2
Mean	WT-S		189.083	75.3333	27.0833	291.5	31.75	18.1667	16.9167	15.8333	12.5833	16.1667	12.5	12.4167	14.4167	14.4167	5.91667	18	26.5	9.25	9.5	5.41667	4.58333	4.16667	3.75	3.83333	2.75	2.75	2	0.833333	3.33333	3	3.83333	4.25	1.75	0.166667	0.75	3.33333	0.75	0.0833333	2	3.83333
sem			31.0529	14.0261	6.55335	49.3567	5.43853	3.40417	2.44781	3.6031	1.79839	3.48771	2.08348	2.81085	2.68965	3.83654	2.25112	4.94822	2.95804	2.23649	2.66998	1.58811	1.82764	2.20479	1.68381	1.62757	1.42555	1.33215	1.18065	0.534185	1.90825	1.18065	1.61355	1.23782	0.697669	0.166667	0.591928	1.51924	0.591928	0.0833333	1.09406	2.45207
Mean	Fmr1-S		227.667	86.2667	39.0667	353	37.1333	26.8667	21	20	19.6	16.1333	18.2667	15.6667	17.3333	12.7333	10.1333	12.8	30.4667	12.3333	5.2	7.53333	4.26667	4.66667	4.13333	3.86667	3.53333	3.93333	1.93333	4.4	5.93333	5.66667	2.33333	5	3.8	5.73333	2.2	2.33333	3.06667	1.26667	0.4	1.33333
sem			18.6919	13.3493	5.38204	33.4698	3.24238	2.54459	1.99045	1.94447	1.80687	1.8513	2.20706	2.45273	2.85301	2.39934	1.50196	1.85985	3.62776	2.94661	1.3877	1.92445	1.06219	1.04502	2.07449	1.10784	1.13333	1.32904	0.758863	1.73425	1.49751	1.96315	0.918937	1.84649	1.37044	2.119	1.16782	1.06309	1.35037	0.672357	0.335233	0.837608
Mean	Fmr1-AAV		191.231	62.8462	29.1538	283.231	34.5385	18.5385	16.1538	15.5385	14.6154	16.6923	13.7692	12.3846	11.6923	11.6923	11.5385	14.0769	18.4615	10.8462	5.23077	5.84615	4.69231	2.46154	3.84615	2.76923	2.38462	2.30769	1.61538	2.38462	4.84615	4.30769	2.61538	2.38462	2.76923	2	1.07692	0.769231	4.15385	1.23077	1.23077	1.76923
sem			19.5809	10.2431	4.21664	30.0698	4.12406	1.69696	1.21342	1.27408	2.35758	3.4145	2.50424	2.13499	1.22676	2.40295	2.10803	2.4507	3.18171	1.93101	1.04485	1.46255	1.60681	0.881544	1.42706	1.12748	0.70291	0.922543	0.90255	1.05331	1.44047	1.07647	0.780684	1.37066	0.878182	0.891556	0.571341	0.440772	1.53525	0.579056	0.567878	0.72637
							5	10	15	20	25	30	35	40	45	50	55	60	65	70	75	80	85	90	95	100	105	110	115	120	125	130	135	140	145	150	155	160	165	170	175	180
