# Supplementary material for: AAV‐delivered diacylglycerol kinase DGKk achieves long‐term rescue of fragile X syndrome mouse model
Source: EMBO Mol Med. 2022 Apr 4;14(5):e14649. doi: 10.15252/emmm.202114649 (PMC9081908; doi:10.15252/emmm.202114649)
Supplement: Supplementary file 7 — Source Data for Figure 4 [file EMMM-14-e14649-s006.zip › Source_data_Fig4/Raw_data_behavior/Group_5_RH10_4W_(subgroup2)/IP6844b-group2-Marble_Burying.xls]

## Sheet: Data
			Marble burying
Study : Getex-IP6844b - group 2
Mouse label	Group	Nb/cage	< 50% covered marbles	>50% covered marbles	Totally covered marbles	% totally covered marbles	% >50% covered marbles
13	WT-S	3	4	16	10	50	80
15		3	10	10	6	30	50
16		3	9	11	4	20	55
491		3	8	12	3	15	60
494		3	2	18	11	55	90
497		3	6	14	7	35	70
85		3	7	13	6	30	65
87		3	7	13	3	15	65
118		3	7	13	7	35	65
119		3	8	12	8	40	60
133		3	9	11	2	10	55
134		3	5	15	7	35	75
46	Fmr1-S	3	3	17	11	55	85
47		3	6	14	9	45	70
48		3	7	13	7	35	65
51		3	3	17	8	40	85
73		3	4	16	10	50	80
74		3	8	12	8	40	60
80		3	2	18	13	65	90
460		3	3	17	10	50	85
496		3	3	17	12	60	85
121		3	3	17	5	25	85
122		3	8	12	7	35	60
123		3	6	14	6	30	70
194		3	9	11	5	25	55
195		3	11	9	2	10	45
197		3	13	7	4	20	35
7	Fmr1-AAV	3	8	12	6	30	60
12		3	11	9	5	25	45
14		3	6	14	4	20	70
470		3	6	14	6	30	70
492		3	4	16	8	40	80
493		3	10	10	5	25	50
84		4	12	8	4	20	40
86		4	3	17	3	15	85
120		4	8	12	7	35	60
131		3	13	7	4	20	35
132		3	10	10	9	45	50
135		3	9	11	5	25	55
161		4	18	2	2	10	10
Mean	WT-S		6.83333	13.1667	6.16667	30.8333	65.8333
sem			0.66096	0.66096	0.805599	4.028	3.3048
Mean	Fmr1-S		5.93333	14.0667	7.8	39	70.3333
sem			0.864466	0.864466	0.8	4	4.32233
Mean	Fmr1-AAV		9.07692	10.9231	5.23077	26.1538	54.6154
sem			1.11206	1.11206	0.544834	2.72417	5.56032
Mean	0		#DIV/0!	#DIV/0!	#DIV/0!	#DIV/0!	#DIV/0!
sem			#DIV/0!	#DIV/0!	#DIV/0!	#DIV/0!	#DIV/0!
