# Supplementary material for: AAV‐delivered diacylglycerol kinase DGKk achieves long‐term rescue of fragile X syndrome mouse model
Source: EMBO Mol Med. 2022 Apr 4;14(5):e14649. doi: 10.15252/emmm.202114649 (PMC9081908; doi:10.15252/emmm.202114649)
Supplement: Supplementary file 7 — Source Data for Figure 4 [file EMMM-14-e14649-s006.zip › Source_data_Fig4/Raw_data_behavior/Group_5_RH10_4W_(subgroup2)/IP6844b-group2-Nesting.xlsx]

## Sheet: Data
				Nesting
Study : Getex-IP6844b - group 2
		Nest scoring
Mouse label	Group	T0	T2	T5	T24	Comment
13	WT-S	0	3	4	5
15		0	3	3	4
16		0	2	3	4
491		0	3	4	5
494		0	1	4	4
497		0	3	3	4
85		0	1	4	5
87		0	1	4	4
118		0	1	3	3
119		0	2	4	4
133		0	1	3	4
134		0	1	5	5
46	Fmr1-S	0	1	3	3
47		0	1	3	3
48		0	1	3	5
51		0	1	3	3
73		0	3	5	5
74		0	3	5	5
80		0	1	4	5
460		0	1	3	4
496		0	3	5	5
121		0	1	5	4
122		0	2	3	3
123		0	2	4	4
194		0	1	2	3
195		0	2	4	4
197		0	2	3	4
7	Fmr1-AAV	0	2	3	2
12		0	3	4	4
14		0	2	3	5
470		0	3	4	3
492		0	2	3	5
493		0	1	4	4
84		0	0	2	3
86		0	2	2	2
120		0	0	3	5
131		0	0	4	4
132		0	0	3	2
135		0	0	2	3
161		0	1	5	3
Mean	WT-S	0	1.83333	3.66667	4.25
sem		0	0.270615	0.188025	0.179435
Mean	Fmr1-S	0	1.66667	3.66667	4
sem		0	0.210819	0.251976	0.218218
Mean	Fmr1-AAV	0	1.23077	3.23077	3.46154
sem		0	0.323321	0.25705	0.312463
