# Supplementary material for: AAV‐delivered diacylglycerol kinase DGKk achieves long‐term rescue of fragile X syndrome mouse model
Source: EMBO Mol Med. 2022 Apr 4;14(5):e14649. doi: 10.15252/emmm.202114649 (PMC9081908; doi:10.15252/emmm.202114649)
Supplement: Supplementary file 7 — Source Data for Figure 4 [file EMMM-14-e14649-s006.zip › Source_data_Fig4/Raw_data_behavior/Group_5_RH10_4W_(subgroup2)/IP6844b-group2-NOR.xls]

## Sheet: Habituation
													Object Recognition
Study : Getex-IP6844b - group 2																						Operator : CM+RB
				Distance Traveled (cm)											Number of Rearings										% Time Spent in the Center
Mouse label	Group	Nb/cage	5	10	15	20	25	30	35	40	45	Total	5	10	15	20	25	30	35	40	45	Total	5	10	15	20	25	30	35	40	45	Total	Nentries in center	Distance (cm) in Center	Permanence Time (s) in Center
13	WT-S	3	1732.38	1210.29	1061.35							4004.23											18.08	66.3333	46.44							43.6222
15		3	3204.08	1847.03	2049.2							7100.59											46.5067	69.9733	59.6933							58.7244
16		3	2974.12	1856.09	1368.2							6199.28											39.8267	48.24	42.6667							43.5822
491		3	2047.39	1603	1171.18							4822.55											23.0133	35.84	41.9733							33.6133
494		3	1614.8	1938.64	1718.17							5272.01											23.56	41.7067	50.3733							38.5511
497		3	2298.82	2475.52	1452.02							6226.91											40.7733	52.84	62.7333							52.12
85		3	2928.65	1742.31	1122.22							5793.18											48.7067	61.2533	64.4							58.12
87		3	3177.82	2056.41	1570.23							6804.46											55.6533	52.2933	30.08							46.0089
118		3	1598.58	1640.11	958.455							4197.15											21.4533	52.36	45.76							39.8578
119		3	3066.77	3006.37	2601.16							8675.11											48.4667	48.16	38.6							45.0756
133		3	2276.74	2642.08	1579.82							6498.64											65.7733	51.0533	65							60.6089
134		3	2084.03	1673.7	1528.37							5286.8											42.8	53.7067	61.1067							52.5378
46	Fmr1-S	3	1926.67	2141.7	1427.47							5496.06											40.4133	60.52	71.0267							57.3244
47		3	2268.06	2303	1396.29							5967.35											47.12	59.4533	69.7067							58.7644
48		3	3613.23	3246.1	2734.51							9594.76											50.7333	57.2933	51.48							53.1733
51		3	1964.73	2800.81	2504.47							7270.01											59.92	63.64	62.1733							61.9111
73		3	3062.09	2118.94	2129.84							7310.87											44.7467	64.4933	53.36							54.2044
74		3	2980.65	3227.85	1953.81							8162.56											36.0933	45.2	60.76							47.3556
80		3	2997.82	2283.51	2169.1							7451.02											59.7867	63.04	50.7733							57.8711
460		3	3308.65	1653.69	1693.12							6656.14											56.1067	54.8133	61.0533							57.3289
496		3	3031.45	1812.09	1324.59							6168.48											38.6533	51.5733	54.6667							48.3022
121		3	2354.66	1883.86	2041.96							6280.76											41.88	42.8667	56.96							47.2356
122		3	2171.74	1419.58	1266.06							4857.59											52.9333	54.3867	66.16							57.8311
123		3	2262.22	2181.03	1673.39							6117.38											25.9067	67.1333	71.5867							54.88
194		3	3823.9	3000.79	1506.59							8331.65											49.7467	60.56	61.6267							57.3111
195		3	4298.56	1902.31	1503.58							7704.44											53.9467	63.24	66.2533							61.1511
197		3	4792.15	4129.13	3235.17							12156.7											45.2933	52.8	68.2933							55.4622
7	Fmr1-AAV	3	1657.59	1596.94	1452.16							4706.69											17.16	40.7867	36.4133							31.4578
12		3	2113.45	2049.84	2105.29							6268.79											13.6533	42.8533	29.44							28.6489
14		3	2284.42	1170.21	892.792							4347.42											5	30.2933	38.56							24.6178
470		3	2163.58	2598.23	1883.43							6646.08											14.12	39.76	33.7467							29.2089
492		3	2931.19	2026.52	1611.99							6570.09											34.7067	44.2933	53.1867							44.0622
493		3	1438.29	1835.71	1529.02							4803.01											12.8	23.84	58.6							31.7467
84		4	1936.34	1972.02	1714.48							5622.84											43.0267	42.5867	46.2133							43.9422
86		4	4698.7	2947.85	2246.33							9893.25											52.04	54.4933	51.72							52.7556
120		4	3088.85	3052.39	2259.35							8401.13											38.9067	38.9333	50.4							42.7467
131		3	1953.8	1189.87	1399.83							4544.01											62.5867	77.6533	67.08							69.1111
132		3	2498.2	2005.7	1588.17							6092.3											29.4933	46.7867	50.44							42.24
135		3	1499.44	1626.2	1775.92							4901.56											39.56	48.5867	61.4133							49.8578
161		4	3571.72	2008.77	2007.84							7588.32											49.1067	61.7467	49.3067							53.3867
	Gp4
Mean	WT-S		2417.01	1974.3	1515.03	#DIV/0!	#DIV/0!	#DIV/0!	#DIV/0!	#DIV/0!	#DIV/0!	5906.74	#DIV/0!	#DIV/0!	#DIV/0!	#DIV/0!	#DIV/0!	#DIV/0!	#DIV/0!	#DIV/0!	#DIV/0!	#DIV/0!	39.5511	52.8133	50.7356	#DIV/0!	#DIV/0!	#DIV/0!	#DIV/0!	#DIV/0!	#DIV/0!	47.7019	#DIV/0!	#DIV/0!	#DIV/0!
sem			179.559	145.069	132.784	#DIV/0!	#DIV/0!	#DIV/0!	#DIV/0!	#DIV/0!	#DIV/0!	378.907	#DIV/0!	#DIV/0!	#DIV/0!	#DIV/0!	#DIV/0!	#DIV/0!	#DIV/0!	#DIV/0!	#DIV/0!	#DIV/0!	4.34188	2.76187	3.34968	#DIV/0!	#DIV/0!	#DIV/0!	#DIV/0!	#DIV/0!	#DIV/0!	2.50252	#DIV/0!	#DIV/0!	#DIV/0!
Mean	Fmr1-S		2990.44	2406.96	1904	#DIV/0!	#DIV/0!	#DIV/0!	#DIV/0!	#DIV/0!	#DIV/0!	7301.72	#DIV/0!	#DIV/0!	#DIV/0!	#DIV/0!	#DIV/0!	#DIV/0!	#DIV/0!	#DIV/0!	#DIV/0!	#DIV/0!	46.8853	57.4009	61.7253	#DIV/0!	#DIV/0!	#DIV/0!	#DIV/0!	#DIV/0!	#DIV/0!	55.3404	#DIV/0!	#DIV/0!	#DIV/0!
sem			223.163	189.065	148.14	#DIV/0!	#DIV/0!	#DIV/0!	#DIV/0!	#DIV/0!	#DIV/0!	467.908	#DIV/0!	#DIV/0!	#DIV/0!	#DIV/0!	#DIV/0!	#DIV/0!	#DIV/0!	#DIV/0!	#DIV/0!	#DIV/0!	2.41942	1.83198	1.82547	#DIV/0!	#DIV/0!	#DIV/0!	#DIV/0!	#DIV/0!	#DIV/0!	1.19172	#DIV/0!	#DIV/0!	#DIV/0!
Mean	Fmr1-AAV		2448.89	2006.17	1728.2	#DIV/0!	#DIV/0!	#DIV/0!	#DIV/0!	#DIV/0!	#DIV/0!	6183.5	#DIV/0!	#DIV/0!	#DIV/0!	#DIV/0!	#DIV/0!	#DIV/0!	#DIV/0!	#DIV/0!	#DIV/0!	#DIV/0!	31.7046	45.5856	48.1938	#DIV/0!	#DIV/0!	#DIV/0!	#DIV/0!	#DIV/0!	#DIV/0!	41.8294	#DIV/0!	#DIV/0!	#DIV/0!
sem			256.264	160.956	105.983	#DIV/0!	#DIV/0!	#DIV/0!	#DIV/0!	#DIV/0!	#DIV/0!	460.881	#DIV/0!	#DIV/0!	#DIV/0!	#DIV/0!	#DIV/0!	#DIV/0!	#DIV/0!	#DIV/0!	#DIV/0!	#DIV/0!	4.96324	3.75994	3.08448	#DIV/0!	#DIV/0!	#DIV/0!	#DIV/0!	#DIV/0!	#DIV/0!	3.49966	#DIV/0!	#DIV/0!	#DIV/0!

## Sheet: Acquisition- retention activity
						Object Recognition
Study : Getex-IP6844b - group 2
				Acquisition		Retention
Mouse label	Group	Nb/cage	Delay	Distance	Rears	Distance	Rears
13	WT-S	3	24h	2255.56		1739.49
15		3		2431.43		1782.75
16		3		3150.38		2382.86
491		3		1822.17		1340.3
494		3		3649.61		2796
497		3		2833.68		2048.07
85		3		3089.37		2648.78
87		3		2564.79		2563.58
118		3		1595.77		1181.47
119		3		3603.58		2741.56
133		3		4361.3		3000.74
134		3		2853.74		2716.09
46	Fmr1-S	3		2772.1		2186.03
47		3		3329.34		2725.12
48		3		5123.08		3843.01
51		3		2508.96		1777.16
73		3		3378.22		3000.53
74		3		3196.19		2909.09
80		3		3982.06		3749.52
460		3		3209.13		2194.41
496		3		4181.24		2799.32
121		3		3370.61		1933.51
122		3		2448.19		1649.61
123		3		2934.22		2062.63
194		3		3656.86		2184.8
195		3		3922.47		2828.68
197		3		6207.14		3871.84
7	Fmr1-AAV	3		1479.52		1463.28
12		3		2502.11		1764.9
14		3		1794.02		1764.23
470		3		2158.1		1992.55
492		3		1923.6		1492.56
493		3		2355.36		1047.95
84		4		3401.47		2210.8
86		4		3016.7		2560.98
120		4		2875.51		1949.67
131		3		1571.84		1115.5
132		3		1590.25		1300.25
135		3		1349.59		946.791
161		4		2745.6		1965.57
Mean	WT-S			2850.95	#DIV/0!	2245.14	#DIV/0!
sem				228.276	#DIV/0!	175.904	#DIV/0!
Mean	Fmr1-S			3614.65	#DIV/0!	2647.68	#DIV/0!
sem				256.732	#DIV/0!	190.677	#DIV/0!
Mean	Fmr1-AAV			2212.59	#DIV/0!	1659.62	#DIV/0!
sem				183.092	#DIV/0!	133.992	#DIV/0!

## Sheet: Object-exploration
				Object Recognition
Study : Getex-IP6844b - group 2
					Exploration duration (sec)			Recog. index
Mouse label	Group	Nb/cage	Delay	Acq. tA	Ret. tA	Ret. tB	Ret. t(A+B)	RI = tB/(tA+tB)
13	WT-S	3	24h	7.73	3.52	7.2	10.72	67.1642
15		3		14.84	4.09	9.85	13.94	70.66
16		3		9.82	7.61	2.41	10.02	24.0519
491		3		6.51	2.53	3.16	5.69	55.536
494		3		7.28	3.68	2.81	6.49	43.2974
497		3		11.95	4.24	10.54	14.78	71.3126
85		3		13.05	3.95	5.42	9.37	57.8442
87		3		16.58	1.94	4.5	6.44	69.8758
118		3		5.91	0.22	1.91	2.13	*
119		3		13.33	2.47	3.14	5.61	55.9715
133		3		11.11	2.21	2.29	4.5	50.8889
134		3		9.44	6.11	9.14	15.25	59.9344
46	Fmr1-S	3		8.03	0	1.15	1.15	*
47		3		7.43	2.66	5.34	8	66.75
48		3		13.56	3.31	5.93	9.24	64.1775
51		3		9.86	2.4	2.19	4.59	47.7124
73		3		18.69	2.55	11.9	14.45	82.3529
74		3		12.16	1.91	4.99	6.9	72.3188
80		3		17.27	6.3	10.01	16.31	61.3734
460		3		7.72	10.99	24.26	35.25	68.8227
496		3		24.42	5.33	4.99	10.32	48.3527
121		3		15.22	3.51	1.51	5.02	30.0797
122		3		3	0.73	0.57	1.3	*
123		3		5.9	1.93	3.42	5.35	63.9252
194		3		13.94	2.21	3.47	5.68	61.0915
195		3		23.18	6.02	9.02	15.04	59.9734
197		3		18.59	2.47	4.5	6.97	64.5624
7	Fmr1-AAV	3		2.31	1.73	3.32	5.05	*
12		3		1.87	0.38	0.41	0.79	*
14		3		7.68	0.53	1.43	1.96	*
470		3		1.52	1.53	4.17	5.7	73.1579
492		3		16.68	2.55	3.55	6.1	58.1967
493		3		4.86	17.07	1.94	19.01	10.2052
84		4		9	1.93	2.32	4.25	54.5882
86		4		5.37	3.34	4.72	8.06	58.5608
120		4		3.04	0.63	1.89	2.52	*
131		3		5.36	0.25	1.47	1.72	*
132		3		6.19	2.75	2.8	5.55	50.4505
135		3		5.78	5.6	2.72	8.32	32.6923
161		4		12.31	5.24	6.13	11.37	53.9138
Mean	WT-S			10.6292	3.5475	5.1975	8.745	56.9579
sem				0.98935	0.561829	0.918635	1.24005	4.24664
Mean	Fmr1-S			13.2647	3.488	6.21667	9.70467	60.8841
sem				1.64108	0.704179	1.54026	2.17465	3.5835
Mean	Fmr1-AAV			6.30538	3.34846	2.83615	6.18462	48.9707
sem				1.20412	1.23933	0.428403	1.35268	6.79817
