# Supplementary material for: AAV‐delivered diacylglycerol kinase DGKk achieves long‐term rescue of fragile X syndrome mouse model
Source: EMBO Mol Med. 2022 Apr 4;14(5):e14649. doi: 10.15252/emmm.202114649 (PMC9081908; doi:10.15252/emmm.202114649)
Supplement: Supplementary file 7 — Source Data for Figure 4 [file EMMM-14-e14649-s006.zip › Source_data_Fig4/Raw_data_behavior/Group_5_RH10_4W_(subgroup2)/IP6844b-group2-NOR_-new_design.xls]

## Sheet: Habituation
													Object Recognition
Study : Getex-IP6844b - group 2																						Operator : CM+RB
				Distance Traveled (cm)											Number of Rearings										% Time Spent in the Center
Mouse label	Group	Nb/cage	5	10	15	20	25	30	35	40	45	Total	5	10	15	20	25	30	35	40	45	Total	5	10	15	20	25	30	35	40	45	Total	Nentries in center	Distance (cm) in Center	Permanence Time (s) in Center
13	WT-S	3										3552.05
15		3										2969.77
16		3										2045.45
491		3										4915.16
494		3										2511.22
497		3										3546.63
85		3										3087.62
87		3										4012.4
118		3										2058.3
119		3										4969.64
133		3										3584.46
134		3										2835.27
46	Fmr1-S	3										3725.58
47		3										2781.41
48		3										5358.05
51		3										3088.19
73		3										3329.27
74		3										3429.83
80		3										3182.08
460		3										2780.61
496		3										3390.02
121		3										2277.1
122		3										2621.95
123		3										3001.28
194		3										3100.82
195		3										3535.45
197		3										4190.56
7	Fmr1-AAV	3										3307.3
12		3										3898.71
14		3										4171.25
470		3										3330.69
492		3										3470
493		3										2699.79
84		4										5502.17
86		4										3769.75
120		4										3108.27
131		3										2284.41
132		3										3278.29
135		3										3390.5
161		4										4803.31
	Gp4
Mean	WT-S		#DIV/0!	#DIV/0!	#DIV/0!	#DIV/0!	#DIV/0!	#DIV/0!	#DIV/0!	#DIV/0!	#DIV/0!	3340.66	#DIV/0!	#DIV/0!	#DIV/0!	#DIV/0!	#DIV/0!	#DIV/0!	#DIV/0!	#DIV/0!	#DIV/0!	#DIV/0!	#DIV/0!	#DIV/0!	#DIV/0!	#DIV/0!	#DIV/0!	#DIV/0!	#DIV/0!	#DIV/0!	#DIV/0!	#DIV/0!	#DIV/0!	#DIV/0!	#DIV/0!
sem			#DIV/0!	#DIV/0!	#DIV/0!	#DIV/0!	#DIV/0!	#DIV/0!	#DIV/0!	#DIV/0!	#DIV/0!	277.944	#DIV/0!	#DIV/0!	#DIV/0!	#DIV/0!	#DIV/0!	#DIV/0!	#DIV/0!	#DIV/0!	#DIV/0!	#DIV/0!	#DIV/0!	#DIV/0!	#DIV/0!	#DIV/0!	#DIV/0!	#DIV/0!	#DIV/0!	#DIV/0!	#DIV/0!	#DIV/0!	#DIV/0!	#DIV/0!	#DIV/0!
Mean	Fmr1-S		#DIV/0!	#DIV/0!	#DIV/0!	#DIV/0!	#DIV/0!	#DIV/0!	#DIV/0!	#DIV/0!	#DIV/0!	3319.48	#DIV/0!	#DIV/0!	#DIV/0!	#DIV/0!	#DIV/0!	#DIV/0!	#DIV/0!	#DIV/0!	#DIV/0!	#DIV/0!	#DIV/0!	#DIV/0!	#DIV/0!	#DIV/0!	#DIV/0!	#DIV/0!	#DIV/0!	#DIV/0!	#DIV/0!	#DIV/0!	#DIV/0!	#DIV/0!	#DIV/0!
sem			#DIV/0!	#DIV/0!	#DIV/0!	#DIV/0!	#DIV/0!	#DIV/0!	#DIV/0!	#DIV/0!	#DIV/0!	189.206	#DIV/0!	#DIV/0!	#DIV/0!	#DIV/0!	#DIV/0!	#DIV/0!	#DIV/0!	#DIV/0!	#DIV/0!	#DIV/0!	#DIV/0!	#DIV/0!	#DIV/0!	#DIV/0!	#DIV/0!	#DIV/0!	#DIV/0!	#DIV/0!	#DIV/0!	#DIV/0!	#DIV/0!	#DIV/0!	#DIV/0!
Mean	Fmr1-AAV		#DIV/0!	#DIV/0!	#DIV/0!	#DIV/0!	#DIV/0!	#DIV/0!	#DIV/0!	#DIV/0!	#DIV/0!	3616.5	#DIV/0!	#DIV/0!	#DIV/0!	#DIV/0!	#DIV/0!	#DIV/0!	#DIV/0!	#DIV/0!	#DIV/0!	#DIV/0!	#DIV/0!	#DIV/0!	#DIV/0!	#DIV/0!	#DIV/0!	#DIV/0!	#DIV/0!	#DIV/0!	#DIV/0!	#DIV/0!	#DIV/0!	#DIV/0!	#DIV/0!
sem			#DIV/0!	#DIV/0!	#DIV/0!	#DIV/0!	#DIV/0!	#DIV/0!	#DIV/0!	#DIV/0!	#DIV/0!	234.964	#DIV/0!	#DIV/0!	#DIV/0!	#DIV/0!	#DIV/0!	#DIV/0!	#DIV/0!	#DIV/0!	#DIV/0!	#DIV/0!	#DIV/0!	#DIV/0!	#DIV/0!	#DIV/0!	#DIV/0!	#DIV/0!	#DIV/0!	#DIV/0!	#DIV/0!	#DIV/0!	#DIV/0!	#DIV/0!	#DIV/0!

## Sheet: Acquisition- retention activity
						Object Recognition
Study : Getex-IP6844b - group 2
				Acquisition		Retention
Mouse label	Group	Nb/cage	Delay	Distance	Rears	Distance	Rears
13	WT-S	3	24h	2135.25		1275.13
15		3		1969.4		1604.39
16		3		2653.63		1915.4
491		3		1912.88		938.742
494		3		1672.16		1424.93
497		3		2185.63		1713.73
85		3		2615.45		1176.53
87		3		2070.83		1738.71
118		3		2429.11		967.888
119		3		1617.09		1570.25
133		3		1791.25		1460.84
134		3		1171.81		1852.88
46	Fmr1-S	3		2041.85		2075.78
47		3		2327.4		3543.31
48		3		4819.36		1900.91
51		3		1463.44		2288.15
73		3		2235.23		1964.22
74		3		2078.46		2270.21
80		3		2019.21		1561.59
460		3		1723.7		1669.9
496		3		1823.84		1377.55
121		3		1797.69		1355.84
122		3		1473.96		1542.74
123		3		1496.64		1763.07
194		3		1743.05		1609.29
195		3		2320.57		2015.86
197		3		2673.47		1899.77
7	Fmr1-AAV	3		1494.22		1052.57
12		3		2656.43		1791.71
14		3		1895.63		1026.85
470		3		2239.66		1438.21
492		3		1321.33		1125.47
493		3		2023.57		1532.76
84		4		2458.99		1577.46
86		4		1322.82		1672.24
120		4		1744.83		1613.55
131		3		1065.83		1422
132		3		1348.16		1190.4
135		3		1362.73		1933.73
161		4		2429.39		2159.55
Mean	WT-S			2018.71	#DIV/0!	1469.95	#DIV/0!
sem				124.189	#DIV/0!	93.9561	#DIV/0!
Mean	Fmr1-S			2135.86	#DIV/0!	1922.55	#DIV/0!
sem				211.923	#DIV/0!	137.952	#DIV/0!
Mean	Fmr1-AAV			1797.2	#DIV/0!	1502.81	#DIV/0!
sem				145.53	#DIV/0!	95.6705	#DIV/0!

## Sheet: Object-exploration
				Object Recognition
Study : Getex-IP6844b - group 2
					Exploration duration (sec)			Recog. index
Mouse label	Group	Nb/cage	Delay	Acq. tA	Ret. tA	Ret. tB	Ret. t(A+B)	RI = tB/(tA+tB)
13	WT-S	3	24h	16.55	13.91	18.7	32.61	57.3444
15		3		18.98	15.36	21.46	36.82	58.2835
16		3		27.7	13.81	19.27	33.08	58.2527
491		3		19.47	3.19	9.73	12.92	75.3096
494		3		12.13	8.34	18.35	26.69	68.7523
497		3		21.46	14.31	19.63	33.94	57.8374
85		3		18.1	8.85	17.44	26.29	66.337
87		3		18.96	9.27	19.68	28.95	67.9793
118		3		19.39	6.01	12.5	18.51	67.5311
119		3		18.24	11.27	14.78	26.05	56.737
133		3		18.45	10.47	26.05	36.52	71.3308
134		3		20.58	11.69	15.86	27.55	57.5681
46	Fmr1-S	3	24h	21.49	8.72	16.22	24.94	65.0361
47		3		15.76	11.27	12.86	24.13	53.2947
48		3		36.46	14.26	16.88	31.14	54.2068
51		3		21.1	39.58	53.55	93.13	57.5003
73		3		30.28	24.35	29.03	53.38	54.3837
74		3		27.96	16.05	18.95	35	54.1429
80		3		17.83	14.37	16.2	30.57	52.9931
460		3		11.41	11.78	22.04	33.82	65.1685
496		3		43.99	17.25	22.53	39.78	56.6365
121		3		13.95	6.75	16.56	23.31	71.0425
122		3		21.52	10.03	10.01	20.04	49.9501
123		3		25.61	15.88	17.57	33.45	52.5262
194		3		46.22	17.82	22.98	40.8	56.3235
195		3		21.81	8.02	22.22	30.24	73.4788
197		3		20.04	10.18	22.14	32.32	68.5025
7	Fmr1-AAV	3	24h	16.19	10.84	12.34	23.18	53.2355
12		3		22.25	10.76	18.35	29.11	63.0368
14		3		22.65	11.26	13.75	25.01	54.978
470		3		13.68	7.4	9.3	16.7	55.6886
492		3		21.97	9.21	15.81	25.02	63.1894
493		3		20.78	9.6	14.82	24.42	60.688
84		4		21.51	8.06	20.4	28.46	71.6796
86		4		14.98	7.44	20.94	28.38	73.7844
120		4		12.52	11.46	18.87	30.33	62.2156
131		3		12.51	4.3	4.96	9.26	53.5637
132		3		53.13	4.22	10.45	14.67	71.2338
135		3		26.04	29.42	25.7	55.12	46.6255
161		4		28.39	7.73	19.9	27.63	72.0232
Mean	WT-S			19.1675	10.54	17.7875	28.3275	63.6053
sem				1.02678	1.04884	1.22425	2.05687	1.90341
Mean	Fmr1-S			25.0287	15.0873	21.316	36.4033	59.0124
sem				2.67015	2.11092	2.59872	4.57313	1.9454
Mean	Fmr1-AAV			22.0462	10.1308	15.8146	25.9454	61.6879
sem				2.95328	1.73728	1.5686	2.9938	2.39495
