# Supplementary material for: AAV‐delivered diacylglycerol kinase DGKk achieves long‐term rescue of fragile X syndrome mouse model
Source: EMBO Mol Med. 2022 Apr 4;14(5):e14649. doi: 10.15252/emmm.202114649 (PMC9081908; doi:10.15252/emmm.202114649)
Supplement: Supplementary file 7 — Source Data for Figure 4 [file EMMM-14-e14649-s006.zip › Source_data_Fig4/Raw_data_behavior/Group_5_RH10_4W_(subgroup2)/IP6844b-group2-Plus_Maze.xls]

## Sheet: results
							Elevated plus-maze
Study : Getex-IP6844b - group 2
Mouse label	Group	Nb/cage	OAE	CAE	TAE	%OE	Att	HD	RF	SA	OAEL	OT	CloT	CenT	%OT	%OT/(O+C)	OAT (prox)	OAT (dist)
13	WT-S	3	2	11	13	15	25	4	11	4	135.5	9	180	111	3	5	9	0
15		3	8	13	21	38	34	13	18	11	5.1	60	114	126	20	35	36	24
16		3	1	14	15	7	29	3	20	5	292.9	3	194	103	1	1	3	0
491		3	6	17	23	26	16	7	18	8	25.9	44	179	77	15	20	26	17
494		3	5	14	19	26	24	9	15	9	24.5	32	203	66	11	14	14	18
497		3	4	12	16	25	17	3	17	4	117	31	190	80	10	14	15	16
85		3	0	8	8	0	9	1	24	1	*	0	247	53	0	0	0	0
87		3	5	16	21	24	21	10	17	8	1.9	66	145	89	22	31	14	51
118		3	5	11	16	31	27	5	20	10	23.6	30	161	109	10	16	18	12
119		3	7	17	24	29	19	15	23	5	19.6	78	136	87	26	36	24	53
133		3	4	14	18	22	29	18	28	9	24.1	20	160	121	7	11	20	0
134		3	5	16	21	24	35	9	14	11	4.3	53	139	109	18	28	19	34
Mean	WT-S	3	4.33333	13.5833	17.9167	22.25	23.75	8.08333	18.75	7.08333	61.3091	35.5	170.667	94.25	11.9167	17.5833	16.5	18.75
sem			0.677935	0.792563	1.32264	3.00536	2.2229	1.51986	1.34347	0.924894	26.8555	7.30141	10.3823	6.51121	2.43851	3.64205	2.8511	5.46078
46	Fmr-S	3	6	16	22	27	19	10	21	11	25.7	33	166	102	11	17	18	16
47		3	6	14	20	30	11	10	18	10	21.3	76	140	85	25	35	27	49
48		3	8	17	25	32	22	10	25	16	33.6	63	153	85	21	29	51	12
51		3	5	13	18	28	25	11	18	5	53.5	49	178	73	16	21	31	18
73		3	9	13	22	41	15	15	15	10	32.2	88	135	78	29	39	42	46
74		3	11	18	29	38	15	9	17	11	21.4	89	127	84	30	41	47	42
80		3	6	15	21	29	17	16	16	14	14.7	44	162	94	15	21	28	16
460		3	11	18	29	38	14	18	23	18	13.7	90	139	71	30	39	55	35
496		3	3	14	17	18	21	8	11	5	30.6	20	163	118	7	11	5	15
121		3	5	17	22	23	24	6	12	6	26.9	40	198	62	13	17	17	22
122		3	8	14	22	36	22	22	14	6	0	94	95	111	31	50	51	43
123		3	11	20	31	35	15	16	15	7	5.6	96	110	94	32	46	35	61
194		3	8	22	30	27	20	8	30	11	32.5	50	167	83	17	23	30	21
195		3	10	16	26	38	11	15	19	16	12	106	135	62	35	44	40	67
197		3	13	25	38	34	13	19	24	14	4.2	99	139	64	33	42	38	60
Mean	Fmr-S	3	8	16.8	24.8	31.6	17.6	12.8667	18.5333	10.6667	21.86	69.1333	147.133	84.4	23	31.6667	34.3333	34.8667
sem			0.730297	0.884792	1.46775	1.64982	1.18643	1.22228	1.35178	1.10267	3.61564	7.18256	6.82354	4.42051	2.37045	3.21702	3.65105	4.90856
7	Fmr-AAV	3	4	11	15	27	23	7	18	5	15.8	47	144	109	16	25	25	23
12		3	4	13	17	24	16	15	19	4	101.1	19	211	71	6	8	19	0
14		3	0	10	10	0	23	8	15	2	*	0	196	104	0	0	0	0
470		3	0	13	13	0	10	1	20	5	*	0	239	61	0	0	0	0
492		3	4	15	19	21	16	9	17	7	11.5	50	177	74	17	22	13	36
493		3	2	16	18	11	14	7	16	6	52.3	6	208	88	2	3	6	0
84		4	4	18	22	18	14	6	27	8	59	55	186	58	18	23	15	40
86		4	5	16	21	24	29	7	31	6	35	22	149	129	7	13	20	2
120		4	3	12	15	20	40	13	21	6	0	50	154	98	17	24	9	41
131		3	4	15	19	21	23	7	16	5	32.6	12	224	66	4	5	12	0
132		3	6	14	20	30	29	6	22	9	0	55	138	109	18	28	31	23
135		3	2	12	14	14	39	10	27	6	36.8	26	164	111	9	14	13	13
161		4	5	14	19	26	14	13	16	5	4.8	54	174	72	18	24	24	30
Moyenne	Fmr-AAV	3	3.30769	13.7692	17.0769	18.1538	22.3077	8.38462	20.3846	5.69231	31.7182	30.4615	181.846	88.4615	10.1538	14.5385	14.3846	16
sem			0.511215	0.621762	0.963843	2.65022	2.68038	1.02243	1.40757	0.48549	9.25299	6.10445	8.91832	6.3545	2.0439	2.87477	2.6031	4.65475
Moyenne	0		#DIV/0!	#DIV/0!	#DIV/0!	#DIV/0!	#DIV/0!	#DIV/0!	#DIV/0!	#DIV/0!	#DIV/0!	#DIV/0!	#DIV/0!	#DIV/0!	#DIV/0!	#DIV/0!	#DIV/0!	#DIV/0!
sem			#DIV/0!	#DIV/0!	#DIV/0!	#DIV/0!	#DIV/0!	#DIV/0!	#DIV/0!	#DIV/0!	#DIV/0!	#DIV/0!	#DIV/0!	#DIV/0!	#DIV/0!	#DIV/0!	#DIV/0!	#DIV/0!
OAE : Open Arm Entries								SA : Stretched Attention						OAEL : Open Arm Entry Latency
CAE : Closed Arm Entries								OT : Open Time						%OE : % open entries
TAE : Total Arm Entries								CloT : Closed Time						% OT/(O+C) : % open entries / (open + closed)
Att : Attempts								CenT : Centre Time						% OT : % open time
HD : Head-Dips								OAT(prox) : Open Arm Time (proximal)
RF : Rear frequency								OAT (dist) : Open Arm Time (distal)
