# Supplementary material for: AAV‐delivered diacylglycerol kinase DGKk achieves long‐term rescue of fragile X syndrome mouse model
Source: EMBO Mol Med. 2022 Apr 4;14(5):e14649. doi: 10.15252/emmm.202114649 (PMC9081908; doi:10.15252/emmm.202114649)
Supplement: Supplementary file 7 — Source Data for Figure 4 [file EMMM-14-e14649-s006.zip › Source_data_Fig4/Raw_data_behavior/Group_5_RH10_4W_(subgroup2)/IP6844b-group2-Social_Recognition.xls]

## Sheet: Results time
				SOCIAL RECOGNITION
Study : Getex-IP6844b - group 2
						1st session						2nd session
				Sniffing duartion (s)			Time in the target arm (s)			Sniffing duration (s)			Time in the target arm (s)
Mouse label	Group	Nb/cage	Object grid	Congener grid	Social preference Sniffing duration (%)	Object arm	Congener arm	Social preference Permanence time (%)	Familiar congener grid	New congener grid	Social memory Sniffing duration (%)	Familiar congener arm	New congener arm	Social memory Permanence Time (%)
13	WT-S	3	2.62	13.06	83.2908	247.72	223.6	47.4412	6.19	18.54	74.9697	348.68	175.72	33.5088
15		3	4.73	20.27	81.08	151.92	242.96	61.5276	3.83	7.51	66.2257	296.6	142.08	32.3881
16		3	2.75	5.29	65.796	154.56	337.2	68.57	11.9	7.95	40.0504	319.92	187.88	36.9988
491		3	4.25	10.57	71.3225	333.8	210.4	38.6623	7.88	18.13	69.704	207.8	309	59.791
494		3	3.41	11.36	76.9127	198.36	273.52	57.9639	10.4	13.47	56.4307	192.6	135.12	41.2303
497		3	6.67	16.92	71.7253	301.76	203.8	40.3117	3.85	8.46	68.7246	363.76	139.24	27.6819
85		3	2.16	12.14	84.8951	92.6	425.32	82.1208	4.55	6.4	58.4475	139.46	261.95	65.2575
87		3	3.77	14.93	79.8396	301	171.52	36.299	0.71	8.31	92.1286	186	259.24	58.2248
118		3	3.38	18.24	84.3663	187	183.92	49.5848	2.76	4.6	62.5	86.68	348.04	80.0607
119		3	3.86	5.09	56.8715	310.92	153.8	33.0952	5.26	7.57	59.0023	179.88	208.68	53.706
133		3	2.05	24.26	92.2083	98.48	378.08	79.3352	4.72	12.64	72.8111	236.12	198.52	45.6746
134		3	2.28	16.72	88	302.8	119.88	28.3619	8.34	7.99	48.9284	114.28	352.72	75.5289
46	Fmr1-S	3	2.66	10.62	79.9699	192.4	276.24	58.945	4.18	15.65	78.9208	286.2	178.72	38.441
47		3	4.19	8.72	67.5445	190.32	235.48	55.303	16.36	6.22	27.5465	293.2	134.64	31.4697
48		3	5.07	7.24	58.814	222.68	252.16	53.1042	9.76	10.03	50.6822	219.84	253.88	53.5928
51		3	3.34	57.79	94.5362	69.24	453.88	86.764	15.67	4.1	20.7385	439.76	40.4	8.41386
73		3	2.54	40.57	94.1081	222.84	228.96	50.6773	14.94	22.9	60.518	146.36	204.2	58.2497
74		3	14.89	20.19	57.5542	189.64	279.64	59.5892	11.49	16.35	58.7284	188.56	249.88	56.993
80		3	9.14	10.93	54.4594	185.16	292.8	61.2604	19.76	13.18	40.0121	340.84	144.32	29.7469
460		3	1.63	13.28	89.0677	352.4	118.6	25.1805	2.69	11.63	81.2151	283.04	275.44	49.3196
496		3	1.61	18.86	92.1348	194.8	223.96	53.4817	1.37	7.58	84.6927	177.72	264.48	59.81
121		3	2.59	16.39	86.3541	169.36	302.48	64.1065	4.9	3.15	39.1304	259.2	180.92	41.107
122		3	3.28	13.53	80.4878	220.8	257.96	53.8809	7.07	7.39	51.1065	354.16	121.16	25.4902
123		3	0.66	14.41	95.6204	363.68	168.48	31.6597	17.51	17.83	50.4527	234.48	216.96	48.0595
194		3	5.56	21.35	79.3385	182.88	288.2	61.1786	5.94	16.3	73.2914	117.56	351.64	74.9446
195		3	3.31	21.42	86.6154	169.4	322.96	65.5943	7.06	9.53	57.4442	126.08	222.36	63.8159
197		3	4.18	19.37	82.2505	179.32	248.8	58.1145	6.2	12.46	66.7738	191.2	204.76	51.7123
7	Fmr1-AAV	3	8.02	16.44	67.2118	312.68	183.48	36.98	6.56	9.05	57.9757	86.24	139.36	61.773
12		3	11.17	23.63	67.9023	269.84	248.72	47.9636	15.78	17.05	51.9342	199.36	122.28	38.0177
14		3	4.99	18.3	78.5745	337.12	111.6	24.8707	11.24	14.37	56.1109	206.64	192.6	48.2417
470		3	4.02	22.71	84.9607	339.2	180.52	34.7341	8.34	12.11	59.2176	340.04	140.84	29.288
492		3	2.72	6.94	71.8427	292.36	161.68	35.6092	6.47	10.39	61.6251	382.72	153.68	28.6503
493		3	3.41	9.63	73.8497	259.16	135.12	34.2701	7.56	13.24	63.6538	331.2	94.92	22.2754
84		4	1.38	19.88	93.5089	207.2	290.28	58.3501	3.24	8.86	73.2231	181.2	300.76	62.4035
86		4	3.08	17.72	85.1923	174.72	282.28	61.7681	1.97	16.04	89.0616	162.48	273.72	62.751
120		4	1.39	15.68	91.8571	63.4	305.28	82.8035	4.87	5.67	53.7951	152	333.28	68.6779
131		3	0.28	15.63	98.2401	48.56	416.72	89.5633	6.31	5.43	46.2521	421.8	71.2	14.4422
132		3	2.13	18.36	89.6047	105.76	342.24	76.3929	13.02	3.72	22.2222	186.08	255.84	57.8928
135		3	1.69	26.84	94.0764	not recroded	not recorded	*	2.37	9.43	79.9153	210.72	149.88	41.5641
161		4	4.81	18.81	79.6359	149.84	307.32	67.2237	2.42	12.82	84.1207	132.08	354.16	72.8365
Mean	WT-S		3.49417	14.0708	78.0257	223.41	243.667	51.9395	5.86583	10.1308	64.1602	222.648	226.516	50.8376
sem			0.380115	1.64597	2.90154	25.139	26.9649	5.19261	0.9338	1.30712	3.85807	26.4512	22.7137	5.00142
Mean	Fmr1-S		4.31	19.6447	79.9237	206.995	263.373	55.9226	9.66	11.62	56.0836	243.88	202.917	46.0777
sem			0.918195	3.4132	3.60802	18.3811	19.165	3.63511	1.51995	1.42765	4.93072	23.5176	19.3725	4.42504
Mean	Fmr1-AAV		3.77615	17.7362	82.8044	213.32	247.103	54.2108	6.93462	10.6292	61.4698	230.197	198.655	46.8318
sem			0.83103	1.4794	2.89997	30.0676	26.7728	6.22965	1.18943	1.14575	4.88674	28.8148	26.0389	5.30654

## Sheet: Results count
				SOCIAL RECOGNITION
Study : Getex-IP6844b - group 2
						1st session						2nd session
				Nb of sniffings			Nb of entries			Nb of sniffings			Nb of entries		Activity - 1st session		Activity - 2nd session		Habituation	Habituation
Mouse label	Group	Nb/cage	Object grid	Congener grid	Social preference Nb of sniffing (%)	Object arm	Congener arm	Social preference Nb of entries (%)	Familiar congener grid	New congener grid	Social memory Nb of sniffing (%)	Familiar congener arm	New congener arm	Social memory Nb of entries (%)	Nb of entries	Distance moved	Nb of entries	Distance moved	Distance moved	Nb of entries
13	WT	3			#DIV/0!	18	20	52.6316			#DIV/0!	17	16	48.4848	38	1651.99	33	1561.73	4394.18	88
15		3			#DIV/0!	15	19	55.8824			#DIV/0!	24	17	41.4634	34	1526.53	41	1648.31	3517.53	88
16		3			#DIV/0!	13	13	50			#DIV/0!	14	14	50	26	2171.94	28	1727.09	3177.45	69
491		3			#DIV/0!	7	8	53.3333			#DIV/0!	17	18	51.4286	15	779.891	35	1579.99	3375.32	72
494		3			#DIV/0!	12	17	58.6207			#DIV/0!	26	20	43.4783	29	1726.17	46	1964.61	3555.64	67
497		3			#DIV/0!	15	10	40			#DIV/0!	20	20	50	25	1485.29	40	1448.09	3584.81	67
85		3			#DIV/0!	15	15	50			#DIV/0!	18	19	51.3514	30	1602.48	37	1900.31	3726.67	98
87		3			#DIV/0!	21	24	53.3333			#DIV/0!	11	22	66.6667	45	2301.08	33	2076.06	3811.89	84
118		3			#DIV/0!	19	14	42.4242			#DIV/0!	24	18	42.8571	33	1563.57	42	1528.07	2986.83	81
119		3			#DIV/0!	32	22	40.7407			#DIV/0!	14	10	41.6667	54	2706.86	24	2992.61	4787.61	109
133		3			#DIV/0!	15	33	68.75			#DIV/0!	36	25	40.9836	48	1797.46	61	2435.96	3466.55	86
134		3			#DIV/0!	17	15	46.875			#DIV/0!	9	24	72.7273	32	1540.35	33	1802.84	2836.16	64
46	Fmr1-S	3			#DIV/0!	31	27	46.5517			#DIV/0!	28	21	42.8571	58	2613.4	49	2082.02	4055.55	83
47		3			#DIV/0!	47	38	44.7059			#DIV/0!	59	40	40.404	85	4356.2	99	4547.25	5729.61	123
48		3			#DIV/0!	41	36	46.7532			#DIV/0!	38	25	39.6825	77	2883.24	63	2319.23	3333.37	86
51		3			#DIV/0!	22	38	63.3333			#DIV/0!	47	11	18.9655	60	1933.65	58	1967.4	3769.38	84
73		3			#DIV/0!	29	35	54.6875			#DIV/0!	27	24	47.0588	64	2259.62	51	2640.46	3855.17	97
74		3			#DIV/0!	26	23	46.9388			#DIV/0!	17	23	57.5	49	1996.58	40	1817.56	4052.9	100
80		3			#DIV/0!	25	33	56.8966			#DIV/0!	32	25	43.8596	58	2203.36	57	2349.48	3063.38	84
460		3			#DIV/0!	23	9	28.125			#DIV/0!	11	11	50	32	1829.79	22	923.168	2575.98	58
496		3			#DIV/0!	12	23	65.7143			#DIV/0!	15	15	50	35	1900.05	30	1789.7	3221.94	55
121		3			#DIV/0!	23	29	55.7692			#DIV/0!	26	24	48	52	2093.4	50	2275.74	3520.58	67
122		3			#DIV/0!	36	26	41.9355			#DIV/0!	37	23	38.3333	62	2371.47	60	2882.22	3264.9	86
123		3			#DIV/0!	14	4	22.2222			#DIV/0!	41	41	50	18	852.51	82	3189.19	3592.88	94
194		3			#DIV/0!	20	26	56.5217			#DIV/0!	12	19	61.2903	46	2301.53	31	2124.09	3184.87	71
195		3			#DIV/0!	25	30	54.5455			#DIV/0!	27	39	59.0909	55	2408.34	66	2370.44	3760.94	73
197		3			#DIV/0!	55	36	39.5604			#DIV/0!	49	44	47.3118	91	3453.48	93	4194.16	5885.42	133
7	Fmr1-AAV	3			#DIV/0!	12	13	52			#DIV/0!	4	6	60	25	1563.94	10	914.658	3188.83	88
12		3			#DIV/0!	15	16	51.6129			#DIV/0!	9	8	47.0588	31	1711.61	17	1453.78	3238.26	88
14		3			#DIV/0!	23	9	28.125			#DIV/0!	20	14	41.1765	32	2106.06	34	1987.33	2414.14	69
470		3			#DIV/0!	21	17	44.7368			#DIV/0!	24	9	27.2727	38	1928.43	33	1420.9	2935.11	72
492		3			#DIV/0!	17	15	46.875			#DIV/0!	10	13	56.5217	32	1623.66	23	1531.62	2937.91	67
493		3			#DIV/0!	22	19	46.3415			#DIV/0!	33	14	29.7872	41	2158.69	47	2152.36	3595.78	67
84		4			#DIV/0!	18	34	65.3846			#DIV/0!	31	33	51.5625	52	2648.3	64	2799.07	3773.2	98
86		4			#DIV/0!	26	48	64.8649			#DIV/0!	41	53	56.383	74	2566.49	94	3905	3768.82	84
120		4			#DIV/0!	7	13	65			#DIV/0!	11	21	65.625	20	1435.37	32	1965.95	2751.11	81
131		3			#DIV/0!	7	22	75.8621			#DIV/0!	13	7	35	29	1426.42	20	1360.55	2967.63	109
132		3			#DIV/0!	13	16	55.1724			#DIV/0!	15	25	62.5	29	1126.94	40	1420.93	2436.83	86
135		3			#DIV/0!	not recorded	not recorded	*			#DIV/0!	26	18	40.9091	*	*	44	2342.17	3413.42	64
161		4			#DIV/0!	27	29	51.7857			#DIV/0!	17	22	56.4103	56	2519	39	2124.53	4104.03	11
Mean	WT		#DIV/0!	#DIV/0!	#DIV/0!	16.5833	17.5	51.0493	#DIV/0!	#DIV/0!	#DIV/0!	19.1667	18.5833	50.0923	34.0833	1737.8	37.75	1888.81	3601.72	81.0833
sem			#DIV/0!	#DIV/0!	#DIV/0!	1.74277	1.95208	2.35055	#DIV/0!	#DIV/0!	#DIV/0!	2.15264	1.20264	2.90967	3.11997	139.521	2.7555	128.417	158.528	3.99897
Mean	Fmr1-S		#DIV/0!	#DIV/0!	#DIV/0!	28.6	27.5333	48.2841	#DIV/0!	#DIV/0!	#DIV/0!	31.0667	25.6667	46.2903	56.1333	2363.77	56.7333	2498.14	3791.12	86.2667
sem			#DIV/0!	#DIV/0!	#DIV/0!	3.0485	2.58174	3.10954	#DIV/0!	#DIV/0!	#DIV/0!	3.6703	2.74758	2.64244	5.00368	203.644	5.72336	237.857	234.87	5.55275
Mean	Fmr1-AAV		#DIV/0!	#DIV/0!	#DIV/0!	17.3333	20.9167	53.9801	#DIV/0!	#DIV/0!	#DIV/0!	19.5385	18.6923	48.4774	38.25	1901.24	38.2308	1952.22	3194.24	75.6923
sem			#DIV/0!	#DIV/0!	#DIV/0!	1.95143	3.18723	3.61742	#DIV/0!	#DIV/0!	#DIV/0!	3.01835	3.59912	3.50485	4.43834	144.601	6.08924	214.39	144.717	6.52646
