# Supplementary material for: AAV‐delivered diacylglycerol kinase DGKk achieves long‐term rescue of fragile X syndrome mouse model
Source: EMBO Mol Med. 2022 Apr 4;14(5):e14649. doi: 10.15252/emmm.202114649 (PMC9081908; doi:10.15252/emmm.202114649)
Supplement: Supplementary file 7 — Source Data for Figure 4 [file EMMM-14-e14649-s006.zip › Source_data_Fig4/Raw_data_behavior/Group_6_RH10_8W_/IP6844c-grp2-Social_Recognition_Repeat.xls]

## Sheet: Results time
				SOCIAL RECOGNITION
Study : IP6844c grp2 - repeat
						1st session						2nd session
				Sniffing duartion (s)			Time in the target arm (s)			Sniffing duration (s)			Time in the target arm (s)
Mouse label	Group	Nb/cage	Object grid	Congener grid	Social preference Sniffing duration (%)	Object arm	Congener arm	Social preference Permanence time (%)	Familiar congener grid	New congener grid	Social memory Sniffing duration (%)	Familiar congener arm	New congener arm	Social memory Permanence Time (%)
216	WT-S	3	1.82	18.6	91.0872			#DIV/0!	6.85	24.6	78.2194			#DIV/0!
219		3	1.13	13.75	92.4059			#DIV/0!	2.27	18.72	89.1853			#DIV/0!
256		3	3.92	26.72	87.2063			#DIV/0!	5.2	13.29	71.8767			#DIV/0!
260		3	2.79	42.88	93.891			#DIV/0!	7.95	46.07	85.2832			#DIV/0!
264		3	4.46	25.95	85.3338			#DIV/0!	6.94	18.16	72.3506			#DIV/0!
271		3	3.12	20.31	86.6837			#DIV/0!	7.28	34.68	82.6501			#DIV/0!
347		3	1.42	17.4	92.4548			#DIV/0!	2.1	7.79	78.7664			#DIV/0!
348		3	2.01	11.11	84.6799			#DIV/0!	8.4	22.38	72.7096			#DIV/0!
349		3	2.75	12.68	82.1776			#DIV/0!	6.25	14.11	69.3026			#DIV/0!
399		3	2.62	12.48	82.649			#DIV/0!	1.06	4.6	81.2721			#DIV/0!
400		3	5.22	29.08	84.7813			#DIV/0!	3.66	23.54	86.5441			#DIV/0!
402		3	1.25	11.95	90.5303			#DIV/0!	3.51	32.73	90.3146			#DIV/0!
213	Fmr1-S	3	4.81	22.78	82.5661			#DIV/0!	2.38	8.05	77.1812			#DIV/0!
217		3	3	25.95	89.6373			#DIV/0!	9.29	18.88	67.0217			#DIV/0!
218		3	2.26	20.8	90.1995			#DIV/0!	6.4	7.63	54.3835			#DIV/0!
254		3	1.93	19.83	91.1305			#DIV/0!	3.37	12.97	79.3758			#DIV/0!
255		3	3.78	18.11	82.7318			#DIV/0!	0.94	14.76	94.0127			#DIV/0!
258		3	2.66	14.26	84.279			#DIV/0!	5.56	15.71	73.8599			#DIV/0!
358		3	3.88	19.33	83.2831			#DIV/0!	6.15	17.76	74.2785			#DIV/0!
360		3	2.59	39.3	93.8171			#DIV/0!	5.14	20	79.5545			#DIV/0!
365		3	3.66	24.02	86.7775			#DIV/0!	19.22	36.77	65.6724			#DIV/0!
398		3	3.03	24.67	89.0614			#DIV/0!	3.46	11.68	77.1466			#DIV/0!
401		3	1.75	14.73	89.3811			#DIV/0!	6.55	23.85	78.4539			#DIV/0!
406		3	4.56	27.84	85.9259			#DIV/0!	9.71	11.07	53.2724			#DIV/0!
200	Fmr1-AAV	3	3.52	25.42	87.8369			#DIV/0!	8.57	25.57	74.8975			#DIV/0!
203		3	2.01	22	91.6285			#DIV/0!	3.04	24.04	88.774			#DIV/0!
208		3	3.75	18.83	83.3924			#DIV/0!	1.77	9.7	84.5684			#DIV/0!
276		3	6.57	37.19	84.9863			#DIV/0!	10.64	14.88	58.3072			#DIV/0!
285		3	4.77	30.15	86.3402			#DIV/0!	8.06	25.54	76.0119			#DIV/0!
286		3	1.43	22.44	94.0092			#DIV/0!	4.07	13.51	76.8487			#DIV/0!
350		3	38.1	3.28	7.92653			#DIV/0!	6.19	27.69	81.7296			#DIV/0!
352		3	0.31	33.78	99.0906			#DIV/0!	6.25	9.41	60.0894			#DIV/0!
353		3	3.35	31.28	90.3263			#DIV/0!	6.87	40.47	85.488			#DIV/0!
366		3	0.22	17.21	98.7378			#DIV/0!	7.29	25.88	78.0223			#DIV/0!
386		3	3.71	15.04	80.2133			#DIV/0!	3.94	13.3	77.1462			#DIV/0!
390		3	2.09	25.66	92.4685			#DIV/0!	1.7	11.71	87.3229			#DIV/0!
Mean	WT-S		2.70917	20.2425	87.8234	#DIV/0!	#DIV/0!	#DIV/0!	5.1225	21.7225	79.8729	#DIV/0!	#DIV/0!	#DIV/0!
sem			0.375228	2.73535	1.17714	#DIV/0!	#DIV/0!	#DIV/0!	0.725465	3.4067	2.07205	#DIV/0!	#DIV/0!	#DIV/0!
Mean	Fmr1-S		3.15917	22.635	87.3992	#DIV/0!	#DIV/0!	#DIV/0!	6.51417	16.5942	72.8511	#DIV/0!	#DIV/0!	#DIV/0!
sem			0.285558	1.94069	1.06256	#DIV/0!	#DIV/0!	#DIV/0!	1.37532	2.30809	3.27625	#DIV/0!	#DIV/0!	#DIV/0!
Mean	Fmr1-AAV		5.81917	23.5233	83.0797	#DIV/0!	#DIV/0!	#DIV/0!	5.69917	20.1417	77.4338	#DIV/0!	#DIV/0!	#DIV/0!
sem			2.98127	2.68463	7.03236	#DIV/0!	#DIV/0!	#DIV/0!	0.811493	2.7396	2.80219	#DIV/0!	#DIV/0!	#DIV/0!

## Sheet: Results count
				SOCIAL RECOGNITION
Study : IP6844c grp2 - repeat
						1st session						2nd session
				Nb of sniffings			Nb of entries			Nb of sniffings			Nb of entries		Activity - 1st session		Activity - 2nd session
Mouse label	Group	Nb/cage	Object grid	Congener grid	Social preference Nb of sniffing (%)	Object arm	Congener arm	Social preference Nb of entries (%)	Familiar congener grid	New congener grid	Social memory Nb of sniffing (%)	Familiar congener arm	New congener arm	Social memory Nb of entries (%)	Nb of entries	Distance moved	Nb of entries	Distance moved
216	WT-S	3				21	27	56.25				9	9	50	48	2143.84	18	1112.49
219		3				17	9	34.6154				2	12	85.7143	26	1286.96	14	674.043
256		3				13	12	48				29	16	35.5556	25	1311.71	45	2207.59
260		3				32	22	40.7407				25	21	45.6522	54	2251.85	46	1827.53
264		3				12	15	55.5556				13	19	59.375	27	1788.37	32	1309.26
271		3				10	11	52.381				7	10	58.8235	21	1593.38	17	1289.48
347		3				20	17	45.9459				21	42	66.6667	37	2277.48	63	2991.03
348		3				32	23	41.8182				18	22	55	55	2287.76	40	1953.06
349		3				32	27	45.7627				9	7	43.75	59	2203.72	16	677.829
399		3				2	3	60				10	11	52.381	5	505.827	21	1306.3
400		3				14	8	36.3636				12	7	36.8421	22	1042.05	19	893.255
402		3				12	15	55.5556				7	5	41.6667	27	1100.24	12	805.911
213	Fmr1-S	3				42	33	44				33	50	60.241	75	3705.48	83	3783.25
217		3				30	24	44.4444				22	46	67.6471	54	2432.59	68	2945.06
218		3				9	10	52.6316				14	20	58.8235	19	1204.56	34	1367.62
254		3				26	25	49.0196				35	19	35.1852	51	2221.35	54	2231.75
255		3				13	19	59.375				17	19	52.7778	32	1465.62	36	2190.23
258		3				14	11	44				6	21	77.7778	25	1942.39	27	1640.99
358		3				33	24	42.1053				27	32	54.2373	57	2453.52	59	2667.1
360		3				18	37	67.2727				29	17	36.9565	55	2461.54	46	2136.16
365		3				38	30	44.1176				17	25	59.5238	68	2398.98	42	1712.52
398		3				10	12	54.5455				14	18	56.25	22	1082.95	32	1740.1
401		3				25	13	34.2105				22	26	54.1667	38	1603.27	48	2060.53
406		3				35	41	53.9474				45	34	43.038	76	3047.71	79	2544.86
200	Fmr1-AAV	3				27	36	57.1429				33	35	51.4706	63	2827.27	68	3157.35
203		3				15	13	46.4286				24	19	44.186	28	1596.06	43	1640.52
208		3				6	4	40				6	17	73.913	10	1000.03	23	1381.32
276		3				28	29	50.8772				27	48	64	57	2659.81	75	2846.61
285		3				20	21	51.2195				12	12	50	41	1893.8	24	1211.7
286		3				23	18	43.9024				28	25	47.1698	41	1987.06	53	1811.08
350		3				29	17	36.9565				22	41	65.0794	46	2725.99	63	2773.28
352		3				13	22	62.8571				31	10	24.3902	35	1593.96	41	1308.68
353		3				18	11	37.931				9	23	71.875	29	1988.04	32	1793.78
366		3				33	26	44.0678				27	31	53.4483	59	2119.52	58	2630.72
386		3				50	31	38.2716				15	34	69.3878	81	2951.8	49	1593.17
390		3				42	42	50				38	23	37.7049	84	3092.51	61	1884.48
Mean	WT-S		#DIV/0!	#DIV/0!	#DIV/0!	18.0833	15.75	47.7491	#DIV/0!	#DIV/0!	#DIV/0!	13.5	15.0833	52.6189	33.8333	1649.43	28.5833	1420.65
sem			#DIV/0!	#DIV/0!	#DIV/0!	2.80005	2.2229	2.39849	#DIV/0!	#DIV/0!	#DIV/0!	2.33712	2.9451	4.0607	4.82078	173.265	4.72013	202.957
Mean	Fmr1-S		#DIV/0!	#DIV/0!	#DIV/0!	24.4167	23.25	49.1391	#DIV/0!	#DIV/0!	#DIV/0!	23.4167	27.25	54.7187	47.6667	2168.33	50.6667	2251.68
sem			#DIV/0!	#DIV/0!	#DIV/0!	3.30165	3.04543	2.56812	#DIV/0!	#DIV/0!	#DIV/0!	3.14175	3.21249	3.49181	5.83138	220.198	5.31911	191.604
Mean	Fmr1-AAV		#DIV/0!	#DIV/0!	#DIV/0!	25.3333	22.5	46.6379	#DIV/0!	#DIV/0!	#DIV/0!	22.6667	26.5	54.3854	47.8333	2202.99	49.1667	2002.72
sem			#DIV/0!	#DIV/0!	#DIV/0!	3.57672	3.14667	2.33779	#DIV/0!	#DIV/0!	#DIV/0!	2.90854	3.34506	4.33601	6.32915	186.793	4.89563	193.067
