# Supplementary material for: AAV‐delivered diacylglycerol kinase DGKk achieves long‐term rescue of fragile X syndrome mouse model
Source: EMBO Mol Med. 2022 Apr 4;14(5):e14649. doi: 10.15252/emmm.202114649 (PMC9081908; doi:10.15252/emmm.202114649)
Supplement: Supplementary file 7 — Source Data for Figure 4 [file EMMM-14-e14649-s006.zip › Source_data_Fig4/Raw_data_behavior/Group_6_RH10_8W_/IP6844e-Circadian_Activity.xls]

## Sheet: Raw data gr1
Date version :	2002-03-28
Date :	2020-01-15
Heure :	1899-12-31 14:04:43
Nom var sortie :	Activité à l'arrière
Durée tranche (sec) :	600
Nom fichier	2020113ip6844egp1_1_1.dat	2020113ip6844egp1_1_2.dat	2020113ip6844egp1_1_3.dat	2020113ip6844egp1_1_4.dat	2020113ip6844egp1_1_5.dat	2020113ip6844egp1_1_6.dat	2020113ip6844egp1_1_7.dat	2020113ip6844egp1_1_8.dat	2020113ip6844egp1_2_1.dat	2020113ip6844egp1_2_2.dat	2020113ip6844egp1_2_3.dat	2020113ip6844egp1_2_4.dat	2020113ip6844egp1_2_5.dat	2020113ip6844egp1_2_6.dat	2020113ip6844egp1_2_7.dat	2020113ip6844egp1_2_8.dat	2020113ip6844egp1_3_1.dat
Date exp	14/01/2020	14/01/2020	14/01/2020	14/01/2020	14/01/2020	14/01/2020	14/01/2020	14/01/2020	14/01/2020	14/01/2020	14/01/2020	14/01/2020	14/01/2020	14/01/2020	14/01/2020	14/01/2020	14/01/2020
Heure exp	1899-12-31 18:59:03	1899-12-31 18:59:09	1899-12-31 18:59:15	1899-12-31 18:59:15	1899-12-31 18:59:45	1899-12-31 18:59:22	1899-12-31 18:59:23	1899-12-31 18:59:26	1899-12-31 18:59:29	1899-12-31 18:59:31	1899-12-31 18:59:34	1899-12-31 18:59:35	1899-12-31 18:59:39	1899-12-31 18:59:39	1899-12-31 18:59:46	1899-12-31 18:59:42	1899-12-31 18:59:47
Animal	202	205	206	220	222	224	215	217	201	203	204	207	208	213	216	219	221
Gène	wtsal	wtsal	wtsal	kosal	kosal	kosal	kovir	kovir	kovir	kovir	kovir	kosal	kosal	kosal	wtsal	wtsal	wtsal
Total	870	2378	1439	506	1607	1634	1791	2479	3904	1053	3970	1446	3761	963	1316	5383	2012
1<->6	97	297	212	92	266	392	456	512	473	306	776	273	381	200	346	463	332
7<->12	19	85	66	15	95	111	147	169	360	59	394	85	252	64	104	340	201
13<->18	17	38	95	23	51	99	65	101	263	57	321	27	60	22	72	122	147
19<->24	15	20	34	34	31	53	32	33	184	9	255	29	23	15	22	165	113
25<->30	8	20	9	27	29	36	14	24	207	32	196	0	25	11	7	33	19
31<->36	0	8	24	18	11	27	15	26	130	0	154	122	14	6	9	317	44
37<->42	6	3	13	4	4	9	15	9	78	15	132	36	20	41	4	55	44
43<->48	2	3	10	10	74	11	0	0	81	0	97	4	8	28	9	142	8
49<->54	110	153	247	100	247	203	148	382	387	71	254	113	393	101	107	299	184
55<->60	98	172	96	8	49	48	47	35	286	48	320	108	527	53	106	322	120
61<->66	86	310	79	33	71	40	55	85	167	3	176	54	268	55	43	146	66
67<->72	24	332	23	4	81	107	36	206	218	85	51	25	57	33	30	98	18
73<->78	45	283	7	32	10	72	9	231	201	53	64	16	110	52	86	453	95
79<->84	102	246	81	2	63	7	65	88	254	8	70	72	329	28	7	145	22
85<->90	42	48	93	4	127	39	16	0	125	10	29	36	132	15	13	152	136
91<->96	29	10	16	9	74	33	105	109	54	3	0	120	41	28	30	208	118
97<->102	4	14	9	3	0	16	14	25	18	0	14	4	68	4	58	149	1
103<->108	6	4	31	1	13	12	11	39	2	4	110	1	93	6	5	44	28
109<->114	25	42	16	11	14	13	177	27	38	13	20	12	111	29	0	314	34
115<->120	38	89	72	9	39	87	41	116	123	73	93	50	131	28	19	191	48
121<->126	42	28	71	15	90	24	138	49	111	94	144	43	471	34	79	91	89
127<->132	10	10	49	0	13	11	19	14	50	12	56	4	72	18	20	162	15
133<->138	2	34	0	15	0	4	8	16	2	0	0	56	13	24	2	60	30
139<->144	0	5	11	0	1	18	25	34	15	9	70	23	25	17	0	115	8
145<->150	5	25	5	4	3	28	15	14	13	10	27	18	1	8	34	94	10
151<->156	6	2	0	11	32	9	62	14	7	0	7	0	19	1	29	129	2
157<->162	5	5	25	2	3	68	6	11	17	46	25	42	0	3	13	115	34
163<->168	0	12	0	5	0	0	0	14	2	0	48	11	15	6	22	94	3
169<->174	4	33	22	6	91	10	0	0	0	5	11	0	26	0	12	74	2
175<->180	5	11	17	0	10	38	49	34	25	0	0	11	0	27	0	102	21
181<->186	12	2	4	1	0	0	0	21	0	26	12	0	20	6	0	41	9
187<->192	6	34	2	8	15	9	1	41	13	2	44	51	56	0	28	148	11
Nom var sortie :	Activité de va-et-vient
Durée tranche (sec) :	600
Nom fichier	2020113ip6844egp1_1_1.dat	2020113ip6844egp1_1_2.dat	2020113ip6844egp1_1_3.dat	2020113ip6844egp1_1_4.dat	2020113ip6844egp1_1_5.dat	2020113ip6844egp1_1_6.dat	2020113ip6844egp1_1_7.dat	2020113ip6844egp1_1_8.dat	2020113ip6844egp1_2_1.dat	2020113ip6844egp1_2_2.dat	2020113ip6844egp1_2_3.dat	2020113ip6844egp1_2_4.dat	2020113ip6844egp1_2_5.dat	2020113ip6844egp1_2_6.dat	2020113ip6844egp1_2_7.dat	2020113ip6844egp1_2_8.dat	2020113ip6844egp1_3_1.dat
Date exp	14/01/2020	14/01/2020	14/01/2020	14/01/2020	14/01/2020	14/01/2020	14/01/2020	14/01/2020	14/01/2020	14/01/2020	14/01/2020	14/01/2020	14/01/2020	14/01/2020	14/01/2020	14/01/2020	14/01/2020
Heure exp	1899-12-31 18:59:03	1899-12-31 18:59:09	1899-12-31 18:59:15	1899-12-31 18:59:15	1899-12-31 18:59:45	1899-12-31 18:59:22	1899-12-31 18:59:23	1899-12-31 18:59:26	1899-12-31 18:59:29	1899-12-31 18:59:31	1899-12-31 18:59:34	1899-12-31 18:59:35	1899-12-31 18:59:39	1899-12-31 18:59:39	1899-12-31 18:59:46	1899-12-31 18:59:42	1899-12-31 18:59:47
Animal	202	205	206	220	222	224	215	217	201	203	204	207	208	213	216	219	221
Gène	wtsal	wtsal	wtsal	kosal	kosal	kosal	kovir	kovir	kovir	kovir	kovir	kosal	kosal	kosal	wtsal	wtsal	wtsal
Total	746	1056	786	347	622	635	498	949	1060	456	930	936	1478	712	386	575	730
1<->6	84	92	136	71	74	98	88	167	180	126	208	157	150	94	96	109	118
7<->12	20	44	57	12	44	44	36	50	53	30	116	77	84	38	40	58	100
13<->18	18	22	53	18	28	41	21	40	38	22	51	20	32	24	20	26	54
19<->24	12	10	31	18	18	20	9	14	25	4	47	18	18	12	12	8	34
25<->30	6	12	12	14	16	18	6	10	19	8	9	0	12	14	4	4	12
31<->36	0	8	8	8	6	14	8	10	8	0	16	66	6	10	4	14	14
37<->42	8	2	8	4	2	6	6	4	8	6	12	26	14	18	2	8	14
43<->48	2	4	4	6	30	4	0	0	4	0	4	4	6	24	2	9	6
49<->54	72	75	101	48	110	86	48	104	98	34	77	90	171	78	32	53	70
55<->60	90	94	57	6	32	32	16	18	76	20	71	68	190	46	30	32	48
61<->66	70	105	39	24	22	20	16	28	57	4	51	42	97	30	14	14	18
67<->72	25	147	14	4	40	48	10	102	73	42	24	12	24	32	10	14	6
73<->78	43	151	5	13	10	34	4	84	64	24	16	10	39	44	22	82	24
79<->84	70	112	43	3	16	6	22	50	79	2	36	56	119	24	2	11	8
85<->90	31	34	48	6	35	14	8	0	70	8	10	22	60	12	4	17	36
91<->96	35	6	8	8	27	14	34	34	18	4	0	82	14	24	10	22	32
97<->102	4	12	6	4	0	4	10	20	6	0	4	4	38	6	12	4	2
103<->108	8	6	12	2	6	4	4	20	4	4	32	2	22	4	2	4	12
109<->114	20	14	10	8	8	6	36	14	22	6	4	6	48	30	0	9	14
115<->120	30	26	40	8	10	36	14	66	55	32	26	24	49	20	6	9	20
121<->126	38	12	34	12	34	10	48	24	41	44	50	22	193	34	14	10	26
127<->132	14	8	16	0	4	6	6	6	20	6	10	2	25	14	8	10	4
133<->138	4	12	0	8	0	2	6	8	2	0	0	40	5	14	2	6	10
139<->144	0	4	10	0	2	8	10	20	6	6	12	12	6	16	0	5	6
145<->150	4	8	4	8	4	12	4	6	6	2	8	14	2	12	10	3	4
151<->156	10	2	0	10	12	4	12	8	6	0	4	0	10	2	8	12	2
157<->162	4	2	10	2	2	18	4	4	8	12	7	24	0	6	4	1	12
163<->168	0	8	0	5	0	0	0	10	2	0	9	8	4	8	6	3	2
169<->174	4	10	8	7	18	4	0	0	0	2	4	0	10	0	4	2	2
175<->180	4	2	8	0	6	18	10	16	10	0	0	8	0	14	0	8	10
181<->186	8	2	2	2	0	0	0	4	0	6	6	0	10	8	0	4	6
187<->192	8	10	2	8	6	4	2	8	2	2	6	20	20	0	6	4	4
Nom var sortie :	Activité à l'avant
Durée tranche (sec) :	600
Nom fichier	2020113ip6844egp1_1_1.dat	2020113ip6844egp1_1_2.dat	2020113ip6844egp1_1_3.dat	2020113ip6844egp1_1_4.dat	2020113ip6844egp1_1_5.dat	2020113ip6844egp1_1_6.dat	2020113ip6844egp1_1_7.dat	2020113ip6844egp1_1_8.dat	2020113ip6844egp1_2_1.dat	2020113ip6844egp1_2_2.dat	2020113ip6844egp1_2_3.dat	2020113ip6844egp1_2_4.dat	2020113ip6844egp1_2_5.dat	2020113ip6844egp1_2_6.dat	2020113ip6844egp1_2_7.dat	2020113ip6844egp1_2_8.dat	2020113ip6844egp1_3_1.dat
Date exp	14/01/2020	14/01/2020	14/01/2020	14/01/2020	14/01/2020	14/01/2020	14/01/2020	14/01/2020	14/01/2020	14/01/2020	14/01/2020	14/01/2020	14/01/2020	14/01/2020	14/01/2020	14/01/2020	14/01/2020
Heure exp	1899-12-31 18:59:03	1899-12-31 18:59:09	1899-12-31 18:59:15	1899-12-31 18:59:15	1899-12-31 18:59:45	1899-12-31 18:59:22	1899-12-31 18:59:23	1899-12-31 18:59:26	1899-12-31 18:59:29	1899-12-31 18:59:31	1899-12-31 18:59:34	1899-12-31 18:59:35	1899-12-31 18:59:39	1899-12-31 18:59:39	1899-12-31 18:59:46	1899-12-31 18:59:42	1899-12-31 18:59:47
Animal	202	205	206	220	222	224	215	217	201	203	204	207	208	213	216	219	221
Gène	wtsal	wtsal	wtsal	kosal	kosal	kosal	kovir	kovir	kovir	kovir	kovir	kosal	kosal	kosal	wtsal	wtsal	wtsal
Total	1489	6266	679	5561	5701	6500	5459	8365	4345	6737	3644	9349	3086	7006	3860	1728	3099
1<->6	166	363	121	486	368	378	463	851	644	840	586	1131	241	618	479	401	379
7<->12	40	307	47	221	243	427	367	513	187	292	318	540	149	406	415	161	339
13<->18	36	147	37	260	186	225	195	409	169	285	161	304	80	189	212	78	266
19<->24	28	65	17	175	180	163	206	200	110	242	137	244	41	115	111	24	150
25<->30	11	58	6	86	187	170	95	185	81	187	24	22	39	131	29	6	84
31<->36	4	108	5	286	93	210	128	235	23	25	34	443	12	70	46	44	91
37<->42	14	106	4	26	55	76	96	71	16	179	32	358	27	123	16	18	60
43<->48	2	25	3	92	140	101	45	55	4	80	3	76	16	74	22	23	57
49<->54	131	418	95	270	479	504	353	699	242	309	240	663	494	401	232	144	247
55<->60	181	371	52	193	219	246	258	350	188	157	206	518	443	310	235	97	253
61<->66	134	331	36	365	156	205	168	282	139	115	163	265	255	232	172	30	149
67<->72	64	511	7	86	300	407	155	447	229	485	82	157	76	337	54	35	20
73<->78	94	611	2	203	153	298	79	512	144	327	65	145	104	279	194	210	124
79<->84	153	544	50	101	147	105	303	283	232	134	129	393	263	252	29	23	76
85<->90	73	274	45	95	215	210	184	115	235	280	57	291	106	217	108	59	177
91<->96	93	94	5	114	357	156	364	264	49	83	24	569	38	254	95	48	80
97<->102	6	180	3	154	136	136	135	180	95	50	49	304	69	215	180	14	11
103<->108	13	41	10	36	89	71	129	123	65	150	194	51	30	83	22	12	44
109<->114	36	181	11	236	131	257	296	186	79	223	10	202	131	346	17	35	35
115<->120	63	398	36	268	163	370	171	490	156	330	188	238	100	252	247	46	98
121<->126	52	97	43	227	259	167	279	231	208	475	152	237	226	357	131	35	56
127<->132	24	38	12	75	70	46	49	122	79	230	74	176	41	133	71	32	8
133<->138	6	87	0	137	97	97	148	91	35	15	27	382	10	195	14	13	27
139<->144	1	27	8	91	86	148	60	267	53	138	108	110	6	177	42	13	31
145<->150	5	76	4	111	210	253	54	110	130	86	53	277	6	143	107	6	33
151<->156	12	20	0	200	241	94	142	131	94	40	101	123	13	122	129	36	11
157<->162	11	70	9	109	33	339	128	133	84	222	68	176	4	114	146	9	50
163<->168	0	147	0	219	81	18	57	111	120	50	97	204	4	128	78	12	20
169<->174	6	86	5	247	188	99	18	76	53	163	58	201	11	84	58	4	10
175<->180	7	8	4	57	120	273	129	267	123	13	9	162	1	376	4	26	64
181<->186	12	246	1	101	84	36	119	190	73	347	116	58	16	163	23	15	13
187<->192	11	231	1	234	235	215	86	186	206	185	79	329	34	110	142	19	36
Nom var sortie :	Activité en redressement
Durée tranche (sec) :	600
Nom fichier	2020113ip6844egp1_1_1.dat	2020113ip6844egp1_1_2.dat	2020113ip6844egp1_1_3.dat	2020113ip6844egp1_1_4.dat	2020113ip6844egp1_1_5.dat	2020113ip6844egp1_1_6.dat	2020113ip6844egp1_1_7.dat	2020113ip6844egp1_1_8.dat	2020113ip6844egp1_2_1.dat	2020113ip6844egp1_2_2.dat	2020113ip6844egp1_2_3.dat	2020113ip6844egp1_2_4.dat	2020113ip6844egp1_2_5.dat	2020113ip6844egp1_2_6.dat	2020113ip6844egp1_2_7.dat	2020113ip6844egp1_2_8.dat	2020113ip6844egp1_3_1.dat
Date exp	14/01/2020	14/01/2020	14/01/2020	14/01/2020	14/01/2020	14/01/2020	14/01/2020	14/01/2020	14/01/2020	14/01/2020	14/01/2020	14/01/2020	14/01/2020	14/01/2020	14/01/2020	14/01/2020	14/01/2020
Heure exp	1899-12-31 18:59:03	1899-12-31 18:59:09	1899-12-31 18:59:15	1899-12-31 18:59:15	1899-12-31 18:59:45	1899-12-31 18:59:22	1899-12-31 18:59:23	1899-12-31 18:59:26	1899-12-31 18:59:29	1899-12-31 18:59:31	1899-12-31 18:59:34	1899-12-31 18:59:35	1899-12-31 18:59:39	1899-12-31 18:59:39	1899-12-31 18:59:46	1899-12-31 18:59:42	1899-12-31 18:59:47
Animal	202	205	206	220	222	224	215	217	201	203	204	207	208	213	216	219	221
Gène	wtsal	wtsal	wtsal	kosal	kosal	kosal	kovir	kovir	kovir	kovir	kovir	kosal	kosal	kosal	wtsal	wtsal	wtsal
Total	1	1098	1370	643	1329	898	1286	1475	1022	991	1242	1655	2290	952	736	775	1027
1<->6	1	147	223	184	152	160	248	277	219	362	405	295	188	181	186	224	222
7<->12	0	48	62	30	66	56	111	116	48	58	168	116	149	54	99	62	134
13<->18	0	30	59	35	51	35	43	96	31	44	69	39	83	20	25	26	51
19<->24	0	2	10	19	15	15	16	13	13	10	43	27	29	14	9	3	22
25<->30	0	3	0	20	14	12	16	7	9	19	8	0	17	7	3	0	8
31<->36	0	4	6	23	16	11	14	13	3	0	13	198	9	2	3	19	13
37<->42	0	0	6	0	2	5	5	3	0	18	11	68	16	17	2	3	8
43<->48	0	0	2	9	58	8	0	0	0	0	0	0	3	26	2	2	2
49<->54	0	103	264	117	321	211	165	295	162	115	174	177	409	155	120	110	141
55<->60	0	46	72	7	53	34	64	48	85	18	86	129	380	48	82	58	103
61<->66	0	131	72	38	40	21	50	53	53	9	47	70	159	34	14	2	29
67<->72	0	121	9	1	86	84	27	109	93	93	20	11	34	30	11	5	4
73<->78	0	141	1	25	8	24	7	136	43	41	8	16	34	56	52	147	30
79<->84	0	121	111	7	50	2	38	52	74	1	19	100	175	33	1	3	8
85<->90	0	61	101	4	89	22	5	0	32	8	9	41	49	16	2	15	79
91<->96	0	12	11	10	58	4	99	45	13	0	0	126	24	30	11	28	46
97<->102	0	5	1	7	0	3	8	13	2	0	3	5	40	6	24	2	0
103<->108	0	1	16	0	5	3	11	16	0	2	31	1	24	4	1	1	18
109<->114	0	17	20	15	11	10	94	16	12	6	1	3	57	39	0	4	9
115<->120	0	18	85	10	27	37	30	60	45	73	18	31	51	19	8	8	16
121<->126	0	15	131	35	81	29	164	27	37	69	46	45	271	57	26	14	32
127<->132	0	5	33	1	13	2	8	1	15	14	10	6	29	24	4	5	5
133<->138	0	9	0	12	1	3	4	14	0	0	0	40	4	6	0	4	8
139<->144	0	2	14	0	8	6	10	9	2	2	15	13	5	7	0	0	8
145<->150	0	9	1	2	15	18	4	4	3	0	5	21	0	5	13	7	4
151<->156	0	0	0	8	20	8	21	6	3	0	2	0	3	3	10	14	0
157<->162	0	0	15	2	1	24	2	3	2	14	4	33	0	6	8	2	15
163<->168	0	15	0	7	0	0	0	5	4	0	7	12	4	7	11	1	0
169<->174	0	14	35	5	49	6	0	0	0	3	2	0	11	0	0	0	0
175<->180	0	1	9	0	12	42	21	26	11	0	0	12	0	40	0	5	9
181<->186	0	1	1	0	0	0	0	2	0	11	7	0	13	6	0	0	1
187<->192	0	16	0	10	7	3	1	10	8	1	11	20	20	0	9	1	2
Nom var sortie :	Somme activité avant+arrière
Durée tranche (sec) :	600
Nom fichier	2020113ip6844egp1_1_1.dat	2020113ip6844egp1_1_2.dat	2020113ip6844egp1_1_3.dat	2020113ip6844egp1_1_4.dat	2020113ip6844egp1_1_5.dat	2020113ip6844egp1_1_6.dat	2020113ip6844egp1_1_7.dat	2020113ip6844egp1_1_8.dat	2020113ip6844egp1_2_1.dat	2020113ip6844egp1_2_2.dat	2020113ip6844egp1_2_3.dat	2020113ip6844egp1_2_4.dat	2020113ip6844egp1_2_5.dat	2020113ip6844egp1_2_6.dat	2020113ip6844egp1_2_7.dat	2020113ip6844egp1_2_8.dat	2020113ip6844egp1_3_1.dat
Date exp	14/01/2020	14/01/2020	14/01/2020	14/01/2020	14/01/2020	14/01/2020	14/01/2020	14/01/2020	14/01/2020	14/01/2020	14/01/2020	14/01/2020	14/01/2020	14/01/2020	14/01/2020	14/01/2020	14/01/2020
Heure exp	1899-12-31 18:59:03	1899-12-31 18:59:09	1899-12-31 18:59:15	1899-12-31 18:59:15	1899-12-31 18:59:45	1899-12-31 18:59:22	1899-12-31 18:59:23	1899-12-31 18:59:26	1899-12-31 18:59:29	1899-12-31 18:59:31	1899-12-31 18:59:34	1899-12-31 18:59:35	1899-12-31 18:59:39	1899-12-31 18:59:39	1899-12-31 18:59:46	1899-12-31 18:59:42	1899-12-31 18:59:47
Animal	202	205	206	220	222	224	215	217	201	203	204	207	208	213	216	219	221
Gène	wtsal	wtsal	wtsal	kosal	kosal	kosal	kovir	kovir	kovir	kovir	kovir	kosal	kosal	kosal	wtsal	wtsal	wtsal
Total	2359	8644	2118	6067	7308	8134	7250	10844	8249	7790	7614	10795	6847	7969	5176	7111	5111
1<->6	263	660	333	578	634	770	919	1363	1117	1146	1362	1404	622	818	825	864	711
7<->12	59	392	113	236	338	538	514	682	547	351	712	625	401	470	519	501	540
13<->18	53	185	132	283	237	324	260	510	432	342	482	331	140	211	284	200	413
19<->24	43	85	51	209	211	216	238	233	294	251	392	273	64	130	133	189	263
25<->30	19	78	15	113	216	206	109	209	288	219	220	22	64	142	36	39	103
31<->36	4	116	29	304	104	237	143	261	153	25	188	565	26	76	55	361	135
37<->42	20	109	17	30	59	85	111	80	94	194	164	394	47	164	20	73	104
43<->48	4	28	13	102	214	112	45	55	85	80	100	80	24	102	31	165	65
49<->54	241	571	342	370	726	707	501	1081	629	380	494	776	887	502	339	443	431
55<->60	279	543	148	201	268	294	305	385	474	205	526	626	970	363	341	419	373
61<->66	220	641	115	398	227	245	223	367	306	118	339	319	523	287	215	176	215
67<->72	88	843	30	90	381	514	191	653	447	570	133	182	133	370	84	133	38
73<->78	139	894	9	235	163	370	88	743	345	380	129	161	214	331	280	663	219
79<->84	255	790	131	103	210	112	368	371	486	142	199	465	592	280	36	168	98
85<->90	115	322	138	99	342	249	200	115	360	290	86	327	238	232	121	211	313
91<->96	122	104	21	123	431	189	469	373	103	86	24	689	79	282	125	256	198
97<->102	10	194	12	157	136	152	149	205	113	50	63	308	137	219	238	163	12
103<->108	19	45	41	37	102	83	140	162	67	154	304	52	123	89	27	56	72
109<->114	61	223	27	247	145	270	473	213	117	236	30	214	242	375	17	349	69
115<->120	101	487	108	277	202	457	212	606	279	403	281	288	231	280	266	237	146
121<->126	94	125	114	242	349	191	417	280	319	569	296	280	697	391	210	126	145
127<->132	34	48	61	75	83	57	68	136	129	242	130	180	113	151	91	194	23
133<->138	8	121	0	152	97	101	156	107	37	15	27	438	23	219	16	73	57
139<->144	1	32	19	91	87	166	85	301	68	147	178	133	31	194	42	128	39
145<->150	10	101	9	115	213	281	69	124	143	96	80	295	7	151	141	100	43
151<->156	18	22	0	211	273	103	204	145	101	40	108	123	32	123	158	165	13
157<->162	16	75	34	111	36	407	134	144	101	268	93	218	4	117	159	124	84
163<->168	0	159	0	224	81	18	57	125	122	50	145	215	19	134	100	106	23
169<->174	10	119	27	253	279	109	18	76	53	168	69	201	37	84	70	78	12
175<->180	12	19	21	57	130	311	178	301	148	13	9	173	1	403	4	128	85
181<->186	24	248	5	102	84	36	119	211	73	373	128	58	36	169	23	56	22
187<->192	17	265	3	242	250	224	87	227	219	187	123	380	90	110	170	167	47
Nom var sortie :	Somme activité avant+arrière+va-et-vient
Durée tranche (sec) :	600
Nom fichier	2020113ip6844egp1_1_1.dat	2020113ip6844egp1_1_2.dat	2020113ip6844egp1_1_3.dat	2020113ip6844egp1_1_4.dat	2020113ip6844egp1_1_5.dat	2020113ip6844egp1_1_6.dat	2020113ip6844egp1_1_7.dat	2020113ip6844egp1_1_8.dat	2020113ip6844egp1_2_1.dat	2020113ip6844egp1_2_2.dat	2020113ip6844egp1_2_3.dat	2020113ip6844egp1_2_4.dat	2020113ip6844egp1_2_5.dat	2020113ip6844egp1_2_6.dat	2020113ip6844egp1_2_7.dat	2020113ip6844egp1_2_8.dat	2020113ip6844egp1_3_1.dat
Date exp	14/01/2020	14/01/2020	14/01/2020	14/01/2020	14/01/2020	14/01/2020	14/01/2020	14/01/2020	14/01/2020	14/01/2020	14/01/2020	14/01/2020	14/01/2020	14/01/2020	14/01/2020	14/01/2020	14/01/2020
Heure exp	1899-12-31 18:59:03	1899-12-31 18:59:09	1899-12-31 18:59:15	1899-12-31 18:59:15	1899-12-31 18:59:45	1899-12-31 18:59:22	1899-12-31 18:59:23	1899-12-31 18:59:26	1899-12-31 18:59:29	1899-12-31 18:59:31	1899-12-31 18:59:34	1899-12-31 18:59:35	1899-12-31 18:59:39	1899-12-31 18:59:39	1899-12-31 18:59:46	1899-12-31 18:59:42	1899-12-31 18:59:47
Animal	202	205	206	220	222	224	215	217	201	203	204	207	208	213	216	219	221
Gène	wtsal	wtsal	wtsal	kosal	kosal	kosal	kovir	kovir	kovir	kovir	kovir	kosal	kosal	kosal	wtsal	wtsal	wtsal
Total	3105	9700	2904	6414	7930	8769	7748	11793	9309	8246	8544	11731	8325	8681	5562	7686	5841
1<->6	347	752	469	649	708	868	1007	1530	1297	1272	1570	1561	772	912	921	973	829
7<->12	79	436	170	248	382	582	550	732	600	381	828	702	485	508	559	559	640
13<->18	71	207	185	301	265	365	281	550	470	364	533	351	172	235	304	226	467
19<->24	55	95	82	227	229	236	247	247	319	255	439	291	82	142	145	197	297
25<->30	25	90	27	127	232	224	115	219	307	227	229	22	76	156	40	43	115
31<->36	4	124	37	312	110	251	151	271	161	25	204	631	32	86	59	375	149
37<->42	28	111	25	34	61	91	117	84	102	200	176	420	61	182	22	81	118
43<->48	6	32	17	108	244	116	45	55	89	80	104	84	30	126	33	174	71
49<->54	313	646	443	418	836	793	549	1185	727	414	571	866	1058	580	371	496	501
55<->60	369	637	205	207	300	326	321	403	550	225	597	694	1160	409	371	451	421
61<->66	290	746	154	422	249	265	239	395	363	122	390	361	620	317	229	190	233
67<->72	113	990	44	94	421	562	201	755	520	612	157	194	157	402	94	147	44
73<->78	182	1045	14	248	173	404	92	827	409	404	145	171	253	375	302	745	243
79<->84	325	902	174	106	226	118	390	421	565	144	235	521	711	304	38	179	106
85<->90	146	356	186	105	377	263	208	115	430	298	96	349	298	244	125	228	349
91<->96	157	110	29	131	458	203	503	407	121	90	24	771	93	306	135	278	230
97<->102	14	206	18	161	136	156	159	225	119	50	67	312	175	225	250	167	14
103<->108	27	51	53	39	108	87	144	182	71	158	336	54	145	93	29	60	84
109<->114	81	237	37	255	153	276	509	227	139	242	34	220	290	405	17	358	83
115<->120	131	513	148	285	212	493	226	672	334	435	307	312	280	300	272	246	166
121<->126	132	137	148	254	383	201	465	304	360	613	346	302	890	425	224	136	171
127<->132	48	56	77	75	87	63	74	142	149	248	140	182	138	165	99	204	27
133<->138	12	133	0	160	97	103	162	115	39	15	27	478	28	233	18	79	67
139<->144	1	36	29	91	89	174	95	321	74	153	190	145	37	210	42	133	45
145<->150	14	109	13	123	217	293	73	130	149	98	88	309	9	163	151	103	47
151<->156	28	24	0	221	285	107	216	153	107	40	112	123	42	125	166	177	15
157<->162	20	77	44	113	38	425	138	148	109	280	100	242	4	123	163	125	96
163<->168	0	167	0	229	81	18	57	135	124	50	154	223	23	142	106	109	25
169<->174	14	129	35	260	297	113	18	76	53	170	73	201	47	84	74	80	14
175<->180	16	21	29	57	136	329	188	317	158	13	9	181	1	417	4	136	95
181<->186	32	250	7	104	84	36	119	215	73	379	134	58	46	177	23	60	28
187<->192	25	275	5	250	256	228	89	235	221	189	129	400	110	110	176	171	51
Nom var sortie :	Licks à gauche
Durée tranche (sec) :	600
Nom fichier	2020113ip6844egp1_1_1.dat	2020113ip6844egp1_1_2.dat	2020113ip6844egp1_1_3.dat	2020113ip6844egp1_1_4.dat	2020113ip6844egp1_1_5.dat	2020113ip6844egp1_1_6.dat	2020113ip6844egp1_1_7.dat	2020113ip6844egp1_1_8.dat	2020113ip6844egp1_2_1.dat	2020113ip6844egp1_2_2.dat	2020113ip6844egp1_2_3.dat	2020113ip6844egp1_2_4.dat	2020113ip6844egp1_2_5.dat	2020113ip6844egp1_2_6.dat	2020113ip6844egp1_2_7.dat	2020113ip6844egp1_2_8.dat	2020113ip6844egp1_3_1.dat
Date exp	14/01/2020	14/01/2020	14/01/2020	14/01/2020	14/01/2020	14/01/2020	14/01/2020	14/01/2020	14/01/2020	14/01/2020	14/01/2020	14/01/2020	14/01/2020	14/01/2020	14/01/2020	14/01/2020	14/01/2020
Heure exp	1899-12-31 18:59:03	1899-12-31 18:59:09	1899-12-31 18:59:15	1899-12-31 18:59:15	1899-12-31 18:59:45	1899-12-31 18:59:22	1899-12-31 18:59:23	1899-12-31 18:59:26	1899-12-31 18:59:29	1899-12-31 18:59:31	1899-12-31 18:59:34	1899-12-31 18:59:35	1899-12-31 18:59:39	1899-12-31 18:59:39	1899-12-31 18:59:46	1899-12-31 18:59:42	1899-12-31 18:59:47
Animal	202	205	206	220	222	224	215	217	201	203	204	207	208	213	216	219	221
Gène	wtsal	wtsal	wtsal	kosal	kosal	kosal	kovir	kovir	kovir	kovir	kovir	kosal	kosal	kosal	wtsal	wtsal	wtsal
Total	0	0	0	0	0	0	0	0	0	0	0	28250	0	0	0	0	0
1<->6	0	0	0	0	0	0	0	0	0	0	0	0	0	0	0	0	0
7<->12	0	0	0	0	0	0	0	0	0	0	0	0	0	0	0	0	0
13<->18	0	0	0	0	0	0	0	0	0	0	0	0	0	0	0	0	0
19<->24	0	0	0	0	0	0	0	0	0	0	0	0	0	0	0	0	0
25<->30	0	0	0	0	0	0	0	0	0	0	0	0	0	0	0	0	0
31<->36	0	0	0	0	0	0	0	0	0	0	0	0	0	0	0	0	0
37<->42	0	0	0	0	0	0	0	0	0	0	0	4075	0	0	0	0	0
43<->48	0	0	0	0	0	0	0	0	0	0	0	3054	0	0	0	0	0
49<->54	0	0	0	0	0	0	0	0	0	0	0	6177	0	0	0	0	0
55<->60	0	0	0	0	0	0	0	0	0	0	0	4341	0	0	0	0	0
61<->66	0	0	0	0	0	0	0	0	0	0	0	3760	0	0	0	0	0
67<->72	0	0	0	0	0	0	0	0	0	0	0	614	0	0	0	0	0
73<->78	0	0	0	0	0	0	0	0	0	0	0	124	0	0	0	0	0
79<->84	0	0	0	0	0	0	0	0	0	0	0	950	0	0	0	0	0
85<->90	0	0	0	0	0	0	0	0	0	0	0	310	0	0	0	0	0
91<->96	0	0	0	0	0	0	0	0	0	0	0	1934	0	0	0	0	0
97<->102	0	0	0	0	0	0	0	0	0	0	0	77	0	0	0	0	0
103<->108	0	0	0	0	0	0	0	0	0	0	0	0	0	0	0	0	0
109<->114	0	0	0	0	0	0	0	0	0	0	0	2	0	0	0	0	0
115<->120	0	0	0	0	0	0	0	0	0	0	0	324	0	0	0	0	0
121<->126	0	0	0	0	0	0	0	0	0	0	0	630	0	0	0	0	0
127<->132	0	0	0	0	0	0	0	0	0	0	0	40	0	0	0	0	0
133<->138	0	0	0	0	0	0	0	0	0	0	0	465	0	0	0	0	0
139<->144	0	0	0	0	0	0	0	0	0	0	0	0	0	0	0	0	0
145<->150	0	0	0	0	0	0	0	0	0	0	0	247	0	0	0	0	0
151<->156	0	0	0	0	0	0	0	0	0	0	0	176	0	0	0	0	0
157<->162	0	0	0	0	0	0	0	0	0	0	0	76	0	0	0	0	0
163<->168	0	0	0	0	0	0	0	0	0	0	0	415	0	0	0	0	0
169<->174	0	0	0	0	0	0	0	0	0	0	0	49	0	0	0	0	0
175<->180	0	0	0	0	0	0	0	0	0	0	0	28	0	0	0	0	0
181<->186	0	0	0	0	0	0	0	0	0	0	0	0	0	0	0	0	0
187<->192	0	0	0	0	0	0	0	0	0	0	0	382	0	0	0	0	0
Nom var sortie :	Licks à droite
Durée tranche (sec) :	600
Nom fichier	2020113ip6844egp1_1_1.dat	2020113ip6844egp1_1_2.dat	2020113ip6844egp1_1_3.dat	2020113ip6844egp1_1_4.dat	2020113ip6844egp1_1_5.dat	2020113ip6844egp1_1_6.dat	2020113ip6844egp1_1_7.dat	2020113ip6844egp1_1_8.dat	2020113ip6844egp1_2_1.dat	2020113ip6844egp1_2_2.dat	2020113ip6844egp1_2_3.dat	2020113ip6844egp1_2_4.dat	2020113ip6844egp1_2_5.dat	2020113ip6844egp1_2_6.dat	2020113ip6844egp1_2_7.dat	2020113ip6844egp1_2_8.dat	2020113ip6844egp1_3_1.dat
Date exp	14/01/2020	14/01/2020	14/01/2020	14/01/2020	14/01/2020	14/01/2020	14/01/2020	14/01/2020	14/01/2020	14/01/2020	14/01/2020	14/01/2020	14/01/2020	14/01/2020	14/01/2020	14/01/2020	14/01/2020
Heure exp	1899-12-31 18:59:03	1899-12-31 18:59:09	1899-12-31 18:59:15	1899-12-31 18:59:15	1899-12-31 18:59:45	1899-12-31 18:59:22	1899-12-31 18:59:23	1899-12-31 18:59:26	1899-12-31 18:59:29	1899-12-31 18:59:31	1899-12-31 18:59:34	1899-12-31 18:59:35	1899-12-31 18:59:39	1899-12-31 18:59:39	1899-12-31 18:59:46	1899-12-31 18:59:42	1899-12-31 18:59:47
Animal	202	205	206	220	222	224	215	217	201	203	204	207	208	213	216	219	221
Gène	wtsal	wtsal	wtsal	kosal	kosal	kosal	kovir	kovir	kovir	kovir	kovir	kosal	kosal	kosal	wtsal	wtsal	wtsal
Total	6263	8749	7696	37085	6310	9215	6085	5520	7484	10482	8446	35924	13551	0	1	6536	26150
1<->6	51	1086	162	4869	145	266	44	16	48	1288	118	1363	2187	0	1	189	13075
7<->12	106	1250	1300	23565	212	442	8	39	50	1074	1371	5816	2066	0	0	201	6878
13<->18	153	158	221	3331	355	451	1	179	127	365	51	8146	2120	0	0	260	411
19<->24	119	52	285	162	107	412	151	164	141	244	78	16637	408	0	0	88	327
25<->30	24	72	106	89	178	220	66	113	157	116	219	191	312	0	0	110	864
31<->36	98	85	52	164	106	255	290	233	160	0	228	2715	57	0	0	115	189
37<->42	178	26	0	0	72	0	140	3	589	7	117	1056	187	0	0	133	331
43<->48	0	87	2	132	93	18	0	0	57	117	0	0	3	0	0	128	1
49<->54	416	309	301	446	169	72	212	270	237	303	569	0	32	0	0	340	533
55<->60	618	603	459	258	422	763	74	396	222	308	332	0	19	0	0	241	1257
61<->66	499	505	552	579	198	311	4	469	432	337	509	0	413	0	0	442	655
67<->72	335	572	337	181	444	1070	770	378	629	720	874	0	925	0	0	264	461
73<->78	529	228	195	528	272	841	434	358	716	1306	617	0	673	0	0	765	143
79<->84	737	503	617	121	335	93	793	699	456	57	793	0	57	0	0	311	0
85<->90	435	377	715	300	641	530	476	19	713	841	158	0	569	0	0	339	1
91<->96	459	100	208	232	131	156	782	78	290	150	0	0	476	0	0	215	2
97<->102	0	322	74	290	61	279	111	315	334	80	0	0	135	0	0	105	0
103<->108	99	152	161	0	0	97	1	105	44	20	671	0	197	0	0	191	0
109<->114	287	345	408	269	383	339	719	260	341	434	138	0	388	0	0	130	0
115<->120	523	598	446	116	292	971	165	137	274	656	708	0	444	0	0	394	0
121<->126	133	96	110	183	295	340	126	44	125	273	130	0	254	0	0	319	0
127<->132	216	134	107	51	128	3	7	94	199	183	67	0	228	0	0	292	0
133<->138	78	193	144	93	292	200	0	25	119	81	130	0	317	0	0	74	131
139<->144	31	104	134	144	36	19	109	240	76	149	103	0	133	0	0	99	55
145<->150	4	124	0	103	3	62	74	131	339	481	57	0	209	0	0	55	148
151<->156	98	63	0	88	276	27	32	58	33	54	141	0	122	0	0	162	103
157<->162	4	36	125	85	80	44	2	340	23	156	0	0	166	0	0	0	360
163<->168	1	156	4	229	0	0	0	30	126	33	135	0	138	0	0	82	57
169<->174	9	124	58	183	292	27	0	17	107	7	15	0	164	0	0	66	17
175<->180	0	153	312	74	69	677	390	170	193	0	0	0	40	0	0	43	0
181<->186	6	46	95	156	125	0	104	0	27	425	73	0	55	0	0	152	0
187<->192	17	90	6	64	98	230	0	140	100	217	44	0	57	0	0	231	151
Nom var sortie :	Somme des licks
Durée tranche (sec) :	600
Nom fichier	2020113ip6844egp1_1_1.dat	2020113ip6844egp1_1_2.dat	2020113ip6844egp1_1_3.dat	2020113ip6844egp1_1_4.dat	2020113ip6844egp1_1_5.dat	2020113ip6844egp1_1_6.dat	2020113ip6844egp1_1_7.dat	2020113ip6844egp1_1_8.dat	2020113ip6844egp1_2_1.dat	2020113ip6844egp1_2_2.dat	2020113ip6844egp1_2_3.dat	2020113ip6844egp1_2_4.dat	2020113ip6844egp1_2_5.dat	2020113ip6844egp1_2_6.dat	2020113ip6844egp1_2_7.dat	2020113ip6844egp1_2_8.dat	2020113ip6844egp1_3_1.dat
Date exp	14/01/2020	14/01/2020	14/01/2020	14/01/2020	14/01/2020	14/01/2020	14/01/2020	14/01/2020	14/01/2020	14/01/2020	14/01/2020	14/01/2020	14/01/2020	14/01/2020	14/01/2020	14/01/2020	14/01/2020
Heure exp	1899-12-31 18:59:03	1899-12-31 18:59:09	1899-12-31 18:59:15	1899-12-31 18:59:15	1899-12-31 18:59:45	1899-12-31 18:59:22	1899-12-31 18:59:23	1899-12-31 18:59:26	1899-12-31 18:59:29	1899-12-31 18:59:31	1899-12-31 18:59:34	1899-12-31 18:59:35	1899-12-31 18:59:39	1899-12-31 18:59:39	1899-12-31 18:59:46	1899-12-31 18:59:42	1899-12-31 18:59:47
Animal	202	205	206	220	222	224	215	217	201	203	204	207	208	213	216	219	221
Gène	wtsal	wtsal	wtsal	kosal	kosal	kosal	kovir	kovir	kovir	kovir	kovir	kosal	kosal	kosal	wtsal	wtsal	wtsal
Total	6263	8749	7696	37085	6310	9215	6085	5520	7484	10482	8446	64174	13551	0	1	6536	26150
1<->6	51	1086	162	4869	145	266	44	16	48	1288	118	1363	2187	0	1	189	13075
7<->12	106	1250	1300	23565	212	442	8	39	50	1074	1371	5816	2066	0	0	201	6878
13<->18	153	158	221	3331	355	451	1	179	127	365	51	8146	2120	0	0	260	411
19<->24	119	52	285	162	107	412	151	164	141	244	78	16637	408	0	0	88	327
25<->30	24	72	106	89	178	220	66	113	157	116	219	191	312	0	0	110	864
31<->36	98	85	52	164	106	255	290	233	160	0	228	2715	57	0	0	115	189
37<->42	178	26	0	0	72	0	140	3	589	7	117	5131	187	0	0	133	331
43<->48	0	87	2	132	93	18	0	0	57	117	0	3054	3	0	0	128	1
49<->54	416	309	301	446	169	72	212	270	237	303	569	6177	32	0	0	340	533
55<->60	618	603	459	258	422	763	74	396	222	308	332	4341	19	0	0	241	1257
61<->66	499	505	552	579	198	311	4	469	432	337	509	3760	413	0	0	442	655
67<->72	335	572	337	181	444	1070	770	378	629	720	874	614	925	0	0	264	461
73<->78	529	228	195	528	272	841	434	358	716	1306	617	124	673	0	0	765	143
79<->84	737	503	617	121	335	93	793	699	456	57	793	950	57	0	0	311	0
85<->90	435	377	715	300	641	530	476	19	713	841	158	310	569	0	0	339	1
91<->96	459	100	208	232	131	156	782	78	290	150	0	1934	476	0	0	215	2
97<->102	0	322	74	290	61	279	111	315	334	80	0	77	135	0	0	105	0
103<->108	99	152	161	0	0	97	1	105	44	20	671	0	197	0	0	191	0
109<->114	287	345	408	269	383	339	719	260	341	434	138	2	388	0	0	130	0
115<->120	523	598	446	116	292	971	165	137	274	656	708	324	444	0	0	394	0
121<->126	133	96	110	183	295	340	126	44	125	273	130	630	254	0	0	319	0
127<->132	216	134	107	51	128	3	7	94	199	183	67	40	228	0	0	292	0
133<->138	78	193	144	93	292	200	0	25	119	81	130	465	317	0	0	74	131
139<->144	31	104	134	144	36	19	109	240	76	149	103	0	133	0	0	99	55
145<->150	4	124	0	103	3	62	74	131	339	481	57	247	209	0	0	55	148
151<->156	98	63	0	88	276	27	32	58	33	54	141	176	122	0	0	162	103
157<->162	4	36	125	85	80	44	2	340	23	156	0	76	166	0	0	0	360
163<->168	1	156	4	229	0	0	0	30	126	33	135	415	138	0	0	82	57
169<->174	9	124	58	183	292	27	0	17	107	7	15	49	164	0	0	66	17
175<->180	0	153	312	74	69	677	390	170	193	0	0	28	40	0	0	43	0
181<->186	6	46	95	156	125	0	104	0	27	425	73	0	55	0	0	152	0
187<->192	17	90	6	64	98	230	0	140	100	217	44	382	57	0	0	231	151
Nom var sortie :	Pellets distribuées
Durée tranche (sec) :	600
Nom fichier	2020113ip6844egp1_1_1.dat	2020113ip6844egp1_1_2.dat	2020113ip6844egp1_1_3.dat	2020113ip6844egp1_1_4.dat	2020113ip6844egp1_1_5.dat	2020113ip6844egp1_1_6.dat	2020113ip6844egp1_1_7.dat	2020113ip6844egp1_1_8.dat	2020113ip6844egp1_2_1.dat	2020113ip6844egp1_2_2.dat	2020113ip6844egp1_2_3.dat	2020113ip6844egp1_2_4.dat	2020113ip6844egp1_2_5.dat	2020113ip6844egp1_2_6.dat	2020113ip6844egp1_2_7.dat	2020113ip6844egp1_2_8.dat	2020113ip6844egp1_3_1.dat
Date exp	14/01/2020	14/01/2020	14/01/2020	14/01/2020	14/01/2020	14/01/2020	14/01/2020	14/01/2020	14/01/2020	14/01/2020	14/01/2020	14/01/2020	14/01/2020	14/01/2020	14/01/2020	14/01/2020	14/01/2020
Heure exp	1899-12-31 18:59:03	1899-12-31 18:59:09	1899-12-31 18:59:15	1899-12-31 18:59:15	1899-12-31 18:59:45	1899-12-31 18:59:22	1899-12-31 18:59:23	1899-12-31 18:59:26	1899-12-31 18:59:29	1899-12-31 18:59:31	1899-12-31 18:59:34	1899-12-31 18:59:35	1899-12-31 18:59:39	1899-12-31 18:59:39	1899-12-31 18:59:46	1899-12-31 18:59:42	1899-12-31 18:59:47
Animal	202	205	206	220	222	224	215	217	201	203	204	207	208	213	216	219	221
Gène	wtsal	wtsal	wtsal	kosal	kosal	kosal	kovir	kovir	kovir	kovir	kovir	kosal	kosal	kosal	wtsal	wtsal	wtsal
Total	321	727	840	360	372	421	419	509	694	655	716	398	612	443	788	335	388
1<->6	4	28	57	17	18	23	1	26	66	52	36	1	66	28	29	17	14
7<->12	5	27	35	14	12	15	34	29	38	26	60	28	43	18	28	8	15
13<->18	11	18	50	15	14	12	22	13	40	30	46	0	25	11	18	13	10
19<->24	5	15	17	13	9	14	0	4	20	18	21	0	18	8	28	10	9
25<->30	6	18	10	12	10	6	17	16	24	7	7	0	7	7	16	5	4
31<->36	3	9	26	5	7	8	19	12	31	0	22	18	14	16	12	10	15
37<->42	14	4	8	9	10	6	15	13	17	45	26	0	4	8	0	9	10
43<->48	4	23	8	4	8	7	0	2	31	2	7	0	13	8	30	12	7
49<->54	18	27	40	23	12	15	23	25	6	32	67	20	7	15	23	10	17
55<->60	15	39	44	13	18	23	25	28	19	23	24	8	14	18	45	14	22
61<->66	22	39	50	29	13	21	15	28	21	27	56	42	36	19	42	14	15
67<->72	22	53	33	9	27	35	27	34	41	60	31	10	22	23	52	12	10
73<->78	28	48	39	31	13	27	26	12	39	28	58	16	30	27	42	24	18
79<->84	26	44	80	6	23	4	35	50	18	20	45	19	25	20	20	7	13
85<->90	9	16	56	13	26	28	30	0	27	37	0	32	18	13	14	22	16
91<->96	27	17	2	11	3	11	17	18	1	23	0	45	8	21	45	6	19
97<->102	0	37	20	9	9	17	11	12	6	4	0	1	15	3	11	5	4
103<->108	18	8	24	16	9	10	4	11	3	20	45	0	8	10	10	9	14
109<->114	22	50	33	3	14	13	34	20	28	31	4	0	25	28	30	12	12
115<->120	21	29	46	7	20	34	2	29	13	49	46	24	30	16	30	15	15
121<->126	8	8	17	15	1	12	0	17	18	5	10	26	21	6	36	16	20
127<->132	11	14	25	0	13	7	8	7	14	19	17	0	23	12	23	13	10
133<->138	7	7	5	19	9	8	5	0	11	0	0	23	11	8	17	7	13
139<->144	8	16	12	0	10	0	6	21	28	25	16	1	17	8	22	6	4
145<->150	0	18	6	6	1	3	0	11	3	17	6	21	6	12	14	5	12
151<->156	7	9	4	7	9	0	0	8	19	12	7	5	30	9	25	13	7
157<->162	0	17	18	7	6	11	0	13	0	4	15	13	12	9	20	3	8
163<->168	0	26	2	12	0	0	0	7	47	0	1	10	9	11	23	9	7
169<->174	0	20	22	9	19	20	0	0	9	0	7	0	12	9	22	2	10
175<->180	0	16	14	10	6	12	43	21	19	0	0	0	18	14	16	8	8
181<->186	0	20	26	4	11	0	0	3	6	28	18	0	4	13	22	11	17
187<->192	0	7	11	12	12	19	0	19	31	11	18	35	21	15	23	8	13

## Sheet: Raw data gr2
Date version :	2002-03-28
Date :	2020-01-21
Heure :	1899-12-31 19:20:24
Nom var sortie :	Activité à l'arrière
Durée tranche (sec) :	600
Nom fichier	20200120p6844egr1b_1_1.dat	20200120p6844egr1b_1_2.dat	20200120p6844egr1b_1_3.dat	20200120p6844egr1b_1_4.dat	20200120p6844egr1b_1_5.dat	20200120p6844egr1b_1_6.dat	20200120p6844egr1b_1_7.dat	20200120p6844egr1b_1_8.dat	20200120p6844egr1b_2_1.dat	20200120p6844egr1b_2_2.dat	20200120p6844egr1b_2_3.dat	20200120p6844egr1b_2_4.dat	20200120p6844egr1b_2_5.dat	20200120p6844egr1b_2_6.dat	20200120p6844egr1b_2_7.dat	20200120p6844egr1b_2_8.dat	20200120p6844egr1b_3_1.dat	20200120p6844egr1b_3_2.dat
Date exp	21/01/2020	21/01/2020	21/01/2020	21/01/2020	21/01/2020	21/01/2020	21/01/2020	21/01/2020	21/01/2020	21/01/2020	21/01/2020	21/01/2020	21/01/2020	21/01/2020	21/01/2020	21/01/2020	21/01/2020	21/01/2020
Heure exp	1899-12-31 19:00:51	1899-12-31 19:00:51	1899-12-31 19:00:57	1899-12-31 19:01:16	1899-12-31 19:01:18	1899-12-31 19:01:38	1899-12-31 19:01:39	1899-12-31 19:01:45	1899-12-31 19:02:09	1899-12-31 19:02:10	1899-12-31 19:02:19	1899-12-31 19:02:44	1899-12-31 19:02:46	1899-12-31 19:02:55	1899-12-31 19:03:11	1899-12-31 19:03:18	1899-12-31 19:03:29	1899-12-31 19:03:30
Animal	286	287	292	283	293	282	284	285	267	268	270	263	269	272	264	266	258	271
Gène	ko-s	ko-s	ko-s	wt-s	wt-s	ko-aav	ko-aav	ko-aav	ko-s	ko-s	ko-s	wt-s	wt-s	wt-s	ko-aav	ko-aav	ko-aav	ko-aav
Total	1219	1154	3450	1129	1488	1340	5281	1344	2454	1539	2524	901	1628	1261	1044	1225	1879	1460
1<->6	466	361	575	175	491	461	599	694	396	437	452	161	558	215	489	681	513	477
7<->12	108	288	255	42	122	91	255	104	111	51	319	9	37	75	73	61	175	85
13<->18	37	37	145	18	27	41	220	51	28	30	123	7	4	39	38	23	55	36
19<->24	10	8	210	10	22	45	289	9	21	37	53	16	0	18	37	36	41	17
25<->30	17	21	80	0	18	39	110	11	10	29	40	15	7	18	9	16	29	4
31<->36	11	14	59	19	17	15	19	0	25	12	36	0	4	3	5	3	45	12
37<->42	8	3	62	0	7	6	6	29	20	47	17	9	3	17	24	14	18	9
43<->48	5	13	108	1	0	52	8	0	36	3	6	0	13	24	1	18	16	0
49<->54	164	104	344	111	88	162	240	70	434	189	144	155	240	172	44	43	292	126
55<->60	41	13	190	68	54	19	211	0	451	160	148	104	234	13	15	60	121	58
61<->66	20	19	201	80	41	74	6	65	219	36	123	32	78	43	9	22	24	8
67<->72	9	4	81	53	89	31	308	47	39	84	176	114	61	155	49	8	53	14
73<->78	27	30	82	26	1	5	416	62	27	59	88	28	23	97	2	11	23	96
79<->84	11	2	256	82	151	19	197	11	160	4	45	26	56	5	97	59	49	58
85<->90	27	17	106	125	32	89	160	13	99	1	17	25	31	32	19	16	69	19
91<->96	23	4	74	13	7	20	244	13	35	98	152	10	19	45	2	2	17	0
97<->102	0	0	100	1	3	18	178	11	2	15	39	6	1	3	0	0	0	26
103<->108	1	0	7	20	12	2	87	0	12	10	14	0	0	2	5	9	6	2
109<->114	27	81	8	57	0	0	238	14	43	0	41	33	10	29	12	28	9	38
115<->120	8	5	72	37	68	16	94	2	102	79	70	29	90	83	8	31	29	92
121<->126	45	9	38	27	62	23	256	72	73	47	80	32	60	61	15	21	24	67
127<->132	26	39	44	14	11	17	137	15	26	26	40	18	16	9	2	1	5	31
133<->138	12	8	50	0	25	9	113	2	8	16	34	0	17	29	0	18	49	0
139<->144	18	6	84	12	0	20	65	11	0	20	32	8	15	4	10	7	73	43
145<->150	21	0	35	20	69	0	88	12	30	5	26	0	0	5	13	12	37	17
151<->156	3	15	70	39	1	9	20	0	7	2	27	5	7	15	10	2	13	15
157<->162	14	13	37	0	0	0	55	1	2	11	0	32	5	2	8	0	3	30
163<->168	15	0	16	18	29	9	12	16	7	1	24	4	4	12	0	8	9	46
169<->174	24	2	13	11	4	9	334	9	4	4	20	2	17	10	11	11	47	24
175<->180	7	14	5	23	25	27	70	0	0	20	81	5	16	17	9	4	12	2
181<->186	4	24	21	11	0	0	137	0	25	1	12	11	2	3	0	0	5	4
187<->192	10	0	22	16	12	12	109	0	2	5	45	5	0	6	28	0	18	4
Nom var sortie :	Activité de va-et-vient
Durée tranche (sec) :	600
Nom fichier	20200120p6844egr1b_1_1.dat	20200120p6844egr1b_1_2.dat	20200120p6844egr1b_1_3.dat	20200120p6844egr1b_1_4.dat	20200120p6844egr1b_1_5.dat	20200120p6844egr1b_1_6.dat	20200120p6844egr1b_1_7.dat	20200120p6844egr1b_1_8.dat	20200120p6844egr1b_2_1.dat	20200120p6844egr1b_2_2.dat	20200120p6844egr1b_2_3.dat	20200120p6844egr1b_2_4.dat	20200120p6844egr1b_2_5.dat	20200120p6844egr1b_2_6.dat	20200120p6844egr1b_2_7.dat	20200120p6844egr1b_2_8.dat	20200120p6844egr1b_3_1.dat	20200120p6844egr1b_3_2.dat
Date exp	21/01/2020	21/01/2020	21/01/2020	21/01/2020	21/01/2020	21/01/2020	21/01/2020	21/01/2020	21/01/2020	21/01/2020	21/01/2020	21/01/2020	21/01/2020	21/01/2020	21/01/2020	21/01/2020	21/01/2020	21/01/2020
Heure exp	1899-12-31 19:00:51	1899-12-31 19:00:51	1899-12-31 19:00:57	1899-12-31 19:01:16	1899-12-31 19:01:18	1899-12-31 19:01:38	1899-12-31 19:01:39	1899-12-31 19:01:45	1899-12-31 19:02:09	1899-12-31 19:02:10	1899-12-31 19:02:19	1899-12-31 19:02:44	1899-12-31 19:02:46	1899-12-31 19:02:55	1899-12-31 19:03:11	1899-12-31 19:03:18	1899-12-31 19:03:29	1899-12-31 19:03:30
Animal	286	287	292	283	293	282	284	285	267	268	270	263	269	272	264	266	258	271
Gène	ko-s	ko-s	ko-s	wt-s	wt-s	ko-aav	ko-aav	ko-aav	ko-s	ko-s	ko-s	wt-s	wt-s	wt-s	ko-aav	ko-aav	ko-aav	ko-aav
Total	532	466	741	540	480	564	1452	418	1462	872	1061	564	558	556	405	368	674	520
1<->6	123	196	133	112	122	168	174	162	206	160	158	88	124	96	164	132	123	146
7<->12	37	36	24	24	46	40	36	28	72	38	128	8	16	30	24	22	55	24
13<->18	18	18	18	16	8	18	25	21	16	16	64	4	4	16	18	10	28	16
19<->24	4	6	46	4	12	24	68	7	12	32	24	8	0	12	18	10	22	8
25<->30	10	7	8	0	10	16	36	6	4	16	16	8	4	4	6	6	12	2
31<->36	6	9	8	8	2	10	3	0	18	6	14	0	4	2	2	2	20	4
37<->42	4	2	2	0	4	6	5	10	16	26	8	4	2	6	10	6	10	4
43<->48	2	6	8	2	0	12	4	0	14	2	4	0	4	11	2	6	8	0
49<->54	86	50	98	80	52	74	104	18	242	116	78	80	90	81	18	22	108	48
55<->60	30	8	34	28	23	12	67	0	172	76	76	60	96	10	8	34	64	32
61<->66	14	10	26	40	17	32	5	26	100	20	52	26	28	24	4	10	16	6
67<->72	10	4	8	18	34	10	113	22	28	40	74	72	22	52	18	6	12	6
73<->78	18	12	8	8	2	2	129	26	14	34	34	26	8	34	2	6	10	36
79<->84	6	2	69	32	29	8	50	6	126	2	14	22	23	2	38	26	16	26
85<->90	18	14	33	46	13	40	33	6	74	2	8	14	15	12	12	10	34	14
91<->96	16	4	0	8	4	10	30	6	27	62	60	7	8	12	2	2	8	0
97<->102	0	0	34	2	4	6	42	4	5	8	16	5	2	2	0	0	0	16
103<->108	2	0	3	12	4	2	0	0	8	12	10	0	0	2	4	4	2	4
109<->114	10	18	7	10	0	0	77	6	30	0	12	22	8	12	4	6	4	12
115<->120	6	4	26	12	22	8	22	4	66	70	28	26	37	27	6	8	12	26
121<->126	26	4	16	12	18	10	47	36	68	44	32	26	25	33	5	8	12	20
127<->132	16	12	16	8	6	8	18	6	32	14	20	10	6	6	3	2	2	8
133<->138	6	4	10	0	6	4	44	2	16	8	8	0	8	16	0	8	12	0
139<->144	10	4	16	4	0	6	14	6	0	10	14	6	6	4	4	4	20	12
145<->150	12	0	1	6	14	0	9	2	34	2	16	0	0	4	4	6	18	4
151<->156	3	8	31	22	2	10	12	0	10	4	10	4	4	8	4	2	8	8
157<->162	5	6	6	0	0	0	5	2	4	16	0	22	2	2	4	0	2	12
163<->168	10	0	14	4	10	6	0	2	10	2	8	2	2	3	0	4	4	10
169<->174	12	2	14	4	2	4	175	4	8	6	8	2	4	5	6	4	14	8
175<->180	2	8	1	6	8	12	22	0	0	20	32	4	4	16	4	2	6	2
181<->186	2	12	19	6	0	0	35	0	28	2	8	4	2	6	0	0	4	2
187<->192	8	0	4	6	6	6	48	0	2	6	27	4	0	6	11	0	8	4
Nom var sortie :	Activité à l'avant
Durée tranche (sec) :	600
Nom fichier	20200120p6844egr1b_1_1.dat	20200120p6844egr1b_1_2.dat	20200120p6844egr1b_1_3.dat	20200120p6844egr1b_1_4.dat	20200120p6844egr1b_1_5.dat	20200120p6844egr1b_1_6.dat	20200120p6844egr1b_1_7.dat	20200120p6844egr1b_1_8.dat	20200120p6844egr1b_2_1.dat	20200120p6844egr1b_2_2.dat	20200120p6844egr1b_2_3.dat	20200120p6844egr1b_2_4.dat	20200120p6844egr1b_2_5.dat	20200120p6844egr1b_2_6.dat	20200120p6844egr1b_2_7.dat	20200120p6844egr1b_2_8.dat	20200120p6844egr1b_3_1.dat	20200120p6844egr1b_3_2.dat
Date exp	21/01/2020	21/01/2020	21/01/2020	21/01/2020	21/01/2020	21/01/2020	21/01/2020	21/01/2020	21/01/2020	21/01/2020	21/01/2020	21/01/2020	21/01/2020	21/01/2020	21/01/2020	21/01/2020	21/01/2020	21/01/2020
Heure exp	1899-12-31 19:00:51	1899-12-31 19:00:51	1899-12-31 19:00:57	1899-12-31 19:01:16	1899-12-31 19:01:18	1899-12-31 19:01:38	1899-12-31 19:01:39	1899-12-31 19:01:45	1899-12-31 19:02:09	1899-12-31 19:02:10	1899-12-31 19:02:19	1899-12-31 19:02:44	1899-12-31 19:02:46	1899-12-31 19:02:55	1899-12-31 19:03:11	1899-12-31 19:03:18	1899-12-31 19:03:29	1899-12-31 19:03:30
Animal	286	287	292	283	293	282	284	285	267	268	270	263	269	272	264	266	258	271
Gène	ko-s	ko-s	ko-s	wt-s	wt-s	ko-aav	ko-aav	ko-aav	ko-s	ko-s	ko-s	wt-s	wt-s	wt-s	ko-aav	ko-aav	ko-aav	ko-aav
Total	4266	5930	571	5482	5528	5263	4955	4509	8210	7998	2430	6391	1826	6030	5623	5777	837	5559
1<->6	365	559	122	523	293	587	483	619	409	579	336	731	324	946	730	350	129	691
7<->12	229	110	15	293	462	306	82	378	532	198	296	135	82	332	546	267	72	248
13<->18	157	167	11	126	163	182	55	304	299	111	314	81	40	169	440	128	40	156
19<->24	109	183	26	53	215	147	284	152	330	114	131	253	4	169	334	109	43	77
25<->30	105	154	4	6	269	108	321	91	165	290	51	43	15	132	175	190	36	84
31<->36	47	164	4	63	73	162	12	34	220	101	82	4	14	52	118	163	34	48
37<->42	30	30	1	9	91	67	66	141	122	183	39	30	13	54	185	151	13	50
43<->48	23	107	4	18	121	152	27	54	112	72	18	13	28	114	107	100	9	61
49<->54	399	396	92	695	239	525	604	242	452	449	183	626	419	660	278	377	175	468
55<->60	265	150	24	400	232	184	208	69	300	422	211	555	291	137	185	353	79	265
61<->66	112	290	20	328	260	360	13	317	277	218	147	263	108	217	158	210	15	124
67<->72	102	181	4	203	218	185	475	270	158	353	162	533	59	433	176	137	14	174
73<->78	225	181	6	156	67	59	386	173	230	460	63	413	35	300	78	113	7	267
79<->84	153	158	53	396	251	103	178	119	320	145	20	281	78	49	358	222	12	236
85<->90	225	258	24	458	175	330	101	90	617	110	20	295	35	175	170	445	37	210
91<->96	204	206	0	61	121	157	85	59	358	569	71	125	23	115	74	92	6	39
97<->102	102	134	23	90	191	126	160	64	107	141	19	137	7	41	57	99	1	220
103<->108	73	47	5	156	72	100	0	38	191	111	9	53	2	95	60	36	3	134
109<->114	165	181	6	149	57	29	210	83	184	219	15	379	23	145	73	198	4	26
115<->120	142	240	19	127	321	115	59	117	433	376	41	245	100	190	122	156	12	389
121<->126	194	200	16	183	306	173	100	307	464	456	53	260	53	199	98	206	9	208
127<->132	108	336	10	84	107	124	38	109	288	256	22	129	21	59	44	80	2	200
133<->138	76	231	6	14	119	26	163	45	218	205	8	8	7	271	94	215	13	34
139<->144	101	216	19	131	29	107	32	131	61	396	11	78	16	93	108	150	24	172
145<->150	104	59	1	50	329	53	58	55	324	226	17	37	0	65	98	166	15	39
151<->156	94	238	21	82	77	151	34	39	161	133	11	44	5	165	231	89	7	111
157<->162	108	74	4	48	20	85	6	131	193	246	1	229	3	29	65	168	1	173
163<->168	54	39	8	72	129	116	0	90	204	167	10	17	4	112	88	191	3	207
169<->174	88	187	10	36	155	103	472	75	153	57	6	64	3	61	163	191	8	102
175<->180	25	183	1	76	233	235	59	41	34	301	30	122	10	206	109	110	3	66
181<->186	42	187	10	269	34	45	70	46	240	110	5	72	3	79	14	236	3	164
187<->192	40	84	2	127	99	61	114	26	54	224	28	136	1	166	87	79	8	116
Nom var sortie :	Activité en redressement
Durée tranche (sec) :	600
Nom fichier	20200120p6844egr1b_1_1.dat	20200120p6844egr1b_1_2.dat	20200120p6844egr1b_1_3.dat	20200120p6844egr1b_1_4.dat	20200120p6844egr1b_1_5.dat	20200120p6844egr1b_1_6.dat	20200120p6844egr1b_1_7.dat	20200120p6844egr1b_1_8.dat	20200120p6844egr1b_2_1.dat	20200120p6844egr1b_2_2.dat	20200120p6844egr1b_2_3.dat	20200120p6844egr1b_2_4.dat	20200120p6844egr1b_2_5.dat	20200120p6844egr1b_2_6.dat	20200120p6844egr1b_2_7.dat	20200120p6844egr1b_2_8.dat	20200120p6844egr1b_3_1.dat	20200120p6844egr1b_3_2.dat
Date exp	21/01/2020	21/01/2020	21/01/2020	21/01/2020	21/01/2020	21/01/2020	21/01/2020	21/01/2020	21/01/2020	21/01/2020	21/01/2020	21/01/2020	21/01/2020	21/01/2020	21/01/2020	21/01/2020	21/01/2020	21/01/2020
Heure exp	1899-12-31 19:00:51	1899-12-31 19:00:51	1899-12-31 19:00:57	1899-12-31 19:01:16	1899-12-31 19:01:18	1899-12-31 19:01:38	1899-12-31 19:01:39	1899-12-31 19:01:45	1899-12-31 19:02:09	1899-12-31 19:02:10	1899-12-31 19:02:19	1899-12-31 19:02:44	1899-12-31 19:02:46	1899-12-31 19:02:55	1899-12-31 19:03:11	1899-12-31 19:03:18	1899-12-31 19:03:29	1899-12-31 19:03:30
Animal	286	287	292	283	293	282	284	285	267	268	270	263	269	272	264	266	258	271
Gène	ko-s	ko-s	ko-s	wt-s	wt-s	ko-aav	ko-aav	ko-aav	ko-s	ko-s	ko-s	wt-s	wt-s	wt-s	ko-aav	ko-aav	ko-aav	ko-aav
Total	1279	881	1462	1058	806	1130	1321	612	2529	2088	2559	1457	1119	1333	685	615	979	634
1<->6	246	275	288	177	208	288	221	238	277	380	331	231	254	225	268	224	237	247
7<->12	91	82	49	28	85	68	64	51	88	65	309	20	36	91	64	24	100	30
13<->18	32	27	44	12	16	32	34	36	17	38	91	7	5	42	36	11	33	27
19<->24	11	7	54	4	12	42	59	7	22	53	64	7	0	20	15	26	24	4
25<->30	6	24	4	0	29	23	41	6	2	17	39	14	1	11	11	9	17	2
31<->36	10	11	14	10	2	13	3	0	17	7	24	0	2	0	2	2	29	3
37<->42	4	1	1	0	7	3	3	14	15	43	15	3	7	9	20	11	20	1
43<->48	2	6	6	0	0	45	4	1	22	1	1	0	11	31	2	7	5	0
49<->54	348	146	261	216	113	215	146	58	485	351	209	235	269	261	60	59	245	83
55<->60	87	24	102	83	32	21	60	0	342	241	243	125	200	19	21	65	108	64
61<->66	33	24	93	106	18	135	4	47	126	57	161	42	72	68	2	6	14	8
67<->72	14	12	16	46	49	15	142	26	34	105	209	302	22	171	42	13	7	5
73<->78	59	34	15	9	0	7	103	33	19	79	96	84	8	81	0	10	3	44
79<->84	24	4	162	93	51	15	57	8	264	12	50	61	46	5	57	43	12	12
85<->90	48	41	61	131	17	71	31	7	144	0	8	38	11	27	20	15	24	3
91<->96	50	7	0	6	5	12	35	4	58	107	164	18	10	22	0	1	3	0
97<->102	1	0	56	0	6	7	31	2	5	13	34	26	1	0	0	4	0	4
103<->108	4	0	4	24	3	1	0	1	10	11	18	0	0	0	4	9	1	0
109<->114	32	43	5	17	0	0	71	9	48	3	37	56	9	38	0	10	0	2
115<->120	5	4	55	12	39	10	16	5	123	245	75	41	73	78	9	8	10	27
121<->126	69	17	29	26	32	16	46	38	173	142	111	53	44	54	6	10	7	24
127<->132	21	28	9	3	9	12	10	5	62	15	52	20	6	8	2	0	1	3
133<->138	7	5	9	0	9	1	25	1	41	11	21	0	5	17	0	13	20	0
139<->144	20	8	14	6	0	3	7	4	1	15	28	3	10	3	6	3	26	6
145<->150	14	0	3	9	30	0	7	0	53	5	26	0	0	2	7	14	14	2
151<->156	11	18	38	9	3	33	5	0	13	1	13	6	4	10	3	1	5	4
157<->162	5	6	6	0	0	0	1	1	2	14	0	37	2	2	1	2	0	12
163<->168	4	0	9	0	14	9	0	4	13	0	16	2	0	4	0	8	1	4
169<->174	13	4	20	2	3	10	47	5	12	7	26	2	4	7	10	6	4	10
175<->180	1	11	0	11	12	11	9	0	0	38	41	8	7	19	4	1	1	1
181<->186	4	12	32	4	0	0	17	1	34	6	6	12	0	5	0	0	3	2
187<->192	3	0	3	14	2	12	22	0	7	6	41	4	0	3	13	0	5	0
Nom var sortie :	Somme activité avant+arrière
Durée tranche (sec) :	600
Nom fichier	20200120p6844egr1b_1_1.dat	20200120p6844egr1b_1_2.dat	20200120p6844egr1b_1_3.dat	20200120p6844egr1b_1_4.dat	20200120p6844egr1b_1_5.dat	20200120p6844egr1b_1_6.dat	20200120p6844egr1b_1_7.dat	20200120p6844egr1b_1_8.dat	20200120p6844egr1b_2_1.dat	20200120p6844egr1b_2_2.dat	20200120p6844egr1b_2_3.dat	20200120p6844egr1b_2_4.dat	20200120p6844egr1b_2_5.dat	20200120p6844egr1b_2_6.dat	20200120p6844egr1b_2_7.dat	20200120p6844egr1b_2_8.dat	20200120p6844egr1b_3_1.dat	20200120p6844egr1b_3_2.dat
Date exp	21/01/2020	21/01/2020	21/01/2020	21/01/2020	21/01/2020	21/01/2020	21/01/2020	21/01/2020	21/01/2020	21/01/2020	21/01/2020	21/01/2020	21/01/2020	21/01/2020	21/01/2020	21/01/2020	21/01/2020	21/01/2020
Heure exp	1899-12-31 19:00:51	1899-12-31 19:00:51	1899-12-31 19:00:57	1899-12-31 19:01:16	1899-12-31 19:01:18	1899-12-31 19:01:38	1899-12-31 19:01:39	1899-12-31 19:01:45	1899-12-31 19:02:09	1899-12-31 19:02:10	1899-12-31 19:02:19	1899-12-31 19:02:44	1899-12-31 19:02:46	1899-12-31 19:02:55	1899-12-31 19:03:11	1899-12-31 19:03:18	1899-12-31 19:03:29	1899-12-31 19:03:30
Animal	286	287	292	283	293	282	284	285	267	268	270	263	269	272	264	266	258	271
Gène	ko-s	ko-s	ko-s	wt-s	wt-s	ko-aav	ko-aav	ko-aav	ko-s	ko-s	ko-s	wt-s	wt-s	wt-s	ko-aav	ko-aav	ko-aav	ko-aav
Total	5485	7084	4021	6611	7016	6603	10236	5853	10664	9537	4954	7292	3454	7291	6667	7002	2716	7019
1<->6	831	920	697	698	784	1048	1082	1313	805	1016	788	892	882	1161	1219	1031	642	1168
7<->12	337	398	270	335	584	397	337	482	643	249	615	144	119	407	619	328	247	333
13<->18	194	204	156	144	190	223	275	355	327	141	437	88	44	208	478	151	95	192
19<->24	119	191	236	63	237	192	573	161	351	151	184	269	4	187	371	145	84	94
25<->30	122	175	84	6	287	147	431	102	175	319	91	58	22	150	184	206	65	88
31<->36	58	178	63	82	90	177	31	34	245	113	118	4	18	55	123	166	79	60
37<->42	38	33	63	9	98	73	72	170	142	230	56	39	16	71	209	165	31	59
43<->48	28	120	112	19	121	204	35	54	148	75	24	13	41	138	108	118	25	61
49<->54	563	500	436	806	327	687	844	312	886	638	327	781	659	832	322	420	467	594
55<->60	306	163	214	468	286	203	419	69	751	582	359	659	525	150	200	413	200	323
61<->66	132	309	221	408	301	434	19	382	496	254	270	295	186	260	167	232	39	132
67<->72	111	185	85	256	307	216	783	317	197	437	338	647	120	588	225	145	67	188
73<->78	252	211	88	182	68	64	802	235	257	519	151	441	58	397	80	124	30	363
79<->84	164	160	309	478	402	122	375	130	480	149	65	307	134	54	455	281	61	294
85<->90	252	275	130	583	207	419	261	103	716	111	37	320	66	207	189	461	106	229
91<->96	227	210	74	74	128	177	329	72	393	667	223	135	42	160	76	94	23	39
97<->102	102	134	123	91	194	144	338	75	109	156	58	143	8	44	57	99	1	246
103<->108	74	47	12	176	84	102	87	38	203	121	23	53	2	97	65	45	9	136
109<->114	192	262	14	206	57	29	448	97	227	219	56	412	33	174	85	226	13	64
115<->120	150	245	91	164	389	131	153	119	535	455	111	274	190	273	130	187	41	481
121<->126	239	209	54	210	368	196	356	379	537	503	133	292	113	260	113	227	33	275
127<->132	134	375	54	98	118	141	175	124	314	282	62	147	37	68	46	81	7	231
133<->138	88	239	56	14	144	35	276	47	226	221	42	8	24	300	94	233	62	34
139<->144	119	222	103	143	29	127	97	142	61	416	43	86	31	97	118	157	97	215
145<->150	125	59	36	70	398	53	146	67	354	231	43	37	0	70	111	178	52	56
151<->156	97	253	91	121	78	160	54	39	168	135	38	49	12	180	241	91	20	126
157<->162	122	87	41	48	20	85	61	132	195	257	1	261	8	31	73	168	4	203
163<->168	69	39	24	90	158	125	12	106	211	168	34	21	8	124	88	199	12	253
169<->174	112	189	23	47	159	112	806	84	157	61	26	66	20	71	174	202	55	126
175<->180	32	197	6	99	258	262	129	41	34	321	111	127	26	223	118	114	15	68
181<->186	46	211	31	280	34	45	207	46	265	111	17	83	5	82	14	236	8	168
187<->192	50	84	24	143	111	73	223	26	56	229	73	141	1	172	115	79	26	120
Nom var sortie :	Somme activité avant+arrière+va-et-vient
Durée tranche (sec) :	600
Nom fichier	20200120p6844egr1b_1_1.dat	20200120p6844egr1b_1_2.dat	20200120p6844egr1b_1_3.dat	20200120p6844egr1b_1_4.dat	20200120p6844egr1b_1_5.dat	20200120p6844egr1b_1_6.dat	20200120p6844egr1b_1_7.dat	20200120p6844egr1b_1_8.dat	20200120p6844egr1b_2_1.dat	20200120p6844egr1b_2_2.dat	20200120p6844egr1b_2_3.dat	20200120p6844egr1b_2_4.dat	20200120p6844egr1b_2_5.dat	20200120p6844egr1b_2_6.dat	20200120p6844egr1b_2_7.dat	20200120p6844egr1b_2_8.dat	20200120p6844egr1b_3_1.dat	20200120p6844egr1b_3_2.dat
Date exp	21/01/2020	21/01/2020	21/01/2020	21/01/2020	21/01/2020	21/01/2020	21/01/2020	21/01/2020	21/01/2020	21/01/2020	21/01/2020	21/01/2020	21/01/2020	21/01/2020	21/01/2020	21/01/2020	21/01/2020	21/01/2020
Heure exp	1899-12-31 19:00:51	1899-12-31 19:00:51	1899-12-31 19:00:57	1899-12-31 19:01:16	1899-12-31 19:01:18	1899-12-31 19:01:38	1899-12-31 19:01:39	1899-12-31 19:01:45	1899-12-31 19:02:09	1899-12-31 19:02:10	1899-12-31 19:02:19	1899-12-31 19:02:44	1899-12-31 19:02:46	1899-12-31 19:02:55	1899-12-31 19:03:11	1899-12-31 19:03:18	1899-12-31 19:03:29	1899-12-31 19:03:30
Animal	286	287	292	283	293	282	284	285	267	268	270	263	269	272	264	266	258	271
Gène	ko-s	ko-s	ko-s	wt-s	wt-s	ko-aav	ko-aav	ko-aav	ko-s	ko-s	ko-s	wt-s	wt-s	wt-s	ko-aav	ko-aav	ko-aav	ko-aav
Total	6017	7550	4762	7151	7496	7167	11688	6271	12126	10409	6015	7856	4012	7847	7072	7370	3390	7539
1<->6	954	1116	830	810	906	1216	1256	1475	1011	1176	946	980	1006	1257	1383	1163	765	1314
7<->12	374	434	294	359	630	437	373	510	715	287	743	152	135	437	643	350	302	357
13<->18	212	222	174	160	198	241	300	376	343	157	501	92	48	224	496	161	123	208
19<->24	123	197	282	67	249	216	641	168	363	183	208	277	4	199	389	155	106	102
25<->30	132	182	92	6	297	163	467	108	179	335	107	66	26	154	190	212	77	90
31<->36	64	187	71	90	92	187	34	34	263	119	132	4	22	57	125	168	99	64
37<->42	42	35	65	9	102	79	77	180	158	256	64	43	18	77	219	171	41	63
43<->48	30	126	120	21	121	216	39	54	162	77	28	13	45	149	110	124	33	61
49<->54	649	550	534	886	379	761	948	330	1128	754	405	861	749	913	340	442	575	642
55<->60	336	171	248	496	309	215	486	69	923	658	435	719	621	160	208	447	264	355
61<->66	146	319	247	448	318	466	24	408	596	274	322	321	214	284	171	242	55	138
67<->72	121	189	93	274	341	226	896	339	225	477	412	719	142	640	243	151	79	194
73<->78	270	223	96	190	70	66	931	261	271	553	185	467	66	431	82	130	40	399
79<->84	170	162	378	510	431	130	425	136	606	151	79	329	157	56	493	307	77	320
85<->90	270	289	163	629	220	459	294	109	790	113	45	334	81	219	201	471	140	243
91<->96	243	214	74	82	132	187	359	78	420	729	283	142	50	172	78	96	31	39
97<->102	102	134	157	93	198	150	380	79	114	164	74	148	10	46	57	99	1	262
103<->108	76	47	15	188	88	104	87	38	211	133	33	53	2	99	69	49	11	140
109<->114	202	280	21	216	57	29	525	103	257	219	68	434	41	186	89	232	17	76
115<->120	156	249	117	176	411	139	175	123	601	525	139	300	227	300	136	195	53	507
121<->126	265	213	70	222	386	206	403	415	605	547	165	318	138	293	118	235	45	295
127<->132	150	387	70	106	124	149	193	130	346	296	82	157	43	74	49	83	9	239
133<->138	94	243	66	14	150	39	320	49	242	229	50	8	32	316	94	241	74	34
139<->144	129	226	119	147	29	133	111	148	61	426	57	92	37	101	122	161	117	227
145<->150	137	59	37	76	412	53	155	69	388	233	59	37	0	74	115	184	70	60
151<->156	100	261	122	143	80	170	66	39	178	139	48	53	16	188	245	93	28	134
157<->162	127	93	47	48	20	85	66	134	199	273	1	283	10	33	77	168	6	215
163<->168	79	39	38	94	168	131	12	108	221	170	42	23	10	127	88	203	16	263
169<->174	124	191	37	51	161	116	981	88	165	67	34	68	24	76	180	206	69	134
175<->180	34	205	7	105	266	274	151	41	34	341	143	131	30	239	122	116	21	70
181<->186	48	223	50	286	34	45	242	46	293	113	25	87	7	88	14	236	12	170
187<->192	58	84	28	149	117	79	271	26	58	235	100	145	1	178	126	79	34	124
Nom var sortie :	Licks à gauche
Durée tranche (sec) :	600
Nom fichier	20200120p6844egr1b_1_1.dat	20200120p6844egr1b_1_2.dat	20200120p6844egr1b_1_3.dat	20200120p6844egr1b_1_4.dat	20200120p6844egr1b_1_5.dat	20200120p6844egr1b_1_6.dat	20200120p6844egr1b_1_7.dat	20200120p6844egr1b_1_8.dat	20200120p6844egr1b_2_1.dat	20200120p6844egr1b_2_2.dat	20200120p6844egr1b_2_3.dat	20200120p6844egr1b_2_4.dat	20200120p6844egr1b_2_5.dat	20200120p6844egr1b_2_6.dat	20200120p6844egr1b_2_7.dat	20200120p6844egr1b_2_8.dat	20200120p6844egr1b_3_1.dat	20200120p6844egr1b_3_2.dat
Date exp	21/01/2020	21/01/2020	21/01/2020	21/01/2020	21/01/2020	21/01/2020	21/01/2020	21/01/2020	21/01/2020	21/01/2020	21/01/2020	21/01/2020	21/01/2020	21/01/2020	21/01/2020	21/01/2020	21/01/2020	21/01/2020
Heure exp	1899-12-31 19:00:51	1899-12-31 19:00:51	1899-12-31 19:00:57	1899-12-31 19:01:16	1899-12-31 19:01:18	1899-12-31 19:01:38	1899-12-31 19:01:39	1899-12-31 19:01:45	1899-12-31 19:02:09	1899-12-31 19:02:10	1899-12-31 19:02:19	1899-12-31 19:02:44	1899-12-31 19:02:46	1899-12-31 19:02:55	1899-12-31 19:03:11	1899-12-31 19:03:18	1899-12-31 19:03:29	1899-12-31 19:03:30
Animal	286	287	292	283	293	282	284	285	267	268	270	263	269	272	264	266	258	271
Gène	ko-s	ko-s	ko-s	wt-s	wt-s	ko-aav	ko-aav	ko-aav	ko-s	ko-s	ko-s	wt-s	wt-s	wt-s	ko-aav	ko-aav	ko-aav	ko-aav
Total	0	0	0	0	0	0	0	0	0	0	0	0	0	0	0	0	1	0
1<->6	0	0	0	0	0	0	0	0	0	0	0	0	0	0	0	0	0	0
7<->12	0	0	0	0	0	0	0	0	0	0	0	0	0	0	0	0	0	0
13<->18	0	0	0	0	0	0	0	0	0	0	0	0	0	0	0	0	0	0
19<->24	0	0	0	0	0	0	0	0	0	0	0	0	0	0	0	0	0	0
25<->30	0	0	0	0	0	0	0	0	0	0	0	0	0	0	0	0	0	0
31<->36	0	0	0	0	0	0	0	0	0	0	0	0	0	0	0	0	0	0
37<->42	0	0	0	0	0	0	0	0	0	0	0	0	0	0	0	0	0	0
43<->48	0	0	0	0	0	0	0	0	0	0	0	0	0	0	0	0	0	0
49<->54	0	0	0	0	0	0	0	0	0	0	0	0	0	0	0	0	0	0
55<->60	0	0	0	0	0	0	0	0	0	0	0	0	0	0	0	0	0	0
61<->66	0	0	0	0	0	0	0	0	0	0	0	0	0	0	0	0	0	0
67<->72	0	0	0	0	0	0	0	0	0	0	0	0	0	0	0	0	0	0
73<->78	0	0	0	0	0	0	0	0	0	0	0	0	0	0	0	0	0	0
79<->84	0	0	0	0	0	0	0	0	0	0	0	0	0	0	0	0	0	0
85<->90	0	0	0	0	0	0	0	0	0	0	0	0	0	0	0	0	0	0
91<->96	0	0	0	0	0	0	0	0	0	0	0	0	0	0	0	0	0	0
97<->102	0	0	0	0	0	0	0	0	0	0	0	0	0	0	0	0	0	0
103<->108	0	0	0	0	0	0	0	0	0	0	0	0	0	0	0	0	0	0
109<->114	0	0	0	0	0	0	0	0	0	0	0	0	0	0	0	0	0	0
115<->120	0	0	0	0	0	0	0	0	0	0	0	0	0	0	0	0	0	0
121<->126	0	0	0	0	0	0	0	0	0	0	0	0	0	0	0	0	0	0
127<->132	0	0	0	0	0	0	0	0	0	0	0	0	0	0	0	0	0	0
133<->138	0	0	0	0	0	0	0	0	0	0	0	0	0	0	0	0	1	0
139<->144	0	0	0	0	0	0	0	0	0	0	0	0	0	0	0	0	0	0
145<->150	0	0	0	0	0	0	0	0	0	0	0	0	0	0	0	0	0	0
151<->156	0	0	0	0	0	0	0	0	0	0	0	0	0	0	0	0	0	0
157<->162	0	0	0	0	0	0	0	0	0	0	0	0	0	0	0	0	0	0
163<->168	0	0	0	0	0	0	0	0	0	0	0	0	0	0	0	0	0	0
169<->174	0	0	0	0	0	0	0	0	0	0	0	0	0	0	0	0	0	0
175<->180	0	0	0	0	0	0	0	0	0	0	0	0	0	0	0	0	0	0
181<->186	0	0	0	0	0	0	0	0	0	0	0	0	0	0	0	0	0	0
187<->192	0	0	0	0	0	0	0	0	0	0	0	0	0	0	0	0	0	0
Nom var sortie :	Licks à droite
Durée tranche (sec) :	600
Nom fichier	20200120p6844egr1b_1_1.dat	20200120p6844egr1b_1_2.dat	20200120p6844egr1b_1_3.dat	20200120p6844egr1b_1_4.dat	20200120p6844egr1b_1_5.dat	20200120p6844egr1b_1_6.dat	20200120p6844egr1b_1_7.dat	20200120p6844egr1b_1_8.dat	20200120p6844egr1b_2_1.dat	20200120p6844egr1b_2_2.dat	20200120p6844egr1b_2_3.dat	20200120p6844egr1b_2_4.dat	20200120p6844egr1b_2_5.dat	20200120p6844egr1b_2_6.dat	20200120p6844egr1b_2_7.dat	20200120p6844egr1b_2_8.dat	20200120p6844egr1b_3_1.dat	20200120p6844egr1b_3_2.dat
Date exp	21/01/2020	21/01/2020	21/01/2020	21/01/2020	21/01/2020	21/01/2020	21/01/2020	21/01/2020	21/01/2020	21/01/2020	21/01/2020	21/01/2020	21/01/2020	21/01/2020	21/01/2020	21/01/2020	21/01/2020	21/01/2020
Heure exp	1899-12-31 19:00:51	1899-12-31 19:00:51	1899-12-31 19:00:57	1899-12-31 19:01:16	1899-12-31 19:01:18	1899-12-31 19:01:38	1899-12-31 19:01:39	1899-12-31 19:01:45	1899-12-31 19:02:09	1899-12-31 19:02:10	1899-12-31 19:02:19	1899-12-31 19:02:44	1899-12-31 19:02:46	1899-12-31 19:02:55	1899-12-31 19:03:11	1899-12-31 19:03:18	1899-12-31 19:03:29	1899-12-31 19:03:30
Animal	286	287	292	283	293	282	284	285	267	268	270	263	269	272	264	266	258	271
Gène	ko-s	ko-s	ko-s	wt-s	wt-s	ko-aav	ko-aav	ko-aav	ko-s	ko-s	ko-s	wt-s	wt-s	wt-s	ko-aav	ko-aav	ko-aav	ko-aav
Total	11632	11804	4051	17249	88186	8894	841	1618	999	296	63881	5122	10941	11536	7827	11557	4696	816
1<->6	160	843	23	2840	569	32	95	2	22	0	12817	119	1605	3092	88	17	122	38
7<->12	55	860	134	3014	23470	50	6	14	93	0	23040	241	3578	1679	116	7	24	0
13<->18	154	881	53	2155	23040	749	5	307	157	0	19211	0	32	23	79	33	4	0
19<->24	246	245	188	152	35978	227	220	344	458	0	286	81	0	117	389	1	292	0
25<->30	622	234	61	0	1674	305	260	265	186	0	108	155	30	119	291	322	266	0
31<->36	258	180	250	50	0	185	8	198	83	0	158	172	33	114	51	288	323	0
37<->42	434	205	0	0	4	143	6	18	0	0	47	0	312	386	19	499	310	0
43<->48	112	410	258	2	0	358	0	0	0	0	339	41	157	189	340	78	124	0
49<->54	865	455	213	823	271	343	37	0	0	0	291	125	94	242	468	403	25	0
55<->60	512	779	106	488	305	442	5	17	0	0	459	707	422	364	287	809	175	0
61<->66	484	676	258	705	204	916	1	0	0	0	685	340	438	508	499	621	557	0
67<->72	386	492	270	608	295	393	39	0	0	0	608	320	429	788	607	264	265	0
73<->78	1100	282	287	580	122	3	39	0	0	0	452	547	381	552	50	564	477	421
79<->84	658	522	802	769	737	0	29	21	0	0	310	315	454	315	1050	734	183	357
85<->90	1020	672	324	1145	140	1511	2	28	0	0	52	488	527	215	91	559	472	0
91<->96	531	473	0	238	0	514	5	6	0	0	436	162	317	327	174	204	172	0
97<->102	234	212	221	188	8	207	26	4	0	0	450	49	136	163	0	183	88	0
103<->108	113	2	0	322	1	38	0	0	0	0	360	0	236	149	572	224	100	0
109<->114	491	229	0	589	0	122	6	0	0	0	192	546	116	363	164	663	115	0
115<->120	567	604	1	682	303	392	0	0	0	97	897	470	234	556	556	1003	46	0
121<->126	186	284	0	127	287	602	3	0	0	17	426	199	419	2	124	464	33	0
127<->132	319	225	69	437	0	342	0	0	0	0	258	3	158	0	68	435	0	0
133<->138	134	370	150	0	161	0	5	0	0	0	134	0	347	0	56	392	13	0
139<->144	389	252	109	104	0	291	0	1	0	0	330	11	121	0	396	59	148	0
145<->150	498	124	0	245	184	119	0	175	0	182	425	0	0	0	282	429	0	0
151<->156	140	55	273	186	2	115	7	163	0	0	296	0	74	103	330	639	0	0
157<->162	239	96	1	106	0	81	0	55	0	0	89	10	79	212	290	194	0	0
163<->168	184	294	0	107	2	2	0	0	0	0	256	0	134	209	172	192	0	0
169<->174	235	399	0	195	21	48	8	0	0	0	305	4	13	127	34	468	55	0
175<->180	0	5	0	97	408	344	0	0	0	0	30	0	48	345	23	271	79	0
181<->186	191	171	0	288	0	19	8	0	0	0	41	10	17	155	0	229	47	0
187<->192	115	273	0	7	0	1	21	0	0	0	93	7	0	122	161	309	181	0
Nom var sortie :	Somme des licks
Durée tranche (sec) :	600
Nom fichier	20200120p6844egr1b_1_1.dat	20200120p6844egr1b_1_2.dat	20200120p6844egr1b_1_3.dat	20200120p6844egr1b_1_4.dat	20200120p6844egr1b_1_5.dat	20200120p6844egr1b_1_6.dat	20200120p6844egr1b_1_7.dat	20200120p6844egr1b_1_8.dat	20200120p6844egr1b_2_1.dat	20200120p6844egr1b_2_2.dat	20200120p6844egr1b_2_3.dat	20200120p6844egr1b_2_4.dat	20200120p6844egr1b_2_5.dat	20200120p6844egr1b_2_6.dat	20200120p6844egr1b_2_7.dat	20200120p6844egr1b_2_8.dat	20200120p6844egr1b_3_1.dat	20200120p6844egr1b_3_2.dat
Date exp	21/01/2020	21/01/2020	21/01/2020	21/01/2020	21/01/2020	21/01/2020	21/01/2020	21/01/2020	21/01/2020	21/01/2020	21/01/2020	21/01/2020	21/01/2020	21/01/2020	21/01/2020	21/01/2020	21/01/2020	21/01/2020
Heure exp	1899-12-31 19:00:51	1899-12-31 19:00:51	1899-12-31 19:00:57	1899-12-31 19:01:16	1899-12-31 19:01:18	1899-12-31 19:01:38	1899-12-31 19:01:39	1899-12-31 19:01:45	1899-12-31 19:02:09	1899-12-31 19:02:10	1899-12-31 19:02:19	1899-12-31 19:02:44	1899-12-31 19:02:46	1899-12-31 19:02:55	1899-12-31 19:03:11	1899-12-31 19:03:18	1899-12-31 19:03:29	1899-12-31 19:03:30
Animal	286	287	292	283	293	282	284	285	267	268	270	263	269	272	264	266	258	271
Gène	ko-s	ko-s	ko-s	wt-s	wt-s	ko-aav	ko-aav	ko-aav	ko-s	ko-s	ko-s	wt-s	wt-s	wt-s	ko-aav	ko-aav	ko-aav	ko-aav
Total	11632	11804	4051	17249	88186	8894	841	1618	999	296	63881	5122	10941	11536	7827	11557	4697	816
1<->6	160	843	23	2840	569	32	95	2	22	0	12817	119	1605	3092	88	17	122	38
7<->12	55	860	134	3014	23470	50	6	14	93	0	23040	241	3578	1679	116	7	24	0
13<->18	154	881	53	2155	23040	749	5	307	157	0	19211	0	32	23	79	33	4	0
19<->24	246	245	188	152	35978	227	220	344	458	0	286	81	0	117	389	1	292	0
25<->30	622	234	61	0	1674	305	260	265	186	0	108	155	30	119	291	322	266	0
31<->36	258	180	250	50	0	185	8	198	83	0	158	172	33	114	51	288	323	0
37<->42	434	205	0	0	4	143	6	18	0	0	47	0	312	386	19	499	310	0
43<->48	112	410	258	2	0	358	0	0	0	0	339	41	157	189	340	78	124	0
49<->54	865	455	213	823	271	343	37	0	0	0	291	125	94	242	468	403	25	0
55<->60	512	779	106	488	305	442	5	17	0	0	459	707	422	364	287	809	175	0
61<->66	484	676	258	705	204	916	1	0	0	0	685	340	438	508	499	621	557	0
67<->72	386	492	270	608	295	393	39	0	0	0	608	320	429	788	607	264	265	0
73<->78	1100	282	287	580	122	3	39	0	0	0	452	547	381	552	50	564	477	421
79<->84	658	522	802	769	737	0	29	21	0	0	310	315	454	315	1050	734	183	357
85<->90	1020	672	324	1145	140	1511	2	28	0	0	52	488	527	215	91	559	472	0
91<->96	531	473	0	238	0	514	5	6	0	0	436	162	317	327	174	204	172	0
97<->102	234	212	221	188	8	207	26	4	0	0	450	49	136	163	0	183	88	0
103<->108	113	2	0	322	1	38	0	0	0	0	360	0	236	149	572	224	100	0
109<->114	491	229	0	589	0	122	6	0	0	0	192	546	116	363	164	663	115	0
115<->120	567	604	1	682	303	392	0	0	0	97	897	470	234	556	556	1003	46	0
121<->126	186	284	0	127	287	602	3	0	0	17	426	199	419	2	124	464	33	0
127<->132	319	225	69	437	0	342	0	0	0	0	258	3	158	0	68	435	0	0
133<->138	134	370	150	0	161	0	5	0	0	0	134	0	347	0	56	392	14	0
139<->144	389	252	109	104	0	291	0	1	0	0	330	11	121	0	396	59	148	0
145<->150	498	124	0	245	184	119	0	175	0	182	425	0	0	0	282	429	0	0
151<->156	140	55	273	186	2	115	7	163	0	0	296	0	74	103	330	639	0	0
157<->162	239	96	1	106	0	81	0	55	0	0	89	10	79	212	290	194	0	0
163<->168	184	294	0	107	2	2	0	0	0	0	256	0	134	209	172	192	0	0
169<->174	235	399	0	195	21	48	8	0	0	0	305	4	13	127	34	468	55	0
175<->180	0	5	0	97	408	344	0	0	0	0	30	0	48	345	23	271	79	0
181<->186	191	171	0	288	0	19	8	0	0	0	41	10	17	155	0	229	47	0
187<->192	115	273	0	7	0	1	21	0	0	0	93	7	0	122	161	309	181	0
Nom var sortie :	Pellets distribuées
Durée tranche (sec) :	600
Nom fichier	20200120p6844egr1b_1_1.dat	20200120p6844egr1b_1_2.dat	20200120p6844egr1b_1_3.dat	20200120p6844egr1b_1_4.dat	20200120p6844egr1b_1_5.dat	20200120p6844egr1b_1_6.dat	20200120p6844egr1b_1_7.dat	20200120p6844egr1b_1_8.dat	20200120p6844egr1b_2_1.dat	20200120p6844egr1b_2_2.dat	20200120p6844egr1b_2_3.dat	20200120p6844egr1b_2_4.dat	20200120p6844egr1b_2_5.dat	20200120p6844egr1b_2_6.dat	20200120p6844egr1b_2_7.dat	20200120p6844egr1b_2_8.dat	20200120p6844egr1b_3_1.dat	20200120p6844egr1b_3_2.dat
Date exp	21/01/2020	21/01/2020	21/01/2020	21/01/2020	21/01/2020	21/01/2020	21/01/2020	21/01/2020	21/01/2020	21/01/2020	21/01/2020	21/01/2020	21/01/2020	21/01/2020	21/01/2020	21/01/2020	21/01/2020	21/01/2020
Heure exp	1899-12-31 19:00:51	1899-12-31 19:00:51	1899-12-31 19:00:57	1899-12-31 19:01:16	1899-12-31 19:01:18	1899-12-31 19:01:38	1899-12-31 19:01:39	1899-12-31 19:01:45	1899-12-31 19:02:09	1899-12-31 19:02:10	1899-12-31 19:02:19	1899-12-31 19:02:44	1899-12-31 19:02:46	1899-12-31 19:02:55	1899-12-31 19:03:11	1899-12-31 19:03:18	1899-12-31 19:03:29	1899-12-31 19:03:30
Animal	286	287	292	283	293	282	284	285	267	268	270	263	269	272	264	266	258	271
Gène	ko-s	ko-s	ko-s	wt-s	wt-s	ko-aav	ko-aav	ko-aav	ko-s	ko-s	ko-s	wt-s	wt-s	wt-s	ko-aav	ko-aav	ko-aav	ko-aav
Total	517	937	581	299	218	341	44	447	688	347	827	299	319	360	412	1234	2107	337
1<->6	27	22	35	5	2	9	2	6	12	10	7	15	8	4	16	34	5	13
7<->12	20	34	18	8	3	15	0	27	31	14	47	7	7	10	11	57	11	24
13<->18	16	36	16	7	2	11	1	13	7	7	50	14	7	8	19	3	10	14
19<->24	10	34	30	3	5	13	15	13	19	13	25	17	2	9	14	53	11	5
25<->30	7	17	12	0	11	8	24	12	19	13	21	11	3	8	5	11	12	6
31<->36	18	26	24	10	0	11	0	9	13	12	20	15	14	8	11	29	13	9
37<->42	6	0	0	1	5	5	0	10	21	8	21	7	5	9	23	37	8	11
43<->48	9	23	33	3	0	13	0	0	14	17	15	7	3	5	1	22	9	11
49<->54	22	48	13	29	18	24	0	26	16	12	35	11	18	14	18	47	0	13
55<->60	23	48	29	19	12	9	0	14	34	24	51	25	20	18	26	87	0	9
61<->66	20	58	32	16	21	34	0	37	36	10	61	12	19	16	17	49	0	18
67<->72	14	47	13	25	10	7	0	20	30	33	47	25	17	20	21	46	0	12
73<->78	58	41	26	12	0	0	0	18	31	17	39	19	22	24	13	45	0	25
79<->84	17	40	44	20	43	0	0	7	47	4	29	17	23	9	27	74	0	19
85<->90	43	66	15	29	0	45	0	16	55	8	28	21	16	14	14	62	0	11
91<->96	15	16	0	3	5	12	0	13	23	14	27	11	18	17	0	8	0	0
97<->102	8	34	15	0	0	3	0	14	24	5	24	0	11	5	0	11	0	16
103<->108	9	0	9	16	3	5	0	5	16	4	28	0	4	10	32	59	13	0
109<->114	21	40	13	13	0	3	0	12	16	5	14	29	7	12	7	38	290	0
115<->120	24	54	39	19	19	22	0	21	62	17	41	14	17	28	24	82	335	19
121<->126	4	4	4	7	11	9	0	6	20	17	10	1	3	0	6	43	344	6
127<->132	15	21	21	8	6	11	2	12	11	6	9	0	16	1	0	26	344	17
133<->138	3	19	18	1	11	2	0	12	30	14	17	0	4	31	22	20	316	0
139<->144	13	28	16	7	0	17	0	12	0	14	40	0	7	0	11	1	6	12
145<->150	18	26	0	5	6	0	0	9	5	6	13	0	0	7	16	59	5	7
151<->156	11	17	18	6	0	14	0	17	18	16	23	0	8	9	17	53	88	7
157<->162	12	21	11	0	0	0	0	8	18	4	0	0	13	13	14	10	42	4
163<->168	12	22	14	9	0	0	0	17	2	9	17	0	3	9	0	32	47	17
169<->174	9	20	30	4	23	1	0	19	2	7	18	6	6	7	0	34	69	4
175<->180	6	0	8	5	0	19	0	13	1	6	14	0	4	14	0	25	41	4
181<->186	15	32	25	9	0	0	0	9	41	0	17	7	1	13	0	48	28	17
187<->192	12	43	0	0	2	19	0	20	14	1	19	8	13	8	27	29	60	7

## Sheet: activities & food-water distrib
					Circadian activity and food/water intake
Study : Getex-IP6844e
BACK ACTIVITY
Animal	Group	Nb/cage	Tot Hab	Tot Night	Tot Light	Tot 32H	12H	13H	14H	15H	16H	17H	18H	19H	20H	21H	22H	23H	24H	1H	2H	3H	4H	5H	6H	7H	8H	9H	10H	11H	12H	13H	14H	15H	16H	17H	18H	19H
202	WT-S	3	162	609	97	870	97	19	17	15	8	0	6	2	110	98	86	24	45	102	42	29	4	6	25	38	42	10	2	0	5	6	5	0	4	5	12	6
205		3	471	1703	201	2378	297	85	38	20	20	8	3	3	153	172	310	332	283	246	48	10	14	4	42	89	28	10	34	5	25	2	5	12	33	11	2	34
206		3	453	770	206	1439	212	66	95	34	9	24	13	10	247	96	79	23	7	81	93	16	9	31	16	72	71	49	0	11	5	0	25	0	22	17	4	2
216		3	564	504	239	1316	346	104	72	22	7	9	4	9	107	106	43	30	86	7	13	30	58	5	0	19	79	20	2	0	34	29	13	22	12	0	0	28
219		3	1495	2521	1225	5383	463	340	122	165	33	317	55	142	299	322	146	98	453	145	152	208	149	44	314	191	91	162	60	115	94	129	115	94	74	102	41	148
221		3	900	870	234	2012	332	201	147	113	19	44	44	8	184	120	66	18	95	22	136	118	1	28	34	48	89	15	30	8	10	2	34	3	2	21	9	11
263		3	217	562	122	901	161	9	7	16	15	0	9	0	155	104	32	114	28	26	25	10	6	0	33	29	32	18	0	8	0	5	32	4	2	5	11	5
269		3	613	843	159	1628	558	37	4	0	7	4	3	13	240	234	78	61	23	56	31	19	1	0	10	90	60	16	17	15	0	7	5	4	17	16	2	0
272		3	385	679	173	1261	215	75	39	18	18	3	17	24	172	13	43	155	97	5	32	45	3	2	29	83	61	9	29	4	5	15	2	12	10	17	3	6
283		2	264	673	191	1129	175	42	18	10	0	19	0	1	111	68	80	53	26	82	125	13	1	20	57	37	27	14	0	12	20	39	0	18	11	23	11	16
293		2	704	546	238	1488	491	122	27	22	18	17	7	0	88	54	41	89	1	151	32	7	3	12	0	68	62	11	25	0	69	1	0	29	4	25	0	12
207	Fmr1-S	3	572	611	259	1446	273	85	27	29	0	122	36	4	113	108	54	25	16	72	36	120	4	1	12	50	43	4	56	23	18	0	42	11	0	11	0	51
208		3	775	2260	718	3761	381	252	60	23	25	14	20	8	393	527	268	57	110	329	132	41	68	93	111	131	471	72	13	25	1	19	0	15	26	0	20	56
213		3	359	432	144	963	200	64	22	15	11	6	41	28	101	53	55	33	52	28	15	28	4	6	29	28	34	18	24	17	8	1	3	6	0	27	6	0
220		3	213	216	67	506	92	15	23	34	27	18	4	10	100	8	33	4	32	2	4	9	3	1	11	9	15	0	15	0	4	11	2	5	6	0	1	8
222		3	487	788	258	1607	266	95	51	31	29	11	4	74	247	49	71	81	10	63	127	74	0	13	14	39	90	13	0	1	3	32	3	0	91	10	0	15
224		3	727	677	219	1634	392	111	99	53	36	27	9	11	203	48	40	107	72	7	39	33	16	12	13	87	24	11	4	18	28	9	68	0	10	38	0	9
267		3	611	1623	184	2454	396	111	28	21	10	25	20	36	434	451	219	39	27	160	99	35	2	12	43	102	73	26	8	0	30	7	2	7	4	0	25	2
268		3	643	735	158	1539	437	51	30	37	29	12	47	3	189	160	36	84	59	4	1	98	15	10	0	79	47	26	16	20	5	2	11	1	4	20	1	5
270		3	1040	1057	421	2524	452	319	123	53	40	36	17	6	144	148	123	176	88	45	17	152	39	14	41	70	80	40	34	32	26	27	0	24	20	81	12	45
286		3	657	358	199	1219	466	108	37	10	17	11	8	5	164	41	20	9	27	11	27	23	0	1	27	8	45	26	12	18	21	3	14	15	24	7	4	10
287		3	732	279	130	1154	361	288	37	8	21	14	3	13	104	13	19	4	30	2	17	4	0	0	81	5	9	39	8	6	0	15	13	0	2	14	24	0
292		3	1386	1521	435	3450	575	255	145	210	80	59	62	108	344	190	201	81	82	256	106	74	100	7	8	72	38	44	50	84	35	70	37	16	13	5	21	22
201	Fmr1-AAV	3	1695	1873	255	3904	473	360	263	184	207	130	78	81	387	286	167	218	201	254	125	54	18	2	38	123	111	50	2	15	13	7	17	2	0	25	0	13
203		3	478	371	204	1053	306	59	57	9	32	0	15	0	71	48	3	85	53	8	10	3	0	4	13	73	94	12	0	9	10	0	46	0	5	0	26	2
204		3	2228	1201	444	3970	776	394	321	255	196	154	132	97	254	320	176	51	64	70	29	0	14	110	20	93	144	56	0	70	27	7	25	48	11	0	12	44
215		2	744	724	323	1791	456	147	65	32	14	15	15	0	148	47	55	36	9	65	16	105	14	11	177	41	138	19	8	25	15	62	6	0	0	49	0	1
217		2	874	1343	262	2479	512	169	101	33	24	26	9	0	382	35	85	206	231	88	0	109	25	39	27	116	49	14	16	34	14	14	11	14	0	34	21	41
258		4	876	692	295	1879	513	175	55	41	29	45	18	16	292	121	24	53	23	49	69	17	0	6	9	29	24	5	49	73	37	13	3	9	47	12	5	18
264		4	675	262	106	1044	489	73	38	37	9	5	24	1	44	15	9	49	2	97	19	2	0	5	12	8	15	2	0	10	13	10	8	0	11	9	0	28
266		4	834	289	84	1225	681	61	23	36	16	3	14	18	43	60	22	8	11	59	16	2	0	9	28	31	21	1	18	7	12	2	0	8	11	4	0	0
271		4	640	537	283	1460	477	85	36	17	4	12	9	0	126	58	8	14	96	58	19	0	26	2	38	92	67	31	0	43	17	15	30	46	24	2	4	4
282		3	698	455	135	1340	461	91	41	45	39	15	6	52	162	19	74	31	5	19	89	20	18	2	0	16	23	17	9	20	0	9	0	9	9	27	0	12
284		3	1498	2379	1396	5281	599	255	220	289	110	19	6	8	240	211	6	308	416	197	160	244	178	87	238	94	256	137	113	65	88	20	55	12	334	70	137	109
285		3	898	308	138	1344	694	104	51	9	11	0	29	0	70	0	65	47	62	11	13	13	11	0	14	2	72	15	2	11	12	0	1	16	9	0	0	0
Mean	WT-S		566.182	934.545	280.455	1800.45	304.273	100	53.2727	39.5455	14	40.4545	14.6364	19.2727	169.636	126.091	91.2727	90.6364	104	83.9091	66.2727	45.9091	22.6364	13.8182	50.9091	69.4545	58.3636	30.3636	18.0909	16.1818	24.2727	21.3636	21.4545	18	17.3636	22	8.63636	24.3636
sem			113.883	187.369	95.478	382.84	45.0945	28.9956	14.7267	15.4392	2.7136	27.9315	5.44605	12.4616	20.4398	26.3054	23.8667	27.5127	42.2348	22.3511	15.2053	18.7822	13.5776	4.47786	26.8272	14.2875	7.05855	13.5869	5.89214	10.0017	9.27959	11.4123	10.0971	8.11844	6.3436	8.35573	3.5169	12.7695
Mean	Fmr1-S		683.5	879.75	266	1854.75	357.583	146.167	56.8333	43.6667	27.0833	29.5833	22.5833	25.5	211.333	149.667	94.9167	58.3333	50.4167	81.5833	51.6667	57.5833	20.9167	14.1667	32.5	56.6667	80.75	26.5833	20	20.3333	14.9167	16.3333	16.25	8.33333	16.6667	17.75	9.5	18.5833
sem			87.8415	180.844	51.8645	286.992	37.7767	29.6872	12.1729	15.6966	5.82635	9.39492	5.63062	9.51753	34.2182	49.0072	25.0655	14.6594	9.20018	31.5824	14.2814	13.3924	9.30173	7.32455	9.53502	11.6452	36.2011	5.7859	5.1537	6.54047	3.68753	5.70929	6.21597	2.27081	7.25126	6.65392	2.9606	5.90385
Mean	Fmr1-AAV		1011.5	869.5	327.083	2230.83	536.417	164.417	105.917	82.25	57.5833	35.3333	29.5833	22.75	184.917	101.667	57.8333	92.1667	97.75	81.25	47.0833	47.4167	25.3333	23.0833	51.1667	59.8333	84.5	29.9167	18.0833	31.8333	21.5	13.25	16.8333	13.6667	38.4167	19.3333	17.0833	22.6667
sem			150.027	198.947	101.669	403.473	37.2588	33.1565	29.4187	28.888	20.9991	14.9049	10.8805	9.96519	35.939	31.6961	17.3925	27.8864	36.19	21.3514	14.9871	21.1869	14.1541	10.6909	21.6633	12.5256	20.3446	10.9651	9.52625	7.22981	6.58913	4.77545	5.35531	4.77102	27.1334	6.49631	11.2037	9.03473
LOCOMOTOR ACTIVITY				(activité va et vient)
Animal	Group	Nb/cage	Tot Hab	Tot Night	Tot Light	Tot 32H	12H	13H	14H	15H	16H	17H	18H	19H	20H	21H	22H	23H	24H	1H	2H	3H	4H	5H	6H	7H	8H	9H	10H	11H	12H	13H	14H	15H	16H	17H	18H	19H
202	WT-S	3	148	498	98	746	84	20	18	12	6	0	8	2	72	90	70	25	43	70	31	35	4	8	20	30	38	14	4	0	4	10	4	0	4	4	8	8
205		3	190	782	80	1056	92	44	22	10	12	8	2	4	75	94	105	147	151	112	34	6	12	6	14	26	12	8	12	4	8	2	2	8	10	2	2	10
206		3	305	383	94	786	136	57	53	31	12	8	8	4	101	57	39	14	5	43	48	8	6	12	10	40	34	16	0	10	4	0	10	0	8	8	2	2
216		3	178	144	62	386	96	40	20	12	4	4	2	2	32	30	14	10	22	2	4	10	12	2	0	6	14	8	2	0	10	8	4	6	4	0	0	6
219		3	227	271	68	575	109	58	26	8	4	14	8	9	53	32	14	14	82	11	17	22	4	4	9	9	10	10	6	5	3	12	1	3	2	8	4	4
221		3	346	290	88	730	118	100	54	34	12	14	14	6	70	48	18	6	24	8	36	32	2	12	14	20	26	4	10	6	4	2	12	2	2	10	6	4
263		3	120	360	84	564	88	8	4	8	8	0	4	0	80	60	26	72	26	22	14	7	5	0	22	26	26	10	0	6	0	4	22	2	2	4	4	4
269		3	154	337	63	558	124	16	4	0	4	4	2	4	90	96	28	22	8	23	15	8	2	0	8	37	25	6	8	6	0	4	2	2	4	4	2	0
272		3	166	270	109	556	96	30	16	12	4	2	6	11	81	10	24	52	34	2	12	12	2	2	12	27	33	6	16	4	4	8	2	3	5	16	6	6
283		2	164	296	78	540	112	24	16	4	0	8	0	2	80	28	40	18	8	32	46	8	2	12	10	12	12	8	0	4	6	22	0	4	4	6	6	6
293		2	204	204	72	480	122	46	8	12	10	2	4	0	52	23	17	34	2	29	13	4	4	4	0	22	18	6	6	0	14	2	0	10	2	8	0	6
207	Fmr1-S	3	364	418	150	936	157	77	20	18	0	66	26	4	90	68	42	12	10	56	22	82	4	2	6	24	22	2	40	12	14	0	24	8	0	8	0	20
208		3	316	871	285	1478	150	84	32	18	12	6	14	6	171	190	97	24	39	119	60	14	38	22	48	49	193	25	5	6	2	10	0	4	10	0	10	20
213		3	210	350	128	712	94	38	24	12	14	10	18	24	78	46	30	32	44	24	12	24	6	4	30	20	34	14	14	16	12	2	6	8	0	14	8	0
220		3	145	134	62	347	71	12	18	18	14	8	4	6	48	6	24	4	13	3	6	8	4	2	8	8	12	0	8	0	8	10	2	5	7	0	2	8
222		3	188	316	88	622	74	44	28	18	16	6	2	30	110	32	22	40	10	16	35	27	0	6	8	10	34	4	0	2	4	12	2	0	18	6	0	6
224		3	241	304	86	635	98	44	41	20	18	14	6	4	86	32	20	48	34	6	14	14	4	4	6	36	10	6	2	8	12	4	18	0	4	18	0	4
267		3	344	892	212	1462	206	72	16	12	4	18	16	14	242	172	100	28	14	126	74	27	5	8	30	66	68	32	16	0	34	10	4	10	8	0	28	2
268		3	294	442	134	872	160	38	16	32	16	6	26	2	116	76	20	40	34	2	2	62	8	12	0	70	44	14	8	10	2	4	16	2	6	20	2	6
270		3	412	462	183	1061	158	128	64	24	16	14	8	4	78	76	52	74	34	14	8	60	16	10	12	28	32	20	8	14	16	10	0	8	8	32	8	27
286		3	202	216	112	532	123	37	18	4	10	6	4	2	86	30	14	10	18	6	18	16	0	2	10	6	26	16	6	10	12	3	5	10	12	2	2	8
287		3	274	126	60	466	196	36	18	6	7	9	2	6	50	8	10	4	12	2	14	4	0	0	18	4	4	12	4	4	0	8	6	0	2	8	12	0
292		3	239	346	148	741	133	24	18	46	8	8	2	8	98	34	26	8	8	69	33	0	34	3	7	26	16	16	10	16	1	31	6	14	14	1	19	4
201	Fmr1-AAV	3	331	622	103	1060	180	53	38	25	19	8	8	4	98	76	57	73	64	79	70	18	6	4	22	55	41	20	2	6	6	6	8	2	0	10	0	2
203		3	196	180	80	456	126	30	22	4	8	0	6	0	34	20	4	42	24	2	8	4	0	4	6	32	44	6	0	6	2	0	12	0	2	0	6	2
204		3	459	351	116	930	208	116	51	47	9	16	12	4	77	71	51	24	16	36	10	0	4	32	4	26	50	10	0	12	8	4	7	9	4	0	6	6
215		2	174	222	102	498	88	36	21	9	6	8	6	0	48	16	16	10	4	22	8	34	10	4	36	14	48	6	6	10	4	12	4	0	0	10	0	2
217		2	295	540	114	949	167	50	40	14	10	10	4	0	104	18	28	102	84	50	0	34	20	20	14	66	24	6	8	20	6	8	4	10	0	16	4	8
258		4	270	286	110	674	123	55	28	22	12	20	10	8	108	64	16	12	10	16	34	8	0	2	4	12	12	2	12	20	18	8	2	4	14	6	4	8
264		4	242	116	45	405	164	24	18	18	6	2	10	2	18	8	4	18	2	38	12	2	0	4	4	6	5	3	0	4	4	4	4	0	6	4	0	11
266		4	188	134	40	368	132	22	10	10	6	2	6	6	22	34	10	6	6	26	10	2	0	4	6	8	8	2	8	4	6	2	0	4	4	2	0	0
271		4	204	226	90	520	146	24	16	8	2	4	4	0	48	32	6	6	36	26	14	0	16	4	12	26	20	8	0	12	4	8	12	10	8	2	2	4
282		3	282	204	66	564	168	40	18	24	16	10	6	12	74	12	32	10	2	8	40	10	6	2	0	8	10	8	4	6	0	10	0	6	4	12	0	6
284		3	347	672	429	1452	174	36	25	68	36	3	5	4	104	67	5	113	129	50	33	30	42	0	77	22	47	18	44	14	9	12	5	0	175	22	35	48
285		3	234	124	60	418	162	28	21	7	6	0	10	0	18	0	26	22	26	6	6	6	4	0	6	4	36	6	2	6	2	0	2	2	4	0	0	0
Mean	WT-S		200.182	348.636	81.4545	634.273	107	40.2727	21.9091	13	6.90909	5.81818	5.27273	4	71.4545	51.6364	35.9091	37.6364	36.8182	32.1818	24.5455	13.8182	5	5.63636	10.8182	23.1818	22.5455	8.72727	5.81818	4.09091	5.18182	6.72727	5.36364	3.63636	4.27273	6.36364	3.63636	5.09091
sem			20.7456	51.5906	4.51535	55.3702	5.1008	7.7578	5.16712	3.1305	1.24648	1.51248	1.21424	1.05313	5.83464	9.20106	8.47612	12.4435	13.3184	9.9871	4.51737	3.26084	1.12006	1.42237	2.08378	3.28029	2.98896	1.08787	1.60577	0.938612	1.25639	1.91212	2.03726	0.956059	0.787296	1.31614	0.800826	0.825222
Mean	Fmr1-S		269.083	406.417	137.333	822	135	52.8333	26.0833	19	11.25	14.25	10.6667	9.16667	104.417	64.1667	38.0833	27	22.5	36.9167	24.8333	28.1667	9.91667	6.25	15.25	28.9167	41.25	13.4167	10.0833	8.16667	9.75	8.66667	7.41667	5.75	7.41667	9.08333	7.58333	8.75
sem			22.954	71.2826	18.9106	104.542	12.8039	9.21201	4.08704	3.27987	1.60078	4.83692	2.62082	2.59905	15.5687	17.1384	8.79261	6.12743	3.84057	13.1128	6.41829	7.49225	3.74259	1.76723	4.01725	6.49645	14.6686	2.74264	3.02128	1.67799	2.73619	2.32357	2.22404	1.33782	1.59762	2.91667	2.521	2.53199
Mean	Fmr1-AAV		268.5	306.417	112.917	691.167	153.167	42.8333	25.6667	21.3333	11.3333	6.91667	7.25	3.33333	62.75	34.8333	21.25	36.5	33.5833	29.9167	20.4167	12.3333	9	6.66667	15.9167	23.25	28.75	7.91667	7.16667	10	5.75	6.16667	5	3.91667	18.4167	7	4.75	8.08333
sem			23.6715	57.0443	29.7317	96.8345	9.19555	7.4293	3.39191	5.42627	2.62371	1.83178	0.769937	1.1101	10.2803	7.88635	5.237	11.0368	11.4226	6.41785	5.8042	3.82839	3.53768	2.74506	6.25525	5.6904	5.0123	1.65355	3.53732	1.65145	1.33782	1.21751	1.17422	1.14454	14.2804	2.05235	2.83678	3.76277
FRONT ACTIVITY
Animal	Group	Nb/cage	Tot Hab	Tot Night	Tot Light	Tot 32H	12H	13H	14H	15H	16H	17H	18H	19H	20H	21H	22H	23H	24H	1H	2H	3H	4H	5H	6H	7H	8H	9H	10H	11H	12H	13H	14H	15H	16H	17H	18H	19H
202	WT-S	3	299	1041	147	1489	166	40	36	28	11	4	14	2	131	181	134	64	94	153	73	93	6	13	36	63	52	24	6	1	5	12	11	0	6	7	12	11
205		3	1154	3954	1133	6266	363	307	147	65	58	108	106	25	418	371	331	511	611	544	274	94	180	41	181	398	97	38	87	27	76	20	70	147	86	8	246	231
206		3	237	352	87	679	121	47	37	17	6	5	4	3	95	52	36	7	2	50	45	5	3	10	11	36	43	12	0	8	4	0	9	0	5	4	1	1
216		3	1308	1585	945	3860	479	415	212	111	29	46	16	22	232	235	172	54	194	29	108	95	180	22	17	247	131	71	14	42	107	129	146	78	58	4	23	142
219		3	732	753	220	1728	401	161	78	24	6	44	18	23	144	97	30	35	210	23	59	48	14	12	35	46	35	32	13	13	6	36	9	12	4	26	15	19
221		3	1369	1314	359	3099	379	339	266	150	84	91	60	57	247	253	149	20	124	76	177	80	11	44	35	98	56	8	27	31	33	11	50	20	10	64	13	36
263		3	1277	3905	1196	6391	731	135	81	253	43	4	30	13	626	555	263	533	413	281	295	125	137	53	379	245	260	129	8	78	37	44	229	17	64	122	72	136
269		3	492	1180	126	1826	324	82	40	4	15	14	13	28	419	291	108	59	35	78	35	23	7	2	23	100	53	21	7	16	0	5	3	4	3	10	3	1
272		3	1854	2557	1505	6030	946	332	169	169	132	52	54	114	660	137	217	433	300	49	175	115	41	95	145	190	199	59	271	93	65	165	29	112	61	206	79	166
283		2	1073	3219	1172	5482	523	293	126	53	6	63	9	18	695	400	328	203	156	396	458	61	90	156	149	127	183	84	14	131	50	82	48	72	36	76	269	127
293		2	1566	2204	1637	5528	293	462	163	215	269	73	91	121	239	232	260	218	67	251	175	121	191	72	57	321	306	107	119	29	329	77	20	129	155	233	34	99
207	Fmr1-S	3	3042	3796	2435	9349	1131	540	304	244	22	443	358	76	663	518	265	157	145	393	291	569	304	51	202	238	237	176	382	110	277	123	176	204	201	162	58	329
208		3	589	2109	372	3086	241	149	80	41	39	12	27	16	494	443	255	76	104	263	106	38	69	30	131	100	226	41	10	6	6	13	4	4	11	1	16	34
213		3	1652	3178	2102	7006	618	406	189	115	131	70	123	74	401	310	232	337	279	252	217	254	215	83	346	252	357	133	195	177	143	122	114	128	84	376	163	110
220		3	1540	2121	1808	5561	486	221	260	175	86	286	26	92	270	193	365	86	203	101	95	114	154	36	236	268	227	75	137	91	111	200	109	219	247	57	101	234
222		3	1312	2545	1704	5701	368	243	186	180	187	93	55	140	479	219	156	300	153	147	215	357	136	89	131	163	259	70	97	86	210	241	33	81	188	120	84	235
224		3	1649	2965	1785	6500	378	427	225	163	170	210	76	101	504	246	205	407	298	105	210	156	136	71	257	370	167	46	97	148	253	94	339	18	99	273	36	215
267		3	2077	3627	2394	8210	409	532	299	330	165	220	122	112	452	300	277	158	230	320	617	358	107	191	184	433	464	288	218	61	324	161	193	204	153	34	240	54
268		3	1576	3573	2777	7998	579	198	111	114	290	101	183	72	449	422	218	353	460	145	110	569	141	111	219	376	456	256	205	396	226	133	246	167	57	301	110	224
270		3	1249	961	202	2430	336	296	314	131	51	82	39	18	183	211	147	162	63	20	20	71	19	9	15	41	53	22	8	11	17	11	1	10	6	30	5	28
286		3	1042	2167	1034	4266	365	229	157	109	105	47	30	23	399	265	112	102	225	153	225	204	102	73	165	142	194	108	76	101	104	94	108	54	88	25	42	40
287		3	1367	2422	2034	5930	559	110	167	183	154	164	30	107	396	150	290	181	181	158	258	206	134	47	181	240	200	336	231	216	59	238	74	39	187	183	187	84
292		3	183	276	108	571	122	15	11	26	4	4	1	4	92	24	20	4	6	53	24	0	23	5	6	19	16	10	6	19	1	21	4	8	10	1	10	2
201	Fmr1-AAV	3	1230	1853	1258	4345	644	187	169	110	81	23	16	4	242	188	139	229	144	232	235	49	95	65	79	156	208	79	35	53	130	94	84	120	53	123	73	206
203		3	2050	2643	1964	6737	840	292	285	242	187	25	179	80	309	157	115	485	327	134	280	83	50	150	223	330	475	230	15	138	86	40	222	50	163	13	347	185
204		3	1292	1407	942	3644	586	318	161	137	24	34	32	3	240	206	163	82	65	129	57	24	49	194	10	188	152	74	27	108	53	101	68	97	58	9	116	79
215		2	1550	2595	1269	5459	463	367	195	206	95	128	96	45	353	258	168	155	79	303	184	364	135	129	296	171	279	49	148	60	54	142	128	57	18	129	119	86
217		2	2464	3931	1915	8365	851	513	409	200	185	235	71	55	699	350	282	447	512	283	115	264	180	123	186	490	231	122	91	267	110	131	133	111	76	267	190	186
258		4	367	365	96	837	129	72	40	43	36	34	13	9	175	79	15	14	7	12	37	6	1	3	4	12	9	2	13	24	15	7	1	3	8	3	3	8
264		4	2528	1789	1199	5623	730	546	440	334	175	118	185	107	278	185	158	176	78	358	170	74	57	60	73	122	98	44	94	108	98	231	65	88	163	109	14	87
266		4	1358	2438	1881	5777	350	267	128	109	190	163	151	100	377	353	210	137	113	222	445	92	99	36	198	156	206	80	215	150	166	89	168	191	191	110	236	79
271		4	1354	2552	1592	5559	691	248	156	77	84	48	50	61	468	265	124	174	267	236	210	39	220	134	26	389	208	200	34	172	39	111	173	207	102	66	164	116
282		3	1559	2273	1279	5263	587	306	182	147	108	162	67	152	525	184	360	185	59	103	330	157	126	100	29	115	173	124	26	107	53	151	85	116	103	235	45	61
284		3	1303	2479	1146	4955	483	82	55	284	321	12	66	27	604	208	13	475	386	178	101	85	160	0	210	59	100	38	163	32	58	34	6	0	472	59	70	114
285		3	1719	1641	1095	4509	619	378	304	152	91	34	141	54	242	69	317	270	173	119	90	59	64	38	83	117	307	109	45	131	55	39	131	90	75	41	46	26
Mean	WT-S		1032.82	2005.82	775.182	3852.55	429.636	237.545	123.182	99	59.9091	45.8182	37.7273	38.7273	355.091	254.909	184.364	194.273	200.545	175.455	170.364	78.1818	78.1818	47.2727	97.0909	170.091	128.636	53.1818	51.4545	42.6364	64.7273	52.8182	56.7273	53.7273	44.3636	69.0909	69.7273	88.0909
sem			158.919	378.879	179.339	655.871	72.0491	45.2151	23.0244	26.0252	24.0962	10.9377	10.5822	12.5467	66.9244	43.93	31.7253	61.6764	54.5635	52.0163	39.1856	11.9634	23.9328	13.9121	33.5571	36.1126	28.6988	12.1542	24.7692	12.315	28.387	16.4465	21.2338	16.8302	14.2811	25.2069	29.0852	23.727
Mean	Fmr1-S		1439.83	2478.33	1562.92	5550.67	466	280.5	191.917	150.917	117	144.333	89.1667	69.5833	398.5	275.083	211.833	193.583	195.583	175.833	199	241.333	128.333	66.3333	172.75	220.167	238	130.083	138.5	118.5	144.25	120.917	116.75	94.6667	110.917	130.25	87.6667	132.417
sem			206.158	307.748	264.489	743.33	73.0196	47.6177	27.2962	23.9679	23.8121	36.9581	28.8394	12.8266	44.2968	39.3368	26.5555	36.5504	34.3733	31.8562	45.8999	54.815	22.539	14.6403	27.5983	38.1814	39.4467	31.808	32.5943	31.4323	32.4021	23.2413	30.5548	24.5299	23.9331	37.2329	21.8595	31.3616
Mean	Fmr1-AAV		1564.5	2163.83	1303	5089.42	581.083	298	210.333	170.083	131.417	84.6667	88.9167	58.0833	376	208.5	172	235.75	184.167	192.417	187.833	108	103	86	118.083	192.083	203.833	95.9167	75.5	112.5	76.4167	97.5	105.333	94.1667	123.5	97	118.583	102.75
sem			169.06	249.158	148.189	519.834	59.0935	42.0051	36.3711	24.8195	24.0225	21.2123	17.6508	13.1975	47.387	25.6738	30.991	44.7429	44.8789	28.3072	34.8344	30.5185	18.3125	17.7704	28.6056	40.4753	34.1766	19.1768	19.3878	19.5574	12.3555	18.0523	19.2071	18.2802	35.7126	24.4847	29.2001	18.0333
REARS ACTIVITY
Animal	Group	Nb/cage	Tot Hab	Tot Night	Tot Light	Tot 32H	12H	13H	14H	15H	16H	17H	18H	19H	20H	21H	22H	23H	24H	1H	2H	3H	4H	5H	6H	7H	8H	9H	10H	11H	12H	13H	14H	15H	16H	17H	18H	19H
202	WT-S	3	0*	0*	0*	1*	1*	*	*	*	*	*	*	*	*	*	*	*	*	*	*	*	*	*	*	*	*	*	*	*	*	*	*	*	*	*	*	*
205		3	234	777	87	1098	147	48	30	2	3	4	0	0	103	46	131	121	141	121	61	12	5	1	17	18	15	5	9	2	9	0	0	15	14	1	1	16
206		3	366	763	239	1370	223	62	59	10	0	6	6	2	264	72	72	9	1	111	101	11	1	16	20	85	131	33	0	14	1	0	15	0	35	9	1	0
216		3	327	326	81	736	186	99	25	9	3	3	2	2	120	82	14	11	52	1	2	11	24	1	0	8	26	4	0	0	13	10	8	11	0	0	0	9
219		3	337	383	53	775	224	62	26	3	0	19	3	2	110	58	2	5	147	3	15	28	2	1	4	8	14	5	4	0	7	14	2	1	0	5	0	1
221		3	458	483	84	1027	222	134	51	22	8	13	8	2	141	103	29	4	30	8	79	46	0	18	9	16	32	5	8	8	4	0	15	0	0	9	1	2
263		3	282	1028	147	1457	231	20	7	7	14	0	3	0	235	125	42	302	84	61	38	18	26	0	56	41	53	20	0	3	0	6	37	2	2	8	12	4
269		3	305	721	82	1119	254	36	5	0	1	2	7	11	269	200	72	22	8	46	11	10	1	0	9	73	44	6	5	10	0	4	2	0	4	7	0	0
272		3	398	770	134	1333	225	91	42	20	11	0	9	31	261	19	68	171	81	5	27	22	0	0	38	78	54	8	17	3	2	10	2	4	7	19	5	3
283		2	231	743	84	1058	177	28	12	4	0	10	0	0	216	83	106	46	9	93	131	6	0	24	17	12	26	3	0	6	9	9	0	0	2	11	4	14
293		2	359	333	114	806	208	85	16	12	29	2	7	0	113	32	18	49	0	51	17	5	6	3	0	39	32	9	9	0	30	3	0	14	3	12	0	2
207	Fmr1-S	3	743	710	202	1655	295	116	39	27	0	198	68	0	177	129	70	11	16	100	41	126	5	1	3	31	45	6	40	13	21	0	33	12	0	12	0	20
208		3	491	1436	360	2290	188	149	83	29	17	9	16	3	409	380	159	34	34	175	49	24	40	24	57	51	271	29	4	5	0	3	0	4	11	0	13	20
213		3	295	470	161	952	181	54	20	14	7	2	17	26	155	48	34	30	56	33	16	30	6	4	39	19	57	24	6	7	5	3	6	7	0	40	6	0
220		3	311	241	82	643	184	30	35	19	20	23	0	9	117	7	38	1	25	7	4	10	7	0	15	10	35	1	12	0	2	8	2	7	5	0	0	10
222		3	316	748	207	1329	152	66	51	15	14	16	2	58	321	53	40	86	8	50	89	58	0	5	11	27	81	13	1	8	15	20	1	0	49	12	0	7
224		3	294	455	141	898	160	56	35	15	12	11	5	8	211	34	21	84	24	2	22	4	3	3	10	37	29	2	3	6	18	8	24	0	6	42	0	3
267		3	438	1658	411	2529	277	88	17	22	2	17	15	22	485	342	126	34	19	264	144	58	5	10	48	123	173	62	41	1	53	13	2	13	12	0	34	7
268		3	603	1224	260	2088	380	65	38	53	17	7	43	1	351	241	57	105	79	12	0	107	13	11	3	245	142	15	11	15	5	1	14	0	7	38	6	6
270		3	873	1304	381	2559	331	309	91	64	39	24	15	1	209	243	161	209	96	50	8	164	34	18	37	75	111	52	21	28	26	13	0	16	26	41	6	41
286		3	400	705	172	1279	246	91	32	11	6	10	4	2	348	87	33	14	59	24	48	50	1	4	32	5	69	21	7	20	14	11	5	4	13	1	4	3
287		3	427	339	109	881	275	82	27	7	24	11	1	6	146	24	24	12	34	4	41	7	0	0	43	4	17	28	5	8	0	18	6	0	4	11	12	0
292		3	454	830	172	1462	288	49	44	54	4	14	1	6	261	102	93	16	15	162	61	0	56	4	5	55	29	9	9	14	3	38	6	9	20	0	32	3
201	Fmr1-AAV	3	323	614	85	1022	219	48	31	13	9	3	0	0	162	85	53	93	43	74	32	13	2	0	12	45	37	15	0	2	3	3	2	4	0	11	0	8
203		3	511	366	114	991	362	58	44	10	19	0	18	0	115	18	9	93	41	1	8	0	0	2	6	73	69	14	0	2	0	0	14	0	3	0	11	1
204		3	717	416	109	1242	405	168	69	43	8	13	11	0	174	86	47	20	8	19	9	0	3	31	1	18	46	10	0	15	5	2	4	7	2	0	7	11
215		2	453	598	235	1286	248	111	43	16	16	14	5	0	165	64	50	27	7	38	5	99	8	11	94	30	164	8	4	10	4	21	2	0	0	21	0	1
217		2	525	843	107	1475	277	116	96	13	7	13	3	0	295	48	53	109	136	52	0	45	13	16	16	60	27	1	14	9	4	6	3	5	0	26	2	10
258		4	460	427	87	979	237	100	33	24	17	29	20	5	245	108	14	7	3	12	24	3	0	1	0	10	7	1	20	26	14	5	0	1	4	1	3	5
264		4	416	215	52	685	268	64	36	15	11	2	20	2	60	21	2	42	0	57	20	0	0	4	0	9	6	2	0	6	7	3	1	0	10	4	0	13
266		4	307	243	58	615	224	24	11	26	9	2	11	7	59	65	6	13	10	43	15	1	4	9	10	8	10	0	13	3	14	1	2	8	6	1	0	0
271		4	314	252	68	634	247	30	27	4	2	3	1	0	83	64	8	5	44	12	3	0	4	0	2	27	24	3	0	6	2	4	12	4	10	1	2	0
282		3	469	509	107	1130	288	68	32	42	23	13	3	45	215	21	135	15	7	15	71	12	7	1	0	10	16	12	1	3	0	33	0	9	10	11	0	12
284		3	425	696	196	1321	221	64	34	59	41	3	3	4	146	60	4	142	103	57	31	35	31	0	71	16	46	10	25	7	7	5	1	0	47	9	17	22
285		3	352	200	59	612	238	51	36	7	6	0	14	1	58	0	47	26	33	8	7	4	2	1	9	5	38	5	1	4	0	0	1	4	5	0	1	0
Mean	WT-S		329.7	632.7	110.5	1077.9	209.7	66.5	27.3	8.9	6.9	5.9	4.5	5	183.2	82	55.4	74	55.3	50	48.2	16.9	6.5	6.4	17	37.8	42.7	9.8	5.2	4.6	7.5	5.6	8.1	4.7	6.7	8.1	2.4	5.1
sem			22.3974	74.649	16.7844	80.3996	9.85906	11.31	5.83866	2.34497	2.91529	1.97456	1.04616	3.06956	22.6558	16.5516	13.2608	30.8347	17.7251	14.5861	13.7047	3.9425	3.15612	2.90287	5.62336	9.66299	10.7549	2.99926	1.78139	1.51438	2.86453	1.57903	3.7102	1.94964	3.42231	1.73494	1.2037	1.84662
Mean	Fmr1-S		470.417	843.333	221.5	1547.08	246.417	96.25	42.6667	27.5	13.5	28.5	15.5833	11.8333	265.833	140.833	71.3333	53	38.75	73.5833	43.5833	53.1667	14.1667	7	25.25	56.8333	88.25	21.8333	13.3333	10.4167	13.5	11.3333	8.25	6	12.75	16.4167	9.41667	10
sem			53.2072	132.733	31.3537	194.769	21.1078	21.4356	6.58204	5.48897	3.17781	15.5161	5.90385	4.82706	33.5439	37.1314	14.853	17.2723	8.01242	24.3816	11.8293	15.3666	5.36379	2.16025	5.60995	19.6957	21.7057	5.49495	3.96067	2.32072	4.39266	3.05588	2.99779	1.62369	3.97554	5.2692	3.42994	3.41787
Mean	Fmr1-AAV		439.333	448.25	106.417	999.333	269.5	75.1667	41	22.6667	14	7.91667	9.08333	5.33333	148.083	53.3333	35.6667	49.3333	36.25	32.3333	18.75	17.6667	6.16667	6.33333	18.4167	25.9167	40.8333	6.75	6.5	7.75	5	6.91667	3.5	3.5	8.08333	7.08333	3.58333	6.91667
sem			33.2801	60.0333	16.1641	87.8565	16.8116	11.922	6.31377	4.8964	3.01511	2.5029	2.17583	3.6708	22.3184	9.4061	10.9726	13.533	12.359	6.94386	5.66505	8.54785	2.51611	2.69774	8.88859	6.43906	12.4437	1.56246	2.61262	1.99289	1.40346	2.8616	1.32859	0.957427	3.70801	2.5479	1.56408	2.01306
LICKS
Animal	Group	Nb/cage	Tot Hab	Tot Night	Tot Light	Tot 32H	12H	13H	14H	15H	16H	17H	18H	19H	20H	21H	22H	23H	24H	1H	2H	3H	4H	5H	6H	7H	8H	9H	10H	11H	12H	13H	14H	15H	16H	17H	18H	19H
202	WT-S	3	729	4937	597	6263	51	106	153	119	24	98	178	0	416	618	499	335	529	737	435	459	0	99	287	523	133	216	78	31	4	98	4	1	9	0	6	17
205		3	2729	4614	1319	8749	1086	1250	158	52	72	85	26	87	309	603	505	572	228	503	377	100	322	152	345	598	96	134	193	104	124	63	36	156	124	153	46	90
206		3	2126	4473	1095	7696	162	1300	221	285	106	52	0	2	301	459	552	337	195	617	715	208	74	161	408	446	110	107	144	134	0	0	125	4	58	312	95	6
216		3	0*	0*	0*	1*	1*	*	*	*	*	*	*	*	*	*	*	*	*	*	*	*	*	*	*	*	*	*	*	*	*	*	*	*	*	*	*	*
219		3	1096	3737	1575	6536	189	201	260	88	110	115	133	128	340	241	442	264	765	311	339	215	105	191	130	394	319	292	74	99	55	162	0	82	66	43	152	231
221		3	22075	3052	1022	26150	13075	6878	411	327	864	189	331	1	533	1257	655	461	143	0	1	2	0	0	0	0	0	0	131	55	148	103	360	57	17	0	0	151
263		3	768	4069	244	5122	119	241	0	81	155	172	0	41	125	707	340	320	547	315	488	162	49	0	546	470	199	3	0	11	0	0	10	0	4	0	10	7
269		3	5590	3784	1410	10941	1605	3578	32	0	30	33	312	157	94	422	438	429	381	454	527	317	136	236	116	234	419	158	347	121	0	74	79	134	13	48	17	0
272		3	5530	4542	1275	11536	3092	1679	23	117	119	114	386	189	242	364	508	788	552	315	215	327	163	149	363	556	2	0	0	0	0	103	212	209	127	345	155	122
283		2	8211	7137	1899	17249	2840	3014	2155	152	0	50	0	2	823	488	705	608	580	769	1145	238	188	322	589	682	127	437	0	104	245	186	106	107	195	97	288	7
293		2	84735	2386	1065	88186	569	23470	23040	35978	1674	0	4	0	271	305	204	295	122	737	140	0	8	1	0	303	287	0	161	0	184	2	0	2	21	408	0	0
207	Fmr1-S	3	39999	18613	2508	64174	1363	5816	8146	16637	191	2715	5131	3054	6177	4341	3760	614	124	950	310	1934	77	0	2	324	630	40	465	0	247	176	76	415	49	28	0	382
208		3	7337	4328	1883	13551	2187	2066	2120	408	312	57	187	3	32	19	413	925	673	57	569	476	135	197	388	444	254	228	317	133	209	122	166	138	164	40	55	57
213		3	0*	0*	0*	0*	*	*	*	*	*	*	*	*	*	*	*	*	*	*	*	*	*	*	*	*	*	*	*	*	*	*	*	*	*	*	*	*
220		3	32180	3320	1453	37085	4869	23565	3331	162	89	164	0	132	446	258	579	181	528	121	300	232	290	0	269	116	183	51	93	144	103	88	85	229	183	74	156	64
222		3	1175	3348	1694	6310	145	212	355	107	178	106	72	93	169	422	198	444	272	335	641	131	61	0	383	292	295	128	292	36	3	276	80	0	292	69	125	98
224		3	2046	5522	1629	9215	266	442	451	412	220	255	0	18	72	763	311	1070	841	93	530	156	279	97	339	971	340	3	200	19	62	27	44	0	27	677	0	230
267		3	999	0	0	999	22	93	157	458	186	83	0	0	0	0	0	0	0	0	0	0	0	0	0	0	0	0	0	0	0	0	0	0	0	0	0	0
268		3	0	97	199	296	0	0	0	0	0	0	0	0	0	0	0	0	0	0	0	0	0	0	0	97	17	0	0	0	182	0	0	0	0	0	0	0
270		3	55667	5192	2683	63881	12817	23040	19211	286	108	158	47	339	291	459	685	608	452	310	52	436	450	360	192	897	426	258	134	330	425	296	89	256	305	30	41	93
286		3	1929	6961	2630	11632	160	55	154	246	622	258	434	112	865	512	484	386	1100	658	1020	531	234	113	491	567	186	319	134	389	498	140	239	184	235	0	191	115
287		3	3448	5398	2548	11804	843	860	881	245	234	180	205	410	455	779	676	492	282	522	672	473	212	2	229	604	284	225	370	252	124	55	96	294	399	5	171	273
292		3	709	2482	602	4051	23	134	53	188	61	250	0	258	213	106	258	270	287	802	324	0	221	0	0	1	0	69	150	109	0	273	1	0	0	0	0	0
201	Fmr1-AAV	3	1272	4688	1467	7484	48	50	127	141	157	160	589	57	237	222	432	629	716	456	713	290	334	44	341	274	125	199	119	76	339	33	23	126	107	193	27	100
203		3	3094	5212	2059	10482	1288	1074	365	244	116	0	7	117	303	308	337	720	1306	57	841	150	80	20	434	656	273	183	81	149	481	54	156	33	7	0	425	217
204		3	2182	5369	895	8446	118	1371	51	78	219	228	117	0	569	332	509	874	617	793	158	0	0	671	138	708	130	67	130	103	57	141	0	135	15	0	73	44
215		2	700	4541	844	6085	44	8	1	151	66	290	140	0	212	74	4	770	434	793	476	782	111	1	719	165	126	7	0	109	74	32	2	0	0	390	104	0
217		2	747	3484	1289	5520	16	39	179	164	113	233	3	0	270	396	469	378	358	699	19	78	315	105	260	137	44	94	25	240	131	58	340	30	17	170	0	140
258		4	1341	2675	557	4697	122	24	4	292	266	323	310	124	25	175	557	265	477	183	472	172	88	100	115	46	33	0	14	148	0	0	0	0	55	79	47	181
264		4	1033	4518	1936	7827	88	116	79	389	291	51	19	340	468	287	499	607	50	1050	91	174	0	572	164	556	124	68	56	396	282	330	290	172	34	23	0	161
266		4	1167	6231	4081	11557	17	7	33	1	322	288	499	78	403	809	621	264	564	734	559	204	183	224	663	1003	464	435	392	59	429	639	194	192	468	271	229	309
271		4	38	778	0	816	38	0	0	0	0	0	0	0	0	0	0	0	421	357	0	0	0	0	0	0	0	0	0	0	0	0	0	0	0	0	0	0
282		3	1691	4881	1964	8894	32	50	749	227	305	185	143	358	343	442	916	393	3	0	1511	514	207	38	122	392	602	342	0	291	119	115	81	2	48	344	19	1
284		3	600	189	52	841	95	6	5	220	260	8	6	0	37	5	1	39	39	29	2	5	26	0	6	0	3	0	5	0	0	7	0	0	8	0	8	21
285		3	1148	76	394	1618	2	14	307	344	265	198	18	0	0	17	0	0	0	21	28	6	4	0	0	0	0	0	0	1	175	163	55	0	0	0	0	0
Mean	WT-S		13358.9	4273.1	1150.1	18842.8	2278.8	4171.7	2645.3	3719.9	315.4	90.8	137	60.7	345.4	546.4	484.8	440.9	404.2	475.8	438.2	202.8	104.5	131.1	278.4	420.6	169.2	134.7	112.8	65.9	76	79.1	93.2	75.2	63.4	140.6	76.9	63.1
sem			8182.82	401.271	149.32	7961.26	1250.82	2241.49	2275.09	3584.37	170.691	18.9155	49.2472	23.3733	66.6342	91.3122	45.5775	53.2646	70.0877	78.0902	101.655	45.8502	32.2932	34.1593	66.6629	63.0667	43.2234	46.646	34.286	16.5693	29.1437	20.6943	36.8474	23.7734	20.5617	49.679	30.277	25.7667
Mean	Fmr1-S		13226.3	5023.73	1620.82	20272.5	2063.18	5116.64	3169	1740.82	200.091	384.182	552.364	401.727	792.727	696.273	669.455	453.636	414.455	349.818	401.636	397.182	178.091	69.9091	208.455	392.091	237.727	120.091	195.909	128.364	168.455	132.091	79.6364	137.818	150.364	83.9091	67.1818	119.273
sem			5944.07	1510.58	295.148	7169.47	1162.4	2758.91	1762.48	1490.2	49.8225	234.47	459.681	268.67	544.073	374.525	317.325	103.458	105.1	101.798	96.6191	165.77	41.7761	35.2692	55.3435	102.377	58.2229	35.3745	45.1014	42.0431	50.8236	33.4869	22.0311	44.7829	43.4353	59.8807	23.4989	37.6213
Mean	Fmr1-AAV		1251.08	3553.5	1294.83	6188.92	159	229.917	158.333	187.583	198.333	163.667	154.25	89.5	238.917	255.583	362.083	411.583	415.417	431	405.833	197.917	112.333	147.917	246.833	328.083	160.333	116.25	68.5	131	173.917	131	95.0833	57.5	63.25	122.5	77.6667	97.8333
sem			230.012	615.847	327.704	1048.32	103.294	135.392	64.3019	35.6539	30.2926	34.5862	59.0982	37.5418	55.438	67.1917	86.6002	88.9855	109.113	107.725	132.534	68.5283	35.1243	66.8476	71.3364	96.6065	55.77	42.2034	32.4459	35.7832	49.0481	53.6124	35.1728	21.8235	37.8972	42.3479	36.9468	29.9461
PELLETS DISTRIBUTION
Animal	Group	Nb/cage	Tot Hab	Tot Night	Tot Light	Tot 32H	12H	13H	14H	15H	16H	17H	18H	19H	20H	21H	22H	23H	24H	1H	2H	3H	4H	5H	6H	7H	8H	9H	10H	11H	12H	13H	14H	15H	16H	17H	18H	19H
202	WT-S	3	48	228	41	321	4	5	11	5	6	3	14	4	18	15	22	22	28	26	9	27	0	18	22	21	8	11	7	8	0	7	0	0	0	0	0	0
205		3	119	407	178	727	28	27	18	15	18	9	4	23	27	39	39	53	48	44	16	17	37	8	50	29	8	14	7	16	18	9	17	26	20	16	20	7
206		3	203	467	162	840	57	35	50	17	10	26	8	8	40	44	50	33	39	80	56	2	20	24	33	46	17	25	5	12	6	4	18	2	22	14	26	11
216		3	131	364	263	788	29	28	18	28	16	12	0	30	23	45	42	52	42	20	14	45	11	10	30	30	36	23	17	22	14	25	20	23	22	16	22	23
219		3	72	150	101	335	17	8	13	10	5	10	9	12	10	14	14	12	24	7	22	6	5	9	12	15	16	13	7	6	5	13	3	9	2	8	11	8
221		3	77	175	129	388	14	15	10	9	4	15	10	7	17	22	15	10	18	13	16	19	4	14	12	15	20	10	13	4	12	7	8	7	10	8	17	13
263		3	86	184	22	299	15	7	14	17	11	15	7	7	11	25	12	25	19	17	21	11	0	0	29	14	1	0	0	0	0	0	0	0	6	0	7	8
269		3	46	192	78	319	8	7	7	2	3	14	5	3	18	20	19	17	22	23	16	18	11	4	7	17	3	16	4	7	0	8	13	3	6	4	1	13
272		3	56	187	112	360	4	10	8	9	8	8	9	5	14	18	16	20	24	9	14	17	5	10	12	28	0	1	31	0	7	9	13	9	7	14	13	8
283		2	34	201	61	299	5	8	7	3	0	10	1	3	29	19	16	25	12	20	29	3	0	16	13	19	7	8	1	7	5	6	0	9	4	5	9	0
293		2	28	131	59	218	2	3	2	5	11	0	5	0	18	12	21	10	0	43	0	5	0	3	0	19	11	6	11	0	6	0	0	0	23	0	0	2
207	Fmr1-S	3	47	217	134	398	1	28	0	0	0	18	0	0	20	8	42	10	16	19	32	45	1	0	0	24	26	0	23	1	21	5	13	10	0	0	0	35
208		3	177	238	184	612	66	43	25	18	7	14	4	13	7	14	36	22	30	25	18	8	15	8	25	30	21	23	11	17	6	30	12	9	12	18	4	21
213		3	96	213	126	443	28	18	11	8	7	16	8	8	15	18	19	23	27	20	13	21	3	10	28	16	6	12	8	8	12	9	9	11	9	14	13	15
220		3	85	170	101	360	17	14	15	13	12	5	9	4	23	13	29	9	31	6	13	11	9	16	3	7	15	0	19	0	6	7	7	12	9	10	4	12
222		3	80	187	97	372	18	12	14	9	10	7	10	8	12	18	13	27	13	23	26	3	9	9	14	20	1	13	9	10	1	9	6	0	19	6	11	12
224		3	84	238	92	421	23	15	12	14	6	8	6	7	15	23	21	35	27	4	28	11	17	10	13	34	12	7	8	0	3	0	11	0	20	12	0	19
267		3	122	390	162	688	12	31	7	19	19	13	21	14	16	34	36	30	31	47	55	23	24	16	16	62	20	11	30	0	5	18	18	2	2	1	41	14
268		3	77	153	100	347	10	14	7	13	13	12	8	17	12	24	10	33	17	4	8	14	5	4	5	17	17	6	14	14	6	16	4	9	7	6	0	1
270		3	191	424	197	827	7	47	50	25	21	20	21	15	35	51	61	47	39	29	28	27	24	28	14	41	10	9	17	40	13	23	0	17	18	14	17	19
286		3	104	274	130	517	27	20	16	10	7	18	6	9	22	23	20	14	58	17	43	15	8	9	21	24	4	15	3	13	18	11	12	12	9	6	15	12
287		3	*	*	*	*	*	*	*	*	*	*	*	*	*	*	*	*	*	*	*	*	*	*	*	*	*	*	*	*	*	*	*	*	*	*	*	*
292		3	135	248	165	581	35	18	16	30	12	24	0	33	13	29	32	13	26	44	15	0	15	9	13	39	4	21	18	16	0	18	11	14	30	8	25	0
201	Fmr1-AAV	3	236	222	205	694	66	38	40	20	24	31	17	31	6	19	21	41	39	18	27	1	6	3	28	13	18	14	11	28	3	19	0	47	9	19	6	31
203		3	178	354	121	655	52	26	30	18	7	0	45	2	32	23	27	60	28	20	37	23	4	20	31	49	5	19	0	25	17	12	4	0	0	0	28	11
204		3	218	376	115	716	36	60	46	21	7	22	26	7	67	24	56	31	58	45	0	0	0	45	4	46	10	17	0	16	6	7	15	1	7	0	18	18
215		2	108	249	62	419	1	34	22	0	17	19	15	0	23	25	15	27	26	35	30	17	11	4	34	2	0	8	5	6	0	0	0	0	0	43	0	0
217		2	113	267	127	509	26	29	13	4	16	12	13	2	25	28	28	34	12	50	0	18	12	11	20	29	17	7	0	21	11	8	13	7	0	21	3	19
258		4	*	*	*	*	*	*	*	*	*	*	*	*	*	*	*	*	*	*	*	*	*	*	*	*	*	*	*	*	*	*	*	*	*	*	*	*
264		4	99	199	113	412	16	11	19	14	5	11	23	1	18	26	17	21	13	27	14	0	0	32	7	24	6	0	22	11	16	17	14	0	0	0	0	27
266		4	*	*	*	*	*	*	*	*	*	*	*	*	*	*	*	*	*	*	*	*	*	*	*	*	*	*	*	*	*	*	*	*	*	*	*	*
271		4	82	142	102	337	13	24	14	5	6	9	11	11	13	9	18	12	25	19	11	0	16	0	0	19	6	17	0	12	7	7	4	17	4	4	17	7
282		3	72	164	92	341	9	15	11	13	8	11	5	13	24	9	34	7	0	0	45	12	3	5	3	22	9	11	2	17	0	14	0	0	1	19	0	19
284		3	*	*	*	*	*	*	*	*	*	*	*	*	*	*	*	*	*	*	*	*	*	*	*	*	*	*	*	*	*	*	*	*	*	*	*	*
285		3	90	203	154	447	6	27	13	13	12	9	10	0	26	14	37	20	18	7	16	13	14	5	12	21	6	12	12	12	9	17	8	17	19	13	9	20
Mean	WT-S		81.8182	244.182	109.636	444.909	16.6364	13.9091	14.3636	10.9091	8.36364	11.0909	6.54545	9.27273	20.4545	24.8182	24.1818	25.3636	25.0909	27.4545	19.3636	15.4545	8.45455	10.5455	20	23	11.5455	11.5455	9.36364	7.45455	6.63636	8	8.36364	8	11.0909	7.72727	11.4545	8.45455
sem			15.6378	34.2081	21.2587	67.4998	4.9217	3.29588	3.85008	2.34115	1.65844	2.06025	1.23114	2.77682	2.65386	3.6502	3.94927	4.56523	4.17014	6.38658	4.28374	3.7956	3.42548	2.12929	4.3317	2.892	3.13735	2.39455	2.63636	2.10352	1.78515	2.05824	2.43935	2.70689	2.67124	1.94511	2.74148	2.01523
Mean	Fmr1-S		108.909	250.182	135.273	506	22.1818	23.6364	15.7273	14.4545	10.3636	14.0909	8.45455	11.6364	17.2727	23.1818	29	23.9091	28.6364	21.6364	25.3636	16.1818	11.8182	10.8182	13.8182	28.5455	12.3636	10.6364	14.5455	10.8182	8.27273	13.2727	9.36364	8.72727	12.2727	8.63636	11.8182	14.5455
sem			13.2449	25.7575	11.1413	46.7642	5.32373	3.65133	3.93144	2.50586	1.81044	1.7656	2.11644	2.61559	2.27273	3.56452	4.43334	3.5966	3.73503	4.3782	4.28162	3.7895	2.36573	2.19842	2.64513	4.55744	2.45421	2.23718	2.35628	3.55174	2.06306	2.61496	1.47878	1.71141	2.64263	1.68562	3.82056	2.8837
Mean	Fmr1-AAV		132.889	241.778	121.222	503.333	25	29.3333	23.1111	12	11.3333	13.7778	18.3333	7.44444	26	19.6667	28.1111	28.1111	24.3333	24.5556	20	9.33333	7.33333	13.8889	15.4444	25	8.55556	11.6667	5.77778	16.4444	7.66667	11.2222	6.44444	9.88889	4.44444	13.2222	9	16.8889
sem			20.484	26.6217	13.4182	49.6183	7.40683	4.74927	4.26369	2.48328	2.14735	2.99434	3.96863	3.35456	5.73004	2.43812	4.31549	5.33449	5.62485	5.51037	5.26519	3.05505	2.02073	5.14901	4.36562	4.95536	1.93011	2	2.57541	2.37528	2.08167	2.06679	2.08241	5.21335	2.14159	4.74862	3.32081	3.20349
							12	13	14	15	16	17	18	19	20	21	22	23	24	1	2	3	4	5	6	7	8	9	10	11	12	13	14	15	16	17	18	19

## Sheet: food consumption
					Circadian activity and food/water intake
Study : Getex-IP6844e
PELLETS CONSUMPTION [NB : 1 pellet = 20mg]
Animal	Group	Nb/cage	Weight (g)	Pellets loss (nb)	Pellets loss (g)	Pellets distri (nb)	Pellets consum (nb)	Pellets consum (g)
202	WT-S	3	25.7	79	1.58	321	242	4.84
205		3	26.4	89	1.78	727	638	12.76
206		3	25.9	135	2.7	840	705	14.1
216		3	22.6	72	1.44	788	716	14.32
219		3	24.7	52	1.04	335	283	5.66
221		3	24.5	85	1.7	388	303	6.06
263		3	29.7	49	0.98	299	250	5
269		3	30.1	50	1	319	269	5.38
272		3	27	38	0.76	360	322	6.44
283		2	27.6	64	1.28	299	235	4.7
293		2	29.5	8	0.16	218	210	4.2
207	Fmr1-S	3	30	75	1.5	398	323	6.46
208		3	29.7	130	2.6	612	482	9.64
213		3	30.3	70	1.4	443	373	7.46
220		3	26	87	1.74	360	273	5.46
222		3	26.1	73	1.46	372	299	5.98
224		3	24.9	130	2.6	421	291	5.82
267		3	30.2	43	0.86	688	645	12.9
268		3	31.4	44	0.88	347	303	6.06
270		3	29	214	4.28	827	613	12.26
286		3	30.9	157	3.14	517	360	7.2
287		3	31.5	107	2.14	*	*	*
292		3	32.5	17	0.34	581	564	11.28
201	Fmr1-AAV	3	22.4	122	2.44	694	572	11.44
203		3	26.7	117	2.34	655	538	10.76
204		3	26.1	230	4.6	716	486	9.72
215		2	22.6	157	3.14	419	262	5.24
217		2	25.6	125	2.5	509	384	7.68
258		4	26.8	44	0.88	*	*	*
264		4	29.9	60	1.2	412	352	7.04
266		4	29.4	114	2.28	*	*	*
271		4	27.3	36	0.72	337	301	6.02
282		3	28.9	17	0.34	341	324	6.48
284		3	26.6	2	0.04	*	*	*
285		3	26.8	114	2.28	447	333	6.66
Mean	WT-S		26.7	65.5455	1.31091	444.909	379.364	7.58727
sem			0.717825	9.88421	0.197684	67.4998	60.4508	1.20902
Mean	Fmr1-S		29.375	95.5833	1.91167	506	411.455	8.22909
sem			0.701851	15.9442	0.318885	46.7642	41.936	0.838719
Mean	Fmr1-AAV		26.5917	94.8333	1.89667	503.333	394.667	7.89333
sem			0.671324	18.8583	0.377165	49.6183	36.7873	0.735746
WEIGHT
