# Supplementary material for: AAV‐delivered diacylglycerol kinase DGKk achieves long‐term rescue of fragile X syndrome mouse model
Source: EMBO Mol Med. 2022 Apr 4;14(5):e14649. doi: 10.15252/emmm.202114649 (PMC9081908; doi:10.15252/emmm.202114649)
Supplement: Supplementary file 7 — Source Data for Figure 4 [file EMMM-14-e14649-s006.zip › Source_data_Fig4/Raw_data_behavior/Group_6_RH10_8W_/IP6844e-Grooming.xlsx]

## Sheet: Data
				Grooming
Study : Getex-IP6844e
		Grooming	Grooming	Grooming	Rearing	digging	digging
Mouse label	Group	Latency (s)	Duration (s)	Number	Number	Number	Time	Comment
202	WT-S	86	26	10	60	52	17.47
205		27	14.75	11	112	43	18.78
206		14	17.82	16	74	31	14.92
216		43	22.58	9	79	34	18.56
219		53	8.12	6	67	39	25.05
221		82	27.77	9	96	26	11.7
263		65	19.12	9	65	46	30.98
269		67	17.12	12	77	61	32.46
272		98	11.99	8	107	33	17.95
283		56	26.84	8	74	72	114.12
293		112	10.56	4	90	69	38.83
207	Fmr1-S	89	8.48	6	95	205	182.53
208		110	6.37	2	89	94	45.79
213		56	21.31	10	66	122	78.12
220		105	14.94	5	69	119	84.96
222		154	16.4	4	69	100	69.08
224		168	13.65	3	126	60	40.9
267		120	9.8	3	47	290	177.28
268		137	10.04	4	83	196	127.85
270		80	13.36	7	72	81	50.85
286		70	26.69	4	73	224	193.29
287		45	18.62	4	86	153	127.59
292		54	12.15	3	64	173	139.44
201	Fmr1-AAV	68	17.72	12	49	64	24.16
203		59	19.95	12	46	49	13.4
204		117	8.43	4	54	59	20.61
215		55	20.94	11	42	26	13.78
217		170	11.59	5	44	42	15.13
258		84	21.36	6	69	101	71.04
264		71	22.28	6	48	71	45.5
266		74	20.63	4	62	95	55.63
271		69	19.51	5	65	89	63.1
282		70	20.62	4	60	118	84.47
284		42	16.73	7	71	81	55.39
285		200	6.9	2	72	92	73.39
Mean	WT-S	63.9091	18.4245	9.27273	81.9091	46	30.9836
sem		8.93049	2.04118	0.944755	5.17416	4.73094	8.68451
Mean	Fmr1-S	99	14.3175	4.58333	78.25	151.417	109.807
sem		11.6515	1.66791	0.633154	5.72491	19.6509	16.0333
Mean	Fmr1-AAV	89.9167	17.2217	6.5	56.8333	73.9167	44.6333
sem		13.9525	1.52857	0.973124	3.17622	7.78057	7.52964
