# Supplementary material for: AAV‐delivered diacylglycerol kinase DGKk achieves long‐term rescue of fragile X syndrome mouse model
Source: EMBO Mol Med. 2022 Apr 4;14(5):e14649. doi: 10.15252/emmm.202114649 (PMC9081908; doi:10.15252/emmm.202114649)
Supplement: Supplementary file 7 — Source Data for Figure 4 [file EMMM-14-e14649-s006.zip › Source_data_Fig4/Raw_data_behavior/Group_6_RH10_8W_/IP6844e-LMA.xls]

## Sheet: activities
					LMA 3 Phases
Study : Getex-IP6844e
BACK ACTIVITY
Animal	Group	Nb/cage	Dark1	Light	Dark2	Tot 3H	5	10	15	20	25	30	35	40	45	50	55	60	65	70	75	80	85	90	95	100	105	110	115	120	125	130	135	140	145	150	155	160	165	170	175	180
202	WT-S	3	402	105	92	599	53	30	33	22	57	43	46	12	55	24	18	9	39	13	3	39	2	0	9	0	0	0	0	0	0	0	10	23	19	14	6	3	4	13	0	0
205		3	381	86	3	470	39	42	33	38	53	29	27	46	24	20	4	26	33	11	9	6	5	2	11	0	4	5	0	0	3	0	0	0	0	0	0	0	0	0	0	0
206		3	173	39	45	257	20	19	16	14	19	14	19	21	6	7	17	1	29	4	0	3	0	0	0	0	0	0	0	3	32	7	2	2	0	0	0	0	0	0	2	0
216		3	268	263	40	571	29	30	31	47	25	16	21	25	7	16	14	7	25	9	16	27	12	6	21	11	45	73	14	4	5	7	20	5	0	0	3	0	0	0	0	0
219		3	142	51	23	216	26	25	10	17	5	6	13	2	19	7	3	9	15	8	0	0	0	8	8	0	12	0	0	0	6	10	0	3	3	0	0	0	0	0	0	1
221		3	154	54	61	269	35	25	13	16	7	12	5	16	2	15	4	4	14	3	3	7	2	10	7	2	1	0	5	0	2	3	3	6	4	0	0	0	8	14	21	0
263		3	508	238	83	829	98	29	35	37	34	40	36	26	50	34	45	44	66	50	31	26	12	4	0	15	15	16	3	0	2	14	4	8	16	4	14	6	0	0	12	3
269		3	348	150	39	537	84	25	31	19	30	36	21	23	8	28	33	10	44	40	24	0	0	0	0	0	42	0	0	0	7	19	0	0	0	0	0	0	2	6	0	5
272		3	423	155	121	699	95	56	43	23	34	35	38	18	17	28	25	11	27	23	10	15	4	11	7	13	4	19	15	7	19	3	35	30	16	2	0	4	3	0	6	3
283		2	235	44	42	321	48	31	29	28	13	7	20	19	9	14	8	9	19	3	4	4	0	0	0	11	0	0	0	3	19	2	0	0	0	0	4	3	0	0	3	11
293		2	486	335	237	1058	76	44	44	44	21	60	30	35	25	27	25	55	37	20	22	37	63	50	16	3	30	33	10	14	2	12	25	66	55	20	54	3	0	0	0	0
207	Fmr1-S	3	871	459	123	1453	70	51	54	54	68	78	71	78	71	128	66	82	56	55	23	38	81	40	16	43	55	34	15	3	24	13	17	9	9	5	8	17	12	0	8	1
208		3	169	71	39	279	38	24	34	10	14	5	17	4	4	8	5	6	10	11	14	14	4	3	10	0	1	2	2	0	11	9	2	0	2	0	9	3	0	0	3	0
213		3	333	252	60	645	80	35	35	40	22	5	11	16	30	41	10	8	22	15	31	46	57	25	2	13	14	22	0	5	18	0	10	0	0	0	0	0	0	13	17	2
220		3	289	77	49	415	46	21	18	32	33	26	28	18	31	18	11	7	25	10	3	6	10	8	0	9	0	0	0	6	8	3	13	0	3	0	0	0	0	8	3	11
222		3	337	140	50	527	52	29	22	16	24	44	32	22	34	15	20	27	42	16	7	21	17	0	6	11	0	13	7	0	0	10	27	0	0	0	1	8	4	0	0	0
224		3	163	84	51	298	26	32	14	11	19	10	8	6	6	9	2	20	7	4	6	3	4	2	20	14	9	3	8	4	6	30	0	0	0	4	0	7	3	0	1	0
267		3	248	118	44	410	79	28	21	12	26	18	8	11	4	23	8	10	28	4	16	8	11	10	0	8	2	12	2	17	8	18	2	2	2	1	0	0	6	5	0	0
268		3	524	173	318	1015	115	92	39	35	72	25	28	30	22	13	25	28	17	19	20	3	21	23	9	13	7	21	0	20	11	30	55	55	28	16	15	41	25	18	15	9
270		3	242	230	47	519	47	23	10	9	18	14	21	20	14	12	23	31	22	32	19	29	21	30	12	25	14	8	8	10	3	7	2	13	7	3	0	7	4	1	0	0
286		3	231	62	51	344	45	30	18	17	14	16	11	12	25	1	16	26	4	7	10	0	8	19	0	0	0	6	0	8	24	2	0	6	0	3	13	3	0	0	0	0
287		3	350	66	46	462	99	70	44	16	11	19	17	16	11	4	11	32	15	9	0	2	35	0	0	0	5	0	0	0	17	0	0	0	0	0	19	0	8	2	0	0
292		3	379	69	76	524	131	68	23	29	16	38	15	17	20	12	10	0	28	11	3	12	9	0	0	2	0	4	0	0	0	14	10	0	4	14	0	12	5	0	0	17
201	Fmr1-AAV	3	211	182	71	464	26	17	12	21	11	9	16	29	16	9	23	22	25	14	12	28	31	14	18	23	0	13	4	0	20	10	12	6	6	7	3	1	4	0	0	2
203		3	484	274	128	886	61	59	67	46	56	42	33	21	21	33	20	25	41	43	34	8	8	61	29	0	0	15	31	4	34	26	25	1	15	7	5	0	2	0	2	11
204		3	476	160	228	864	49	72	59	64	45	35	49	31	24	21	17	10	47	6	21	14	18	7	4	15	5	8	9	6	56	41	7	28	0	31	14	14	15	8	5	9
215		2	356	128	49	533	55	42	25	51	30	45	11	3	22	33	18	21	13	13	26	9	15	0	18	29	0	5	0	0	13	0	10	0	0	17	0	0	0	0	9	0
217		2	627	589	325	1541	61	68	48	45	58	30	43	67	50	49	65	43	85	54	55	40	42	76	33	44	49	33	37	41	55	22	42	13	24	18	38	0	25	31	38	19
258		4	623	105	38	766	95	35	35	45	76	24	30	38	61	32	80	72	45	28	1	0	12	0	3	5	2	0	0	9	14	0	3	2	0	0	0	0	7	12	0	0
264		4	326	158	115	599	83	53	45	19	9	12	9	16	20	23	7	30	25	4	13	9	22	5	13	15	24	11	7	10	25	11	10	0	4	10	10	0	4	19	4	18
266		4	501	535	90	1126	94	69	48	34	36	28	37	21	33	10	54	37	73	62	89	91	102	32	16	2	21	1	10	36	20	26	6	9	4	10	2	5	1	0	0	7
271		4	449	170	68	687	75	22	25	38	34	25	51	73	22	29	25	30	53	34	11	12	7	9	0	0	23	10	1	10	19	6	5	9	0	12	0	5	0	9	3	0
282		3	244	64	95	403	72	27	23	37	2	14	17	14	1	11	8	18	16	15	1	5	7	0	3	3	0	10	2	2	4	1	0	40	18	3	7	0	0	0	0	22
284		3	422	145	160	727	93	47	49	30	48	30	33	34	5	19	17	17	23	36	18	12	8	6	2	6	10	13	1	10	21	7	3	40	12	19	7	7	9	26	2	7
285		3	151	41	20	212	45	23	11	11	12	9	7	8	5	4	5	11	14	10	4	5	0	2	0	0	5	0	0	1	7	2	1	0	0	0	1	8	0	0	1	0
Mean	WT-S		320	138.182	71.4545	529.636	54.8182	32.3636	28.9091	27.7273	27.0909	27.0909	25.0909	22.0909	20.1818	20	17.8182	16.8182	31.6364	16.7273	11.0909	14.9091	9.09091	8.27273	7.18182	5	13.9091	13.2727	4.27273	2.81818	8.81818	7	9	13	10.2727	3.63636	7.36364	1.72727	1.54545	3	4	2.09091
sem			39.945	30.4395	19.3458	79.3016	8.6243	3.23693	3.41509	3.56776	5.10517	5.23876	3.56359	3.481	5.33397	2.70353	4.02903	5.27053	4.51114	4.69059	3.21772	4.45677	5.55707	4.357	2.1184	1.84391	5.18995	6.82388	1.79439	1.3199	3.04756	1.86353	3.67794	6.07828	5.01106	2.06826	4.83975	0.647947	0.778853	1.65694	2.0405	1.03093
Mean	Fmr1-S		344.667	150.083	79.5	574.25	69	41.9167	27.6667	23.4167	28.0833	24.8333	22.25	20.8333	22.6667	23.6667	17.25	23.0833	23	16.0833	12.6667	15.1667	23.1667	13.3333	6.25	11.5	8.91667	10.4167	3.5	6.08333	10.8333	11.3333	11.5	7.08333	4.58333	3.83333	5.41667	8.16667	5.58333	3.91667	3.91667	3.33333
sem			55.7561	33.8474	22.642	97.7287	9.44281	6.6429	3.85992	4.14959	5.91795	5.93632	5.00473	5.57434	5.35601	9.93946	4.8697	6.24798	4.2569	4.16598	2.72567	4.38978	6.83333	3.94917	2.04541	3.57919	4.45764	3.04128	1.41153	1.93633	2.41784	3.00337	4.63599	4.53348	2.29445	1.59466	2.03923	3.36388	2.0614	1.74711	1.76866	1.65755
Mean	Fmr1-AAV		405.833	212.583	115.583	734	67.4167	44.5	37.25	36.75	34.75	25.25	28	29.5833	23.3333	22.75	28.25	28	38.3333	26.5833	23.75	19.4167	22.6667	17.6667	11.5833	11.8333	11.5833	9.91667	8.5	10.75	24	12.6667	10.3333	12.3333	6.91667	11.1667	7.25	3.33333	5.58333	8.75	5.33333	7.91667
sem			44.059	50.2057	25.1569	101.57	6.2987	5.72409	5.23844	4.30666	6.63796	3.5358	4.51093	6.23098	5.12619	3.77617	7.04867	4.90671	6.76705	5.5779	7.39894	7.23047	7.9614	7.36837	3.29246	4.03551	4.34403	2.58626	3.6045	3.91989	4.81632	3.7966	3.46045	4.37855	2.40409	2.59613	3.07267	1.31041	2.20694	3.21955	3.06825	2.33698
LOCOMOTOR ACTIVITY				(activité va et vient)
Animal	Group	Nb/cage	Dark1	Light	Dark2	Tot 3H	5	10	15	20	25	30	35	40	45	50	55	60	65	70	75	80	85	90	95	100	105	110	115	120	125	130	135	140	145	150	155	160	165	170	175	180
202	WT-S	3	149	53	52	254	17	12	20	6	4	16	14	6	19	16	14	5	24	15	4	4	2	0	4	0	0	0	0	0	0	0	6	14	6	8	4	4	4	6	0	0
205		3	113	44	2	159	16	13	13	14	10	6	12	5	8	6	4	6	15	11	4	4	2	2	2	0	2	2	0	0	2	0	0	0	0	0	0	0	0	0	0	0
206		3	128	26	23	177	13	17	13	10	18	12	14	10	3	5	12	1	18	5	0	2	0	0	0	0	0	0	0	1	10	5	2	4	0	0	0	0	0	0	2	0
216		3	112	54	13	179	12	17	15	12	10	9	6	8	6	5	8	4	21	4	5	4	2	2	4	3	1	0	7	1	3	2	5	1	0	0	2	0	0	0	0	0
219		3	54	19	14	87	11	10	4	5	3	4	4	2	6	2	2	1	7	2	0	0	0	4	2	0	4	0	0	0	4	2	0	4	2	0	0	0	0	0	0	2
221		3	121	40	34	195	22	15	12	9	9	12	6	10	4	8	8	6	10	4	2	4	1	6	6	1	2	0	4	0	2	2	4	4	6	0	0	0	6	8	2	0
263		3	222	114	72	408	38	22	15	18	20	12	23	10	16	13	20	15	33	16	17	12	8	4	0	4	10	8	2	0	2	14	2	8	18	4	10	4	0	0	9	1
269		3	127	37	23	187	27	14	15	7	8	12	11	9	5	10	5	4	16	7	8	0	0	0	0	0	6	0	0	0	6	10	0	0	0	0	0	0	2	4	0	1
272		3	148	75	57	280	27	12	7	10	10	12	12	10	12	13	14	9	20	10	6	4	4	6	4	5	3	2	8	3	13	2	12	11	7	2	0	1	3	0	4	2
283		2	120	20	20	160	33	9	14	13	9	6	12	6	6	4	4	4	5	5	2	2	0	0	0	4	0	0	0	2	6	2	0	0	0	0	4	2	0	0	2	4
293		2	166	37	26	229	35	15	21	19	8	12	10	8	4	8	10	16	10	6	3	10	0	0	2	0	4	0	0	2	0	0	8	1	14	3	0	0	0	0	0	0
207	Fmr1-S	3	191	134	68	393	22	28	23	13	23	18	6	14	7	8	12	17	29	12	9	16	11	11	5	14	4	11	8	4	10	9	8	5	4	2	2	13	9	0	4	2
208		3	170	78	52	300	36	28	26	10	9	5	16	8	8	10	4	10	10	11	14	13	4	6	12	0	2	4	2	0	15	11	2	0	4	0	8	6	0	0	6	0
213		3	98	42	20	160	14	14	9	11	7	3	6	6	10	11	3	4	8	2	5	6	2	4	1	4	3	5	0	2	6	0	2	0	0	0	0	0	0	6	4	2
220		3	104	34	24	162	16	10	9	11	10	6	12	8	8	7	6	1	10	6	2	2	6	2	0	4	0	0	0	2	4	4	6	0	2	0	0	0	0	4	2	2
222		3	138	42	16	196	22	16	12	14	8	20	9	9	14	4	4	6	14	6	2	4	4	0	2	2	0	4	4	0	0	3	7	0	0	0	2	2	2	0	0	0
224		3	131	61	32	224	20	21	8	10	13	8	10	6	6	9	3	17	9	4	6	4	6	2	12	7	3	1	6	1	5	11	0	0	0	4	0	7	3	0	2	0
267		3	148	80	40	268	39	17	14	12	14	10	4	8	4	13	5	8	14	4	12	8	6	8	0	6	2	8	2	10	5	15	2	2	2	2	0	0	6	6	0	0
268		3	214	112	74	400	46	20	11	10	22	15	16	14	14	12	16	18	16	12	10	4	12	10	6	12	3	13	0	14	8	9	7	23	5	3	2	4	2	0	4	7
270		3	200	164	62	426	36	18	14	14	14	15	13	14	14	13	11	24	28	9	18	10	10	9	16	15	19	10	6	14	4	8	3	15	12	6	0	6	6	2	0	0
286		3	171	33	30	234	33	21	8	12	13	11	12	7	15	2	12	25	7	4	4	0	3	9	0	0	0	2	0	4	11	5	0	4	0	4	4	1	1	0	0	0
287		3	126	20	20	166	33	19	14	8	4	10	8	4	4	2	4	16	6	4	0	1	7	0	0	0	2	0	0	0	8	0	0	0	0	0	6	0	4	2	0	0
292		3	148	28	37	213	44	18	12	14	8	16	5	7	10	10	3	1	11	3	2	6	2	0	0	2	0	2	0	0	0	10	4	0	4	6	0	6	2	0	0	5
201	Fmr1-AAV	3	151	159	53	363	12	20	8	12	12	12	10	20	10	4	20	11	17	13	11	26	20	10	16	24	0	15	7	0	18	10	6	6	4	2	2	1	1	0	0	3
203		3	194	66	76	336	23	26	27	17	19	20	16	8	10	14	8	6	10	7	7	2	3	13	4	0	0	8	8	4	18	20	12	2	8	4	2	0	2	0	2	6
204		3	232	85	134	451	18	38	27	19	20	30	18	20	12	11	9	10	24	4	15	7	7	3	3	11	4	2	2	3	31	17	5	10	0	22	14	9	11	6	4	5
215		2	128	45	20	193	23	18	11	11	12	9	7	4	9	11	6	7	6	7	6	4	8	0	4	8	0	2	0	0	6	0	4	0	0	6	0	0	0	0	4	0
217		2	249	192	163	604	34	35	29	25	30	18	10	10	10	14	20	14	26	21	17	13	13	15	10	19	14	13	21	10	19	22	19	8	18	14	14	0	14	16	12	7
258		4	178	36	26	240	44	20	20	22	20	6	7	12	10	0	8	9	11	7	2	0	6	0	2	2	2	0	0	4	10	0	2	4	0	0	0	0	3	7	0	0
264		4	185	99	57	341	42	21	20	12	9	12	6	12	13	12	7	19	17	6	9	6	19	4	12	8	8	3	3	4	17	2	6	0	3	8	8	0	2	9	2	0
266		4	207	105	58	370	38	24	20	20	16	12	15	17	14	4	13	14	19	14	5	12	7	9	9	2	6	2	4	16	12	12	6	6	2	10	2	4	2	0	0	2
271		4	159	69	42	270	27	9	14	13	14	13	17	13	8	11	7	13	13	14	6	5	3	6	0	0	7	5	2	8	8	8	4	8	0	4	0	2	0	6	2	0
282		3	140	36	36	212	31	15	10	18	4	10	18	8	2	8	4	12	6	6	2	2	4	0	2	2	0	6	4	2	2	2	0	13	7	2	2	0	0	0	0	8
284		3	180	108	100	388	36	28	24	14	14	14	7	10	3	11	11	8	10	16	13	8	11	8	4	6	8	10	2	12	12	6	4	20	12	12	6	4	6	10	2	6
285		3	156	36	26	218	43	24	15	10	11	14	7	8	4	4	6	10	12	6	6	3	1	2	0	0	3	1	0	2	6	4	2	0	0	0	2	10	0	0	2	0
Mean	WT-S		132.727	47.1818	30.5455	210.455	22.8182	14.1818	13.5455	11.1818	9.90909	10.2727	11.2727	7.63636	8.09091	8.18182	9.18182	6.45455	16.2727	7.72727	4.63636	4.18182	1.72727	2.18182	2.18182	1.54545	2.90909	1.09091	1.90909	0.818182	4.36364	3.54545	3.54545	4.27273	4.81818	1.54545	1.81818	1	1.36364	1.63636	1.72727	0.909091
sem			12.4119	8.29547	6.41924	25.1238	2.9413	1.10221	1.47933	1.3805	1.53418	1.07949	1.54973	0.789392	1.59234	1.3199	1.64493	1.50975	2.47199	1.40189	1.4351	1.12669	0.739667	0.736308	0.629837	0.60848	0.919037	0.731804	0.919037	0.325246	1.23783	1.35756	1.18601	1.44657	1.88206	0.778853	0.951727	0.486172	0.636364	0.887004	0.832203	0.39207
Mean	Fmr1-S		153.25	69	39.5833	261.833	30.0833	19.1667	13.3333	11.5833	12.0833	11.4167	9.75	8.75	9.5	8.41667	6.91667	12.25	13.5	6.41667	7	6.16667	6.08333	5.08333	4.5	5.5	3.16667	5	2.33333	4.25	6.33333	7.08333	3.41667	4.08333	2.75	2.25	2	3.75	2.91667	1.66667	1.83333	1.5
sem			10.6245	13.3218	5.75439	27.9591	3.14175	1.48647	1.64838	0.556754	1.66268	1.55923	1.18785	0.985693	1.15142	1.1379	1.31113	2.42501	2.19676	1.04779	1.61902	1.39715	0.980556	1.22139	1.66742	1.57394	1.49663	1.29099	0.84686	1.54785	1.26331	1.35097	0.847977	2.13008	1.00849	0.675603	0.778499	1.16206	0.820738	0.689019	0.625631	0.668558
Mean	Fmr1-AAV		179.917	86.3333	65.9167	332.167	30.9167	23.1667	18.75	16.0833	15.0833	14.1667	11.5	11.8333	8.75	8.66667	9.91667	11.0833	14.25	10.0833	8.25	7.33333	8.5	5.83333	5.5	6.83333	4.33333	5.58333	4.41667	5.41667	13.25	8.58333	5.83333	6.41667	4.5	7	4.33333	2.5	3.41667	4.5	2.5	3.08333
sem			10.5101	14.4203	13.0253	34.024	3.00368	2.32194	2.06385	1.38421	1.91667	1.79576	1.41153	1.43987	1.11549	1.32192	1.51986	1.04053	1.86728	1.5298	1.39873	2.04248	1.77738	1.49663	1.46422	2.2591	1.2693	1.422	1.68081	1.4484	2.27011	2.23084	1.4711	1.72968	1.66742	1.89896	1.47367	1.04083	1.33404	1.54479	0.957427	0.908365
FRONT ACTIVITY
Animal	Group	Nb/cage	Dark1	Light	Dark2	Tot 3H	5	10	15	20	25	30	35	40	45	50	55	60	65	70	75	80	85	90	95	100	105	110	115	120	125	130	135	140	145	150	155	160	165	170	175	180
202	WT-S	3	359	214	278	851	49	34	49	13	13	31	28	11	36	42	39	14	49	36	31	31	25	7	32	0	3	0	0	0	0	2	24	29	43	38	35	44	26	22	12	3
205		3	535	417	49	1001	60	83	62	48	25	23	26	19	37	41	54	57	72	40	32	109	37	64	20	1	19	23	0	0	16	18	15	0	0	0	0	0	0	0	0	0
206		3	96	25	18	139	11	11	11	12	13	9	8	5	1	5	9	1	18	5	0	1	0	0	0	0	0	0	0	1	8	6	1	2	0	0	0	0	0	0	1	0
216		3	560	204	105	869	75	69	55	44	47	42	31	45	49	25	45	33	62	37	30	10	20	7	13	5	4	0	15	1	29	3	32	5	10	18	8	0	0	0	0	0
219		3	106	31	18	155	17	8	9	7	8	12	13	6	7	6	10	3	8	3	0	0	0	7	8	0	3	0	1	1	8	2	0	5	1	0	0	0	0	0	0	2
221		3	752	273	242	1267	55	45	57	78	56	85	81	65	51	62	59	58	57	39	52	24	17	14	14	17	10	9	13	7	27	20	27	21	47	5	0	1	38	45	4	7
263		3	505	422	313	1240	79	50	40	33	41	32	35	37	19	49	59	31	81	37	54	38	60	12	2	27	43	44	21	3	13	43	41	58	41	9	29	22	2	1	49	5
269		3	473	317	318	1108	75	56	37	35	36	36	36	23	36	43	20	40	74	42	48	66	22	9	1	0	36	19	0	0	56	59	26	22	3	13	2	2	36	54	32	13
272		3	168	121	77	366	26	16	12	13	13	13	15	10	16	10	12	12	23	13	11	7	3	16	12	8	6	6	11	5	19	5	13	14	10	6	1	0	2	0	6	1
283		2	715	324	240	1279	108	61	63	55	70	90	46	47	57	39	42	37	64	30	18	13	74	9	4	50	11	4	0	47	44	63	21	6	0	0	25	9	0	0	35	37
293		2	179	37	20	236	32	13	18	15	13	15	8	9	14	9	15	18	10	5	2	8	0	0	2	0	7	0	0	3	0	0	8	1	9	2	0	0	0	0	0	0
0		0	0	0	0
207	Fmr1-S	3	261	132	109	502	31	32	37	22	30	17	9	17	19	12	14	21	34	10	7	23	7	7	4	11	2	9	11	7	19	15	11	11	10	1	4	19	10	1	4	4
208		3	1225	693	515	2433	113	114	105	108	86	123	98	100	100	86	76	116	106	52	76	74	93	59	94	23	35	23	48	10	79	72	62	37	60	11	58	54	36	6	40	0
213		3	661	382	226	1269	53	54	52	45	69	51	63	32	49	68	55	70	52	61	42	25	11	29	10	32	15	38	4	63	47	11	19	0	0	0	0	0	0	32	73	44
220		3	597	403	322	1322	47	54	22	53	47	35	61	42	40	43	79	74	52	27	50	11	40	25	5	45	87	4	0	57	72	44	37	0	34	1	19	0	0	48	24	43
222		3	822	399	97	1318	90	75	55	64	48	70	43	62	72	97	50	96	91	59	60	38	29	17	18	6	3	18	53	7	16	17	24	4	1	0	4	19	9	2	1	0
224		3	409	496	377	1282	58	52	20	15	32	34	18	23	50	34	28	45	44	51	34	75	53	42	38	47	55	9	14	34	28	42	47	22	35	57	8	52	9	26	50	1
267		3	707	579	491	1777	112	64	71	48	54	56	32	84	15	70	64	37	61	43	61	67	24	56	11	60	33	44	58	61	52	98	45	38	32	39	0	7	47	85	18	30
268		3	535	268	175	978	77	55	45	37	42	50	34	28	36	40	48	43	37	27	27	17	29	21	13	22	8	30	2	35	21	14	11	51	9	11	4	5	8	0	17	24
270		3	778	545	627	1950	113	66	66	74	72	50	54	75	44	57	49	58	60	17	62	24	43	17	54	65	36	63	42	62	50	82	95	75	61	77	12	75	69	27	4	0
286		3	579	397	143	1119	89	57	21	21	57	37	46	43	49	41	62	56	101	34	51	29	26	22	1	13	58	30	4	28	39	15	4	9	0	4	21	40	10	1	0	0
287		3	800	356	280	1436	128	67	66	78	71	83	61	32	54	44	44	72	36	51	54	8	63	79	42	0	19	0	1	3	55	11	0	1	1	0	48	20	34	24	66	20
292		3	899	527	291	1717	105	96	105	75	55	58	63	60	68	59	58	97	76	73	92	64	31	16	24	22	25	64	17	23	6	53	49	9	35	49	6	53	16	0	0	15
201	Fmr1-AAV	3	1151	812	379	2342	117	128	123	101	95	116	96	83	97	70	92	33	115	72	64	66	79	32	111	64	0	77	40	92	81	43	14	59	57	26	37	25	28	0	0	9
203		3	829	647	484	1960	63	62	82	40	44	70	90	89	76	99	79	35	80	42	54	57	44	63	32	68	48	46	64	49	66	79	50	29	41	26	20	20	35	19	43	56
204		3	1307	733	560	2600	100	106	130	98	112	147	76	118	111	104	116	89	124	76	75	56	80	48	54	42	69	50	32	27	58	54	71	64	27	84	67	29	47	24	9	26
215		2	346	271	212	829	35	65	27	27	23	27	12	26	42	18	17	27	25	21	50	20	29	5	33	34	7	25	12	10	40	16	33	4	55	36	0	1	0	8	13	6
217		2	826	739	776	2341	80	72	81	62	71	77	43	39	75	66	79	81	68	68	81	63	56	65	53	90	62	53	61	19	48	96	83	56	83	78	78	4	78	63	60	49
258		4	662	384	348	1394	124	86	60	63	64	61	85	46	17	0	21	35	35	46	26	47	50	15	15	37	3	23	44	43	82	35	23	44	34	5	0	0	16	46	31	32
264		4	872	289	135	1296	114	99	84	69	113	79	49	70	86	52	21	36	67	23	52	9	47	17	10	21	16	20	3	4	31	1	20	0	4	19	26	3	1	27	3	0
266		4	712	269	434	1415	85	70	77	103	58	80	82	51	42	6	21	37	38	35	9	37	28	16	20	4	14	30	10	28	33	33	81	47	30	38	20	52	53	38	1	8
271		4	161	65	44	270	26	15	14	9	17	7	18	10	10	13	8	14	11	14	7	6	3	3	0	0	7	3	1	10	12	5	7	6	2	3	1	3	0	4	1	0
282		3	462	277	200	939	74	34	42	45	29	51	43	35	11	21	25	52	31	33	24	38	29	25	15	16	2	23	28	13	17	13	28	45	16	7	12	18	0	0	0	44
284		3	953	1016	909	2878	105	98	111	71	70	76	69	79	62	81	76	55	65	52	95	35	94	122	80	106	107	83	71	106	95	73	22	96	89	98	95	53	87	68	57	76
285		3	658	549	408	1615	77	69	40	34	29	58	49	58	77	69	44	54	67	45	45	38	31	52	77	42	61	30	1	60	43	69	46	34	11	6	25	61	56	1	23	33
Mean	WT-S		404.364	216.818	152.545	773.727	53.3636	40.5455	37.5455	32.0909	30.4545	35.2727	29.7273	25.1818	29.3636	30.0909	33.0909	27.6364	47.0909	26.0909	25.2727	27.9091	23.4545	13.1818	9.81818	9.81818	12.9091	9.54545	5.54545	6.18182	20	20.0909	18.9091	14.8182	14.9091	8.27273	9.09091	7.09091	9.45455	11.0909	12.6364	6.18182
sem			71.7506	44.7075	37.776	139.335	9.02851	7.813	6.48125	6.80301	6.31357	8.43811	6.33904	6.10933	5.71326	6.00523	6.09986	5.95784	8.22132	4.82315	6.20277	10.0149	7.50801	5.29977	2.95671	4.81252	4.27775	4.21763	2.37166	4.13811	5.35639	7.17376	3.8764	5.22375	5.70877	3.47744	4.10201	4.21352	4.71046	6.08494	5.30055	3.31064
Mean	Fmr1-S		689.417	431.417	304.417	1425.25	84.6667	65.5	55.4167	53.3333	55.25	55.3333	48.5	49.8333	49.6667	54.25	52.25	65.4167	62.5	42.0833	51.3333	37.9167	37.4167	32.5	26.1667	28.8333	31.3333	27.6667	21.1667	32.5	40.3333	39.5	33.6667	21.4167	23.1667	20.8333	15.3333	28.6667	20.6667	21	24.75	15.0833
sem			71.5784	42.989	49.2162	143.368	9.02969	6.23346	8.43824	8.00978	4.87903	7.93757	6.86614	7.58171	6.65302	6.80255	5.29883	8.01179	7.3366	5.53016	6.45419	7.24198	6.82071	6.28912	7.82172	6.11113	7.32093	6.21013	6.45947	6.74705	6.59469	8.9082	8.00883	6.91886	6.56764	7.85844	5.46384	7.27629	6.14143	7.42845	7.6159	4.90278
Mean	Fmr1-AAV		744.917	504.25	407.417	1656.58	83.3333	75.3333	72.5833	60.1667	60.4167	70.75	59.3333	58.6667	58.8333	49.9167	49.9167	45.6667	60.5	43.9167	48.5	39.3333	47.5	38.5833	41.6667	43.6667	33	38.5833	30.5833	38.4167	50.5	43.0833	39.8333	40.3333	37.4167	35.5	31.75	22.4167	33.4167	24.8333	20.0833	28.25
sem			93.3218	82.6427	73.2949	226.864	8.98343	8.96739	10.7622	8.78172	9.68164	10.5559	8.03622	8.78043	9.84796	10.649	10.4863	6.29494	10.0306	5.85747	8.07493	5.74236	7.59735	9.79909	9.77189	9.51102	10.1407	6.89253	7.40235	9.57384	7.61925	9.04656	7.5867	8.08415	8.32435	9.61099	9.17682	6.41312	8.99196	7.01711	6.51857	7.09366
REARS ACTIVITY
Animal	Group	Nb/cage	Dark1	Light	Dark2	Tot 3H	5	10	15	20	25	30	35	40	45	50	55	60	65	70	75	80	85	90	95	100	105	110	115	120	125	130	135	140	145	150	155	160	165	170	175	180
202	WT-S	3	159	62	50	271	22	14	19	11	12	12	12	5	25	17	8	2	37	5	1	8	7	0	4	0	0	0	0	0	0	0	5	18	12	6	2	0	1	6	0	0
205		3	119	45	8	172	12	13	15	6	12	8	6	6	12	6	8	15	17	11	4	2	1	2	2	0	3	3	0	0	2	4	2	0	0	0	0	0	0	0	0	0
206		3	131	25	27	183	18	20	14	15	7	16	7	11	5	7	9	2	18	5	0	1	0	0	0	0	0	0	0	1	19	3	0	3	0	0	0	0	0	0	2	0
216		3	192	123	29	344	21	24	28	14	12	20	12	16	11	8	13	13	46	11	9	7	5	9	8	4	1	0	19	4	8	4	13	2	0	0	2	0	0	0	0	0
219		3	74	30	12	116	11	7	10	7	3	8	6	3	12	2	2	3	10	2	0	0	0	5	7	0	6	0	0	0	6	2	0	2	1	0	0	0	0	0	0	1
221		3	170	62	32	264	31	14	13	18	12	17	12	14	8	12	10	9	23	7	3	5	3	10	3	3	1	0	3	1	3	2	4	4	5	0	0	0	5	9	0	0
263		3	220	98	33	351	41	17	23	17	18	23	16	11	13	20	11	10	36	9	15	10	3	0	0	7	12	4	2	0	3	5	6	5	2	0	1	3	0	0	7	1
269		3	120	43	20	183	35	15	6	9	5	7	5	11	8	9	2	8	29	7	2	0	0	0	0	0	5	0	0	0	7	5	0	2	0	0	0	0	1	4	0	1
272		3	229	99	60	388	48	16	22	17	14	11	21	16	16	15	17	16	31	10	11	4	5	9	6	3	1	3	8	8	11	2	17	2	7	4	0	7	0	0	8	2
283		2	231	60	31	322	37	17	15	24	21	24	28	16	14	11	5	19	28	6	3	3	0	1	0	12	0	0	0	7	14	1	1	0	0	0	5	3	0	0	2	5
293		2	193	55	26	274	30	12	22	14	12	19	11	14	15	10	17	17	16	8	5	10	1	0	2	0	7	0	0	6	0	0	12	2	8	4	0	0	0	0	0	0
207	Fmr1-S	3	415	210	127	752	39	33	37	33	39	33	40	38	37	26	25	35	48	13	15	42	20	14	10	15	7	11	11	4	24	9	12	10	11	4	13	25	9	0	9	1
208		3	263	111	88	462	41	26	30	23	13	23	17	23	19	9	18	21	25	16	19	15	10	9	10	4	2	1	0	0	18	19	9	0	4	0	12	10	6	4	6	0
213		3	236	104	48	388	28	40	15	21	25	14	16	9	23	29	4	12	24	9	12	16	6	6	5	5	7	2	0	12	16	0	3	0	1	0	0	0	0	5	8	15
220		3	134	59	41	234	18	12	11	18	14	7	13	11	11	7	8	4	23	7	3	3	11	4	0	3	0	0	0	5	2	0	9	0	2	0	1	0	0	9	8	10
222		3	367	125	38	530	41	27	21	35	30	35	32	33	29	30	10	44	49	16	8	13	4	2	12	2	0	5	14	0	5	9	18	0	0	0	2	3	1	0	0	0
224		3	209	124	57	390	24	26	14	7	23	19	7	28	10	11	11	29	24	13	9	6	8	5	21	19	8	2	5	4	8	22	1	2	1	6	0	12	0	0	5	0
267		3	204	90	33	327	43	16	18	14	17	22	6	24	9	18	7	10	30	4	6	4	1	5	3	10	1	6	8	12	2	6	6	2	0	1	0	0	6	10	0	0
268		3	494	198	145	837	57	50	35	32	46	50	51	35	39	27	30	42	37	27	26	4	25	16	13	13	3	13	0	21	15	19	10	52	13	5	0	8	8	0	3	12
270		3	246	115	73	434	43	20	14	14	17	18	30	15	24	12	13	26	18	6	12	8	9	6	10	11	5	8	6	16	6	11	8	15	11	9	1	8	4	0	0	0
286		3	312	84	62	458	50	34	23	19	23	23	18	23	32	6	17	44	16	13	10	1	6	19	0	3	1	9	0	6	27	8	2	6	0	1	13	2	3	0	0	0
287		3	305	63	67	435	57	42	39	25	13	22	30	10	9	18	8	32	9	24	6	2	11	1	4	0	6	0	0	0	16	3	0	0	0	0	14	4	14	13	1	2
292		3	320	68	65	453	65	30	28	19	25	26	27	26	19	21	23	11	8	15	10	8	6	1	3	8	1	4	1	3	0	22	9	0	7	6	1	10	3	0	0	7
201	Fmr1-AAV	3	243	185	51	479	33	18	23	17	18	19	28	21	32	5	18	11	42	15	20	22	15	10	22	16	0	15	8	0	15	10	6	9	3	3	1	0	3	0	0	1
203		3	294	172	84	550	36	31	32	30	28	27	29	10	13	26	21	11	33	22	21	4	8	31	12	3	1	14	11	12	14	22	13	0	12	4	2	0	2	0	6	9
204		3	312	138	92	542	23	31	35	29	31	26	24	18	38	20	13	24	45	14	15	10	5	11	3	16	5	6	4	4	20	12	3	19	0	9	6	2	5	5	7	4
215		2	138	45	24	207	27	12	7	10	7	15	2	4	19	10	10	15	11	3	7	4	6	3	4	6	0	0	0	1	11	0	1	0	0	10	0	0	0	0	2	0
217		2	404	319	189	912	48	38	28	22	32	26	31	24	35	31	47	42	46	23	28	17	28	41	27	38	17	16	26	12	24	19	22	9	16	18	14	1	22	21	14	9
258		4	210	52	31	293	44	14	15	15	24	11	19	16	14	0	17	21	15	9	1	1	14	0	1	6	0	0	0	5	10	2	2	7	2	0	0	0	1	7	0	0
264		4	154	56	38	248	36	20	15	7	3	13	6	6	15	10	5	18	8	5	9	2	3	3	2	9	8	4	2	1	9	3	9	0	0	6	5	1	0	4	1	0
266		4	279	116	59	454	43	18	30	35	28	18	16	22	22	1	21	25	24	18	4	12	13	8	11	2	7	7	3	7	8	21	8	2	1	10	4	3	0	0	0	2
271		4	269	103	41	413	43	25	21	20	26	17	23	25	12	23	8	26	23	22	13	4	8	5	1	0	11	4	0	12	12	7	11	5	0	2	0	3	0	1	0	0
282		3	122	68	69	259	31	13	12	22	1	8	2	10	2	7	3	11	17	9	4	5	7	2	3	4	1	7	8	1	4	0	2	24	6	4	2	0	0	0	0	27
284		3	174	100	129	403	44	17	13	9	14	10	11	12	10	12	8	14	10	12	11	6	8	8	0	11	4	12	5	13	18	5	0	23	17	6	11	13	9	18	3	6
285		3	163	123	33	319	48	14	10	8	11	8	17	8	5	10	9	15	36	17	17	13	8	10	1	0	9	10	0	2	9	3	3	1	0	0	0	11	5	0	0	1
Mean	WT-S		167.091	63.8182	29.8182	260.727	27.8182	15.3636	17	13.8182	11.6364	15	12.3636	11.1818	12.6364	10.6364	9.27273	10.3636	26.4545	7.36364	4.81818	4.54545	2.27273	3.27273	2.90909	2.63636	3.27273	0.909091	2.90909	2.45455	6.63636	2.54545	5.45455	3.63636	3.18182	1.27273	0.909091	1.18182	0.636364	1.72727	1.72727	0.909091
sem			15.5449	9.26658	4.52029	26.3249	3.62019	1.32303	1.94001	1.6001	1.57983	1.85374	2.1289	1.4066	1.58558	1.56247	1.54973	1.85997	3.25678	0.845015	1.46361	1.13108	0.751857	1.25836	0.899035	1.16987	1.16065	0.475864	1.77074	0.956923	1.82045	0.545455	1.80083	1.50316	1.2636	0.675425	0.475864	0.685143	0.452724	0.954329	0.895351	0.45636
Mean	Fmr1-S		292.083	112.583	70.3333	475	42.1667	29.6667	23.75	21.6667	23.75	24.3333	23.9167	22.9167	21.75	17.8333	14.5	25.8333	25.9167	13.5833	11.3333	10.1667	9.75	7.33333	7.58333	7.75	3.41667	5.08333	3.75	6.91667	11.5833	10.6667	7.25	7.25	4.16667	2.66667	4.75	6.83333	4.5	3.41667	3.33333	3.91667
sem			28.6833	13.9797	9.99646	48.4455	4.03739	3.17264	2.83678	2.44123	3.00032	3.18694	3.90504	2.8563	3.12401	2.5371	2.34682	4.09699	3.83852	1.9789	1.81464	3.23764	1.93894	1.72475	1.78995	1.70171	0.865661	1.26406	1.44141	1.97123	2.59504	2.33008	1.49304	4.30138	1.43987	0.915633	1.77151	2.07011	1.24621	1.37873	1.05409	1.60236
Mean	Fmr1-AAV		230.167	123.083	70	423.25	38	20.9167	20.0833	18.6667	18.5833	16.5	17.3333	14.6667	18.0833	12.9167	15	19.4167	25.8333	14.0833	12.5	8.33333	10.25	11	7.25	9.25	5.25	7.91667	5.58333	5.83333	12.8333	8.66667	6.66667	8.25	4.75	6	3.75	2.83333	3.91667	4.66667	2.75	4.91667
sem			24.4819	22.1056	13.9469	55.4527	2.38366	2.4354	2.71767	2.69774	3.21091	2.00567	2.96017	2.10459	3.34496	2.86425	3.38893	2.59795	4.06916	1.92849	2.33063	1.88025	1.92324	3.5739	2.59406	3.05536	1.54785	1.59287	2.14072	1.48137	1.63222	2.34305	1.84363	2.59698	1.88344	1.48222	1.33215	1.28413	1.83591	2.12251	1.24392	2.23423
							5	10	15	20	25	30	35	40	45	50	55	60	65	70	75	80	85	90	95	100	105	110	115	120	125	130	135	140	145	150	155	160	165	170	175	180
