# Supplementary material for: AAV‐delivered diacylglycerol kinase DGKk achieves long‐term rescue of fragile X syndrome mouse model
Source: EMBO Mol Med. 2022 Apr 4;14(5):e14649. doi: 10.15252/emmm.202114649 (PMC9081908; doi:10.15252/emmm.202114649)
Supplement: Supplementary file 7 — Source Data for Figure 4 [file EMMM-14-e14649-s006.zip › Source_data_Fig4/Raw_data_behavior/Group_6_RH10_8W_/IP6844e-Marble_Burying.xls]

## Sheet: Data
			Marble burying
Study : Getex-IP6844e
Mouse label	Group	Nb/cage	< 50% covered marbles	>50% covered marbles	Totally covered marbles	% totally covered marbles	% >50% covered marbles
202	WT-S	3	1	19	15	75	95
205		3	10	10	7	35	50
206		3	7	13	9	45	65
216		3	4	16	8	40	80
219		3	11	9	4	20	45
221		3	7	13	2	10	65
263		3	4	16	11	55	80
269		3	3	17	16	80	85
272		3	5	15	8	40	75
283		2	7	13	7	35	65
293		2	5	15	10	50	75
207	Fmr1-S	3	4	16	11	55	80
208		3	2	18	14	70	90
213		3	8	12	5	25	60
220		3	10	10	0	0	50
222		3	8	12	4	20	60
224		3	13	7	1	5	35
267		3	1	19	12	60	95
268		3	3	17	12	60	85
270		3	1	19	16	80	95
286		3	4	16	11	55	80
287		3	5	15	11	55	75
292		3	2	18	14	70	90
201	Fmr1-AAV	3	15	5	2	10	25
203		3	13	7	5	25	35
204		3	14	6	2	10	30
215		2	8	12	0	0	60
217		2	12	8	0	0	40
258		4	13	7	1	5	35
264		4	10	10	4	20	50
266		4	7	13	6	30	65
271		4	13	7	3	15	35
282		3	1	19	18	90	95
284		3	7	13	5	25	65
285		3	14	6	0	0	30
Mean	WT-S		5.81818	14.1818	8.81818	44.0909	70.9091
sem			0.892577	0.892577	1.25639	6.28194	4.46289
Mean	Fmr1-S		5.08333	14.9167	9.25	46.25	74.5833
sem			1.11095	1.11095	1.54295	7.71473	5.55477
Mean	Fmr1-AAV		10.5833	9.41667	3.83333	19.1667	47.0833
sem			1.18997	1.18997	1.424	7.12	5.94986
