# Supplementary material for: AAV‐delivered diacylglycerol kinase DGKk achieves long‐term rescue of fragile X syndrome mouse model
Source: EMBO Mol Med. 2022 Apr 4;14(5):e14649. doi: 10.15252/emmm.202114649 (PMC9081908; doi:10.15252/emmm.202114649)
Supplement: Supplementary file 7 — Source Data for Figure 4 [file EMMM-14-e14649-s006.zip › Source_data_Fig4/Raw_data_behavior/Group_6_RH10_8W_/IP6844e-Nesting.xlsx]

## Sheet: Data
				Nesting
Study : 6844e gr1a+b
		Nest scoring
Mouse label	Group	T0	T2	T5	T24	Comment
202	WT-S	0	4	3	3
205		0	3	5	5
206		0	1	5	5
216		0	5	5	5
219		0	2	4	3
221		0	1	4	4
263		0	1	4	3
269		0	1	3	3
272		0	1	3	4
283		0	1	5	5
293		0	1	4	3
207	Fmr1-S	0	3	3	3
208		0	2	4	3
213		0	1	4	4
220		0	1	3	3
222		0	1	3	3
224		0	2	3	5
267		0	1	4	4
268		0	2	2	3
270		0	0	3	5
286		0	2	4	3
287		0	2	3	3
292		0	1	3	3
201	Fmr1-AAV	0	3	5	5
203		0	1	3	5
204		0	1	4	4
215		0	4	5	5
217		0	1	3	3
258		0	0	2	2
264		0	2	4	4
266		0	0	3	4
271		0	2	4	4
282		0	1	5	5
284		0	1	2	4
285		0	1	2	3
Mean	WT-S	0	1.90909	4.09091	3.90909
sem		0	0.435985	0.250619	0.28459
Mean	Fmr1-S	0	1.5	3.25	3.5
sem		0	0.230283	0.179435	0.230283
Mean	Fmr1-AAV	0	1.41667	3.5	4
sem		0	0.336162	0.3371	0.275241
