# Supplementary material for: AAV‐delivered diacylglycerol kinase DGKk achieves long‐term rescue of fragile X syndrome mouse model
Source: EMBO Mol Med. 2022 Apr 4;14(5):e14649. doi: 10.15252/emmm.202114649 (PMC9081908; doi:10.15252/emmm.202114649)
Supplement: Supplementary file 7 — Source Data for Figure 4 [file EMMM-14-e14649-s006.zip › Source_data_Fig4/Raw_data_behavior/Group_6_RH10_8W_/IP6844e-NOR-new_design.xls]

## Sheet: Habituation
													Object Recognition
Study : Getex-IP6844e																						Operator : AL+RB
				Distance Traveled (cm)											Number of Rearings										% Time Spent in the Center
Mouse label	Group	Nb/cage	5	10	15	20	25	30	35	40	45	Total	5	10	15	20	25	30	35	40	45	Total	5	10	15	20	25	30	35	40	45	Total	Nentries in center	Distance (cm) in Center	Permanence Time (s) in Center
202	WT-S	3										3999.36
205		3										4377.96
206		3										3777.97
216		3										3608.59
219		3										2024.27
221		3										4208.54
263		3										4273.33
269		3										4442.96
272		3										5146.02
283		2										3218.28
293		2										4436.72
207	Fmr1-S	3										4846.51
208		3										5341.33
213		3										5234.89
220		3										3843.95
222		3										3789.53
224		3										3732.66
267		3										3919.94
268		3										5127.33
270		3										2322.02
286		3										3989.76
287		3										3926.39
292		3										3164.82
201	Fmr1-AAV	3										4496.98
203		3										6330.7
204		3										3546.53
215		2										3272.08
217		2										5032.95
258		4										3616.57
264		4										3439.2
266		4										4434.53
271		4										4368.69
282		3										3513.98
284		3										6118.03
285		3										3845.97
	Gp4
Mean	WT-S		#DIV/0!	#DIV/0!	#DIV/0!	#DIV/0!	#DIV/0!	#DIV/0!	#DIV/0!	#DIV/0!	#DIV/0!	3955.82	#DIV/0!	#DIV/0!	#DIV/0!	#DIV/0!	#DIV/0!	#DIV/0!	#DIV/0!	#DIV/0!	#DIV/0!	#DIV/0!	#DIV/0!	#DIV/0!	#DIV/0!	#DIV/0!	#DIV/0!	#DIV/0!	#DIV/0!	#DIV/0!	#DIV/0!	#DIV/0!	#DIV/0!	#DIV/0!	#DIV/0!
sem			#DIV/0!	#DIV/0!	#DIV/0!	#DIV/0!	#DIV/0!	#DIV/0!	#DIV/0!	#DIV/0!	#DIV/0!	246.004	#DIV/0!	#DIV/0!	#DIV/0!	#DIV/0!	#DIV/0!	#DIV/0!	#DIV/0!	#DIV/0!	#DIV/0!	#DIV/0!	#DIV/0!	#DIV/0!	#DIV/0!	#DIV/0!	#DIV/0!	#DIV/0!	#DIV/0!	#DIV/0!	#DIV/0!	#DIV/0!	#DIV/0!	#DIV/0!	#DIV/0!
Mean	Fmr1-S		#DIV/0!	#DIV/0!	#DIV/0!	#DIV/0!	#DIV/0!	#DIV/0!	#DIV/0!	#DIV/0!	#DIV/0!	4103.26	#DIV/0!	#DIV/0!	#DIV/0!	#DIV/0!	#DIV/0!	#DIV/0!	#DIV/0!	#DIV/0!	#DIV/0!	#DIV/0!	#DIV/0!	#DIV/0!	#DIV/0!	#DIV/0!	#DIV/0!	#DIV/0!	#DIV/0!	#DIV/0!	#DIV/0!	#DIV/0!	#DIV/0!	#DIV/0!	#DIV/0!
sem			#DIV/0!	#DIV/0!	#DIV/0!	#DIV/0!	#DIV/0!	#DIV/0!	#DIV/0!	#DIV/0!	#DIV/0!	258.914	#DIV/0!	#DIV/0!	#DIV/0!	#DIV/0!	#DIV/0!	#DIV/0!	#DIV/0!	#DIV/0!	#DIV/0!	#DIV/0!	#DIV/0!	#DIV/0!	#DIV/0!	#DIV/0!	#DIV/0!	#DIV/0!	#DIV/0!	#DIV/0!	#DIV/0!	#DIV/0!	#DIV/0!	#DIV/0!	#DIV/0!
Mean	Fmr1-AAV		#DIV/0!	#DIV/0!	#DIV/0!	#DIV/0!	#DIV/0!	#DIV/0!	#DIV/0!	#DIV/0!	#DIV/0!	4334.68	#DIV/0!	#DIV/0!	#DIV/0!	#DIV/0!	#DIV/0!	#DIV/0!	#DIV/0!	#DIV/0!	#DIV/0!	#DIV/0!	#DIV/0!	#DIV/0!	#DIV/0!	#DIV/0!	#DIV/0!	#DIV/0!	#DIV/0!	#DIV/0!	#DIV/0!	#DIV/0!	#DIV/0!	#DIV/0!	#DIV/0!
sem			#DIV/0!	#DIV/0!	#DIV/0!	#DIV/0!	#DIV/0!	#DIV/0!	#DIV/0!	#DIV/0!	#DIV/0!	297.333	#DIV/0!	#DIV/0!	#DIV/0!	#DIV/0!	#DIV/0!	#DIV/0!	#DIV/0!	#DIV/0!	#DIV/0!	#DIV/0!	#DIV/0!	#DIV/0!	#DIV/0!	#DIV/0!	#DIV/0!	#DIV/0!	#DIV/0!	#DIV/0!	#DIV/0!	#DIV/0!	#DIV/0!	#DIV/0!	#DIV/0!

## Sheet: Acquisition- retention activity
						Object Recognition
Study : Getex-IP6844e
				Acquisition		Retention
Mouse label	Group	Nb/cage	Delay	Distance	Rears	Distance	Rears
202	WT-S	3	24h	2288.74		2119.06
205		3		2444.19		2423.03
206		3		1876.45		1602.36
216		3		2605.81		1546.68
219		3		980.137		688.972
221		3		2446.8		1900.05
263		3		1857.79		2501.98
269		3		2040.79		1856.42
272		3		3058.21		2392.68
283		2		1516.58		1492.73
293		2		1580.9		1670.39
207	Fmr1-S	3		2988.19		2684.29
208		3		2649.84		2492.66
213		3		1772.9		1670.38
220		3		1783.74		2024.08
222		3		2484.01		2050.18
224		3		2280.89		1923.29
267		3		1578.64		2173.47
268		3		2786.4		2453.4
270		3		3102.04		2132.28
286		3		2694.16		2256.93
287		3		1833.36		2241.47
292		3		1428.74		2062.45
201	Fmr1-AAV	3		2268.43		1893.93
203		3		2780.25		2167.94
204		3		1707.06		1490.81
215		2		1310.51		1254.9
217		2		3466.64		2799.03
258		4		2065.78		1808.86
264		4		1536.73		1520.13
266		4		1999.12		2369.53
271		4		2225.64		1805.73
282		3		1697.15		1604.27
284		3		1861.77		2015.86
285		3		2349.9		1900.51
Mean	WT-S			2063.31	#DIV/0!	1835.85	#DIV/0!
sem				176.059	#DIV/0!	159.028	#DIV/0!
Mean	Fmr1-S			2281.91	#DIV/0!	2180.41	#DIV/0!
sem				167.492	#DIV/0!	78.7892	#DIV/0!
Mean	Fmr1-AAV			2105.75	#DIV/0!	1885.96	#DIV/0!
sem				168.82	#DIV/0!	121.36	#DIV/0!

## Sheet: Object-exploration
				Object Recognition
Study : Getex-IP6844e
					Exploration duration (sec)			Recog. index
Mouse label	Group	Nb/cage	Delay	Acq. tA	Ret. tA	Ret. tB	Ret. t(A+B)	RI = tB/(tA+tB)
202	WT-S	3	24h	21.32	8.58	26.9	35.48	75.8174
205		3	24h	46.32	15.92	31.02	46.94	66.0844
206		3	24h	43.2	8.13	18.88	27.01	69.9
216		3	24h	27.92	6.24	26.71	32.95	81.0622
219		3	24h	13.97	2.35	5.55	7.9	70.2532
221		3	24h	35.96	9.82	26.79	36.61	73.1767
263		2	24h	26.83	20.11	28.58	48.69	58.6979
269		2	24h	30.57	15.2	23.5	38.7	60.7235
272		0	24h	54.26	18.24	17.84	36.08	49.4457
283		3	24h	16.94	15.77	25.21	40.98	61.5178
293		3	24h	24.48	7.88	12.35	20.23	61.0479
207	Fmr1-S	3	24h	48.3	10.17	30.59	40.76	75.0491
208		3	24h	57.86	22.34	44.87	67.21	66.7609
213		3	24h	46.95	11	19.44	30.44	63.8633
220		3	24h	41.56	16.56	21.08	37.64	56.0043
222		3	24h	75.4	16.91	46.68	63.59	73.4078
224		3	24h	23.98	14.18	32.33	46.51	69.5119
267		3	24h	47.11	19.73	27.26	46.99	58.0123
268		3	24h	66.84	15.96	13.67	29.63	46.1357
270		3	24h	35.03	19.14	29.03	48.17	60.2657
286		3	24h	58.67	22.59	39.08	61.67	63.3695
287		3	24h	33.54	18.05	30.5	48.55	62.8218
292		3	24h	16.38	20.1	28.92	49.02	58.9963
201	Fmr1-AAV	3	24h	28.6	6.14	15.75	21.89	71.9507
203		3	24h	26.51	9.64	18.13	27.77	65.2863
204		3	24h	33.32	6.95	12.29	19.24	63.8773
215		2	24h	27.8	8.85	17.9	26.75	66.9159
217		2	24h	28.55	6.46	19.2	25.66	74.8246
258		4	24h	53.29	25.34	27.48	52.82	52.0257
264		4	24h	35.86	22.01	13.77	35.78	38.4852
266		4	24h	16.87	9.95	18.69	28.64	65.2584
271		4	24h	34.28	22.13	24.15	46.28	52.1824
282		3	24h	19	26.27	50.71	76.98	65.8743
284		3	24h	32.59	12.12	23.36	35.48	65.8399
285		3	24h	42.8	10.07	30.96	41.03	75.457
Mean	WT-S			31.07	11.6582	22.1209	33.7791	66.157
sem				3.81396	1.70012	2.32956	3.55173	2.7096
Mean	Fmr1-S			45.9683	17.2275	30.2875	47.515	62.8499
sem				4.97326	1.14737	2.82599	3.48839	2.29033
Mean	Fmr1-AAV			31.6225	13.8275	22.6992	36.5267	63.1648
sem				2.83317	2.23318	2.99854	4.67473	3.08463
