# Supplementary material for: AAV‐delivered diacylglycerol kinase DGKk achieves long‐term rescue of fragile X syndrome mouse model
Source: EMBO Mol Med. 2022 Apr 4;14(5):e14649. doi: 10.15252/emmm.202114649 (PMC9081908; doi:10.15252/emmm.202114649)
Supplement: Supplementary file 7 — Source Data for Figure 4 [file EMMM-14-e14649-s006.zip › Source_data_Fig4/Raw_data_behavior/Group_6_RH10_8W_/IP6844e-NOR.xls]

## Sheet: Habituation
																			Object Recognition
Study : Getex-IP6844e																												Operator : AL+RB
				Distance Traveled (cm)								Number of Rearings						% Time Spent in the Center
Mouse label	Group	Nb/cage	1	2	3	Total	5	10	15	20	25	30	35	40	45	Total	1	2	3	Total	Nentries in center	Distance (cm) in Center	Permanence Time (s) in Center
202	WT-S	3	2115.04	676.501	1105.85	3898.01											33.64	37.8267	30.1333	33.8667	62	3898.01	304.84
205		3	2123.97	1454.95	1474.42	5054.54											36.32	48.0533	69.56	51.3111	92	5054.54	461.84
206		3	1638.65	2006.17	1797.93	5442.75											23.1867	39.84	51.6	38.2089	78	5442.75	343.92
216		3	1065.07	1315.67	1467.75	3848.5											12.8667	22.92	48.5333	28.1067	73	3848.5	252.96
219		3	1137.72	1194.74	974.881	3307.75											19.6933	46.8933	60.9333	42.5067	58	3307.75	382.56
221		3	1866.12	1840.98	1591.93	5300.04											29.2667	38.68	46.5333	38.16	100	5300.04	343.48
263		3	2112.32	2100.98	1611.82	5825.12											28.76	31.8533	49.4533	36.6889	97	5825.12	330.24
269		3	3377.4	2399.97	1628.26	7406.46											39.76	38.16	43.1467	40.3556	154	7406.46	363.2
272		3	2887.21	1951.61	1819.99	6658.81											40.8533	31.9733	33.6667	35.4978	142	6658.81	319.48
283		2	2020.04	1682.65	1695.46	5398.4											38.04	29.16	38.7067	35.3022	81	5398.4	317.72
293		2	2269.34	1909.01	1640.56	5818.91											33.0267	55.9333	49.2533	46.0711	113	5818.91	414.64
207	Fmr1-S	3	3211.15	2480.05	2330.74	8022.2											44.7467	62.3067	40.0267	49.0267	153	8022.2	441.24
208		3	3097.74	3206.82	2707.5	9013.14											38.28	56.68	50.2267	48.3956	188	9013.14	435.6
213		3	3164.4	3018.65	2159.34	8342.39											40.12	40.3733	64.9067	48.4667	155	8342.39	436.24
220		3	2256.16	1764.21	2216.79	6237.87											44.5067	29.8133	44.0267	39.4489	89	6237.87	355.08
222		3	2828.71	2587.66	2130.52	7546.88											42.92	56.04	52.7067	50.5556	137	7546.88	455.04
224		3	2463.53	3276.01	2191.07	7931.19											49.2533	52.6533	65.4267	55.7778	128	7931.19	502.04
267		3	2456.89	2382.04	1211.88	6050.8											34.3867	42.48	71.04	49.3022	101	6050.8	443.76
268		3	2611.28	3269.13	2351.94	8232.35											49.1467	48.36	69.88	55.7956	129	8232.35	502.2
270		3	3346.21	1970.13	1732.2	7048.54											45.92	67.48	69.6133	61.0044	115	7048.54	549.08
286		3	2767.16	1237.97	2626.27	6632.01											52.7067	55.8933	61.64	56.7467	133	6632.01	510.72
287		3	3852.28	2340.56	1578.14	7771.24											41.7067	44.36	58.3467	48.1378	141	7771.24	433.28
292		3	3752.2	2657.67	2087	8496.88											54.7867	64.3867	53.5333	57.5689	132	8496.88	518.16
201	Fmr1-AAV	3	1883.85	1808.23	1998.33	5690.41											19.72	58.3867	40.2667	39.4578	89	5690.41	355.16
203		3	1976.93	2247.79	1815.93	6040.65											13.4667	38.6133	50.3067	34.1289	88	6040.65	307.16
204		3	1416.22	1989.15	1841.59	5246.97											12.9733	16.0667	38.28	22.44	64	5246.97	201.96
215		2	1495.42	1660.06	1886.02	5041.82											22.9867	29.2533	26.5733	26.2711	82	5041.82	236.44
217		2	2659.49	3645.12	3150.65	9456.21											9.34667	16.5867	23.6533	16.5289	96	9456.21	148.76
258		4	2960.7	1967.67	1911.18	6839.54											21.84	17.72	16.9733	18.8444	64	6839.54	169.64
264		4	2134.65	2185.68	2444.89	6765.71											23.2933	39.3067	30.6667	31.0889	84	6765.71	279.8
266		4	2421.2	2464.95	1031.7	5918.38											25.9067	34.9067	34.12	31.6444	113	5918.38	284.84
271		4	2418.28	1796.05	1742.02	5956.66											22.2533	38.96	38.2133	33.1422	89	5956.66	298.28
282		3	3053.28	2788.25	1842.12	7683.65											30.48	35.1733	53.5333	39.7289	131	7683.65	357.56
284		3	4804.31	3171.75	2280.21	10257											22.8267	46.7467	37.64	35.7378	132	10257	321.68
285		3	4660.96	2688.31	1930.22	9279.72											11.8933	29.0133	26.4667	22.4578	122	9279.72	202.12
Mean	WT-S		2055.72	1684.84	1528.08	5269.03	#DIV/0!	#DIV/0!	#DIV/0!	#DIV/0!	#DIV/0!	#DIV/0!	#DIV/0!	#DIV/0!	#DIV/0!	#DIV/0!	30.4921	38.2994	47.4109	38.7341	95.4545	5269.03	348.625
sem			202.944	147.084	80.3769	368.656	#DIV/0!	#DIV/0!	#DIV/0!	#DIV/0!	#DIV/0!	#DIV/0!	#DIV/0!	#DIV/0!	#DIV/0!	#DIV/0!	2.67252	2.83539	3.41381	1.88908	9.28181	368.656	17.0026
Mean	Fmr1-S		2983.98	2515.91	2110.28	7610.46	#DIV/0!	#DIV/0!	#DIV/0!	#DIV/0!	#DIV/0!	#DIV/0!	#DIV/0!	#DIV/0!	#DIV/0!	#DIV/0!	44.8733	51.7356	58.4478	51.6856	133.417	7610.46	465.203
sem			147.218	183.535	122.61	269.225	#DIV/0!	#DIV/0!	#DIV/0!	#DIV/0!	#DIV/0!	#DIV/0!	#DIV/0!	#DIV/0!	#DIV/0!	#DIV/0!	1.71492	3.18844	2.99818	1.69277	7.44318	269.225	15.2345
Mean	Fmr1-AAV		2657.11	2367.75	1989.57	7014.73	#DIV/0!	#DIV/0!	#DIV/0!	#DIV/0!	#DIV/0!	#DIV/0!	#DIV/0!	#DIV/0!	#DIV/0!	#DIV/0!	19.7489	33.3944	34.7244	29.2893	96.1667	7014.73	263.617
sem			316.354	175.352	143.362	508.898	#DIV/0!	#DIV/0!	#DIV/0!	#DIV/0!	#DIV/0!	#DIV/0!	#DIV/0!	#DIV/0!	#DIV/0!	#DIV/0!	1.84951	3.65801	3.07697	2.26239	6.76201	508.898	20.3627

## Sheet: Acquisition- retention activity
						Object Recognition
Study : Getex-IP6844e
				Acquisition		Retention
Mouse label	Group	Nb/cage	Delay	Distance	Rears	Distance	Rears
202	WT-S	3	24h	3439.82		3132.98
205		3		3263.06		1774.73
206		3		1947.12		1457.05
216		3		2265.3		1519.24
219		3		1475.58		1090
221		3		2889.69		1815.65
263		3		3288.04		2384.48
269		3		3236.02		2383.16
272		3		2917.44		2550.16
283		2		1813.11		1425.44
293		2		2935.27		2711.7
207	Fmr1-S	3		4555.43		3457.73
208		3		4289.63		2128.63
213		3		3236.25		1433.09
220		3		2209.28		1213.55
222		3		3554.97		1523.89
224		3		4485.57		1783.89
267		3		2400.6		1736.45
268		3		4098.36		3923.69
270		3		3401.16		2019.21
286		3		4966.09		2214.83
287		3		3597		2994.55
292		3		3122		1245.72
201	Fmr1-AAV	3		2136.95		1892.42
203		3		2893.71		1997.09
204		3		2038.07		1080.98
215		2		1806.67		1036.56
217		2		3404.69		2316.65
258		4		2204.08		2460.23
264		4		1898.71		1644.99
266		4		2476.83		1990.47
271		4		2280.49		1877.36
282		3		2611.32		2293.55
284		3		4874.84		5973.08
285		3		2814.14		2386.28
Mean	WT-S			2679.13	#DIV/0!	2022.24	#DIV/0!
sem				206.108	#DIV/0!	194.256	#DIV/0!
Mean	Fmr1-S			3659.69	#DIV/0!	2139.6	#DIV/0!
sem				246.483	#DIV/0!	253.693	#DIV/0!
Mean	Fmr1-AAV			2620.04	#DIV/0!	2245.8	#DIV/0!
sem				244.256	#DIV/0!	364.456	#DIV/0!

## Sheet: Object-exploration
				Object Recognition
Study : Getex-IP6844e
					Exploration duration (sec)			Recog. index
Mouse label	Genotype	Nb/cage	Delay	Acq. tA	Ret. tA	Ret. tB	Ret. t(A+B)	RI = tB/(tA+tB)
202	WT-S	3	24h	12.69	5.49	8.78	14.27	61.5277
205		3	24h	19.34	4.08	8.97	13.05	68.7356
206		3	24h	12.65	2.47	3.19	5.66	56.3604
216		3	24h	21.07	3.42	6.3	9.72	64.8148
219		3	24h	15.62	1.49	10.75	12.24	87.8268
221		3	24h	12.74	4.36	13.93	18.29	76.1618
263		3	24h	12.43	3.71	6.64	10.35	64.1546
269		3	24h	11.85	2.76	3.01	5.77	52.1664
272		3	24h	8.18	3.21	5.27	8.48	62.1462
283		2	24h	9.28	3.98	1.44	5.42	26.5683
293		2	24h	17.53	3.75	14.54	18.29	79.497
207	Fmr1-S	3	24h	11.18	5.81	8.37	14.18	59.0268
208		3	24h	6.27	1.73	2.3	4.03	57.072
213		3	24h	12.13	3.29	1.56	4.85	32.1649
220		3	24h	16.2	2.22	2.92	5.14	56.8093
222		3	24h	12.02	2.03	3.46	5.49	63.0237
224		3	24h	26.76	3.59	5.03	8.62	58.3527
267		3	24h	5.98	3.97	3.9	7.87	49.5553
268		3	24h	17.64	9.4	13.94	23.34	59.7258
270		3	24h	8.61	2.21	4.65	6.86	67.7843
286		3	24h	18.92	3.57	3.78	7.35	51.4286
287		3	24h	21.26	9.72	6.04	15.76	38.3249
292		3	24h	6.44	0.22	0.22	0.44	*
201	Fmr1-AAV	3	24h	3.47	1.43	2.65	4.08	64.951
203		3	24h	10.43	2.06	4.03	6.09	66.1741
204		3	24h	11.06	1.9	1.13	3.03	37.2937
215		2	24h	8.57	1.57	2.06	3.63	56.7493
217		2	24h	7.26	1.59	3	4.59	65.3595
258		4	24h	6.95	1.74	2.93	4.67	62.7409
264		4	24h	5.8	0.82	1.74	2.56	*
266		4	24h	4.15	0.52	1.19	1.71	*
271		4	24h	8.16	1.5	0.95	2.45	*
282		3	24h	19.05	2.79	9.77	12.56	77.7866
284		3	24h	9.76	3.9	6.35	10.25	61.9512
285		3	24h	8.14	2.09	1.93	4.02	48.01
Mean	WT-S			13.9436	3.52	7.52909	11.0491	63.6327
sem				1.21324	0.317774	1.30687	1.40813	4.84908
Mean	Fmr1-S			13.6175	3.98	4.68083	8.66083	53.9335
sem				1.91033	0.85148	1.03949	1.80052	3.18314
Mean	Fmr1-AAV			8.56667	1.82583	3.14417	4.97	60.1129
sem				1.16391	0.253313	0.741548	0.94153	3.88878
