# Supplementary material for: AAV‐delivered diacylglycerol kinase DGKk achieves long‐term rescue of fragile X syndrome mouse model
Source: EMBO Mol Med. 2022 Apr 4;14(5):e14649. doi: 10.15252/emmm.202114649 (PMC9081908; doi:10.15252/emmm.202114649)
Supplement: Supplementary file 7 — Source Data for Figure 4 [file EMMM-14-e14649-s006.zip › Source_data_Fig4/Raw_data_behavior/Group_6_RH10_8W_/IP6844e-Plus_Maze.xls]

## Sheet: results
							Elevated plus-maze
Study : Getex-IP6844e
Mouse label	Genotype	Nb/cage	OAE	CAE	TAE	%OE	Att	HD		SA	OAEL	OT	CloT	CenT	%OT	%OT/(O+C)	OAT (prox)	OAT (dist)
202	WT-S	3	4	11	15	27	19	10		4	3.1	78	139	83	26	36	42	36
205		3	7	12	19	37	30	16		9	5.1	42	150	108	14	22	28	13
206		3	4	5	9	44	16	10		8	139.6	47	181	72	16	21	34	13
216		3	2	10	12	17	25	9		5	114.5	38	126	137	13	23	12	26
219		3	2	10	12	17	26	7		4	142.6	14	190	96	5	7	13	1
221		3	3	13	16	19	24	6		9	75.9	30	178	93	10	14	20	10
263		3	3	9	12	25	34	9		6	22.8	19	161	120	6	11	15	4
269		3	3	10	13	23	25	8		8	27.8	28	182	92	9	13	23	5
272		3	4	13	17	24	29	12		11	12.1	16	175	110	5	8	16	0
283		2	8	5	13	62	10	13		10	0	122	82	97	40	60	58	64
293		2	3	16	19	16	31	18		4	52.4	31	153	117	10	17	17	14
Mean	WT-S		3.90909	10.3636	14.2727	28.2727	24.4545	10.7273		7.09091	54.1727	42.2727	156.091	102.273	14	21.0909	25.2727	16.9091
sem			0.579256	0.993366	0.963808	4.27485	2.12929	1.1208		0.779913	16.6878	9.62298	9.55221	5.54009	3.17376	4.61707	4.32139	5.71991
207	Fmr1-S	3	1	15	16	6	22	6		2	194.7	8	176	116	3	5	8	0
208		3	7	16	23	30	26	19		16	25.3	51	146	103	17	26	21	30
213		3	8	18	26	31	21	17		12	35.9	54	170	76	18	24	23	32
220		3	5	14	19	26	16	10		7	17.1	46	190	65	15	19	18	28
222		3	2	10	12	17	15	6		3	27.8	30	194	76	10	14	9	22
224		3	5	12	17	29	33	13		7	20	49	107	146	16	32	15	34
267		3	6	18	24	25	15	12		8	163.5	58	174	68	20	25	25	34
268		3	9	11	20	45	22	17		13	30.3	95	121	84	32	44	28	67
270		3	9	17	26	35	21	15		13	10.5	69	139	93	23	33	38	31
286		3	5	16	21	24	28	21		9	28.4	52	153	95	18	26	20	32
287		3	8	16	24	33	21	17		9	28.6	69	153	78	23	31	25	44
292		3	5	10	15	33	13	14		9	1.5	105	152	44	35	41	21	84
Mean	Fmr1-S		5.83333	14.4167	20.25	27.8333	21.0833	13.9167		9	48.6333	57.1667	156.25	87	19.1667	26.6667	20.9167	36.5
sem			0.736837	0.856865	1.31498	2.80106	1.69874	1.37873		1.18065	17.9028	7.49832	7.572	7.63961	2.50101	3.12937	2.35635	6.1441
201	Fmr1-AAV	3	3	4	7	43	36	7		5	118.2	24	123	153	8	16	24	0
203		3	12	6	18	67	10	39		16	1.1	113	98	89	38	54	55	58
204		3	7	10	17	41	18	39		9	39.9	92	145	64	31	39	42	51
215		2	4	7	11	36	17	9		9	16.6	35	161	104	12	18	35	0
217		2	4	15	19	21	10	17		8	7.7	29	202	69	10	12	28	1
258		4	3	15	18	17	25	18		5	57.2	39	164	97	13	19	17	22
264		4	1	9	10	10	12	10		4	139.6	6	246	49	2	2	6	0
266		4	6	14	20	30	16	14		15	12.7	68	139	93	23	33	31	38
271		4	5	11	16	31	17	12		5	14.2	61	176	62	20	26	12	49
282		3	5	11	16	31	21	28		6	1.1	80	119	101	27	40	21	59
284		3	4	10	14	29	19	14		10	1.5	57	167	76	19	25	21	36
285		3	14	11	25	56	6	22		13	0	115	118	68	38	49	45	70
Moyenne	Fmr1-AAV		5.66667	10.25	15.9167	34.3333	17.25	19.0833		8.75	34.15	59.9167	154.833	85.4167	20.0833	27.75	28.0833	32
sem			1.08944	0.993349	1.40593	4.60457	2.28674	3.16098		1.18145	13.7706	10.1395	11.834	7.9558	3.381	4.50273	4.12578	7.62969
	Gp4
	Gp4
	Gp4
	Gp4
	Gp4
	Gp4
	Gp4
	Gp4
	Gp4
	Gp4
	Gp4
	Gp4
Moyenne	Gp4		#DIV/0!	#DIV/0!	#DIV/0!	#DIV/0!	#DIV/0!	#DIV/0!		#DIV/0!	#DIV/0!	#DIV/0!	#DIV/0!	#DIV/0!	#DIV/0!	#DIV/0!	#DIV/0!	#DIV/0!
sem			#DIV/0!	#DIV/0!	#DIV/0!	#DIV/0!	#DIV/0!	#DIV/0!		#DIV/0!	#DIV/0!	#DIV/0!	#DIV/0!	#DIV/0!	#DIV/0!	#DIV/0!	#DIV/0!	#DIV/0!
OAE : Open Arm Entries								SA : Stretched Attention						OAEL : Open Arm Entry Latency
CAE : Closed Arm Entries								OT : Open Time						%OE : % open entries
TAE : Total Arm Entries								CloT : Closed Time						% OT/(O+C) : % open entries / (open + closed)
Att : Attempts								CenT : Centre Time						% OT : % open time
HD : Head-Dips								OAT(prox) : Open Arm Time (proximal)
RF : Rear frequency								OAT (dist) : Open Arm Time (distal)
