# Supplementary material for: AAV‐delivered diacylglycerol kinase DGKk achieves long‐term rescue of fragile X syndrome mouse model
Source: EMBO Mol Med. 2022 Apr 4;14(5):e14649. doi: 10.15252/emmm.202114649 (PMC9081908; doi:10.15252/emmm.202114649)
Supplement: Supplementary file 7 — Source Data for Figure 4 [file EMMM-14-e14649-s006.zip › Source_data_Fig4/Raw_data_behavior/Group_6_RH10_8W_/IP6844e-Social_Recognition.xls]

## Sheet: Results time
				SOCIAL RECOGNITION
Study : Getex-IP6844e
						1st session						2nd session
				Sniffing duartion (s)			Time in the target arm (s)			Sniffing duration (s)			Time in the target arm (s)
Mouse label	Group	Nb/cage	Object grid	Congener grid	Social preference Sniffing duration (%)	Object arm	Congener arm	Social preference Permanence time (%)	Familiar congener grid	New congener grid	Social memory Sniffing duration (%)	Familiar congener arm	New congener arm	Social memory Permanence Time (%)
202	WT-S		6.72	66.6	90.8347	150.44	255.36	62.9276	8.7	21.67	71.3533	252.64	90.36	26.344
205			1.56	33.04	95.4913	88.72	331.92	78.9083	1.67	16.19	90.6495	174.76	306.2	63.6643
206			3.11	33.67	91.5443	67.32	418.64	86.147	7.6	14.79	66.0563	212.92	272.68	56.1532
216			5.26	54.11	91.1403	150.6	210.64	58.3103	4.73	26.64	84.9219	160.68	260.24	61.8265
219			3.88	20.46	84.0592	443.08	37.28	7.76085	3.23	25.66	88.8197	208.6	286.6	57.8756
221			4.02	40.45	90.9602	106.68	381.04	78.1268	3	12.89	81.1202	236.04	240.8	50.4991
263			2.44	18.14	88.1438	136.84	230.8	62.7788	6.26	9.93	61.3342	197.52	244.68	55.3324
269			4.83	13.81	74.088	196.68	342.08	63.4939	2	17.04	89.4958	306.16	254.48	45.391
272			2.75	13.44	83.0142	150.6	234.08	60.8506	4.07	12.55	75.5114	171.16	277	61.8083
283			7.13	38.45	84.3572	191.16	187	49.45	15.8	42.37	72.8382	227.44	242.28	51.5797
293			5.85	20.68	77.9495	369.48	139.08	27.3478	6.79	19.46	74.1333	252.44	226.4	47.2809
207	Fmr1-S		5.71	43.38	88.3683	141.2	324.24	69.6631	5.12	22.56	81.5029	244	201.04	45.1735
208			4.13	30.31	88.0081	109.36	394.4	78.2912	6.12	41.15	87.0531	318.12	200.12	38.6153
213			3.03	33.43	91.6895	171.88	301.36	63.6802	4.51	17.63	79.6296	283.4	145.48	33.9209
220			5.43	51.25	90.4199	306.32	204.6	40.0454	7.16	35.81	83.3372	255.16	242.24	48.7012
222			3.01	45.84	93.8383	172.84	329.48	65.5917	6.4	29.93	82.3837	189.68	237.44	55.5909
224			1.4	14.98	91.453	239.96	242.12	50.224	5.18	18.58	78.1987	175.04	259.96	59.7609
267			5.76	49.99	89.6682	308.6	206.28	40.0637	14.01	41.45	74.7386	207.76	294.12	58.6037
268			6.59	18.59	73.8284	267.4	270.32	50.2715	3.6	14.17	79.7411	341.36	174.76	33.8603
270			4.5	24.83	84.6573	192.68	323.2	62.6502	11.56	44.16	79.2534	253.36	158.8	38.5287
286			6.59	18.59	73.8284	459.12	105.04	18.6188	3.6	14.17	79.7411	351.4	201.68	36.4649
287			5.79	13.71	70.3077	216.72	300.08	58.065	6.4	12.56	66.2447	330.68	184.6	35.8252
292			6.16	32	83.8574	45.52	417.44	90.1676	19.15	33.99	63.9631	283.12	208.44	42.4038
201	Fmr1-AAV		1.82	22.91	92.6405	181.12	217.12	54.5199	2.47	32.08	92.8509	370.28	99.24	21.1365
203			2.25	24.75	91.6667	200.2	222.28	52.6131	2.23	5.41	70.8115	116.44	407.8	77.7888
204			4.1	26.77	86.7185	321.12	145.56	31.1905	6.02	31.92	84.1328	275.68	177.04	39.1058
215			2.38	50.97	95.5389	122	327.56	72.8624	18.2	16.36	47.338	126.44	333.92	72.5345
217			1.46	17.33	92.2299	92.2	404.24	81.4278	11.57	90.93	88.7122	292.08	145.96	33.3212
258			6.78	37.89	84.822	147.76	387.16	72.3772	9.33	13.56	59.2398	208.76	287.52	57.935
264			2.35	24.79	91.3412	331.88	189.84	36.3873	2.32	42.58	94.833	259.44	245.6	48.6298
266			2.33	28.18	92.3632	264.44	177.56	40.1719	10.54	20.79	66.3581	293.12	215.44	42.3627
271			6.75	42.8	86.3774	240.88	216.08	47.2864	14.68	13.75	48.3644	139	244.72	63.7757
282			3.78	21.1	84.8071	365.92	160.52	30.4916	15.06	10.8	41.7633	259.56	233.48	47.3552
284			1.41	26.78	94.9982	244.08	241.32	49.7157	8.36	20.13	70.6564	348.52	156.76	31.0244
285			4.55	25.79	85.0033	263.68	197.76	42.8571	15.04	23.63	61.1068	288	147.12	33.8114
Mean	WT-S		4.32273	32.0773	86.5075	186.509	251.629	57.8274	5.80455	19.9264	77.8394	218.215	245.611	52.5232
sem			0.543601	5.16244	1.95187	35.1517	33.6416	6.91266	1.217	2.75919	2.98323	12.9528	17.0211	3.18418
Mean	Fmr1-S		4.84167	31.4083	84.9937	219.3	284.88	57.2777	7.73417	27.18	77.9823	269.423	209.057	43.9541
sem			0.475136	3.94203	2.3077	31.2988	24.9366	5.50684	1.37283	3.43147	1.94257	17.0958	12.3934	2.76471
Mean	Fmr1-AAV		3.33	29.1717	89.8756	231.273	240.583	50.9918	9.65167	26.8283	68.8473	248.11	224.55	47.3984
sem			0.546167	2.81251	1.16846	24.6902	24.7931	4.84715	1.59659	6.55659	5.26637	24.1792	25.4129	5.05339

## Sheet: Results count
				SOCIAL RECOGNITION
Study : Getex-IP6844e
						1st session						2nd session
				Nb of sniffings			Nb of entries			Nb of sniffings			Nb of entries		Activity - 1st session		Activity - 2nd session		Habituation	Habituation
Mouse label	Group	Nb/cage	Object grid	Congener grid	Social preference Nb of sniffing (%)	Object arm	Congener arm	Social preference Nb of entries (%)	Familiar congener grid	New congener grid	Social memory Nb of sniffing (%)	Familiar congener arm	New congener arm	Social memory Nb of entries (%)	Nb of entries	Distance moved	Nb of entries	Distance moved	Distance moved	Nb of entries
202	WT-S				#DIV/0!	26	47	64.3836			#DIV/0!	31	18	36.7347	73	2571.58	49	2023.09	3555.83	78
205					#DIV/0!	27	54	66.6667			#DIV/0!	29	37	56.0606	81	2733.31	66	2642.2	3381.82	99
206					#DIV/0!	14	38	73.0769			#DIV/0!	22	28	56	52	1482.83	50	1748.99	2335.57	69
216					#DIV/0!	14	24	63.1579			#DIV/0!	25	26	50.9804	38	1533.93	51	1894.39	2637.05	82
219					#DIV/0!	9	6	40			#DIV/0!	10	16	61.5385	15	730.009	26	1270.5	1570.82	43
221					#DIV/0!	19	26	57.7778			#DIV/0!	24	21	46.6667	45	1434.04	45	1740.97	2531.57	46
263					#DIV/0!	16	10	38.4615			#DIV/0!	17	16	48.4848	26	2082.16	33	2516.82	3446.43	64
269					#DIV/0!	12	13	52			#DIV/0!	10	7	41.1765	25	1416.43	17	1657.29	3297.39	64
272					#DIV/0!	18	17	48.5714			#DIV/0!	30	26	46.4286	35	1950.94	56	2250.35	3277.95	75
283					#DIV/0!	18	14	43.75			#DIV/0!	18	20	52.6316	32	1649.79	38	2242.04	3544.44	83
293					#DIV/0!	13	8	38.0952			#DIV/0!	10	14	58.3333	21	1474.41	24	1549.33	4583.8	119
207	Fmr1-S				#DIV/0!	30	38	55.8824			#DIV/0!	39	32	45.0704	68	3089.63	71	3065.15	3654.61	86
208					#DIV/0!	11	29	72.5			#DIV/0!	46	29	38.6667	40	1639.34	75	2356.35	2560.37	59
213					#DIV/0!	32	30	48.3871			#DIV/0!	37	16	30.1887	62	2339.16	53	2169.74	3806.44	88
220					#DIV/0!	25	33	56.8966			#DIV/0!	35	32	47.7612	58	2003.71	67	2260.23	3610.22	89
222					#DIV/0!	25	47	65.2778			#DIV/0!	50	40	44.4444	72	2272.81	90	3266.72	3523.11	81
224					#DIV/0!	26	37	58.7302			#DIV/0!	27	37	57.8125	63	2565.27	64	2701.55	3549.46	81
267					#DIV/0!	15	25	62.5			#DIV/0!	19	29	60.4167	40	1630.64	48	2040.37	3958.08	83
268					#DIV/0!	29	23	44.2308			#DIV/0!	17	23	57.5	52	2655.53	40	2569.53	5029.11	104
270					#DIV/0!	19	28	59.5745			#DIV/0!	21	21	50	47	1836.65	42	1963.27	3903.34	91
286					#DIV/0!	12	5	29.4118			#DIV/0!	10	9	47.3684	17	988.9	19	1746.91	3601.05	87
287					#DIV/0!	20	20	50			#DIV/0!	21	20	48.7805	40	1990.72	41	2194.97	4683.36	86
292					#DIV/0!	6	7	53.8462			#DIV/0!	17	15	46.875	13	1079.09	32	1985.4	3413.89	80
201	Fmr1-AAV				#DIV/0!	17	11	39.2857			#DIV/0!	26	10	27.7778	28	1638.7	36	2374.64	2696.13	47
203					#DIV/0!	12	20	62.5			#DIV/0!	4	14	77.7778	32	1608.71	18	1553.26	2997.67	75
204					#DIV/0!	12	9	42.8571			#DIV/0!	21	15	41.6667	21	1529	36	1903.91	2262.75	48
215					#DIV/0!	21	28	57.1429			#DIV/0!	13	20	60.6061	49	2006.67	33	1812.33	1920.05	38
217					#DIV/0!	24	31	56.3636			#DIV/0!	44	16	26.6667	55	2230.46	60	2579.96	2730.67	57
258					#DIV/0!	9	15	62.5			#DIV/0!	16	9	36	24	1757.87	25	1891.97	4350.62	88
264					#DIV/0!	14	20	58.8235			#DIV/0!	16	17	51.5152	34	1719.98	33	2098.86	3307.12	56
266					#DIV/0!	10	9	47.3684			#DIV/0!	9	11	55	19	1464.95	20	1594.62	4277.24	59
271					#DIV/0!	17	28	62.2222			#DIV/0!	11	26	70.2703	45	1630.48	37	1926.42	3630.58	59
282					#DIV/0!	12	13	52			#DIV/0!	21	22	51.1628	25	1597.74	43	2103.12	2772.45	38
284					#DIV/0!	31	19	38			#DIV/0!	29	19	39.5833	50	2399	48	2168.75	4009.67	64
285					#DIV/0!	27	38	58.4615			#DIV/0!	18	21	53.8462	65	2379.99	39	1898.69	4577.47	99
Mean	WT-S		#DIV/0!	#DIV/0!	#DIV/0!	16.9091	23.3636	53.2674	#DIV/0!	#DIV/0!	#DIV/0!	20.5455	20.8182	50.4578	40.2727	1732.68	41.3636	1957.82	3105.7	74.7273
sem			#DIV/0!	#DIV/0!	#DIV/0!	1.6812	4.92724	3.75786	#DIV/0!	#DIV/0!	#DIV/0!	2.44341	2.44881	2.25807	6.35194	171.751	4.54527	127.055	240.016	6.58937
Mean	Fmr1-S		#DIV/0!	#DIV/0!	#DIV/0!	20.8333	26.8333	54.7698	#DIV/0!	#DIV/0!	#DIV/0!	28.25	25.25	47.907	47.6667	2007.62	53.5	2360.02	3774.42	84.5833
sem			#DIV/0!	#DIV/0!	#DIV/0!	2.41471	3.50721	3.19506	#DIV/0!	#DIV/0!	#DIV/0!	3.6971	2.72509	2.41917	5.42907	180.256	5.86915	132.833	179.241	2.96816
Mean	Fmr1-AAV		#DIV/0!	#DIV/0!	#DIV/0!	17.1667	20.0833	53.1271	#DIV/0!	#DIV/0!	#DIV/0!	19	16.6667	49.3227	37.25	1830.3	35.6667	1992.21	3294.37	60.6667
sem			#DIV/0!	#DIV/0!	#DIV/0!	2.05542	2.71209	2.62021	#DIV/0!	#DIV/0!	#DIV/0!	3.0476	1.49916	4.56032	4.34519	96.8565	3.36725	85.3058	251.39	5.39968
